# Supplementary material for: Proteomic investigation of Cbl and Cbl-b in neuroblastoma cell differentiation highlights roles for SHP-2 and CDK16
Source: iScience. 2021 Mar 17;24(4):102321. doi: 10.1016/j.isci.2021.102321 (PMC8050387; doi:10.1016/j.isci.2021.102321)
Supplement: Table S1. SILAC 72 hr proteome list of identified and regulated proteins, related to Figures 2, S2, and S3 [file mmc2.xlsx]

## Sheet: Sup Table 1_Info
	Supplementary table 1: SILAC proteome
	Conditions:
	Set-up 1, 3 replicates (R1-3): Light: siGFP, Heavy: siCbl/siCbl-b
	Set-up 2, 3 replicates (E4-6): Light: siGFP + ligand cocktail, Medium: siCbl/siCbl-b, Heavy: siCbl/siCbl-b + ligand cocktail
	Tab 1 SILACproteome_Reg: Includes all ANOVA significantly regulated proteins with clustering indicated and all ratios relative to siGFP control.
	Tab 2 SILACproteome_ALL: Includes all proteins identified after filtering.

## Sheet: SILACproteome_Reg
Protein ID	Gene names	Protein names	ANOVA Significant	Cluster	Ratio KDLIGvsGFP _E6	Ratio KDLIGvsGFP _E5	Ratio KDLIGvsGFP _E4	Ratio GFPLIGvsGFP _E6	Ratio GFPLIGvsGFP _E5	Ratio GFPLIGvsGFP _E4	Ratio KDvsGFP_R2	Ratio KDvsGFP_R3	Ratio KDvsGFP_R1		Protein IDs	Majority protein IDs	Score
Q00975	CACNA1B	Voltage-dependent N-type calcium channel subunit alpha-1B	+		5.03812	7.47784	NaN	4.15719	5.91523	NaN	1.67645	2.65501	3.07642		Q00975;B1AQK4;B1AQK6;B1AQK7;F6RH32;Q00975-2;E9PDR3;Q9HBH2;Q5JRE4;H0Y7I8;Q9HAT3	Q00975;B1AQK4;B1AQK6;B1AQK7;F6RH32;Q00975-2;E9PDR3	1.3134
P09038	FGF2	Fibroblast growth factor 2	+		-0.0650111	-0.0038565	2.5922	3.573	3.19083	3.93684	0.206268	-0.0462208	-0.388941		P09038-2;P09038;P09038-3;P09038-1	P09038-2;P09038;P09038-3;P09038-1	27.643
Q5TEA3	C20orf194	Uncharacterized protein C20orf194	+	A	0.560726	0.61349	0.406613	-0.020259	0.057497	-0.004258	0.323774	0.42825	0.317767		Q5TEA3;E7EWP7	Q5TEA3	25.502
O60333	KIF1B	Kinesin-like protein KIF1B	+	A	1.15065	0.820549	0.820987	-0.033897	-0.182746	-0.337371	0.367036	0.42417	0.555718		O60333-3;C9JBH1	O60333-3	91.634
O95365	ZBTB7A	Zinc finger and BTB domain-containing protein 7A	+	A	1.06261	0.781098	0.861521	-0.211865	-0.136723	-0.074983	0.426533	0.370722	0.596267		O95365	O95365	95.819
Q9UJW0	DCTN4	Dynactin subunit 4	+	A	1.13959	0.909784	0.715727	-0.142115	0.08131	-0.165498	0.499986	0.311387	0.66712		Q9UJW0-3	Q9UJW0-3	25.153
Q6ZUJ8	PIK3AP1	Phosphoinositide 3-kinase adapter protein 1	+	A	1.12557	1.21195	1.04364	-0.066579	0.264332	-0.336204	0.923568	0.523963	0.532167		Q6ZUJ8;Q6ZUJ8-2;Q6ZUJ8-3	Q6ZUJ8;Q6ZUJ8-2	37.323
Q9H0U3	MAGT1	Magnesium transporter protein 1	+	A	1.01575	0.981985	0.776369	-0.228032	-0.019418	-0.176661	0.571531	0.645702	0.732139		Q9H0U3;Q6P577	Q9H0U3;Q6P577	35.026
P17405	SMPD1	Sphingomyelin phosphodiesterase	+	A	1.48601	1.28904	0.779059	0.291739	0.138167	-0.389051	0.796515	0.633199	0.706199		P17405;H0YEP5;G3V1E1;E9PQT3;E7EWE2;G3XAB5;P17405-3;P17405-2;P17405-4;E9PL59	P17405;H0YEP5;G3V1E1;E9PQT3;E7EWE2;G3XAB5;P17405-3;P17405-2;P17405-4;E9PL59	5.6824
Q86W74	ANKRD46	Ankyrin repeat domain-containing protein 46	+	A	0.995745	0.953536	0.554478	0.019662	0.024643	-0.090138	0.667483	0.60483	0.745883		Q86W74;J3KP26;Q86W74-2;E5RHV2;E5RI20;E5RFM7;E5RI04	Q86W74;J3KP26;Q86W74-2;E5RHV2;E5RI20;E5RFM7;E5RI04	38.193
P12109	COL6A1	Collagen alpha-1(VI) chain	+	A	0.845112	0.81262	0.653435	0.065019	0.015951	-0.188442	0.347779	-0.130034	0.230449		P12109	P12109	185.77
E9PFI2	STXBP5L	Syntaxin-binding protein 5-like	+	A	0.83584	0.567633	0.636467	-0.016318	0.110466	-0.302997	0.493032	0.266637	0.418244		E9PFI2;Q9Y2K9;C9JQS3;C9K0E4;C9JPK3;C9JCY1;C9JUZ7;Q9Y2K9-2	E9PFI2;Q9Y2K9;C9JQS3;C9K0E4;C9JPK3;C9JCY1	80.166
Q9UBS8	RNF14	E3 ubiquitin-protein ligase RNF14	+	A	0.856654	0.749971	0.585685	-0.09768	-0.058102	-0.43332	0.383718	0.214871	0.333996		Q9UBS8;B7Z229;Q9UBS8-2;B7Z3J5;D6RA38;E7EP22;D6R988;D6RBK4;D6RAS4;D6R996;D6RDU6;D6RBU3	Q9UBS8;B7Z229;Q9UBS8-2;B7Z3J5;D6RA38;E7EP22	80.766
Q5ZPR3	CD276	CD276 antigen	+	A	0.970103	1.25436	1.09562	-0.598534	-0.45484	-0.434297	0.436695	0.478506	0.611456		Q5ZPR3;Q5ZPR3-4;Q5ZPR3-3;H0YL10;Q5ZPR3-2;H0YK40;H0YK59;H0YN29;H0YLT8;H0YN85	Q5ZPR3;Q5ZPR3-4;Q5ZPR3-3;H0YL10;Q5ZPR3-2	242.42
Q00536	CDK16	Cyclin-dependent kinase 16	+	A	1.52043	1.56769	1.95792	-0.537954	-0.347094	-0.332204	0.321582	0.933875	0.685716		Q00536;Q00536-2;Q00536-3;E5RGN0;E5RJM2;H0YAZ9;E5RIY8;E5RIU4;H0YBX5;E5RJQ8;E5RGV7;H0YC36;H0YC60	Q00536;Q00536-2;Q00536-3;E5RGN0	167.06
Q92729	PTPRU	Receptor-type tyrosine-protein phosphatase U	+	A	1.22683	1.617	1.03481	-0.453631	0.130905	-0.741371	0.806448	0.564719	0.557386		Q92729;Q92729-3;Q92729-2;F8W7J5;E9PH42;Q92729-4	Q92729;Q92729-3;Q92729-2;F8W7J5;E9PH42;Q92729-4	48.076
Q9Y2G8	DNAJC16	DnaJ homolog subfamily C member 16	+	A	0.753246	0.7562	0.510893	-0.414557	-0.453297	-0.419667	0.422448	0.587173	0.765704		Q9Y2G8;Q5TDG9;Q5TDH4;Q9Y2G8-2	Q9Y2G8;Q5TDG9;Q5TDH4;Q9Y2G8-2	60.341
Q9BYG5	PARD6B	Partitioning defective 6 homolog beta	+	A	0.516645	0.726256	0.675768	-0.686627	-0.772527	-0.480537	0.935233	0.609093	0.579277		Q9BYG5;Q9BYG5-2	Q9BYG5	72.363
Q9NRR3	CDC42SE2	CDC42 small effector protein 2	+	A	0.88226	0.82392	0.717748	-0.440946	-0.514216	-0.845696	0.679874	0.57289	0.807355		Q9NRR3;D6REL0	Q9NRR3;D6REL0	32.217
Q15051	IQCB1	IQ calmodulin-binding motif-containing protein 1	+	A	0.537479	0.582396	0.569316	-0.737341	-0.333501	-0.533971	0.875701	0.585636	0.699729		Q15051;Q15051-2;Q15051-3;C9JXD7;C9JVC4	Q15051;Q15051-2	42.158
Q9NZ53	PODXL2	Podocalyxin-like protein 2	+	A	0.714686	0.816645	0.609729	-0.372967	-0.456927	-0.643307	0.744333	0.638954	0.80554		Q9NZ53;Q9NZ53-2	Q9NZ53;Q9NZ53-2	297.41
Q13242	SRSF9	Serine/arginine-rich splicing factor 9	+	A	0.630253	0.656651	0.793668	-0.377504	-0.364954	-0.374464	0.747946	0.554048	0.750178		Q13242;S4R3G0;H0YIB4	Q13242;S4R3G0	146.84
Q8IVT5	KSR1	Kinase suppressor of Ras 1	+	A	0.842589	0.723076	0.794194	-0.372829	-0.23117	-0.428779	0.783666	0.346872	0.753091		Q8IVT5;F8WEA9;F5H0K8;Q8IVT5-2;Q8IVT5-3;H7BYU0;A8MY87;J3QQL4;J3QSG8;J3QR75;J3QLI1;J3QKR8	Q8IVT5;F8WEA9;F5H0K8;Q8IVT5-2;Q8IVT5-3;H7BYU0;A8MY87	74.994
O94955	RHOBTB3	Rho-related BTB domain-containing protein 3	+	A	0.535209	0.789054	0.564033	-0.462059	-0.266599	-0.476899	0.759582	0.505281	0.759071		O94955;H0Y8R9;D6R935;H0YA85;D6RC79;D6RG10;H0Y9R7	O94955	49.414
Q9HAB8	PPCS	Phosphopantothenate--cysteine ligase	+	A	0.643107	0.729056	0.663559	-0.398454	-0.355794	-0.348874	0.860764	0.824238	0.832606		Q9HAB8;Q9HAB8-2;Q5VVM3;Q5VVM2	Q9HAB8;Q9HAB8-2	54.427
Q86W34	AMZ2	Archaemetzincin-2	+	A	0.63872	0.903195	0.918619	-0.517055	-0.592195	-0.315315	0.882995	1.03429	0.784504		Q86W34;J3KRD0;J3KSH1;J3KS38;J3KRS2;J3QLK6;J3KTM1;Q86W34-5	Q86W34;J3KRD0;J3KSH1;J3KS38;J3KRS2;J3QLK6;J3KTM1	25.834
Q9HAT2	SIAE	Sialate O-acetylesterase	+	A	0.638408	0.898219	1.04444	-0.36884	-0.40564	-0.22965	1.00166	0.448372	1.04096		Q9HAT2;Q9HAT2-2	Q9HAT2;Q9HAT2-2	77.668
O43602	DCX	Neuronal migration protein doublecortin	+	A	0.842655	0.794477	0.530377	-0.802202	-0.913072	-1.01897	1.01999	0.965618	0.896543		O43602-2;O43602-4;O43602	O43602-2;O43602-4;O43602	323.31
Q9NQS3	PVRL3	Nectin-3	+	A	0.607631	0.627784	0.45992	-0.397029	-0.723178	-0.386414	0.273456	0.531369	0.325962		Q9NQS3	Q9NQS3	92.573
Q9Y3R0	GRIP1	Glutamate receptor-interacting protein 1	+	A	0.696385	0.935919	0.58333	-1.07408	-0.783823	-0.772253	0.755486	0.610417	0.20201		Q9Y3R0;Q9Y3R0-2;F5H4N6;Q9Y3R0-3;H0YFK8;F5H3G9	Q9Y3R0;Q9Y3R0-2;F5H4N6;Q9Y3R0-3;H0YFK8	6.1386
P50440	GATM	Glycine amidinotransferase, mitochondrial	+	A	0.478984	0.761728	0.737186	-0.59878	-0.441605	-0.338202	0.473943	0.336055	0.346078		P50440;P50440-2;P50440-3;H0YMX4;H0YN43;H0YLC6;H0YKW9	P50440;P50440-2;P50440-3;H0YMX4	157.6
P23921	RRM1	Ribonucleoside-diphosphate reductase large subunit	+	A	0.404907	0.143933	0.19141	-0.370676	-0.615968	-0.667701	0.281906	0.331361	0.492827		P23921;E9PD78;E9PL69;F5H861;H0YCY7;E9PP77	P23921;E9PD78;E9PL69;F5H861	323.31
O95072	REC8	Meiotic recombination protein REC8 homolog	+	A	0.296538	0.311878	-0.015696	-0.503438	-0.717705	-0.891175	0.351515	0.250962	0.488206		O95072;H0YLK4;O95072-2;H0YM87;H0YMV7	O95072;H0YLK4;O95072-2	59.379
P08069	IGF1R	Insulin-like growth factor 1 receptor;Insulin-like growth factor 1 receptor alpha chain;Insulin-like growth factor 1 receptor beta chain;Tyrosine-protein kinase receptor	+	A	0.34077	0.280172	0.315605	-0.727824	-0.653844	-0.691244	0.494979	0.354226	0.397036		P08069;C9J5X1;H0YNR0;H0YMJ5;H3BSZ8	P08069;C9J5X1	323.31
Q155Q3	DIXDC1	Dixin	+	A	0.588302	0.253367	0.138273	-0.33381	-0.662486	-0.621186	0.332164	0.403704	0.503654		Q155Q3;J3KQC9;Q155Q3-2;E7EQ17;Q155Q3-4	Q155Q3;J3KQC9;Q155Q3-2;E7EQ17	86.301
Q92542	NCSTN	Nicastrin	+	A	0.404427	0.342363	0.215785	-0.579717	-0.569752	-0.574707	0.413269	0.362778	0.619742		Q92542;Q92542-2;F6Y097;E7ENA9;Q5T205;Q5T209;H0Y3Z4;H0Y6T7;Q5T210;Q5T211	Q92542;Q92542-2;F6Y097;E7ENA9	203.84
Q9P219	CCDC88C	Protein Daple	+	A	0.59358	0.394781	0.210975	-0.614894	-0.772904	-0.829854	0.335369	0.489646	0.618709		Q9P219;Q9P219-2;Q9P219-3;Q0P665;G3V3S0	Q9P219	323.31
Q96BR5	COA7	Cytochrome c oxidase assembly factor 7	+	A	0.306242	0.137995	0.046237	-0.51837	-0.562	-0.65536	0.355242	0.613815	0.50019		Q96BR5	Q96BR5	126.92
P11216	PYGB	Glycogen phosphorylase, brain form	+	A	0.241276	0.27312	0.284252	-0.472941	-0.485683	-0.439089	0.486869	0.515107	0.606821		P11216;H0Y4Z6	P11216	323.31
Q9Y232	CDYL	Chromodomain Y-like protein	+	A	0.345782	0.253684	0.390171	-0.556399	-0.472419	-0.418515	0.536351	0.47415	0.54962		Q9Y232-2;Q9Y232;Q9Y232-4;Q9Y232-3;C9JQG7	Q9Y232-2;Q9Y232;Q9Y232-4;Q9Y232-3	132.14
P20309	CHRM3	Muscarinic acetylcholine receptor M3	+	A	0.355591	0.414726	0.036719	-0.563624	-0.445863	-0.836844	0.612683	0.415326	0.538836		P20309	P20309	86.079
Q9UPU7	TBC1D2B	TBC1 domain family member 2B	+	A	0.658488	0.624965	0.34101	-0.614498	-0.558508	-0.936798	0.671022	0.500292	0.813853		Q9UPU7;Q9UPU7-2;Q9UPU7-3;C9JW56	Q9UPU7;Q9UPU7-2	90.272
Q96MY1	NOL4L	Nucleolar protein 4-like	+	A	0.464556	0.321116	0.210567	-0.509104	-0.566344	-0.782054	0.584866	0.523963	0.682393		Q96MY1;Q96MY1-2;Q5JYB6	Q96MY1;Q96MY1-2	171.51
Q9P2K2	TXNDC16	Thioredoxin domain-containing protein 16	+	A	0.21039	0.287103	-0.045069	-0.525701	-0.592211	-0.616921	0.734309	0.611739	0.600746		Q9P2K2;H0YJI6	Q9P2K2	11.591
Q9UFN0	NIPSNAP3A	Protein NipSnap homolog 3A	+	A	0.044751	0.167152	0.091338	-0.656801	-0.666451	-0.615371	0.613909	0.524966	0.725872		Q9UFN0	Q9UFN0	172.55
Q96DH6	MSI2	RNA-binding protein Musashi homolog 2	+	A	0.151241	0.129915	0.12754	-0.467014	-0.537944	-0.494454	0.619836	0.634036	0.715893		Q96DH6;Q96DH6-2;B4DHE8;J3KTC1;B4DM51;Q96DH6-3;J3QKT5	Q96DH6;Q96DH6-2;B4DHE8;J3KTC1;B4DM51;Q96DH6-3	323.31
Q5T4D3	TMTC4	Transmembrane and TPR repeat-containing protein 4	+	A	0.135039	0.186101	0.026654	-0.70153	-0.56906	-0.93742	0.515813	0.769179	0.67437		Q5T4D3;Q5T4D3-3;Q5T4D3-4;Q5T4D3-2;X6RF05;C9K0R2;H7C095	Q5T4D3;Q5T4D3-3;Q5T4D3-4;Q5T4D3-2	17.583
O75897	SULT1C4	Sulfotransferase 1C4	+	A	0.571185	0.563796	0.007262	-0.755025	-0.859385	-1.06709	0.991027	0.375512	0.688315		O75897;Q08AS5	O75897;Q08AS5	58.473
Q5PSV4	BRMS1L	Breast cancer metastasis-suppressor 1-like protein	+	A	0.213266	0.122545	0.193462	-0.652023	-0.739483	-0.637183	0.745108	0.663663	0.692517		Q5PSV4;B2RD65;H0YHD0	Q5PSV4;B2RD65;H0YHD0	108.57
Q9BPX7	C7orf25	UPF0415 protein C7orf25	+	A	0.334211	0.514402	0.461848	-0.623931	-0.660751	-0.619601	0.699729	0.799585	0.570269		Q9BPX7;Q9BPX7-2;C9K0L6;C9JF90	Q9BPX7;Q9BPX7-2	76.536
Q8TCF1	ZFAND1	AN1-type zinc finger protein 1	+	A	0.153042	0.035581	0.16387	-0.7901	-0.68919	-0.6887	0.689568	0.70186	1.01949		Q8TCF1;Q8TCF1-3;Q8TCF1-4;E5RIS3;Q8TCF1-2;E5RK75;E5RJ74;E5RGE5;E5RI74	Q8TCF1;Q8TCF1-3;Q8TCF1-4;E5RIS3	48.594
Q96IK1	BOD1	Biorientation of chromosomes in cell division protein 1	+	A	0.159274	0.125907	0.106999	-0.572977	-0.694547	-0.776377	0.549718	0.737773	0.74786		Q96IK1;Q96IK1-2;C9JNZ5;H7C5I4;Q8IYS8	Q96IK1;Q96IK1-2	17.248
O43657	TSPAN6	Tetraspanin-6	+	A	0.51379	0.446329	0.200011	-0.982968	-0.753998	-1.07446	0.960882	1.15685	0.844145		O43657	O43657	92.61
Q8N335	GPD1L	Glycerol-3-phosphate dehydrogenase 1-like protein;Glycerol-3-phosphate dehydrogenase [NAD(+)]	+	A	0.259777	0.313526	0.359591	-0.765118	-0.727718	-0.848268	0.925392	0.949199	0.879863		Q8N335;C9JM46;C9JFA7;C9K0P5;P21695;P21695-2	Q8N335;C9JM46;C9JFA7	68.641
Q14699	RFTN1	Raftlin	+	A	0.695645	0.58408	0.43563	0.095516	-0.022497	-0.185366	0.515712	0.401303	0.418136		Q14699;G3XAJ6;C9JHG2;C9JRN3;C9JWQ9;F8WAR1;U3KPZ2	Q14699;G3XAJ6	323.31
Q96AQ6	PBXIP1	Pre-B-cell leukemia transcription factor-interacting protein 1	+	A	0.566131	0.766913	0.894969	-0.316315	-0.338248	-0.153668	0.175557	0.225398	0.268075		Q96AQ6;Q96AQ6-2;B4E1J0;F5H2F6;Q96AQ6-3;Q5T173;F2Z2Z8	Q96AQ6;Q96AQ6-2;B4E1J0;F5H2F6;Q96AQ6-3	305.45
Q96ST8	CEP89	Centrosomal protein of 89 kDa	+	A	0.572716	0.611096	0.960136	-0.092752	0.073152	0.042767	0.242938	0.419862	0.394734		Q96ST8;K7EJF0;Q96ST8-3;K7EPU8;K7EQI2	Q96ST8	27.092
Q9Y6W5	WASF2	Wiskott-Aldrich syndrome protein family member 2	+	A	0.571661	0.706767	0.832755	-0.219307	-0.197375	-0.113139	0.462367	0.369159	0.494159		Q9Y6W5;Q9Y6W5-2	Q9Y6W5;Q9Y6W5-2	263.85
P20020	ATP2B1	Plasma membrane calcium-transporting ATPase 1;Calcium-transporting ATPase	+	A	0.471332	0.654167	0.79998	-0.147596	-0.07584	0.112976	0.501923	0.397584	0.40163		P20020;P20020-6;P20020-3;P20020-4;P20020-5;P20020-2;E7ERY9;H0YHH6;F8W1V5	P20020;P20020-6;P20020-3;P20020-4;P20020-5;P20020-2;E7ERY9	171.11
Q6ZMZ3	SYNE3	Nesprin-3	+	A	0.842041	0.837158	0.857489	-0.129979	-0.099522	-0.077754	0.614851	0.494262	0.458487		Q6ZMZ3;G3V533;Q6ZMZ3-3	Q6ZMZ3;G3V533;Q6ZMZ3-3	184.04
Q8NCC3	PLA2G15	Group XV phospholipase A2	+	A	0.694726	0.85284	0.776733	-0.412899	-0.123594	-0.06663	0.429214	0.663026	0.520447		Q8NCC3;H3BMU8;H3BM47;B4DJW4;H3BPT3;B4DUD1;B4DPU0	Q8NCC3;H3BMU8;H3BM47;B4DJW4;H3BPT3;B4DUD1	26.905
O00462	MANBA	Beta-mannosidase	+	A	0.780468	1.00283	0.886255	-0.160275	-0.229255	-0.115987	0.61155	0.565597	0.48388		O00462;E9PFW2	O00462;E9PFW2	11.517
P63241	EIF5A;EIF5AL1	Eukaryotic translation initiation factor 5A-1;Eukaryotic translation initiation factor 5A;Eukaryotic translation initiation factor 5A-1-like	+	A	0.669422	0.681514	0.800287	-0.086554	-0.174851	-0.121977	0.631896	0.586885	0.588901		P63241;I3L397;I3L504;P63241-2;Q6IS14	P63241;I3L397;I3L504;P63241-2;Q6IS14	323.31
Q9UPY3	DICER1	Endoribonuclease Dicer	+	A	0.796718	0.777937	0.67052	0.023561	-0.06686	-0.146574	0.631803	0.619929	0.693409		Q9UPY3;Q9UPY3-2;Q9UPY3-3;H0YJZ6;Q5D0K5	Q9UPY3;Q9UPY3-2	323.31
Q9UHB6	LIMA1	LIM domain and actin-binding protein 1	+	A	0.751505	0.742434	0.800915	-0.242387	-0.211567	-0.207708	0.592828	0.633943	0.742093		Q9UHB6-4;Q9UHB6;Q9UHB6-5;Q9UHB6-2;F8VQE1;Q9UHB6-3;F8VS07;F8VRN8;F8VTU2;F8VVQ7	Q9UHB6-4;Q9UHB6;Q9UHB6-5;Q9UHB6-2;F8VQE1;Q9UHB6-3;F8VS07;F8VRN8	323.31
O75054	IGSF3	Immunoglobulin superfamily member 3	+	A	1.02614	0.961023	1.0347	0.011594	-0.101728	-0.113297	0.727267	0.652968	0.654527		O75054;O75054-2	O75054;O75054-2	323.31
Q587I9	SFT2D3	Vesicle transport protein SFT2C	+	A	0.893206	0.969069	0.988728	0.0771	0.001999	-0.031784	0.53107	0.715103	0.668301		Q587I9	Q587I9	15.181
Q92614	MYO18A	Unconventional myosin-XVIIIa	+	A	0.894172	0.990577	0.923518	-0.08593	-0.063145	-0.170134	0.859652	0.687688	0.688404		Q92614;J3KNX9;Q92614-4;Q92614-3;Q92614-2;Q92614-5;H0YEV9	Q92614;J3KNX9;Q92614-4;Q92614-3;Q92614-2;Q92614-5	323.31
Q8N6M0	OTUD6B	OTU domain-containing protein 6B	+	A	0.803499	0.828082	0.817636	-0.204807	-0.12896	-0.139662	0.772815	0.664574	0.697151		Q8N6M0;Q8N6M0-2;H0YB21	Q8N6M0;Q8N6M0-2	293.02
O43314	PPIP5K2	Inositol hexakisphosphate and diphosphoinositol-pentakisphosphate kinase 2	+	A	0.891621	0.930113	0.923898	-0.159147	-0.117044	-0.09481	0.784337	0.770871	0.709291		O43314;O43314-2;H0Y9M0;D6RFG4;K7EPT7	O43314;O43314-2	323.31
Q9H813	TMEM206	Transmembrane protein 206	+	A	0.904346	0.9254	0.704956	-0.066243	-0.063257	-0.297578	0.758815	0.833336	0.773152		Q9H813;Q9H813-2	Q9H813;Q9H813-2	87.327
Q9UHG3	PCYOX1	Prenylcysteine oxidase 1	+	A	0.824775	0.939998	0.947688	-0.262643	-0.185943	-0.163391	0.822037	0.827982	0.722466		Q9UHG3;B7Z3Y2;B7Z9P8;F8W8W4;C9K055;C9JM55;C9JGT6	Q9UHG3;B7Z3Y2;B7Z9P8;F8W8W4	235.06
O75063	FAM20B	Glycosaminoglycan xylosylkinase	+	A	0.876965	0.956144	0.93533	-0.235165	-0.129884	-0.270875	0.799087	0.607674	0.778545		O75063;X6RH03	O75063	294.98
P14649	MYL6B	Myosin light chain 6B	+	A	0.461781	0.436056	0.499155	-0.207293	0.051474	-0.093803	0.523161	0.46728	0.489235		P14649;F8W1I5;F8VSA2	P14649;F8W1I5	238.01
Q8NFW8	CMAS	N-acylneuraminate cytidylyltransferase	+	A	0.533044	0.596789	0.594907	-0.13342	-0.058992	-0.147819	0.494467	0.272859	0.570754		Q8NFW8;Q8NFW8-2;F5GYM0;F5H296	Q8NFW8;Q8NFW8-2	323.31
Q8TCZ2	CD99L2	CD99 antigen-like protein 2	+	A	0.493179	0.588579	0.627694	-0.065701	-0.081191	-0.090824	0.452174	0.511063	0.685895		Q8TCZ2;Q8TCZ2-3;Q8TCZ2-2;Q8TCZ2-5;H0Y4H3	Q8TCZ2;Q8TCZ2-3;Q8TCZ2-2;Q8TCZ2-5	141.87
Q86UP2	KTN1	Kinectin	+	A	0.567631	0.614946	0.622068	-0.020149	-0.054484	-0.111299	0.543595	0.436802	0.562572		Q86UP2;Q86UP2-4;Q86UP2-3;B7Z6P3;H0YJZ8;G3V5P0;G3V5G2;H0YJP2;H0YJV5	Q86UP2;Q86UP2-4;Q86UP2-3	323.31
Q9UPQ9	TNRC6B	Trinucleotide repeat-containing gene 6B protein	+	A	0.58764	0.623298	0.473938	-0.173827	-0.218234	-0.198172	0.554834	0.492622	0.624896		Q9UPQ9-1;Q9UPQ9;H0Y720;Q9UPQ9-2	Q9UPQ9-1;Q9UPQ9;H0Y720	323.31
Q14739	LBR	Lamin-B receptor	+	A	0.421848	0.413162	0.64024	-0.305562	-0.168672	-0.202074	0.518434	0.607011	0.61899		Q14739;C9JXK0;C9JES9;H7C442;H7C108	Q14739;C9JXK0	95.274
Q8NDV7	TNRC6A	Trinucleotide repeat-containing gene 6A protein	+	A	0.601526	0.69161	0.532475	-0.169219	-0.218669	-0.083534	0.31742	0.651959	0.649386		Q8NDV7-6;Q8NDV7;Q8NDV7-5;Q8NDV7-2;H7C269;G8JLL8;H3BRT3;Q8NDV7-3;H3BTQ1;Q8NDV7-4	Q8NDV7-6;Q8NDV7;Q8NDV7-5;Q8NDV7-2;H7C269	179.88
G3V1K3	PON2	Serum paraoxonase/arylesterase 2	+	A	0.545426	0.631505	0.603049	-0.183211	-0.050254	-0.149071	0.574053	0.633757	0.703101		G3V1K3;J3QT77;Q15165;Q15165-3;Q15165-1;G3XAK4	G3V1K3;J3QT77;Q15165;Q15165-3;Q15165-1;G3XAK4	295.19
Q9P291	ARMCX1	Armadillo repeat-containing X-linked protein 1	+	A	0.646581	0.830768	0.515797	-0.171293	-0.19929	-0.215989	0.338453	0.185105	0.498864		Q9P291	Q9P291	151.53
Q9Y2S0	POLR1D	DNA-directed RNA polymerases I and III subunit RPAC2	+	A	0.550004	0.871124	0.601299	-0.16108	-0.402373	-0.465404	0.353097	0.565012	0.402176		Q9Y2S0-2	Q9Y2S0-2	6.2959
O15078	CEP290	Centrosomal protein of 290 kDa	+	A	0.679013	0.658837	0.565378	-0.017869	-0.137013	-0.243764	0.447949	0.426318	0.471448		O15078;J3KNF5;O15078-2;S4R322;F8VS29;F8W097;F8W0V9	O15078;J3KNF5;O15078-2	303.07
Q99538	LGMN	Legumain	+	A	0.846917	0.864719	0.569683	-0.145227	0.016843	-0.221694	0.472072	0.461843	0.61306		Q99538;Q86TV2;Q86TV3;G3V2T4;G3V4E4;G3V4P5;H0YJN9;G3V3Z4	Q99538;Q86TV2;Q86TV3	100.78
Q58WW2	DCAF6	DDB1- and CUL4-associated factor 6	+	A	0.650092	0.762686	0.807866	-0.178443	-0.241101	-0.322149	0.60027	0.472176	0.525367		Q58WW2;Q58WW2-2;Q58WW2-3;Q58WW2-4;F2Z305	Q58WW2;Q58WW2-2;Q58WW2-3;Q58WW2-4	170.73
Q8WUX9	CHMP7	Charged multivesicular body protein 7	+	A	0.624319	0.617293	0.64798	-0.234691	-0.284809	-0.331334	0.526169	0.532267	0.525167		Q8WUX9;E5RJI3;E5RIU9;B4DKJ6;E5RFR8	Q8WUX9	323.31
O14964	HGS	Hepatocyte growth factor-regulated tyrosine kinase substrate	+	A	0.699927	0.644777	0.64607	-0.197902	-0.282242	-0.258212	0.647268	0.47415	0.63988		O14964;O14964-2;I3L1P5;I3L1E3;I3L165;I3L2H4	O14964;O14964-2;I3L1P5	272.38
O00401	WASL	Neural Wiskott-Aldrich syndrome protein	+	A	0.623981	0.705883	0.809717	-0.299312	-0.280242	-0.260585	0.562865	0.457437	0.540325		O00401	O00401	323.31
A0PK00	TMEM120B	Transmembrane protein 120B	+	A	0.69487	0.530843	0.558249	-0.198307	0.001068	-0.062601	0.697151	0.771716	0.536948		A0PK00;H0YG77	A0PK00;H0YG77	132.23
Q9UPV9	TRAK1	Trafficking kinesin-binding protein 1	+	A	0.380233	0.462198	0.595981	-0.185858	-0.310803	-0.013173	0.104739	0.0298416	0.0657101		Q9UPV9;C9JC32;Q9UPV9-2;Q9UPV9-3;H7C3T3	Q9UPV9;C9JC32;Q9UPV9-2;Q9UPV9-3	94.477
O60333	KIF1B	Kinesin-like protein KIF1B	+	A	0.414756	0.528332	0.387753	-0.0671264	-0.0542394	-0.0980814	0.0729976	0.0263043	0.168514		O60333-2	O60333-2	310.8
Q12965	MYO1E	Unconventional myosin-Ie	+	A	0.523454	0.747497	0.395622	-0.13988	0.009193	-0.153675	0.119423	0.0647449	0.178874		Q12965;H0YNQ8;H0YN00;H0YLE5;H0YLJ4	Q12965	157.66
Q86YT6	MIB1	E3 ubiquitin-protein ligase MIB1	+	A	0.340387	0.555752	0.333378	-0.060646	-0.066832	-0.161785	0.157949	0.156138	0.241718		Q86YT6	Q86YT6	186.23
P61020	RAB5B	Ras-related protein Rab-5B	+	A	0.39414	0.398679	0.429335	-0.077426	-0.033009	-0.012706	0.162339	0.0688771	0.180912		P61020;P61020-2;F8VUA5;F8VVZ0;F8VPW9;F8VWZ7	P61020;P61020-2;F8VUA5;F8VVZ0	81.35
Q9H5N1	RABEP2	Rab GTPase-binding effector protein 2	+	A	0.427945	0.378973	0.361811	-0.102318	-0.017883	-0.146299	0.221939	0.166715	0.147567		Q9H5N1;B4DHR0;Q9H5N1-2;H3BT64;H3BNR2;H3BU67;H3BNR8;H3BMR7	Q9H5N1;B4DHR0;Q9H5N1-2	308.74
P00387	CYB5R3	NADH-cytochrome b5 reductase 3;NADH-cytochrome b5 reductase 3 membrane-bound form;NADH-cytochrome b5 reductase 3 soluble form	+	A	0.278683	0.456008	0.458185	-0.131163	-0.083437	-0.140408	0.271426	0.164014	0.202261		P00387;P00387-2;P00387-3;B1AHF3	P00387;P00387-2;P00387-3;B1AHF3	323.31
O95155	UBE4B	Ubiquitin conjugation factor E4 B	+	A	0.490483	0.54675	0.368092	-0.062025	-0.120914	-0.161472	0.195348	0.24062	0.120485		O95155;O95155-2;O95155-4;O95155-3;K7EP75;K7ERA7;B1AQ61	O95155;O95155-2;O95155-4;O95155-3	323.31
Q13948	CUX1	Protein CASP;Homeobox protein cut-like 1	+	A	0.586505	0.582144	0.708747	0.024469	-0.397172	-0.067307	0.37829	0.198243	0.292664		Q13948;Q13948-10;P39880-9;H0YMK9	Q13948;Q13948-10;P39880-9	93.818
Q9UBF8	PI4KB	Phosphatidylinositol 4-kinase beta	+	A	0.482365	0.535413	0.42756	0.006019	-0.310329	-0.215013	0.313478	0.320542	0.357158		Q9UBF8-2;Q9UBF8;Q9UBF8-3;F8W860;E9PL47;A6PVV8;H0YCW3;H0Y4F8	Q9UBF8-2;Q9UBF8;Q9UBF8-3	179.56
Q86Y82	STX12	Syntaxin-12	+	A	0.405854	0.548001	0.492678	-0.187773	-0.163494	-0.097617	0.36614	0.372061	0.448267		Q86Y82;B1AJQ6	Q86Y82;B1AJQ6	323.31
Q8NHP8	PLBD2	Putative phospholipase B-like 2;Putative phospholipase B-like 2 32 kDa form;Putative phospholipase B-like 2 45 kDa form	+	A	0.426891	0.518474	0.409776	-0.02411	-0.189881	-0.119272	0.353662	0.381283	0.377957		Q8NHP8;F5H5E2	Q8NHP8;F5H5E2	224.51
Q8NBP0	TTC13	Tetratricopeptide repeat protein 13	+	A	0.495487	0.408207	0.333018	-0.056169	-0.239921	-0.15277	0.3122	0.419862	0.375401		Q8NBP0;E9PGV4;H0YB10;H0YBV3;E5RG15;E5RJP6;E5RHB3	Q8NBP0;E9PGV4	116.87
Q96RU2	USP28	Ubiquitin carboxyl-terminal hydrolase 28;Ubiquitin carboxyl-terminal hydrolase	+	A	0.399114	0.438534	0.535295	-0.102832	-0.098132	-0.042579	0.154194	0.195474	0.381062		Q96RU2-2;Q96RU2;B4E3L3;G3V1N5;Q6NZX9;H0YG96;F5GZ74;H0YFX3;H0YFT9;F5H2G4;H0YFA0;F5H6Q3;H0YFD7	Q96RU2-2;Q96RU2;B4E3L3;G3V1N5;Q6NZX9	202.78
Q13546	RIPK1	Receptor-interacting serine/threonine-protein kinase 1	+	A	0.499333	0.509112	0.363631	0.083656	0.012177	-0.09815	0.240497	0.268554	0.265077		Q13546;Q13546-2	Q13546;Q13546-2	323.31
P00167	CYB5A	Cytochrome b5	+	A	0.42633	0.489096	0.352445	-0.003476	-0.027809	-0.152447	0.277509	0.196607	0.265797		P00167;P00167-2;P00167-3;J3KNC7	P00167;P00167-2;P00167-3	284.76
Q9H9C1	VIPAS39	Spermatogenesis-defective protein 39 homolog	+	A	0.432827	0.496755	0.432827	-0.021091	-0.047317	-0.074096	0.284869	0.146525	0.273456		Q9H9C1;G3V4K3;Q9H9C1-2;G3V549	Q9H9C1;G3V4K3;Q9H9C1-2	323.31
Q86TB9	PATL1	Protein PAT1 homolog 1	+	A	0.442575	0.45333	0.424472	-0.14663	-0.131587	-0.141993	0.285225	0.2587	0.275603		Q86TB9;Q86TB9-4;Q86TB9-2;Q86TB9-3	Q86TB9;Q86TB9-4;Q86TB9-2	323.31
Q12979	ABR	Active breakpoint cluster region-related protein	+	A	0.459908	0.461317	0.474957	-0.082908	-0.177264	0.021643	0.369718	0.256286	0.289598		Q12979;B7Z683;Q12979-3;I3L2P5;I3NI05;I3L379;I3L1U8;I3L434;I3L2C0;I3L0R7	Q12979;B7Z683	306.09
Q63HN8	RNF213	E3 ubiquitin-protein ligase RNF213	+	A	0.412692	0.414151	0.383335	-0.081323	-0.150789	-0.108463	0.357045	0.292075	0.288063		Q63HN8;Q63HN8-4;H3BLU6;J3QTP8;Q63HN8-5;Q63HN8-6;I3L3H9	Q63HN8;Q63HN8-4;H3BLU6	323.31
Q9NT99	LRRC4B	Leucine-rich repeat-containing protein 4B	+	A	0.483991	0.491676	0.396496	-0.066868	-0.041568	0.02172	0.292428	0.178746	0.378845		Q9NT99;M0R2G0;Q9HCJ2	Q9NT99;M0R2G0	81.358
O00512	BCL9	B-cell CLL/lymphoma 9 protein	+	A	0.401987	0.528208	0.484789	-0.093806	-0.039839	-0.159402	0.289952	0.339821	0.31371		O00512	O00512	279.53
Q14677	CLINT1	Clathrin interactor 1	+	A	0.421771	0.46303	0.522974	0.044672	-0.004726	-0.044898	0.306612	0.321466	0.333767		Q14677-3;Q14677-2;Q14677;H0YD52	Q14677-3;Q14677-2;Q14677	323.31
Q12986	NFX1	Transcriptional repressor NF-X1	+	A	0.344481	0.442054	0.446167	-0.139253	-0.072403	-0.130327	0.300768	0.374511	0.323428		Q12986;Q12986-2;Q12986-3	Q12986;Q12986-2;Q12986-3	118.45
Q14157	UBAP2L	Ubiquitin-associated protein 2-like	+	A	0.453638	0.38926	0.394124	0.039586	-0.093923	-0.096381	0.33754	0.31904	0.415001		Q14157-1;Q14157-4	Q14157-1;Q14157-4	323.31
P09417	QDPR	Dihydropteridine reductase	+	A	0.454151	0.498033	0.559907	-0.037545	-0.033533	-0.036988	0.347552	0.146003	0.336855		P09417;P09417-2;B7Z415;D6RGG7;D6RHJ7;H0Y8F7	P09417;P09417-2;B7Z415;D6RGG7	323.31
Q8N5M4	TTC9C	Tetratricopeptide repeat protein 9C	+	A	0.568697	0.588202	0.625142	-0.022214	-0.065522	-0.055448	0.334225	0.172744	0.206143		Q8N5M4;E9PKV8;H0YDR3;E7EST3	Q8N5M4;E9PKV8;H0YDR3	87.52
Q9NQH7	XPNPEP3	Probable Xaa-Pro aminopeptidase 3	+	A	0.627395	0.528907	0.419382	-0.083751	0.000733	-0.13837	0.421802	0.160791	0.240253		Q9NQH7;Q9NQH7-4;Q9NQH7-2;Q9NQH7-3;Q9NQH7-5;F2Z316	Q9NQH7;Q9NQH7-4;Q9NQH7-2	104.89
Q8NBN3	TMEM87A	Transmembrane protein 87A	+	A	0.724947	0.717987	0.537754	-0.068462	-0.084365	-0.125045	0.247684	0.111699	0.348686		Q8NBN3;Q8NBN3-3;Q8NBN3-2;H3BM87;H3BSZ0;H3BUZ1;H3BPJ4;H3BMU0	Q8NBN3;Q8NBN3-3;Q8NBN3-2	110.27
F5GY53	SH2B2		+	A	0.528107	0.671049	0.517448	-0.063498	-0.080596	-0.149056	0.286999	0.19774	0.303342		F5GY53;C9JK89;H7C431	F5GY53;C9JK89	39.182
P05067	APP	Amyloid beta A4 protein;N-APP;Soluble APP-alpha;Soluble APP-beta;C99;Beta-amyloid protein 42;Beta-amyloid protein 40;C83;P3(42);P3(40);C80;Gamma-secretase C-terminal fragment 59;Gamma-secretase C-terminal fragment 57;Gamma-secretase C-terminal fragment 50;C31	+	A	0.473573	0.634531	0.587567	-0.133479	-0.002098	0.018902	0.400866	0.306729	0.306029		P05067;P05067-8;P05067-11;P05067-6;E9PG40;P05067-9;P05067-7;P05067-5;H7C0V9;H7C2L2	P05067;P05067-8;P05067-11;P05067-6;E9PG40;P05067-9;P05067-7;P05067-5;H7C0V9	323.31
P62714	PPP2CB	Serine/threonine-protein phosphatase 2A catalytic subunit beta isoform	+	A	0.528777	0.590282	0.575788	-0.035899	0.040477	-0.064451	0.326767	0.116099	0.364124		P62714;H0YC23;E5RHC1;E5RFI3;H0YBN9;E5RJX4	P62714	44.79
O75506	HSBP1	Heat shock factor-binding protein 1	+	A	0.59262	0.602931	0.666043	-0.04972	-0.045058	-0.040157	0.330788	0.244644	0.389567		O75506	O75506	191.17
P28290	SSFA2	Sperm-specific antigen 2	+	A	0.706763	0.622246	0.541001	-0.060786	-0.066912	-0.095016	0.335483	0.262433	0.469886		P28290;P28290-2;E7END2;E9PHV5;P28290-3;E7EUL7;H7BZ26	P28290;P28290-2;E7END2;E9PHV5;P28290-3;E7EUL7	39.369
Q8N568	DCLK2	Serine/threonine-protein kinase DCLK2	+	A	0.683877	0.688125	0.580521	-0.0196	-0.098724	-0.16163	0.39605	0.339251	0.403486		Q8N568;Q8N568-2;G5E9L9;Q8N568-3	Q8N568;Q8N568-2;G5E9L9;Q8N568-3	153.85
Q9NV70	EXOC1	Exocyst complex component 1	+	A	0.553683	0.658317	0.553931	0.02082	0.051025	-0.069775	0.405557	0.307895	0.337197		Q9NV70;Q9NV70-2	Q9NV70;Q9NV70-2	323.31
Q96EK6	GNPNAT1	Glucosamine 6-phosphate N-acetyltransferase	+	A	0.307455	0.354213	0.452408	-0.225855	-0.201223	-0.112633	0.423202	0.461214	0.426104		Q96EK6;G3V5E4;G3V4W4	Q96EK6;G3V5E4;G3V4W4	323.31
Q9BTX1	NDC1	Nucleoporin NDC1	+	A	0.283973	0.324514	0.441556	-0.181141	-0.130087	-0.093561	0.443288	0.410884	0.488515		Q9BTX1;Q9BTX1-6;Q9BTX1-5;Q9BTX1-2;B4DZG6;Q9BTX1-3	Q9BTX1;Q9BTX1-6;Q9BTX1-5;Q9BTX1-2;B4DZG6;Q9BTX1-3	200.63
Q9BTY2	FUCA2	Plasma alpha-L-fucosidase	+	A	0.460564	0.564476	0.464155	-0.335303	-0.278703	-0.075282	0.456386	0.355806	0.569977		Q9BTY2;Q7Z6V1;Q7Z6V2	Q9BTY2	56.793
Q8TBB5	KLHDC4	Kelch domain-containing protein 4	+	A	0.549269	0.40124	0.266076	-0.130903	-0.364386	-0.404859	0.459432	0.479438	0.460585		Q8TBB5;Q8TBB5-3;Q8TBB5-2;H3BQH3;H3BV82;H3BP99;H3BQ90;H3BQL0	Q8TBB5;Q8TBB5-3;Q8TBB5-2	296.07
Q13510	ASAH1	Acid ceramidase;Acid ceramidase subunit alpha;Acid ceramidase subunit beta	+	A	0.511938	0.473562	0.317247	-0.203885	-0.328959	-0.385431	0.477159	0.503858	0.476848		Q13510;E7EMM4;Q13510-2;E7ERV9;Q13510-3	Q13510;E7EMM4;Q13510-2;E7ERV9;Q13510-3	177.89
P08237	PFKM	ATP-dependent 6-phosphofructokinase, muscle type	+	A	0.407104	0.475974	0.441121	-0.237953	-0.228522	-0.29201	0.564915	0.477677	0.469365		P08237-3;P08237;P08237-2;F8VNX2;F8VZQ1;F8VX13;F8VSL1;F8VP00;F8VW30;F8VZI0;H0YIS9;F8VUB8;F8VYK8;F8VTQ3;F8W1J8;F8VSF7;H0YHB8	P08237-3;P08237;P08237-2	323.31
Q6NW34	C3orf17	Uncharacterized protein C3orf17	+	A	0.278504	0.286367	0.410353	-0.347887	-0.220247	-0.330376	0.499068	0.490057	0.592732		Q6NW34;Q6NW34-2;A8MVI8;E9PFF8;F8WBQ8	Q6NW34;Q6NW34-2;A8MVI8	123.92
Q9Y3E7	CHMP3	Charged multivesicular body protein 3	+	A	0.458722	0.367585	0.28611	-0.129416	-0.102253	-0.095429	0.585539	0.452279	0.507313		Q9Y3E7;Q9Y3E7-3;Q9Y3E7-4;Q9Y3E7-2	Q9Y3E7;Q9Y3E7-3;Q9Y3E7-4;Q9Y3E7-2	32.262
Q99497	PARK7	Protein deglycase DJ-1	+	A	0.408787	0.430636	0.465633	-0.22706	-0.20853	-0.216872	0.560813	0.473527	0.518737		Q99497;K7ELW0;K7EN27	Q99497;K7ELW0;K7EN27	323.31
Q5JRG1	NUPL1	Nucleoporin p58/p45	+	A	0.346308	0.377463	0.394469	-0.138217	-0.228816	-0.135197	0.520246	0.417164	0.534858		Q5JRG1;Q9BVL2;H7BYF2;Q9BVL2-2;Q9BVL2-3	Q5JRG1;Q9BVL2;H7BYF2;Q9BVL2-2;Q9BVL2-3	249.73
O94760	DDAH1	N(G),N(G)-dimethylarginine dimethylaminohydrolase 1	+	A	0.250525	0.328617	0.362452	-0.271593	-0.334217	-0.186764	0.696973	0.497536	0.542506		O94760;B4DYP1;B4DGT0;O94760-2	O94760;B4DYP1;B4DGT0;O94760-2	323.31
P51157	RAB28	Ras-related protein Rab-28	+	A	0.259054	0.352002	0.358646	-0.22695	-0.188894	-0.208988	0.740021	0.559932	0.609944		P51157;P51157-2;P51157-3;H0Y9S6;H0Y927;H0Y9G4;Q8WVF3	P51157;P51157-2;P51157-3;H0Y9S6	59.152
Q8NI22	MCFD2	Multiple coagulation factor deficiency protein 2	+	A	0.469254	0.443427	0.345091	-0.108627	-0.086022	-0.046282	0.575893	0.62396	0.599604		Q8NI22;Q8NI22-2;Q8NI22-3;H7BZ18;C9JTR4	Q8NI22;Q8NI22-2;Q8NI22-3	307.06
F5H604	CLASP2	CLIP-associating protein 2	+	A	0.141557	0.21972	0.18009	-0.150864	-0.171738	-0.167341	0.334454	0.327228	0.315102		F5H604;E3W994;J3KR49;O75122;E9PBA6	F5H604;E3W994;J3KR49;O75122;E9PBA6	323.31
Q7L804	RAB11FIP2	Rab11 family-interacting protein 2	+	A	0.27585	0.421112	0.269911	-0.251006	-0.186855	-0.236256	0.329755	0.365916	0.422448		Q7L804;Q3I768	Q7L804;Q3I768	83.457
O75962	TRIO	Triple functional domain protein	+	A	0.313948	0.299914	0.282564	-0.188686	-0.251966	-0.197648	0.253263	0.400866	0.373398		O75962;O75962-4;O75962-2;O75962-5;E7EWP2;E7EPJ7;F5H228;O75962-3	O75962;O75962-4;O75962-2;O75962-5;E7EWP2;E7EPJ7;F5H228	323.31
Q9BSJ5	C17orf80	Uncharacterized protein C17orf80	+	A	0.307369	0.285058	0.331518	-0.162233	-0.24941	-0.4016	0.385597	0.364797	0.37829		Q9BSJ5;Q9BSJ5-3;J3KTJ7;J3KT60;J3QLV1	Q9BSJ5;Q9BSJ5-3	54.642
Q6Y288	B3GALTL	Beta-1,3-glucosyltransferase	+	A	0.17421	0.322167	0.285368	-0.180806	-0.198488	-0.224186	0.35727	0.388685	0.493955		Q6Y288	Q6Y288	158.83
Q96BD5	PHF21A	PHD finger protein 21A	+	A	0.282189	0.102347	0.286961	-0.273827	-0.321581	-0.245092	0.417164	0.339707	0.410992		Q96BD5-2;Q96BD5-3;Q96BD5;H0YCI1;H0YEK2;H0YCM5	Q96BD5-2;Q96BD5-3;Q96BD5	227.6
Q8NBF2	NHLRC2	NHL repeat-containing protein 2	+	A	0.26442	0.290639	0.341811	-0.120857	-0.109944	-0.071596	0.442333	0.424815	0.353436		Q8NBF2;Q8NBF2-2	Q8NBF2;Q8NBF2-2	323.31
Q13620	CUL4B	Cullin-4B	+	A	0.212562	0.308619	0.271713	-0.144018	-0.153396	-0.23726	0.428678	0.436908	0.345056		Q13620-1	Q13620-1	323.31
Q7Z3B4	NUP54	Nucleoporin p54	+	A	0.248481	0.228675	0.311207	-0.242691	-0.293783	-0.265488	0.528971	0.470511	0.475396		Q7Z3B4;Q7Z3B4-3;E7EUM5;Q7Z3B4-2	Q7Z3B4;Q7Z3B4-3;E7EUM5;Q7Z3B4-2	323.31
O15269	SPTLC1	Serine palmitoyltransferase 1	+	A	0.221495	0.225979	0.313736	-0.295552	-0.357596	-0.240463	0.546363	0.532267	0.515309		O15269;O15269-2	O15269	315.98
Q96DB5	RMDN1	Regulator of microtubule dynamics protein 1	+	A	0.231136	0.245506	0.187729	-0.191549	-0.145993	-0.284449	0.55159	0.464773	0.517124		Q96DB5;Q96DB5-2;E5RH53;H0YB83;E7EVI2;H0YB03;H0YC67;E5RGC8;H0YC27;H0YBD9;H0YAP5	Q96DB5;Q96DB5-2;E5RH53;H0YB83;E7EVI2;H0YB03;H0YC67	122.12
Q6VN20	RANBP10	Ran-binding protein 10	+	A	0.532657	0.572441	0.460212	-0.180638	-0.33778	-0.392782	0.505078	0.457752	0.673194		Q6VN20;R4GMX8;B4DQH9;R4GN91;R4GNA3;R4GMX7	Q6VN20;R4GMX8;B4DQH9	78.569
Q5H9S7	DCAF17	DDB1- and CUL4-associated factor 17	+	A	0.288985	0.310976	0.33411	-0.249716	-0.469463	-0.536551	0.750949	0.49334	0.515309		Q5H9S7;H7C244;H0Y2X0;Q5H9S7-2;F5H7W1	Q5H9S7;H7C244;H0Y2X0;Q5H9S7-2;F5H7W1	3.5638
Q9P2G1	ANKIB1	Ankyrin repeat and IBR domain-containing protein 1	+	A	0.428001	0.476193	0.446769	-0.169758	-0.352007	-0.377766	0.719578	0.482229	0.529971		Q9P2G1;H7C2V2;C9JZ63	Q9P2G1	237.24
E9PJ55	TCP11L1	T-complex protein 11-like protein 1	+	A	0.400662	0.454377	0.421402	-0.330688	-0.321209	-0.357513	0.619742	0.53087	0.445939		E9PJ55;Q9NUJ3;E7EN41;H0YES4;E9PP52;R4GNF5;E9PMB0;E9PS88	E9PJ55;Q9NUJ3;E7EN41	208.93
Q8WXF1	PSPC1	Paraspeckle component 1	+	A	0.437496	0.46112	0.379868	-0.346418	-0.324818	-0.344094	0.551984	0.575312	0.538042		Q8WXF1;Q8WXF1-2;X6RDA4	Q8WXF1;Q8WXF1-2	323.31
O75170	PPP6R2	Serine/threonine-protein phosphatase 6 regulatory subunit 2	+	A	0.410584	0.574459	0.513593	-0.455073	-0.340971	-0.357899	0.653243	0.464146	0.576957		O75170-4;O75170-5;O75170;O75170-2;O75170-6	O75170-4;O75170-5;O75170;O75170-2;O75170-6	323.31
Q02880	TOP2B	DNA topoisomerase 2-beta;DNA topoisomerase 2	+	A	0.342939	0.319623	0.37911	-0.350613	-0.402493	-0.400079	0.578117	0.565207	0.603787		Q02880-2;E9PCY5	Q02880-2;E9PCY5	323.31
Q8IWF6	DENND6A	Protein DENND6A	+	A	0.46752	0.466386	0.659314	-0.45659	-0.386145	-0.226687	0.59388	0.508834	0.617675		Q8IWF6;H7C5D0;H7C598	Q8IWF6	134.06
B5MC53	MPV17	Protein Mpv17	+	A	0.271887	0.531801	0.523375	-0.175113	-0.285546	-0.384757	0.618333	0.624803	0.636636		B5MC53;B5MCF8;P39210;E7EX18;H0Y6M5;G5E9F5;A8MPV4;F8WEL3;B5MC10;A8MTD3	B5MC53;B5MCF8;P39210;E7EX18;H0Y6M5	52.376
Q9NSK7	C19orf12	Protein C19orf12	+	A	0.565809	0.515678	0.301017	-0.408076	-0.277983	-0.314239	0.410992	0.625364	0.701416		Q9NSK7-4;K7EPS8;Q9NSK7-3;Q9NSK7;F8W6J3;Q9NSK7-2	Q9NSK7-4;K7EPS8;Q9NSK7-3;Q9NSK7;F8W6J3	4.181
Q7L8W6	DPH6	Diphthine--ammonia ligase	+	A	0.411077	0.428669	0.364172	-0.356583	-0.292625	-0.301937	0.801159	0.516822	0.632919		Q7L8W6;H0YNH5;H0YND7;Q7L8W6-2	Q7L8W6;H0YNH5;H0YND7	38.712
Q92805	GOLGA1	Golgin subfamily A member 1	+	A	0.569239	0.544936	0.368534	-0.366228	-0.382368	-0.408278	0.678162	0.626579	0.745538		Q92805;R4GNH1;H0YE54;Q5T165	Q92805	323.31
O75368	SH3BGRL	SH3 domain-binding glutamic acid-rich-like protein	+	A	0.420778	0.475386	0.477591	-0.328338	-0.159523	-0.333318	0.732052	0.705226	0.789103		O75368	O75368	140.97
Q96AT9	RPE	Ribulose-phosphate 3-epimerase	+	A	0.518433	0.530186	0.569853	-0.284179	-0.266849	-0.309819	0.949647	0.719665	0.810731		Q96AT9;Q96AT9-4;C9J9T0;C9IZU8;E7EW52;Q96AT9-2;C9J6A7;C9JPQ7;Q96AT9-3;C9IYE8;E7ESZ6;C9J8S0;Q2QD12;C9JCL8;E9PBG9;F8WBT4	Q96AT9;Q96AT9-4;C9J9T0;C9IZU8;E7EW52;Q96AT9-2;C9J6A7;C9JPQ7;Q96AT9-3	115.08
P49189	ALDH9A1	4-trimethylaminobutyraldehyde dehydrogenase	+	A	0.496243	0.541262	0.587405	-0.399204	-0.309324	-0.341814	0.742093	0.822853	0.796016		P49189;B4DXY7	P49189;B4DXY7	323.31
Q96S82	UBL7	Ubiquitin-like protein 7	+	A	0.407674	0.451276	0.377395	-0.161161	-0.314734	-0.371801	0.0855607	0.181166	0.211635		Q96S82;H3BV23;H3BUV9;H3BSQ2;H3BSE0	Q96S82;H3BV23;H3BUV9	323.31
P55735	SEC13	Protein SEC13 homolog	+	A	0.336462	0.381734	0.385985	-0.297637	-0.269723	-0.230858	0.264837	0.226878	0.282973		P55735;P55735-3;P55735-2;A8MXL6;E7ERC8	P55735;P55735-3;P55735-2;A8MXL6	323.31
Q9NX18	SDHAF2	Succinate dehydrogenase assembly factor 2, mitochondrial	+	A	0.65789	0.639529	0.274461	-0.307613	-0.548762	-0.556246	0.274172	0.0989585	0.349818		Q9NX18;F5GYJ5;F8W679;M0QYN2;F5GXW4;M0R060;F5H5T6	Q9NX18;F5GYJ5	23.313
Q9NYB9	ABI2	Abl interactor 2	+	A	0.399254	0.438619	0.467101	-0.215513	-0.267667	-0.263954	0.298658	0.190678	0.296663		Q9NYB9-2;Q9NYB9;E7EW77;E7EP65;J3KNB2;Q9NYB9-4;H7C3Q7;H0Y6B5	Q9NYB9-2;Q9NYB9;E7EW77;E7EP65;J3KNB2;Q9NYB9-4	323.31
Q9P2N2	ARHGAP28	Rho GTPase-activating protein 28	+	A	0.515248	0.561994	0.674548	-0.413067	-0.407924	-0.064796	0.149259	0.347552	0.316377		Q9P2N2;H9KVB7;Q9P2N2-2;Q9P2N2-5;F6VKJ9;E9PMX7;Q9P2N2-3;J3KTC0;E9PL26;J3KT69;J3QKM0;J3QRC2;J3QLR3	Q9P2N2;H9KVB7;Q9P2N2-2;Q9P2N2-5;F6VKJ9;E9PMX7;Q9P2N2-3	113.72
Q15633	TARBP2	RISC-loading complex subunit TARBP2	+	A	0.461594	0.47186	0.357693	-0.171768	-0.13295	-0.324238	0.334225	0.271426	0.502738		Q15633;Q15633-2;H3BV98;F8VZ57;F8VW32;F8VYK3	Q15633;Q15633-2;H3BV98;F8VZ57	63.018
P49768	PSEN1	Presenilin-1;Presenilin-1 NTF subunit;Presenilin-1 CTF subunit;Presenilin-1 CTF12;Presenilin	+	A	0.600543	0.515464	0.393242	-0.332928	-0.432591	-0.40954	0.0267293	0.420725	0.335826		P49768;P49768-2;P49768-7;E7ES96;P49768-3;P49768-5;P49768-6;G3V2B1;G3V519;G3V4M0;H0YM52;G3V4P4;G3V3Z0;G3V499;G3V2G7;P49768-4;G3V5B1;G3V3P0;G3V449;E5RFW4;E5RG63	P49768;P49768-2;P49768-7;E7ES96	58.401
Q9UJD0	RIMS3	Regulating synaptic membrane exocytosis protein 3	+	A	0.526866	0.520371	0.397595	-0.415066	-0.212487	-0.331704	0.372283	0.212756	0.389457		Q9UJD0	Q9UJD0	105.24
P98170	XIAP	E3 ubiquitin-protein ligase XIAP	+	A	0.338922	0.464375	0.418151	-0.129636	-0.282541	-0.316907	0.377179	0.204266	0.347212		P98170;B1AKU2;B1AKU3	P98170	83.733
Q7L311	ARMCX2	Armadillo repeat-containing X-linked protein 2	+	A	0.388999	0.44165	0.228361	-0.345815	-0.373145	-0.435032	0.466862	0.135141	0.219587		Q7L311;Q5H9E0;Q5H9E1;F6R4S2	Q7L311	209.77
Q99583	MNT	Max-binding protein MNT	+	A	0.332406	0.342011	0.245698	-0.34948	-0.460206	-0.307485	0.2444	0.155361	0.268434		Q99583;V9GY02;REV__Q99583	Q99583	72.74
O43861	ATP9B	Probable phospholipid-transporting ATPase IIB	+	A	0.313054	0.470605	0.244444	-0.179006	-0.438083	-0.350861	0.248171	0.196985	0.383055		O43861;O43861-2;F5H8J1;K7EPH4;B4DJ94;K7ERE0;Q7Z6L4;K7EJG1	O43861;O43861-2;F5H8J1	36.753
Q9ULD9	ZNF608	Zinc finger protein 608	+	A	0.239507	0.259522	0.196773	-0.241866	-0.395032	-0.490062	0.282499	0.234011	0.364124		Q9ULD9;Q9ULD9-2;B3KPE6;A2RRB2	Q9ULD9;Q9ULD9-2	185.46
Q96M96	FGD4	FYVE, RhoGEF and PH domain-containing protein 4	+	A	0.316057	0.338432	0.209107	-0.288388	-0.380717	-0.439604	0.391548	0.282499	0.300417		Q96M96;B7Z493;E9PJX4;F8VWL3;F8W1R0;G3XA97;Q96M96-2;E9PNX0;E9PQT1;Q96M96-3;H0YDQ0;J3KSS3;F8VVF1	Q96M96;B7Z493;E9PJX4;F8VWL3;F8W1R0;G3XA97	323.31
Q92997	DVL3	Segment polarity protein dishevelled homolog DVL-3	+	A	0.396383	0.351726	0.288097	-0.358626	-0.395635	-0.401379	0.330673	0.249021	0.448055		Q92997;Q92997-2;C9K0P9;F8WCF1	Q92997;Q92997-2	100.35
Q9ULJ8	PPP1R9A	Neurabin-1	+	A	0.323617	0.31003	0.234226	-0.284632	-0.252662	-0.366576	0.33182	0.260146	0.341189		Q9ULJ8-5;Q9ULJ8-3;Q9ULJ8;Q9ULJ8-2	Q9ULJ8-5;Q9ULJ8-3;Q9ULJ8	323.31
Q99996	AKAP9	A-kinase anchor protein 9	+	A	0.235296	0.215385	0.15848	-0.316602	-0.359207	-0.447276	0.372395	0.278223	0.338567		Q99996-2;Q99996;Q99996-5;Q99996-6;Q99996-4;Q6PJH3;H7BZV6;H0Y6Q0;Q8NEG4;Q8NEG4-2	Q99996-2;Q99996;Q99996-5;Q99996-6	323.31
Q9UEE9	CFDP1	Craniofacial development protein 1	+	A	0.310383	0.326876	0.431072	-0.294257	-0.413492	-0.366956	0.38416	0.361095	0.342327		Q9UEE9;Q9UEE9-2;H3BUV5;H3BUI4	Q9UEE9	323.31
A7E2V4	ZSWIM8	Zinc finger SWIM domain-containing protein 8	+	A	0.2698	0.259	0.129338	-0.348926	-0.387882	-0.526555	0.331705	0.425889	0.371615		A7E2V4;S4R410;A7E2V4-5;A7E2V4-3;A7E2V4-4;S4R3H3;S4R393;A7E2V4-2;H7BZ52;S4R3B3;H7C453;H0YCW2;S4R3U7	A7E2V4;S4R410;A7E2V4-5;A7E2V4-3;A7E2V4-4;S4R3H3;S4R393;A7E2V4-2;H7BZ52;S4R3B3;H7C453;H0YCW2;S4R3U7	262.14
Q8N350	DOS;C19orf26	Protein Dos	+	A	0.285738	0.492575	0.19218	-0.389516	-0.350367	-0.436065	0.385155	0.353888	0.429643		Q8N350;Q8N350-2;K7EJP2;K7ELJ5;K7EIS9	Q8N350;Q8N350-2;K7EJP2	51.313
H0Y4E8	SIK3;KIAA0999	Serine/threonine-protein kinase SIK3	+	A	0.44015	0.399906	0.252367	-0.268971	-0.382506	-0.390512	0.471135	0.318577	0.389126		H0Y4E8;Q9Y2K2;Q9Y2K2-3;A1A5A9;H7C3X8	H0Y4E8;Q9Y2K2;Q9Y2K2-3;A1A5A9	172.41
Q9UBK9	UXT	Protein UXT	+	A	0.302756	0.622682	0.28423	-0.580314	-0.392385	-0.4889	0.46728	0.39605	0.362891		Q9UBK9	Q9UBK9	28.829
Q9UG63	ABCF2	ATP-binding cassette sub-family F member 2	+	A	0.444582	0.360931	0.273075	-0.270393	-0.315707	-0.423945	0.244035	0.400538	0.515511		Q9UG63;Q9UG63-2;C9JZV3;C9JHK9	Q9UG63;Q9UG63-2;C9JZV3	323.31
O94763	URI1	Unconventional prefoldin RPB5 interactor 1	+	A	0.2306	0.271001	0.369703	-0.413946	-0.432544	-0.376256	0.473423	0.359971	0.493852		O94763;F8W9T0;O94763-3;O94763-2;I3L280;I3NI51;I3L104;I3L130;I3L2V7;I3L467	O94763;F8W9T0;O94763-3;O94763-2	323.31
P04066	FUCA1	Tissue alpha-L-fucosidase	+	A	0.250352	0.300814	0.341126	-0.338702	-0.515802	-0.518139	0.237441	0.545573	0.419431		P04066	P04066	16.45
P32856	STX2	Syntaxin-2	+	A	0.343889	0.276376	0.256473	-0.181836	-0.130811	-0.200219	0.155361	0.0946416	0.228111		P32856;P32856-3;P32856-2;J3KNU7	P32856;P32856-3;P32856-2	229.89
O75146	HIP1R	Huntingtin-interacting protein 1-related protein	+	A	0.327358	0.322991	0.262703	-0.034886	-0.082204	-0.150916	0.214871	0.157561	0.138945		O75146;O75146-2;H0YH66	O75146;O75146-2	323.31
P53992	SEC24C	Protein transport protein Sec24C	+	A	0.264638	0.33629	0.329673	-0.114066	-0.096425	-0.120641	0.179893	0.169797	0.185993		P53992;G5EA31	P53992;G5EA31	323.31
Q8IZP0	ABI1	Abl interactor 1	+	A	0.311578	0.326516	0.322169	-0.05534	-0.13324	-0.072725	0.117163	0.192952	0.271187		Q8IZP0;Q8IZP0-3;Q8IZP0-2;F8WA56;A6NFN2;Q8IZP0-4;Q8IZP0-5;Q8IZP0-6;Q8IZP0-9;Q8IZP0-12;F5H1G9;F8WA55;Q8IZP0-10;Q8IZP0-8;Q8IZP0-7;Q8IZP0-11	Q8IZP0;Q8IZP0-3;Q8IZP0-2;F8WA56;A6NFN2;Q8IZP0-4;Q8IZP0-5;Q8IZP0-6;Q8IZP0-9;Q8IZP0-12;F5H1G9;F8WA55;Q8IZP0-10;Q8IZP0-8;Q8IZP0-7;Q8IZP0-11	305.79
Q9BSQ5	CCM2	Cerebral cavernous malformations 2 protein	+	A	0.245407	0.279593	0.276981	-0.142998	-0.159637	-0.137561	0.196481	0.254594	0.208517		Q9BSQ5;Q9BSQ5-2;Q9BSQ5-3;C9JUH3;Q9BSQ5-4;E9PEC4	Q9BSQ5;Q9BSQ5-2;Q9BSQ5-3;C9JUH3;Q9BSQ5-4;E9PEC4	201.29
Q13724	MOGS	Mannosyl-oligosaccharide glucosidase	+	A	0.249542	0.396655	0.341784	-0.193908	-0.158118	-0.173914	0.184598	0.209141	0.309642		Q13724;Q13724-2;C9J8D4;B8ZZE2;C9JDQ1;B4E3B8	Q13724;Q13724-2;C9J8D4	323.31
Q9H7P9	PLEKHG2	Pleckstrin homology domain-containing family G member 2	+	A	0.422039	0.363378	0.290903	-0.223041	-0.273954	-0.182859	0.249021	0.233765	0.229711		Q9H7P9;Q9H7P9-3;H7BXC7;E7ESZ3;Q9H7P9-2;M0QZT7;M0QX05;C9J7S4;C9JVL3;M0R0V0;M0R348;M0R3J0	Q9H7P9;Q9H7P9-3;H7BXC7;E7ESZ3	130.24
Q96Q05	TRAPPC9	Trafficking protein particle complex subunit 9	+	A	0.217265	0.263854	0.250896	-0.119854	-0.115346	-0.170822	0.238542	0.212632	0.281906		Q96Q05-3;H0YBR0	Q96Q05-3;H0YBR0	141.26
Q9H078	CLPB	Caseinolytic peptidase B protein homolog	+	A	0.421489	0.35969	0.234654	-0.15204	-0.13869	-0.242491	0.241596	0.280481	0.231555		Q9H078-2;Q9H078;Q9H078-3;B4DXW4;H0YGM0;Q9H078-4;F5GX99;Q7Z777;H0YFF5;F5H7A5;S4R372;F5H392	Q9H078-2;Q9H078;Q9H078-3;B4DXW4;H0YGM0;Q9H078-4;F5GX99;Q7Z777	323.31
E9PCR7	OGDH		+	A	0.366224	0.303709	0.33293	-0.043859	-0.143057	-0.081489	0.245739	0.171335	0.279531		E9PCR7;F5H801;E9PDF2;E9PFG7	E9PCR7;F5H801;E9PDF2;E9PFG7	323.31
Q7L576	CYFIP1	Cytoplasmic FMR1-interacting protein 1	+	A	0.288287	0.340245	0.36721	-0.174026	-0.177128	-0.175952	0.309642	0.250234	0.256045		Q7L576;Q7L576-2;Q7L576-3;H0YN93;H0YLJ5;H0YL39;H0YL50;E5RJW3;H0YNP0	Q7L576	323.31
Q9NUP9	LIN7C	Protein lin-7 homolog C	+	A	0.275616	0.266873	0.317583	-0.235295	-0.244567	-0.189287	0.31371	0.134878	0.261832		Q9NUP9;G3V1D4;H0YIA8;H0YI92;J3KN23	Q9NUP9;G3V1D4	160.62
Q86WG5	SBF2	Myotubularin-related protein 13	+	A	0.264283	0.319968	0.409339	-0.149849	-0.134374	-0.180948	0.326192	0.234256	0.262553		Q86WG5;Q86WG5-3;H0YD05;H0Y767;H0YDZ1	Q86WG5;Q86WG5-3	160.24
Q4V328	GRIPAP1	GRIP1-associated protein 1	+	A	0.352796	0.366713	0.312456	-0.034399	-0.064558	-0.138725	0.265197	0.227495	0.293135		Q4V328;Q4V328-4;B1B0M1;Q4V328-2	Q4V328;Q4V328-4;B1B0M1;Q4V328-2	323.31
Q00169	PITPNA	Phosphatidylinositol transfer protein alpha isoform	+	A	0.28789	0.257219	0.250518	0.000236	-0.032621	-0.008137	0.286881	0.281669	0.322044		Q00169;F5GWE5;I3L4H1;I3L459;I3L4C0;I3L2X8;I3L471;I3NI10;I3L4U7;I3L3W1	Q00169;F5GWE5;I3L4H1;I3L459	323.31
D6REX3	SEC31A	Protein transport protein Sec31A	+	A	0.389699	0.381154	0.23125	-0.224305	-0.26231	-0.253765	0.296545	0.321928	0.261832		D6REX3;O94979;O94979-9;O94979-3;O94979-2;O94979-8;O94979-4;O94979-6;O94979-10;D6RHZ5;H7BXG7;O94979-7;H0YAB3;O94979-5;H0Y8V7;H0Y9K1;H0Y9T9;H0Y8W8;D6RE64;D6RCQ9;H0YAF5;H0Y9V3;D6RHE8;D6RBT0	D6REX3;O94979;O94979-9;O94979-3;O94979-2;O94979-8;O94979-4;O94979-6;O94979-10;D6RHZ5;H7BXG7;O94979-7	323.31
Q9ULJ3	ZBTB21	Zinc finger and BTB domain-containing protein 21	+	A	0.333599	0.198432	0.292563	-0.111848	-0.246987	-0.214645	0.318809	0.313826	0.269273		Q9ULJ3;Q9ULJ3-2;Q5KS07;E7EVF9	Q9ULJ3;Q9ULJ3-2	159.03
O75391	SPAG7	Sperm-associated antigen 7	+	A	0.349616	0.356645	0.362662	-0.15961	-0.269184	-0.243271	0.314986	0.315682	0.320658		O75391;I3L0X5;I3L4C3;I3L0Q5	O75391;I3L0X5;I3L4C3	261.01
A6NGN9	IGLON5	IgLON family member 5	+	A	0.358263	0.346881	0.281601	-0.121523	-0.240686	-0.276274	0.354001	0.314639	0.28404		A6NGN9	A6NGN9	85.817
Q5EBL8	PDZD11	PDZ domain-containing protein 11	+	A	0.252733	0.322661	0.362169	-0.111183	-0.226219	-0.235076	0.0388575	0.165558	0.0142124		Q5EBL8;Q5EBL8-2	Q5EBL8;Q5EBL8-2	39.646
P18084	ITGB5	Integrin beta-5	+	A	0.381148	0.270657	0.432183	-0.144286	-0.465771	-0.309089	0.178364	0.0854246	0.0211954		P18084;V9GZ57;H7C4W1;V9GYZ1;H7C5U2;H7C580;V9GYD8	P18084	119.42
Q3SYG4	BBS9	Protein PTHB1	+	A	0.29424	0.159114	0.149905	-0.35215	-0.278873	-0.308483	0.128425	0.254594	0.0885487		Q3SYG4;Q3SYG4-4;E7EX43;Q3SYG4-2;Q3SYG4-7;Q3SYG4-3;H7BZ69;F8WCG5;Q3SYG4-6;Q3SYG4-5;C9JRR5;C9JJ08	Q3SYG4;Q3SYG4-4;E7EX43;Q3SYG4-2;Q3SYG4-7;Q3SYG4-3	91.616
Q12959	DLG1	Disks large homolog 1	+	A	0.228421	0.267636	0.356089	-0.242036	-0.308235	-0.154917	0.250962	0.179766	0.179129		Q12959-5;B4E2H8;C9IYP1	Q12959-5	323.31
Q9UBN7	HDAC6	Histone deacetylase 6	+	A	0.163278	0.119006	0.161884	-0.353512	-0.343069	-0.32486	0.326077	0.193835	0.20201		Q9UBN7;B4DZH6;Q9UBN7-2;A6NDI8;E7EPS2;E7EUZ1;E7EP63;E7ER52;C9J172;E9PEH1;H7C0Z9;C9JEF4	Q9UBN7;B4DZH6;Q9UBN7-2	171.14
Q9H6S0	YTHDC2	Probable ATP-dependent RNA helicase YTHDC2	+	A	0.207435	0.117134	0.181221	-0.247915	-0.400255	-0.365935	0.250234	0.351402	0.165944		Q9H6S0;D6RA70;D6R9T8;D6RF50	Q9H6S0;D6RA70	238.05
A6NDU8	C5orf51	UPF0600 protein C5orf51	+	A	0.159376	0.261686	0.17902	-0.301211	-0.327205	-0.306856	0.299479	0.263996	0.197614		A6NDU8	A6NDU8	272.29
Q6L8Q7	PDE12	2,5-phosphodiesterase 12	+	A	0.167452	0.138448	0.154236	-0.265201	-0.392713	-0.32331	0.240864	0.299714	0.306262		Q6L8Q7;Q6L8Q7-2;F6T1Q0	Q6L8Q7;Q6L8Q7-2;F6T1Q0	323.31
Q9Y680	FKBP7	Peptidyl-prolyl cis-trans isomerase FKBP7	+	A	0.135804	0.135392	0.169751	-0.221759	-0.249407	-0.252223	0.269632	0.277628	0.187641		Q9Y680;Q9Y680-3;Q9Y680-2;F8WE12;F8WCU2;F8WBF2;H7BZJ4	Q9Y680;Q9Y680-3;Q9Y680-2	93.612
Q9Y5H6	PCDHA8	Protocadherin alpha-8	+	A	1.41714	1.30409	0.94252	-0.371959	-0.404388	0.194013	0.322966	0.246469	0.783582		Q9Y5H6;Q9Y5H6-2	Q9Y5H6;Q9Y5H6-2	8.395
Q6IA69	NADSYN1	Glutamine-dependent NAD(+) synthetase	+	A	1.23565	1.0033	0.768217	-0.046931	-0.04376	0.004271	0.246226	0.705668	0.540722		Q6IA69;B3KUU4;H0YCQ6;E9PKY6;E9PNF5;H0YED2;H0YDH3	Q6IA69;B3KUU4	45.752
Q9NVF9	ETNK2	Ethanolamine kinase 2	+	A	1.10369	1.34376	1.24597	0.223751	0.016849	0.213531	0.0930192	0.909351	0.672018		Q9NVF9;J3KP68;Q9NVF9-3;B7Z1G7;Q5SXX8;B7ZC34;Q5SXX7;H0Y771;Q5SXX4	Q9NVF9;J3KP68;Q9NVF9-3;B7Z1G7;Q5SXX8	17.718
Q53EL9	SEZ6	Seizure protein 6 homolog	+	A	1.27767	1.42759	1.40162	-0.141144	-0.043551	0.009237	0.1141	0.588996	0.680594		Q53EL9;H0YF95;Q53EL9-2;Q53EL9-3;H0YGK0;H0YFX0;C9JFF1;Q53EL9-4	Q53EL9;H0YF95;Q53EL9-2;Q53EL9-3	2.2518
Q9NSY0	NRBP2	Nuclear receptor-binding protein 2	+	A	0.845287	0.958834	1.20433	-0.269624	-0.02208	0.307951	0.747946	0.955313	0.662752		Q9NSY0;D3DWK9;Q9NSY0-2;Q9NSY0-4;H0YCB1;E9PR11;Q9NSY0-5	Q9NSY0;D3DWK9;Q9NSY0-2;Q9NSY0-4	4.0315
Q14296	FASTK	Fas-activated serine/threonine kinase	+	A	1.18489	1.58414	0.926471	0.02881	0.044826	0.383787	1.15082	0.420617	0.773574		Q14296;Q14296-3;Q14296-2;G3V1R6	Q14296;Q14296-3;Q14296-2	2.8205
Q14642	INPP5A	Type I inositol 1,4,5-trisphosphate 5-phosphatase	+	A	0.966708	0.963981	0.959687	-0.135718	-0.015924	0.054217	0.813032	0.727528	1.07327		Q14642;Q5T1B5;H0Y2W5;Q5T1B4;Q5T1B3;B1AP38	Q14642;Q5T1B5;H0Y2W5	22.036
Q9H857	NT5DC2	5-nucleotidase domain-containing protein 2	+	A	1.12768	1.14386	1.14235	-0.138274	-0.057391	-0.136585	0.934781	0.712728	0.837136		Q9H857-2;Q9H857;Q9H857-3;Q9H857-4;H7C519;H7C4G8;C9J036	Q9H857-2;Q9H857;Q9H857-3;Q9H857-4	323.31
Q13268	DHRS2	Dehydrogenase/reductase SDR family member 2, mitochondrial	+	A	0.85466	1.10335	1.40799	-0.033119	-0.061693	0.369006	0.90049	0.88885	0.604356		Q13268;C9JZP6;Q13268-2;H0YJG9;H0YJP4	Q13268;C9JZP6;Q13268-2;H0YJG9;H0YJP4	2.8489
Q9NZD2	GLTP	Glycolipid transfer protein	+	A	1.0765	1.26438	1.19479	0.169848	0.107146	0.033555	0.910042	0.678433	0.926455		Q9NZD2;F5H0U5;H0YFS9;F5GZ49	Q9NZD2;F5H0U5	38.122
Q8IWW6	ARHGAP12	Rho GTPase-activating protein 12	+	A	1.21012	1.31324	1.33135	0.070469	0.010731	-0.009824	0.977097	0.894604	0.927972		Q8IWW6;Q8IWW6-2;Q8IWW6-4;H0Y5D8	Q8IWW6;Q8IWW6-2;Q8IWW6-4	323.31
Q9BWP8	COLEC11	Collectin-11	+	A	0.693076	0.919668	0.92817	0.079876	-0.310905	-0.071005	0.929715	0.957395	0.929564		Q9BWP8;Q9BWP8-4;Q9BWP8-10;Q9BWP8-9;Q9BWP8-8;Q9BWP8-7;Q9BWP8-6;Q9BWP8-5;Q9BWP8-3;Q9BWP8-2;F8WB29;C9JWT5	Q9BWP8;Q9BWP8-4;Q9BWP8-10;Q9BWP8-9;Q9BWP8-8;Q9BWP8-7;Q9BWP8-6;Q9BWP8-5;Q9BWP8-3;Q9BWP8-2	152.56
Q86UW9	DTX2	Probable E3 ubiquitin-protein ligase DTX2	+	A	1.23499	1.2109	1.03763	-0.215479	-0.106019	0.236416	0.934101	0.91747	1.02942		Q86UW9-2;Q86UW9;E7ET89;H7C3B8;C9JEH4;C9JII1	Q86UW9-2;Q86UW9;E7ET89	31.28
Q92783	STAM	Signal transducing adapter molecule 1	+	A	1.0851	1.0357	1.03926	-0.127288	-0.174758	-0.192388	0.960512	0.854634	0.9634		Q92783;Q92783-2;B4DZT2;A6NMU3;C9J1E5	Q92783;Q92783-2;B4DZT2;A6NMU3	203
Q96FC7	PHYHIPL	Phytanoyl-CoA hydroxylase-interacting protein-like	+	A	1.21277	1.17521	1.15579	-0.0399	-0.05831	0.01304	1.04824	0.972913	1.05991		Q96FC7;Q96FC7-2;Q96FC7-3	Q96FC7;Q96FC7-2	323.31
Q9NVA4	TMEM184C	Transmembrane protein 184C	+	A	1.01468	1.16221	1.06937	-0.27182	-0.14965	-0.25962	1.12631	0.964584	1.16111		Q9NVA4	Q9NVA4	9.743
P51654	GPC3	Glypican-3;Secreted glypican-3	+	A	0.923162	1.18433	0.935333	-0.10354	-0.06322	-0.24916	1.54072	1.26165	1.13914		P51654;P51654-3;P51654-2;H0Y3U6	P51654;P51654-3;P51654-2;H0Y3U6	3.9738
Q0JRZ9	FCHO2	F-BAR domain only protein 2	+	A	1.21352	1.38111	1.29827	-0.222	-0.19161	-0.1428	1.16845	1.13245	0.930927		Q0JRZ9;J3KNW0;Q0JRZ9-3;Q0JRZ9-2;H7BXJ4;H0YAE2	Q0JRZ9;J3KNW0;Q0JRZ9-3;Q0JRZ9-2;H7BXJ4	62.999
O14672	ADAM10	Disintegrin and metalloproteinase domain-containing protein 10	+	A	0.154647	0.219113	0.188273	-0.513181	-0.326632	-0.444877	0.241108	0.324695	0.231187		O14672;B4DU28;H0YNC5;H3BS53;C9J9B4;B5MC71	O14672;B4DU28	149.53
Q9UGN5	PARP2	Poly [ADP-ribose] polymerase 2	+	A	0.132811	0.030322	0.235968	-0.554121	-0.501093	-0.386774	0.256528	0.235604	0.303109		Q9UGN5;G3V167;Q9UGN5-2;H0YH02;E9PJ27	Q9UGN5;G3V167;Q9UGN5-2	261.98
O95835	LATS1	Serine/threonine-protein kinase LATS1	+	A	-0.035438	0.141963	0.018033	-0.430984	-0.408508	-0.600987	0.315682	0.234256	0.291132		O95835;O95835-2;H0YG09;Q6PJG3	O95835;O95835-2	91.32
Q6P087	RPUSD3	RNA pseudouridylate synthase domain-containing protein 3	+	A	0.137548	0.125011	0.033734	-0.470125	-0.629268	-0.354153	0.37829	0.204016	0.296428		Q6P087;Q6P087-2;C9JM75;H7C454;H7C1H7;H7C2C3;H7C0K7;Q6P087-3	Q6P087;Q6P087-2;C9JM75;H7C454	16.737
O43639	NCK2	Cytoplasmic protein NCK2	+	A	0.079406	0.087783	0.057588	-0.592556	-0.416028	-0.54758	0.268075	0.308011	0.324234		O43639;E7EPF5;E9PEE2;E7ERP6	O43639	233.54
Q6UUV9	CRTC1	CREB-regulated transcription coactivator 1	+	A	0.193808	0.172583	0.188583	-0.421251	-0.495671	-0.445223	0.57124	0.304745	0.32987		Q6UUV9;Q6UUV9-2;M0QX46;Q6UUV9-3;M0QXN6	Q6UUV9;Q6UUV9-2;M0QX46;Q6UUV9-3;M0QXN6	138.23
Q8NB49	ATP11C	Phospholipid-transporting ATPase IG	+	A	0.09113	0.038431	0.103114	-0.331291	-0.371145	-0.316446	0.323543	0.421479	0.339821		Q8NB49;Q8NB49-2;Q8NB49-3;Q8NB49-4;H7C0E8;H7C113	Q8NB49;Q8NB49-2;Q8NB49-3;Q8NB49-4	310.93
Q92541	RTF1	RNA polymerase-associated protein RTF1 homolog	+	A	0.113145	0.073763	0.138143	-0.422537	-0.415066	-0.435937	0.338795	0.346304	0.389567		Q92541;H0YKX1	Q92541	323.31
Q9P0U3	SENP1	Sentrin-specific protease 1	+	A	0.019607	0.063979	0.114328	-0.560131	-0.519143	-0.498764	0.263635	0.426104	0.348912		Q9P0U3;Q9P0U3-2;F8VRZ8;F8W0I8;Q6N001	Q9P0U3;Q9P0U3-2	141.61
Q9P2R3	ANKFY1	Rabankyrin-5	+	A	0.146236	0.16134	0.007512	-0.407041	-0.355288	-0.404488	0.259785	0.356031	0.41997		Q9P2R3;Q9P2R3-2;Q9P2R3-4;I3L3P8;K7EPT2;I3L1Z9	Q9P2R3;Q9P2R3-2;Q9P2R3-4	323.31
P23434	GCSH	Glycine cleavage system H protein, mitochondrial	+	A	-0.054174	-0.017743	-0.055882	-0.482058	-0.481978	-0.400227	0.397693	0.302992	0.356369		P23434;H3BNV1;H3BPF0;H3BQ30;H3BUG8	P23434;H3BNV1	279.97
P34059	GALNS	N-acetylgalactosamine-6-sulfatase	+	A	0.00211	0.078333	0.047952	-0.41254	-0.50457	-0.446262	0.385265	0.348346	0.363564		P34059;F5H325;H3BP66	P34059;F5H325	69.773
Q9BUJ2	HNRNPUL1	Heterogeneous nuclear ribonucleoprotein U-like protein 1	+	A	-0.022847	-0.026894	-0.020225	-0.534747	-0.52131	-0.510737	0.418244	0.365357	0.335598		Q9BUJ2;Q9BUJ2-2;B7Z4B8;Q9BUJ2-3;M0R3F1;M0QYI8;M0QYM5;Q9BUJ2-5;M0QYG9	Q9BUJ2;Q9BUJ2-2;B7Z4B8;Q9BUJ2-3;M0R3F1	323.31
Q9NUG6	PDRG1	p53 and DNA damage-regulated protein 1	+	A	0.119977	0.16759	0.270852	-0.431924	-0.475192	-0.407108	0.379288	0.297133	0.373286		Q9NUG6	Q9NUG6	44.697
O94818	NOL4	Nucleolar protein 4	+	A	0.103235	0.213757	0.028062	-0.337234	-0.625664	-0.5378	0.432425	0.375846	0.302056		O94818;O94818-2;K7EQ17;B3KRF4;O94818-4;K7ENM5	O94818;O94818-2;K7EQ17	210.28
G3V1C3	API5	Apoptosis inhibitor 5	+	A	0.063615	0.087554	0.12117	-0.378335	-0.28032	-0.2768	0.322851	0.398022	0.410775		G3V1C3;Q9BZZ5-3;Q9BZZ5-1;H0YER7;E9PQK6	G3V1C3;Q9BZZ5-3;Q9BZZ5-1;H0YER7	323.31
Q96MX6	WDR92;DKFZp434B156	WD repeat-containing protein 92	+	A	0.160793	0.15106	0.194102	-0.382621	-0.381278	-0.385974	0.402286	0.33754	0.399116		Q96MX6;Q96MX6-2;Q8ND98;H7C389	Q96MX6;Q96MX6-2;Q8ND98	323.31
O75884	RBBP9	Putative hydrolase RBBP9	+	A	0.037249	0.141593	0.089129	-0.452183	-0.388117	-0.482339	0.406428	0.432532	0.528671		O75884;O75884-2	O75884;O75884-2	167.47
Q9Y697	NFS1	Cysteine desulfurase, mitochondrial	+	A	0.051923	-0.003517	0.022145	-0.506909	-0.532416	-0.523098	0.502025	0.384381	0.436375		Q9Y697;Q9Y697-2;Q9Y697-3;B4DNL7;F2Z2E7;A2A2M1;F8WER8;F8WB23;Q8WV90;H7C0I5;H0YGN5	Q9Y697;Q9Y697-2;Q9Y697-3;B4DNL7;F2Z2E7	277.49
Q6PML9	SLC30A9	Zinc transporter 9	+	A	0.01637	0.158134	0.017141	-0.458351	-0.453721	-0.589397	0.40523	0.470303	0.55159		Q6PML9;D6R9M6	Q6PML9	255
Q8IXM2	BAP18	Chromatin complexes subunit BAP18	+	A	-0.00852	0.010639	-0.080956	-0.59212	-0.56735	-0.451668	0.379843	0.489029	0.47228		Q8IXM2-2	Q8IXM2-2	97.23
Q9NVT9	ARMC1	Armadillo repeat-containing protein 1	+	A	0.064189	0.191823	0.275076	-0.698945	-0.622325	-0.406755	0.510759	0.381062	0.473735		Q9NVT9;E5RJ86;E9PR92;E5RHK3;Q9NVT9-2	Q9NVT9;E5RJ86	246.6
Q00059	TFAM	Transcription factor A, mitochondrial	+	A	-0.036506	-0.057044	0.093987	-0.515224	-0.584624	-0.443654	0.523161	0.518636	0.409255		Q00059;Q00059-2;H7BYN3	Q00059;Q00059-2;H7BYN3	44.43
Q3LXA3	DAK;TKFC	Bifunctional ATP-dependent dihydroxyacetone kinase/FAD-AMP lyase (cyclizing);ATP-dependent dihydroxyacetone kinase;FAD-AMP lyase (cyclizing)	+	A	-0.17042	-0.05325	-0.040652	-0.457856	-0.423471	-0.431502	0.562084	0.501617	0.443819		Q3LXA3;H0YCY6;E9PJG8;I3L252;E9PQR1	Q3LXA3;H0YCY6	323.31
Q9BW92	TARS2	Threonine--tRNA ligase, mitochondrial	+	A	-0.101942	-0.024836	-0.050968	-0.892641	-0.834471	-0.973701	0.568129	0.336626	0.345169		Q9BW92;U3KQG0;Q9BW92-2;B4DQF3;Q5T5F2;U3KQ50;Q5T5E9	Q9BW92;U3KQG0;Q9BW92-2	323.31
Q9NPG3	UBN1	Ubinuclein-1	+	A	-0.205328	-0.095082	-0.03128	-1.07702	-1.16432	-0.92644	0.296545	0.35321	0.458697		Q9NPG3;Q9NPG3-2;K7EJT1;K7EQR1;K7ESM4	Q9NPG3;Q9NPG3-2	43.308
P60880	SNAP25	Synaptosomal-associated protein 25	+	A	0.305895	0.149428	-0.116312	-0.775357	-0.886487	-1.08043	0.442864	0.169668	0.382723		P60880	P60880	23.524
Q96HQ2	CDKN2AIPNL	CDKN2AIP N-terminal-like protein	+	A	0.017253	-0.025015	-0.159621	-0.867539	-0.830919	-0.894919	0.439251	0.344374	0.480885		Q96HQ2;Q96HQ2-2	Q96HQ2;Q96HQ2-2	92.751
Q96RY7	IFT140	Intraflagellar transport protein 140 homolog	+	A	0.100312	0.023631	-0.14268	-0.740815	-0.778575	-0.963685	0.269991	0.453965	0.488926		Q96RY7;Q9UG52;I3L0Y8;H3BTA5;H3BNC5	Q96RY7;Q9UG52	285.6
P78348	ASIC1	Acid-sensing ion channel 1	+	A	-0.016595	0.268663	-0.114625	-0.845059	-0.800629	-0.946289	0.476641	0.406754	0.612777		P78348;P78348-1;F8VSK4;H7C1W9;P78348-3;H0YHD6	P78348;P78348-1;F8VSK4;H7C1W9	12.086
Q9Y463	DYRK1B	Dual specificity tyrosine-phosphorylation-regulated kinase 1B	+	A	0.032955	0.320665	-0.007795	-0.968932	-0.790992	-1.03699	0.53456	0.380175	0.510658		Q9Y463;Q9Y463-2;Q9Y463-3;M0R131;M0R2X3	Q9Y463;Q9Y463-2;Q9Y463-3;M0R131	35.927
Q9UHW9	SLC12A6	Solute carrier family 12 member 6	+	A	0.210649	0.453212	0.196938	-1.23169	-1.02223	-1.41637	0.344033	0.610322	0.643579		Q9UHW9;Q9UHW9-3;Q9UHW9-4;Q9UHW9-2;Q9UHW9-6;Q9UHW9-5;H0YMQ9;H0YKQ8;B3KXX3;H0YKE6;H0YKJ2	Q9UHW9;Q9UHW9-3;Q9UHW9-4;Q9UHW9-2;Q9UHW9-6;Q9UHW9-5;H0YMQ9;H0YKQ8;B3KXX3	10.507
Q9NPJ8	NXT2	NTF2-related export protein 2	+	A	0.360344	0.283369	0.224116	-0.884195	-0.905525	-0.888515	0.512075	0.439889	0.619178		Q9NPJ8-3	Q9NPJ8-3	80.515
O14939	PLD2	Phospholipase D2	+	A	0.258045	0.217645	0.208909	-0.588188	-0.861876	-0.406483	-0.0400964	-0.00280163	-0.0163661		O14939;O14939-4;O14939-3;I3L1F3;I3L222;I3L3I7;I3L381	O14939;O14939-4	49.482
Q9C0C4	SEMA4C	Semaphorin-4C	+	A	0.189642	0.11445	-0.060043	-0.594828	-0.549806	-0.610797	-0.0819344	-0.0094808	0.148348		Q9C0C4;C9JV89	Q9C0C4	94.735
Q9H063	MAF1	Repressor of RNA polymerase III transcription MAF1 homolog	+	A	0.0002621	0.0996783	-0.157409	-0.611177	-0.476868	-0.74147	-0.00144342	0.0513025	0.159242		Q9H063;E9PSH4;E9PR76;H0YEV4;E9PJ05	Q9H063;E9PSH4;E9PR76;H0YEV4	34.807
Q8N1G1	REXO1	RNA exonuclease 1 homolog	+	A	-0.06221	0.058223	0.225934	-0.885801	-0.714594	-0.526703	0.0632268	0.173639	0.1129		Q8N1G1;K7ESH4;Q8IX06;F5GW92	Q8N1G1	63.888
Q8N357	SLC35F6;C2orf18	Solute carrier family 35 member F6	+	A	0.16583	0.463173	0.0623548	-0.445583	-0.592823	-0.709566	0.240864	0.11063	0.135141		Q8N357;B4DLH2;F8WCT7	Q8N357;B4DLH2	22.032
Q9UL54	TAOK2	Serine/threonine-protein kinase TAO2	+	A	0.061165	0.020642	0.006727	-0.505486	-0.578963	-0.659395	0.219587	0.169155	0.161436		Q9UL54-2;Q9UL54-4	Q9UL54-2;Q9UL54-4	266.68
Q5TGY3	AHDC1	AT-hook DNA-binding motif-containing protein 1	+	A	0.083491	0.220445	-0.021594	-0.380981	-0.606936	-0.668962	0.183836	0.107152	0.214374		Q5TGY3	Q5TGY3	253.07
Q8N344	MIER2	Mesoderm induction early response protein 2	+	A	0.160375	0.004087	0.179784	-0.763483	-0.930449	-0.611683	-0.066926	0.249991	0.212881		Q8N344	Q8N344	32.1
Q8NCE2	MTMR14	Myotubularin-related protein 14	+	A	-0.08301	0.088225	-0.064081	-0.582686	-0.517098	-0.668103	0.19131	0.120883	0.226015		Q8NCE2;Q8NCE2-2;Q8NCE2-3;B4DQK9;B4DJ23;F8WCC0;C9JSR1;F8WEA3	Q8NCE2;Q8NCE2-2;Q8NCE2-3	169.04
P63218	GNG5	Guanine nucleotide-binding protein G(I)/G(S)/G(O) subunit gamma-5	+	A	0.19655	0.20502	0.258324	-0.312599	-0.368882	-0.505291	-0.0937559	-0.076828	-0.104294		P63218	P63218	108.62
Q9Y4G8	RAPGEF2	Rap guanine nucleotide exchange factor 2	+	A	0.109352	0.175266	0.0996656	-0.332339	-0.271916	-0.295193	-0.0553064	-0.114629	0.0255958		Q9Y4G8;H0Y8N8;H0Y8H7;D6REY8;D6RC78;D6RAK0	Q9Y4G8	323.31
Q969S3	ZNF622	Zinc finger protein 622	+	A	0.0449345	0.0513321	0.0134598	-0.311897	-0.341811	-0.321107	0.0270125	0.0473989	0.00388998		Q969S3	Q969S3	272.97
A8MUM1	TSSC1	Protein TSSC1	+	A	0.0150006	0.0039701	0.0283218	-0.276085	-0.31222	-0.294838	0.0668125	-0.0149222	0.0411028		A8MUM1;Q53HC9;C9JVR6;D3YTH5;C9J0U9;F8WDS8;F8WDX0;F8WB12	A8MUM1;Q53HC9	323.31
Q9Y3C0	CCDC53	WASH complex subunit CCDC53	+	A	0.202899	0.198497	0.104665	-0.421539	-0.354416	-0.350907	0.276199	0.0687396	0.0875986		Q9Y3C0;F5GZ97;H0YGN0	Q9Y3C0;F5GZ97	103.41
O00425	IGF2BP3	Insulin-like growth factor 2 mRNA-binding protein 3	+	A	0.0859511	0.0850196	0.0333231	-0.322683	-0.333633	-0.321712	0.0814759	0.09815	0.118758		O00425;O00425-2;F8WD15	O00425	323.31
Q3V6T2	CCDC88A	Girdin	+	A	0.0854397	0.112872	0.187662	-0.267129	-0.358502	-0.311897	0.165301	0.070252	0.1333		Q3V6T2;Q3V6T2-3;Q3V6T2-4;Q3V6T2-2;Q3V6T2-5;H0Y470;B3KW94;H0Y7K3;C9J225	Q3V6T2;Q3V6T2-3;Q3V6T2-4;Q3V6T2-2;Q3V6T2-5	323.31
O60331	PIP5K1C	Phosphatidylinositol 4-phosphate 5-kinase type-1 gamma	+	A	-0.035599	0.174815	0.0791745	-0.494362	-0.485652	-0.414709	0.133432	0.0947764	0.144569		O60331;O60331-4;O60331-2;O60331-3	O60331;O60331-4;O60331-2;O60331-3	76.17
Q96AT1	KIAA1143	Uncharacterized protein KIAA1143	+	A	0.050412	0.166444	0.169862	-0.405413	-0.43371	-0.439093	0.183328	0.14952	0.144307		Q96AT1	Q96AT1	104.9
Q8N5C8	TAB3	TGF-beta-activated kinase 1 and MAP3K7-binding protein 3	+	A	0.240791	0.302014	0.161572	-0.536485	-0.361416	-0.463178	0.170951	0.0503276	0.289598		Q8N5C8;Q8N5C8-2;F6SS63;A6ND79	Q8N5C8;Q8N5C8-2;F6SS63	62.475
Q8N8E2	ZNF513	Zinc finger protein 513	+	A	0.109648	0.226247	0.254405	-0.485353	-0.390204	-0.526652	0.384381	0.162468	0.158078		Q8N8E2;Q8N8E2-2;C9JT52;Q8N8E2-3	Q8N8E2;Q8N8E2-2	20.853
P40424	PBX1	Pre-B-cell leukemia transcription factor 1	+	A	-0.001246	-0.011526	-0.022781	-0.75441	-0.83752	-0.71885	0.443607	0.35682	0.221815		P40424;P40424-2;P40424-3;H0YLF5;H0YKH1;B7Z774;H0YLB0;H0YLT4;H0YLD4;F8WA05;H0YLM3;S4R377	P40424;P40424-2;P40424-3;H0YLF5;H0YKH1;B7Z774;H0YLB0;H0YLT4;H0YLD4;F8WA05	263.55
Q13572	ITPK1	Inositol-tetrakisphosphate 1-kinase	+	A	0.213727	-0.040138	-0.078194	-0.49046	-0.756371	-0.868311	0.412294	0.293724	0.359859		Q13572;Q13572-2;G3V588;G3V5A3;G3V3C0;H0YJE5	Q13572;Q13572-2;G3V588	186.46
Q9BWS9	CHID1	Chitinase domain-containing protein 1	+	A	-0.091474	0.065782	-0.038743	-0.689859	-0.660109	-0.621689	0.503145	0.393087	0.428571		Q9BWS9-3;Q9BWS9;J3KNL3;Q9BWS9-2;E9PPA0;E9PI70;E9PIP0;E9PRL3;E9PPH0;H0YC89;H0YDL6;E9PKF1;H0YCC4;H0YEA3	Q9BWS9-3;Q9BWS9;J3KNL3;Q9BWS9-2	234.57
Q8NDN9	RCBTB1	RCC1 and BTB domain-containing protein 1	+	A	-0.084142	0.010738	0.320552	-0.55822	-0.877412	-0.754902	0.437228	0.40294	0.469157		Q8NDN9;Q8NDN9-2	Q8NDN9	21.478
Q15326	ZMYND11	Zinc finger MYND domain-containing protein 11	+	A	-0.015148	-0.233903	-0.119667	-0.750836	-0.929386	-0.513928	0.43189	0.447844	0.496923		Q15326;Q15326-6;Q15326-3;Q5VUI0;J3QKD2;E7ENI9;Q15326-4;Q15326-2;Q5BJG6;B0QZE2;F5H449;Q15326-5;B7Z3Z1;E7EV75;E9PE09	Q15326;Q15326-6;Q15326-3;Q5VUI0;J3QKD2;E7ENI9;Q15326-4;Q15326-2;Q5BJG6;B0QZE2;F5H449;Q15326-5;B7Z3Z1	97.036
Q7L3S4	ZNF771	Zinc finger protein 771	+	A	-0.159331	0.088589	0.03581	-0.671186	-0.666226	-0.637296	0.475604	0.561106	0.396817		Q7L3S4;I3L3L5;H3BRY2	Q7L3S4	45.732
P50897	PPT1	Palmitoyl-protein thioesterase 1	+	A	0.02553	-0.086653	-0.202458	-0.704393	-0.632773	-0.781383	0.41186	0.479127	0.527971		P50897;E9PIA8;E9PMG2;P50897-2;Q5T0S4;E9PSE5;E9PP28;E9PK48	P50897;E9PIA8;E9PMG2;P50897-2;Q5T0S4	269.81
P51649	ALDH5A1	Succinate-semialdehyde dehydrogenase, mitochondrial	+	A	-0.032145	-0.069424	0.000957	-0.530347	-0.585767	-0.498257	0.703012	0.568324	0.682843		P51649;P51649-2;F5H328;C9J8Q5	P51649;P51649-2;F5H328;C9J8Q5	265.1
Q9BRT2	UQCC2	Ubiquinol-cytochrome-c reductase complex assembly factor 2	+	A	0.037021	-0.025524	-0.069886	-0.753214	-0.663844	-0.663724	0.567156	0.426211	0.724825		Q9BRT2;V5IRT4;Q5TAQ0	Q9BRT2;V5IRT4;Q5TAQ0	124.16
Q96L92	SNX27	Sorting nexin-27	+	A	-0.0563542	-0.0339402	-0.0320162	-0.346011	-0.321406	-0.325025	0.0201999	0.112367	0.0724488		Q96L92;Q96L92-3;Q96L92-2;Q96L92-4;H7C603;C9JSM2	Q96L92;Q96L92-3;Q96L92-2	323.31
O00411	POLRMT	DNA-directed RNA polymerase, mitochondrial	+	A	-0.0226314	-0.0206764	-0.0201344	-0.272313	-0.29714	-0.338022	0.0892269	0.0802483	0.0827026		O00411;K7EMH3;K7ESD1	O00411	323.31
Q15047	SETDB1	Histone-lysine N-methyltransferase SETDB1	+	A	0.006461	0.002292	-0.020917	-0.459864	-0.445694	-0.474635	0.200504	0.103934	0.167743		Q15047;Q15047-3;E9PRF4;E9PQM8;Q15047-2;X6R732;E9PS59;B0QZE6;X6RHV1;E9PAP1	Q15047;Q15047-3;E9PRF4;E9PQM8	323.31
Q9H0L4	CSTF2T	Cleavage stimulation factor subunit 2 tau variant	+	A	-0.011051	-0.097274	-0.028911	-0.383113	-0.36945	-0.378541	0.0951817	0.187641	0.191942		Q9H0L4	Q9H0L4	132.41
Q5T7V8	GORAB	RAB6-interacting golgin	+	A	-0.014374	-0.073438	0.000146	-0.416839	-0.422135	-0.393341	0.124461	0.189793	0.220949		Q5T7V8;Q5T7V8-2;Q5T7V8-3;Q5T7V8-4	Q5T7V8;Q5T7V8-2;Q5T7V8-3;Q5T7V8-4	101.28
O14974	PPP1R12A	Protein phosphatase 1 regulatory subunit 12A	+	A	0.053779	0.055256	0.080494	-0.342079	-0.378744	-0.360283	0.193078	0.178874	0.254715		O14974;O14974-2;O14974-4;O14974-5;F8VZN8;H0YHI8;H0YIS4;H0YHL8;F8VW28;H0YIS3;H0YIM2;H0YIL7	O14974;O14974-2;O14974-4;O14974-5;F8VZN8	323.31
Q96ME1	FBXL18	F-box/LRR-repeat protein 18	+	A	-0.015182	0.070672	-0.058225	-0.421937	-0.438937	-0.53088	0.204642	0.249021	0.176833		Q96ME1-4;Q96ME1;F5H4Z4;Q96ME1-2;H0Y6I6;Q96ME1-3	Q96ME1-4;Q96ME1;F5H4Z4;Q96ME1-2;H0Y6I6	323.31
O43823	AKAP8	A-kinase anchor protein 8	+	A	-0.077118	-0.103153	-0.133103	-0.346921	-0.381524	-0.433805	0.217603	0.216362	0.265557		O43823;M0QYL4	O43823	323.31
Q8NFF5	FLAD1	FAD synthase;Molybdenum cofactor biosynthesis protein-like region;FAD synthase region	+	A	0.035088	0.04375	-0.019575	-0.400654	-0.390765	-0.425039	0.21014	0.219463	0.280956		Q8NFF5;Q8NFF5-2;Q8NFF5-3;Q5T196;Q8NFF5-5;Q5T191;Q5T190	Q8NFF5;Q8NFF5-2;Q8NFF5-3;Q5T196;Q8NFF5-5	323.31
Q641Q2	FAM21A	WASH complex subunit FAM21A	+	A	-0.013492	0.019153	-0.01051	-0.282389	-0.380945	-0.346964	0.273814	0.196733	0.227864		Q641Q2;Q641Q2-2;E7ESD2;F8W7U3;Q5T1D7	Q641Q2;Q641Q2-2;E7ESD2;F8W7U3	323.31
Q8IX01	SUGP2	SURP and G-patch domain-containing protein 2	+	A	-0.076416	-0.00713	-0.050221	-0.399799	-0.35514	-0.345348	0.305912	0.279174	0.259905		Q8IX01;M0R2Z9;Q8IX01-4;Q8IX01-3;M0R3F6;E7ETX7;M0R216;M0R065;M0R2Y3;M0R1Y3	Q8IX01;M0R2Z9;Q8IX01-4;Q8IX01-3;M0R3F6;E7ETX7	323.31
Q8N1G4	LRRC47	Leucine-rich repeat-containing protein 47	+	A	0.017812	0.005418	0.00507	-0.464972	-0.404533	-0.436348	0.27453	0.228973	0.289362		Q8N1G4;J3KRP5	Q8N1G4	323.31
A4D2B0	MBLAC1	Metallo-beta-lactamase domain-containing protein 1	+		-0.422682	0.15994	-0.242497	1.01035	0.853055	0.717575	-0.407211	-0.575379	-0.433175		A4D2B0;C9JAV3	A4D2B0	34.384
Q14331	FRG1;FRG1B	Protein FRG1;Protein FRG1B	+		0.133633	0.015976	0.248832	0.636821	0.629041	0.798351	-0.387619	-0.339564	-0.416828		Q14331;Q9BZ01;E9PLY7;E9PRR7;H0YEZ2;F5H5R5;E9PI42	Q14331;Q9BZ01;E9PLY7	201.14
Q13370	PDE3B	cGMP-inhibited 3,5-cyclic phosphodiesterase B	+		0.078421	0.081889	0.056446	0.83117	0.92965	0.75545	-0.331173	-0.356347	-0.33268		Q13370;Q13370-2	Q13370;Q13370-2	77.526
Q9NQX7	ITM2C	Integral membrane protein 2C;CT-BRI3	+		-0.032993	0.193056	0.288889	0.700752	0.778332	0.848692	-0.328598	-0.441478	-0.238834		Q9NQX7;Q9NQX7-2;Q9NQX7-3;C9JG41;B8ZZM6;F5H4I5;E7EUS6	Q9NQX7;Q9NQX7-2;Q9NQX7-3;C9JG41;B8ZZM6	106.46
B4DHA8	CELF4	CUGBP Elav-like family member 4	+		0.049902	-0.180117	0.003987	1.04794	0.677477	1.04494	-0.201609	-0.313549	-0.344227		B4DHA8;M0QY66;S4R3V5;Q9BZC1-5;Q9BZC1-3;Q9BZC1-2;Q9BZC1-4;Q9BZC1	B4DHA8;M0QY66;S4R3V5;Q9BZC1-5;Q9BZC1-3;Q9BZC1-2;Q9BZC1-4;Q9BZC1	37.658
F8VV59	NAP1L1		+		-0.224985	-0.003031	0.067158	0.724051	0.760527	0.807027	-0.292034	-0.244497	-0.272663		F8VV59;F8VRJ2	F8VV59;F8VRJ2	8.2442
Q5W0B1	RNF219	RING finger protein 219	+		0.234846	-0.050254	0.089603	0.786898	0.728591	0.613901	-0.248622	-0.0429323	-0.281737		Q5W0B1	Q5W0B1	244.56
Q14674	ESPL1	Separin	+		-0.08316	0.029431	0.245235	0.828982	0.937242	1.11961	-0.584934	-0.271688	-0.211999		Q14674;Q14674-2;H3BRX7;H3BM31	Q14674;Q14674-2	109.75
P57737	CORO7;hCG_1787779	Coronin-7;Coronin	+		0.579508	0.551082	0.510017	0.094174	-0.067437	-0.047459	-0.154394	-0.318884	-0.267687		P57737;P57737-4;P57737-2;B3KSY4	P57737;P57737-4;P57737-2;B3KSY4	4.136
P57737	CORO7	Coronin-7	+		0.714793	0.682795	0.689671	0.077904	0.047643	0.060291	-0.0918481	-0.177457	-0.148353		P57737-3;I3L167;E7EP81;I3L2Y6;I3L442;Q9Y3D7;I3L351;I3L0X9;I3L3T0;I3L359;I3L1U7;I3L1M1;I3L212;I3L426;I3L0X8;I3L258;I3L482;I3L0Z7	P57737-3	323.31
Q86WA8	LONP2	Lon protease homolog 2, peroxisomal	+		0.489298	0.632874	0.886906	0.118775	0.0791404	0.192327	-0.0663216	-0.0970852	-0.0482332		Q86WA8;B7ZKL7;E7EN44;H3BUW8;H3BQ67;H3BPF7	Q86WA8;B7ZKL7;E7EN44	113.75
Q8N6C5	IGSF1	Immunoglobulin superfamily member 1	+		0.490607	0.614423	0.662597	-0.0908736	-0.007492	0.02017	0.0357646	-0.144186	-0.135412		Q8N6C5;Q8N6C5-2;Q8N6C5-4;Q8N6C5-3	Q8N6C5;Q8N6C5-2;Q8N6C5-4	71.771
P60981	DSTN	Destrin	+		0.122688	0.200606	0.162418	0.673412	0.683072	0.585332	-0.442987	-0.356458	-0.395948		P60981;P60981-2;F6RFD5	P60981;P60981-2;F6RFD5	180.25
Q6P4Q7	CNNM4	Metal transporter CNNM4	+		0.040991	0.07189	0.104128	0.499808	0.524244	0.407303	-0.314553	-0.360749	-0.443203		Q6P4Q7;Q6P4Q7-2	Q6P4Q7	164.55
Q8TD55	PLEKHO2	Pleckstrin homology domain-containing family O member 2	+		0.115	0.168302	0.120962	0.435712	0.388205	0.405544	-0.284774	-0.320522	-0.402378		Q8TD55;Q8TD55-2;C9J4A7	Q8TD55;Q8TD55-2	76.068
Q13454	TUSC3	Tumor suppressor candidate 3	+		0.010473	0.08094	0.116553	0.562539	0.708509	0.623209	-0.160524	-0.420936	-0.293571		Q13454;D6RDV0;D6RA37;D6RIY7;Q13454-2	Q13454;D6RDV0;D6RA37;D6RIY7;Q13454-2	75.269
Q8IXB1	DNAJC10	DnaJ homolog subfamily C member 10	+		0.098211	0.132734	0.147876	0.595013	0.596368	0.546074	-0.306038	-0.268243	-0.285618		Q8IXB1;Q8IXB1-2;Q8IXB1-3;E7EP04;H7C1G0	Q8IXB1;Q8IXB1-2	323.31
P04350	TUBB4A	Tubulin beta-4A chain	+		0.069291	0.232997	0.195239	0.452342	0.493464	0.463457	-0.214977	-0.326932	-0.273605		P04350;M0R2D3;M0QY85;M0R278;M0R0X0;M0QY37;M0QX14;M0QZL7;M0R1I1;M0R2T4	P04350	323.31
P46940	IQGAP1	Ras GTPase-activating-like protein IQGAP1	+		0.060533	0.128222	0.183711	0.4655	0.529023	0.533533	-0.265084	-0.286375	-0.238085		P46940;H0YLE8;H0YKA5	P46940;H0YLE8	323.31
Q9H2G2	SLK	STE20-like serine/threonine-protein kinase	+		0.189637	0.211109	0.318269	0.489708	0.514373	0.547027	-0.254857	-0.261587	-0.299951		Q9H2G2-2;Q9H2G2	Q9H2G2-2;Q9H2G2	323.31
Q7Z4S6	KIF21A	Kinesin-like protein KIF21A	+		0.039311	0.044363	0.146773	0.36277	0.35412	0.422019	-0.248999	-0.25453	-0.264894		Q7Z4S6;F8WCP6;Q7Z4S6-2;Q7Z4S6-4;Q7Z4S6-6;Q7Z4S6-3;H0YHT2;H0YIM7	Q7Z4S6;F8WCP6;Q7Z4S6-2;Q7Z4S6-4;Q7Z4S6-6;Q7Z4S6-3;H0YHT2	323.31
O75044	SRGAP2	SLIT-ROBO Rho GTPase-activating protein 2	+		0.113332	0.111873	0.267499	0.405291	0.510378	0.500787	-0.249222	-0.232311	-0.283369		O75044;H0Y2P8;H0Y4C3;Q5VZB4;H0Y582;E9PDX4	O75044;H0Y2P8;H0Y4C3	323.31
Q8TCG1	KIAA1524	Protein CIP2A	+		0.174807	0.0811	0.162005	0.556782	0.47818	0.62144	-0.329722	-0.215128	-0.242789		Q8TCG1;Q8TCG1-2;F8WAX6;F8WF26	Q8TCG1;Q8TCG1-2	323.31
Q4J6C6	PREPL	Prolyl endopeptidase-like	+		0.158786	0.21101	0.079848	0.503477	0.465135	0.431097	-0.265587	-0.18128	-0.213052		Q4J6C6;Q4J6C6-4;Q4J6C6-2;Q4J6C6-3;H7C0M0;H7BZP6;C9JMT4	Q4J6C6;Q4J6C6-4;Q4J6C6-2;Q4J6C6-3	323.31
P32322	PYCR1	Pyrroline-5-carboxylate reductase 1, mitochondrial;Pyrroline-5-carboxylate reductase	+		0.035318	0.090144	0.130302	0.576579	0.506807	0.506829	-0.122114	-0.187165	-0.112022		P32322;E2QRB3;P32322-3;P32322-2;J3KQ22;J3QL24;J3QLK9;J3QL32;J3QKT4;J3QL23;J3QRZ0;J3QKT3;J3KSA9;J3QR88;J3KTA8	P32322;E2QRB3;P32322-3;P32322-2;J3KQ22;J3QL24;J3QLK9;J3QL32;J3QKT4	323.31
Q9UKY7	CDV3	Protein CDV3 homolog	+		0.165418	0.039887	0.147117	0.677245	0.520475	0.598183	-0.147058	-0.196575	-0.214123		Q9UKY7;Q9UKY7-2;H0Y8K3;D6R9V8;D6RFH2;Q9UKY7-3;D6RDN0;D6RAV0;D6R973	Q9UKY7;Q9UKY7-2;H0Y8K3;D6R9V8	323.31
P19022	CDH2	Cadherin-2	+		0.360176	0.406007	0.485144	0.21281	0.145779	0.184495	-0.22132	-0.262054	-0.190602		P19022;A8MWK3;C9J8J8;C9J126;C9JMH2;P55283;P55283-2	P19022;A8MWK3	323.31
Q8NFW9	MYRIP	Rab effector MyRIP	+		0.351986	0.334597	0.352804	0.276538	0.215361	0.286933	-0.305022	-0.313316	-0.336154		Q8NFW9;Q8NFW9-2;Q8NFW9-5;Q8NFW9-3;Q8NFW9-4;Q8NFW9-6;F8WFC5	Q8NFW9;Q8NFW9-2;Q8NFW9-5;Q8NFW9-3;Q8NFW9-4;Q8NFW9-6	33.436
P68366	TUBA4A	Tubulin alpha-4A chain	+		0.13652	0.14836	0.1406	1.48831	1.38928	0.90505	-0.833233	-1.18672	-1.15024		P68366;P68366-2;C9JEV8;C9JQ00;C9JJQ8;C9JDL2	P68366;P68366-2	36.837
Q13277	STX3	Syntaxin-3	+		0.37593	0.31705	0.29694	1.31264	1.23628	1.05619	-0.803796	-0.909661	-0.88734		Q13277;F8W9Y0;Q13277-2;Q13277-3;E7ET77	Q13277;F8W9Y0;Q13277-2;Q13277-3;E7ET77	35.679
Q96JA3	PLEKHA8;PLEKHA8P1	Pleckstrin homology domain-containing family A member 8;Putative protein PLEKHA9	+		0.693874	0.145568	0.097645	1.27628	1.22533	1.04601	-0.860295	-0.66912	-0.745696		Q96JA3;J3KQS5;Q96JA3-2;B5MDU3;Q96JA3-3;O95397	Q96JA3;J3KQS5;Q96JA3-2;B5MDU3;Q96JA3-3;O95397	92.83
Q9NYS0	NKIRAS1	NF-kappa-B inhibitor-interacting Ras-like protein 1	+		0.33871	0.30825	0.230653	1.5161	1.35931	1.52412	-0.72934	-0.692665	-0.847207		Q9NYS0;G5E9P3	Q9NYS0;G5E9P3	38.141
Q9ULP0	NDRG4	Protein NDRG4	+		0.125458	0.182603	0.080905	1.20298	1.05609	1.12631	-0.49881	-0.925741	-0.589029		Q9ULP0-7;Q9ULP0-8;B7Z9X4;H3BPQ3;H3BU08;H3BPY2;H3BMG5;H3BVF3;H3BNE7;H3BSC3;H3BU25;H3BNX9	Q9ULP0-7;Q9ULP0-8;B7Z9X4;H3BPQ3	31.352
Q9UJY4	GGA2	ADP-ribosylation factor-binding protein GGA2	+		0.217923	0.287008	-0.040293	1.13743	1.32191	1.43924	-0.681562	-0.635159	-0.722753		Q9UJY4;H3BMM6;H3BPI3;I3L2C4;I3L263	Q9UJY4	98.067
Q8WVX9	FAR1	Fatty acyl-CoA reductase 1	+		0.773873	0.625283	0.391879	1.44191	1.23043	1.03619	-0.578607	-0.463131	-0.59562		Q8WVX9;E9PNW8;E9PPB8	Q8WVX9;E9PNW8	323.31
P23229	ITGA6	Integrin alpha-6;Integrin alpha-6 heavy chain;Integrin alpha-6 light chain;Processed integrin alpha-6	+		0.718148	0.490558	0.574198	1.47155	1.18022	0.967958	-0.503732	-0.410601	-0.582166		P23229;P23229-2;P23229-4;P23229-5;P23229-3;P23229-9;P23229-6;P23229-7;H7BZ97;C9JXX7	P23229;P23229-2;P23229-4;P23229-5;P23229-3;P23229-9;P23229-6;P23229-7	31.778
Q9H4L5	OSBPL3	Oxysterol-binding protein-related protein 3	+		0.581989	0.658639	0.832589	1.66694	1.47512	1.3432	-0.448587	-0.488471	-0.593572		Q9H4L5;Q9H4L5-2;Q9H4L5-3;Q9H4L5-4;Q9H4L5-5;Q9H4L5-6;Q9H4L5-7;Q9H4L5-8;C9JEF2;C9JZ19;C9J8P4	Q9H4L5;Q9H4L5-2;Q9H4L5-3;Q9H4L5-4;Q9H4L5-5;Q9H4L5-6;Q9H4L5-7	229.24
O94768	STK17B	Serine/threonine-protein kinase 17B	+		0.562814	0.834244	0.680744	1.30733	1.34606	1.30445	-0.156048	-0.454466	-0.520997		O94768;C9JZJ1;U3KQF8	O94768	6.448
Q9Y385	UBE2J1	Ubiquitin-conjugating enzyme E2 J1	+		0.92389	0.507157	0.47307	1.51747	1.19917	1.09652	-0.34986	-0.41016	-0.500442		Q9Y385	Q9Y385	98.042
Q9ULE0	WWC3	Protein WWC3	+		0.291728	0.283973	0.720679	1.50009	1.31976	1.36825	-0.295943	-0.249291	-0.0558161		Q9ULE0;Q9ULE0-2	Q9ULE0;Q9ULE0-2	21.956
Q9C0C2	TNKS1BP1	182 kDa tankyrase-1-binding protein	+		0.689839	0.710809	0.769749	1.31738	1.21177	1.20209	-0.383021	-0.491328	-0.308394		Q9C0C2;Q9C0C2-2;E9PKK0;E9PKE7	Q9C0C2	323.31
A6NI28	ARHGAP42	Rho GTPase-activating protein 42	+		0.847439	1.37369	1.23375	0.747549	1.09947	1.20291	-0.733531	-0.724373	-0.802638		A6NI28;E9PJK4;H0YEJ7;H0YDU1	A6NI28;E9PJK4	90.066
P02545	LMNA	Prelamin-A/C;Lamin-A/C	+		0.588113	0.717243	0.941373	0.569473	0.759843	0.902843	-0.36669	-0.456207	-0.488087		P02545-2;Q5TCI8	P02545-2;Q5TCI8	198.01
Q15742	NAB2	NGFI-A-binding protein 2	+		0.646127	0.935104	1.09978	0.907494	0.950834	1.13125	-0.389716	-0.28044	-0.346206		Q15742;Q15742-3;Q15742-2;C9JFF6;C9J3V0	Q15742;Q15742-3	192.96
P02545	LMNA	Prelamin-A/C;Lamin-A/C	+		0.651291	0.832123	1.19292	0.659503	0.831463	1.03485	-0.292811	-0.419912	-0.342927		P02545;P02545-6;P02545-3;P02545-5;P02545-4;H0YAB0	P02545;P02545-6;P02545-3;P02545-5;P02545-4	323.31
Q99653	CHP1	Calcineurin B homologous protein 1	+		0.89745	0.91791	1.10429	0.71643	0.675891	0.85895	-0.227962	-0.406522	-0.29373		Q99653;H0YKE7;F5GX29;H0YNG9;H0YLY7;H0YLX1	Q99653;H0YKE7;F5GX29;H0YNG9	227.56
Q8WTS1	ABHD5	1-acylglycerol-3-phosphate O-acyltransferase ABHD5	+		0.938212	0.875052	1.03289	0.653652	0.781532	1.0315	-0.449001	-0.303508	-0.240588		Q8WTS1;F8W7B5;C9JBM3;H7BZY9	Q8WTS1	145.44
P07196	NEFL	Neurofilament light polypeptide	+		0.465961	0.572281	0.427331	0.946371	0.935411	0.822271	-0.5884	-0.612439	-0.626736		P07196	P07196	323.31
Q92968	PEX13	Peroxisomal membrane protein PEX13	+		0.205012	0.755638	0.509348	0.991548	0.953718	1.08448	-0.65474	-0.597802	-0.429226		Q92968;B5MBY9;G5E9N6;D3YTD3	Q92968	146.98
Q8TCD1	C18orf32	UPF0729 protein C18orf32	+		0.093975	0.153044	0.402552	0.967946	1.04483	1.51082	-0.527034	-0.779819	-0.536524		Q8TCD1	Q8TCD1	5.862
Q96D05	C10orf35	Uncharacterized protein C10orf35	+		0.213359	0.248811	0.241565	0.991736	0.929506	0.887316	-0.538136	-0.496814	-0.478628		Q96D05;Q96D05-2;Q5VVH9	Q96D05;Q96D05-2;Q5VVH9	77.861
Q8TDW0	LRRC8C	Volume-regulated anion channel subunit LRRC8C	+		0.435113	0.406415	0.672869	0.752929	0.812529	1.04399	-0.519673	-0.279949	-0.490051		Q8TDW0;A6NED7;E9PHY6	Q8TDW0	217.3
Q8TCT9	HM13	Minor histocompatibility antigen H13	+		0.596506	0.484039	0.172785	0.915556	0.914876	0.781806	-0.316636	-0.481284	-0.482331		Q8TCT9-2;Q8TCT9-4	Q8TCT9-2;Q8TCT9-4	29.396
Q15398	DLGAP5	Disks large-associated protein 5	+		0.347402	0.099387	0.598404	1.06344	0.892976	1.10197	-0.39591	-0.371124	-0.345161		Q15398-3	Q15398-3	323.31
Q9Y4H2	IRS2	Insulin receptor substrate 2	+		0.197001	0.202634	0.461176	1.11447	1.03026	1.11604	-0.443713	-0.346225	-0.518143		Q9Y4H2	Q9Y4H2	323.31
O15440	ABCC5	Multidrug resistance-associated protein 5	+		0.50825	0.462988	0.380495	0.532492	0.459643	0.513336	-0.376377	-0.46343	-0.46172		O15440;O15440-5;F8WCY8;C9JZL5;A5PKY6;O15440-4;O15440-3;O15440-2;Q96J65;F8WDH3;E9PET4	O15440;O15440-5	217.71
O14523	C2CD2L	C2 domain-containing protein 2-like	+		0.612078	0.392737	0.545487	0.651608	0.487129	0.671408	-0.429965	-0.319352	-0.419392		O14523;O14523-2;E9PK05	O14523;O14523-2;E9PK05	210.66
Q9BZ23	PANK2	Pantothenate kinase 2, mitochondrial	+		0.300219	0.265486	0.313829	0.699934	0.664994	0.550964	-0.409336	-0.494922	-0.38481		Q9BZ23-4;Q9BZ23;Q9BZ23-3;V9GYZ0;V9GYH1	Q9BZ23-4;Q9BZ23;Q9BZ23-3	131.23
P49761	CLK3	Dual specificity protein kinase CLK3	+		0.258832	0.356449	0.443802	0.521738	0.606553	0.745613	-0.406197	-0.508855	-0.26356		P49761;P49761-1;G5E959;P49761-3;H3BQG1;H3BRE4;H3BUL5;H3BVF8;H3BNQ5;H3BNC8;H3BRW2;H3BRT8;H3BQR7;H3BV35;H3BRK0;P49761-2	P49761;P49761-1;G5E959;P49761-3;H3BQG1	160.52
P13196	ALAS1	5-aminolevulinate synthase, nonspecific, mitochondrial	+		0.491835	0.728261	0.361539	0.626111	0.769011	0.728671	-0.476599	-0.393349	-0.361101		P13196;H7C4H7;H7C5B0	P13196	133.26
Q9P0W5	SCHIP1;IQCJ-SCHIP1	Schwannomin-interacting protein 1	+		0.262029	0.236479	0.303632	0.530784	0.583658	0.66773	-0.328598	-0.35912	-0.453874		Q9P0W5;C9J366;Q9P0W5-2;Q9P0W5-6;Q9P0W5-5;Q9P0W5-4;C9JWG6;Q9P0W5-3;C9J615;C9J630;F8WDG0;H7C4Z1	Q9P0W5;C9J366;Q9P0W5-2;Q9P0W5-6;Q9P0W5-5;Q9P0W5-4;C9JWG6;Q9P0W5-3	32.729
B4DN88	RBMS1	RNA-binding motif, single-stranded-interacting protein 1	+		0.409027	0.357852	0.488488	0.551936	0.541549	0.5565	-0.308359	-0.327367	-0.222465		B4DN88;P29558-2;P29558;E7ETU5;E7EPF2;P29558-4	B4DN88;P29558-2;P29558;E7ETU5	105.42
Q9NP80	PNPLA8	Calcium-independent phospholipase A2-gamma	+		0.177417	0.370569	0.468787	0.646582	0.706329	0.61005	-0.263352	-0.306056	-0.293094		Q9NP80;Q9NP80-3;J3KPL1;Q9NP80-2;C9JAX4	Q9NP80;Q9NP80-3;J3KPL1;Q9NP80-2	151.48
Q15067	ACOX1	Peroxisomal acyl-coenzyme A oxidase 1	+		0.324841	0.329162	0.386258	0.523786	0.454271	0.479616	-0.410965	-0.292175	-0.226341		Q15067;K7ELT1;I3L0T4;K7ENF1;K7ESC7;I3L2U4;I3L4S5	Q15067	323.31
Q9UK76	HN1	Hematological and neurological expressed 1 protein;Hematological and neurological expressed 1 protein, N-terminally processed	+		0.388132	0.276916	0.308759	0.687757	0.696119	0.782557	-0.287413	-0.468971	-0.20083		Q9UK76;Q9UK76-2;J3KT51;F2Z3M5	Q9UK76;Q9UK76-2;J3KT51	323.31
Q2NKX8	ERCC6L	DNA excision repair protein ERCC-6-like	+		0.370375	0.263049	0.307333	0.750557	0.662217	0.754797	-0.345436	-0.253773	-0.236775		Q2NKX8;B5MDQ0	Q2NKX8;B5MDQ0	323.31
O60610	DIAPH1	Protein diaphanous homolog 1	+		0.374892	0.31409	0.358478	0.631748	0.564052	0.646966	-0.286955	-0.310236	-0.287131		O60610;E9PEZ3;H9KV28;O60610-2;B9ZVX0;E9PHQ0;E7ET75;O60610-3;E7ERW8;E7EMV0;B4E2I7;E5RJ79;H7C2W8	O60610;E9PEZ3;H9KV28;O60610-2;B9ZVX0;E9PHQ0;E7ET75;O60610-3;E7ERW8;E7EMV0	323.31
O60488	ACSL4	Long-chain-fatty-acid--CoA ligase 4	+		1.24812	0.941256	0.786156	2.41508	1.87899	1.80083	-0.882624	-0.900234	-1.02609		O60488;O60488-2;D6RF95;D6RD96;D6RFW9;D6RDA8;H0Y9A0	O60488;O60488-2	323.31
O15119	TBX3	T-box transcription factor TBX3	+		0.494016	0.863306	1.21074	1.90468	1.95203	2.31093	-0.98756	-0.515584	-0.641064		O15119-2;O15119;O15119-3;Q9UL17	O15119-2;O15119;O15119-3	103.76
P55273	CDKN2D	Cyclin-dependent kinase 4 inhibitor D	+		1.32608	1.01273	0.840105	1.81037	1.34712	1.53818	-0.564905	-0.755917	-0.219421		P55273	P55273	27.639
P27987	ITPKB	Inositol-trisphosphate 3-kinase B	+		1.09262	1.19523	1.04304	1.67293	1.8133	1.85908	-0.460946	-0.45107	-0.422308		P27987;P27987-2	P27987;P27987-2	120.35
Q9BYK8	HELZ2	Helicase with zinc finger domain 2	+		1.1534	1.40392	1.27575	1.56538	1.78327	1.58231	-0.443713	-0.652425	-0.488471		Q9BYK8;Q9BYK8-2;Q9BYK8-4	Q9BYK8;Q9BYK8-2;Q9BYK8-4	91.144
Q86TG7	PEG10	Retrotransposon-derived protein PEG10	+		1.44672	1.61599	1.76629	2.05604	1.98396	1.82212	-0.863992	-0.711937	-0.787169		Q86TG7	Q86TG7	323.31
P48307	TFPI2	Tissue factor pathway inhibitor 2	+		1.79575	1.92543	2.0473	2.31625	2.6531	2.62071	-0.992747	-0.779422	-0.772974		P48307;H7C4A3;F5H3J8	P48307;H7C4A3	323.31
P02649	APOE	Apolipoprotein E	+		1.65156	1.9439	1.74332	2.25002	2.17036	2.16468	0.0250288	-0.523774	-0.681839		P02649;H0Y7L5;E9PEV4;E7ERP7	P02649;H0Y7L5	24.042
J3KNR7	DNAJB5	DnaJ homolog subfamily B member 5	+		1.96595	1.82419	1.94031	2.14873	1.9545	1.90741	-0.390623	-0.464803	-0.266871		J3KNR7;O75953-4;O75953-5;O75953;H0YH04;Q5T657	J3KNR7;O75953-4;O75953-5;O75953;H0YH04	94.69
P22466	GAL	Galanin peptides;Galanin;Galanin message-associated peptide	+		1.66704	2.3033	0.886104	1.86957	2.62448	1.61917	-0.118054	-0.539708	-0.270486		P22466	P22466	45.167
Q9ULI4	KIF26A	Kinesin-like protein KIF26A;Kinesin-like protein	+		1.47637	1.55716	1.81537	2.12688	2.23827	2.4193	-0.369259	-0.344282	-0.398665		Q9ULI4;C9JFF0	Q9ULI4;C9JFF0	301.64
O94925	GLS	Glutaminase kidney isoform, mitochondrial	+		1.02935	1.30217	0.98033	0.580755	0.81356	0.750128	-0.227	-0.486994	-0.00531889		O94925;H7BZD1;B7Z509;C9JIJ6;H7C201;O94925-2	O94925	65.971
Q05655	PRKCD	Protein kinase C delta type;Protein kinase C delta type regulatory subunit;Protein kinase C delta type catalytic subunit	+		0.768933	1.04266	1.51371	0.684821	0.783255	0.930125	0.00489682	-0.315325	-0.224705		Q05655;Q05655-2;C9K0E3;C9J9P1;C9JZU8	Q05655;Q05655-2	110.18
Q86UL3	AGPAT6	Glycerol-3-phosphate acyltransferase 4	+		1.02532	1.13464	1.19871	0.879849	0.894609	0.912089	-0.0839668	-0.238851	-0.187001		Q86UL3;E5RIA1;E5RHA6	Q86UL3;E5RIA1;E5RHA6	110.96
Q15942	ZYX	Zyxin	+		0.975828	0.980098	1.19312	0.794282	0.961578	0.906418	-0.0771476	-0.152388	-0.133132		Q15942;H0Y2Y8;B4DQX7;B4DQR8;H7C3D3;C9IZ41;C9JJK5;H7C3R3	Q15942;H0Y2Y8;B4DQX7;B4DQR8	323.31
P06703	S100A6	Protein S100-A6;Protein S100	+		0.819815	1.22388	1.36792	0.611261	0.862092	0.793367	-0.193701	-0.112397	-0.0206038		P06703;R4GN98	P06703;R4GN98	3.8727
Q9H299	SH3BGRL3	SH3 domain-binding glutamic acid-rich-like protein 3	+		1.18831	1.23326	1.30607	0.780949	0.773318	0.867062	-0.0822093	-0.0603522	0.032524		Q9H299;Q5T123	Q9H299;Q5T123	279.54
Q8IW50	FAM219A	Protein FAM219A	+		0.880119	1.06729	1.25584	0.759486	0.832738	0.977905	-0.37372	-0.0442854	0.257373		Q8IW50;Q5T593;Q8IW50-7	Q8IW50;Q5T593;Q8IW50-7	41.176
P04792	HSPB1	Heat shock protein beta-1	+		0.957074	0.995999	1.05868	0.634432	0.695664	0.719631	-0.00231028	-0.109997	-0.0376508		P04792;F8WE04;C9J3N8	P04792;F8WE04	323.31
Q9BWD1	ACAT2	Acetyl-CoA acetyltransferase, cytosolic	+		1.09503	1.14621	1.1355	0.937851	0.868635	0.868149	-0.0357714	-0.036156	-0.0702545		Q9BWD1;B7Z233	Q9BWD1;B7Z233	323.31
Q9NYM9	BET1L	BET1-like protein	+		0.871822	1.05631	1.07522	0.905842	0.878098	0.915383	-0.00324973	-0.01249	0.0213375		Q9NYM9;H7BXT7;E9PHY4;B8ZZS0;E9PQJ6	Q9NYM9;H7BXT7;E9PHY4;B8ZZS0;E9PQJ6	156.26
Q6NYC8	PPP1R18	Phostensin	+		1.05031	0.964146	1.12816	0.754813	0.819957	0.859739	-0.00936461	0.0499095	0.037312		Q6NYC8;Q6NYC8-2	Q6NYC8;Q6NYC8-2	323.31
P23470	PTPRG	Receptor-type tyrosine-protein phosphatase gamma	+		0.867658	0.842022	1.28557	0.711451	0.828397	0.949259	-0.202738	0.0945064	0.142087		P23470;P23470-2	P23470;P23470-2	17.108
Q8NHU6	TDRD7	Tudor domain-containing protein 7	+		0.993102	1.0359	1.04423	0.762416	0.792599	0.840527	0.0943713	-0.0139314	0.0471196		Q8NHU6;Q8NHU6-2;Q8NHU6-3	Q8NHU6;Q8NHU6-2	102.78
P15884	TCF4	Transcription factor 4	+		1.2448	NaN	1.59058	1.02917	NaN	1.46914	-0.0417736	-0.293483	-0.245215		P15884-9;H3BPG3;H3BTM9;H3BSP7;G0LNT7;H3BNZ2;H3BRF7;H3BSX3	P15884-9	12.393
P29317	EPHA2	Ephrin type-A receptor 2	+		0.963285	0.913175	1.36807	0.69521	0.809135	1.28146	-0.248433	-0.0835845	-0.210095		P29317	P29317	182.88
Q8IZ52	CHPF	Chondroitin sulfate synthase 2	+		0.85248	0.912503	1.30647	0.967553	0.837123	1.06021	-0.239004	-0.134477	0.131589		Q8IZ52;Q8IZ52-4;Q8IZ52-2;F8W6H2	Q8IZ52;Q8IZ52-4	116.03
P78540	ARG2	Arginase-2, mitochondrial	+		1.3342	1.10142	1.35059	1.09276	0.817891	1.00366	-0.328743	-0.0824231	-0.0221412		P78540	P78540	101.32
P21926	CD9	CD9 antigen;Tetraspanin	+		1.00606	1.17702	1.24957	0.977438	1.24676	1.4612	0.0888201	-0.307948	-0.0484421		P21926;A6NNI4;G8JLH6;F5GXT1	P21926;A6NNI4;G8JLH6	9.5392
P37802	TAGLN2	Transgelin-2	+		1.01467	1.06045	1.31355	0.965934	0.985459	1.14478	-0.0061735	-0.142465	-0.0319609		P37802;X6RJP6;P37802-2	P37802;X6RJP6;P37802-2	323.31
O15143	ARPC1B	Actin-related protein 2/3 complex subunit 1B	+		1.01132	1.23438	1.29257	1.02604	1.17821	1.06733	-0.00491359	-0.0874727	-0.00666627		O15143;C9J4Z7;F8VXW2;C9JEY1;C9JQM8;C9JFG9;C9J6C8;C9JBJ7;C9K057;C9JTT6;C9JM51;F8WEB3	O15143;C9J4Z7;F8VXW2;C9JEY1;C9JQM8;C9JFG9;C9J6C8	323.31
Q96S97	MYADM	Myeloid-associated differentiation marker	+		1.12543	1.23032	1.23473	1.0831	1.02923	1.08443	0.0160683	-0.40857	0.166844		Q96S97;C9JJV6;C9JZL8;C9J5M0;C9JC07	Q96S97;C9JJV6;C9JZL8;C9J5M0;C9JC07	82.431
Q9GZQ8	MAP1LC3B;MAP1LC3B2	Microtubule-associated proteins 1A/1B light chain 3B;Microtubule-associated proteins 1A/1B light chain 3 beta 2	+		1.09102	1.07619	1.37542	0.964898	0.927119	1.26923	0.0467006	0.0557509	-0.028587		Q9GZQ8;A6NCE7;H3BTL1;H3BTE7	Q9GZQ8;A6NCE7;H3BTL1	11.706
Q96KC8	DNAJC1	DnaJ homolog subfamily C member 1	+		0.923679	0.653097	1.38783	0.981896	0.920916	1.32665	0.181421	-0.092417	0.0683267		Q96KC8;H0Y5E9	Q96KC8	213.14
P29762	CRABP1	Cellular retinoic acid-binding protein 1	+		0.907337	1.07612	1.40307	0.85445	1.01837	1.33032	0.0947764	0.042084	0.054779		P29762;B5MCB5	P29762;B5MCB5	277.56
Q12983	BNIP3	BCL2/adenovirus E1B 19 kDa protein-interacting protein 3	+		1.62801	1.56871	1.0081	1.25851	0.558709	1.20004	-0.363865	-0.111789	-0.0309436		Q12983;B4DHJ7	Q12983;B4DHJ7	22.444
Q9Y2G1	MYRF	Myelin regulatory factor;Myelin regulatory factor, N-terminal;Myelin regulatory factor, C-terminal	+		1.88801	1.30053	1.36612	1.37425	0.686247	0.987489	-0.187822	-0.185671	-0.0921864		Q9Y2G1	Q9Y2G1	2.4731
Q8IW50	FAM219A	Protein FAM219A	+		1.21987	1.40344	1.39859	1.39692	1.36484	1.48938	-0.411867	-0.233617	-0.398094		Q8IW50-6;Q8IW50-5;Q5T586	Q8IW50-6;Q8IW50-5;Q5T586	232.08
Q9H8Y5	ANKZF1	Ankyrin repeat and zinc finger domain-containing protein 1	+		1.07661	1.20525	0.943115	1.4168	1.33837	1.23725	-0.214843	-0.404114	-0.375515		Q9H8Y5;B8ZZS4;C9JS61;C9K022;C9JQZ3	Q9H8Y5;B8ZZS4	134.04
P37235	HPCAL1	Hippocalcin-like protein 1	+		0.74143	0.94796	1.04986	1.49844	1.49588	1.55371	-0.30324	-0.368104	-0.231329		P37235;E9PC71;H7BZC1;C9JW46	P37235;E9PC71	323.31
Q13501	SQSTM1	Sequestosome-1	+		1.25326	1.05403	1.22138	1.37125	1.22381	1.41835	-0.503057	-0.201228	-0.184589		Q13501;Q13501-2;E7EMC7;E9PFW8;E3W990;C9JRJ8;D6RBF1;C9J6J8	Q13501;Q13501-2;E7EMC7	323.31
Q96DR4	STARD4	StAR-related lipid transfer protein 4	+		1.333	1.17349	0.860546	1.50507	1.55088	1.17655	-0.140953	-0.321009	-0.194724		Q96DR4;D6RIC8;Q86TN9;D6RDM5;D6REN7	Q96DR4;D6RIC8;Q86TN9	186.3
O00560	SDCBP	Syntenin-1	+		0.967584	1.06208	1.06378	1.36936	1.37632	1.4232	-0.169842	-0.338123	-0.184146		O00560;O00560-3;B4DHN5;E9PBU7	O00560;O00560-3;B4DHN5;E9PBU7	323.31
Q86X52	CHSY1	Chondroitin sulfate synthase 1	+		1.0678	1.06657	1.25186	1.37488	1.2066	1.41518	-0.168966	-0.256856	-0.00594162		Q86X52	Q86X52	93.536
Q70UQ0	IKBIP	Inhibitor of nuclear factor kappa-B kinase-interacting protein	+		1.06222	0.999804	1.00059	1.52652	1.41661	1.28824	-0.0282927	-0.146707	-0.135206		Q70UQ0-4;Q70UQ0-3	Q70UQ0-4	323.31
O95273	CCNDBP1	Cyclin-D1-binding protein 1	+		0.767394	1.08966	0.555914	1.32267	1.52594	1.66461	0.337768	-0.506332	-0.118727		O95273;O95273-2;H3BR23;H3BQA6;H3BUF4;B4DHB5;O95273-3	O95273;O95273-2;H3BR23;H3BQA6	76.472
P23142	FBLN1	Fibulin-1	+		0.997159	1.13441	1.15957	1.32479	1.23851	1.34297	-0.0828814	-0.0427837	-0.249891		P23142;F8W7M9	P23142;F8W7M9	280.48
Q86Y38	XYLT1	Xylosyltransferase 1	+		0.941293	0.983157	1.18164	1.51629	1.35767	1.27975	-0.027028	0.0274372	0.0267293		Q86Y38	Q86Y38	28.265
Q9UK76	HN1	Hematological and neurological expressed 1 protein;Hematological and neurological expressed 1 protein, N-terminally processed	+		1.18546	0.99764	1.0454	1.60137	1.2098	1.30968	-0.341811	-0.0317101	-0.0250743		Q9UK76-3;F5GY98;J3KSH8	Q9UK76-3;F5GY98;J3KSH8	3.8983
P11047	LAMC1	Laminin subunit gamma-1	+		0.96893	0.928	1.08956	1.30364	1.18721	1.25919	-0.417656	-0.46542	-0.565097		P11047;REV__Q9NQS7-2;REV__Q9NQS7	P11047	323.31
Q9NUQ6	SPATS2L	SPATS2-like protein	+		0.862893	0.947863	1.15857	1.12129	1.29815	1.35482	-0.456801	-0.406197	-0.399959		Q9NUQ6;Q9NUQ6-4;Q9NUQ6-3;B8ZZZ7;C9JKE4;F8VT91;F2Z2S1;C9J8M7;C9IZC3;H7C2G5;Q4ZFW0;F8WAV0	Q9NUQ6;Q9NUQ6-4;Q9NUQ6-3;B8ZZZ7	233.87
O14683	TP53I11	Tumor protein p53-inducible protein 11	+		0.835161	1.1024	1.19972	1.02008	0.953891	1.10829	-0.236197	-0.351719	-0.463291		O14683;E9PN66;E9PKN9;E9PS55;E9PMW4;E9PQ46;E9PIN5;E9PIK4;U3KQ32;E9PKZ4;E9PPM1;E9PNB3;E9PMY0	O14683;E9PN66;E9PKN9;E9PS55;E9PMW4;E9PQ46;E9PIN5;E9PIK4;U3KQ32;E9PKZ4;E9PPM1;E9PNB3;E9PMY0	35.273
P13797	PLS3	Plastin-3	+		1.01257	1.04064	1.18373	1.21096	1.21499	1.27646	-0.329359	-0.310594	-0.34236		P13797;B4DGB4;F8W8D8;B7Z6M1;B4DI60;U3KQI3;H7C4N2;F2Z2Z9	P13797;B4DGB4;F8W8D8;B7Z6M1	323.31
Q5TEJ8	THEMIS2	Protein THEMIS2	+		0.591277	1.03107	0.886086	1.08432	1.44474	1.14866	-0.0459079	-0.220194	-0.33579		Q5TEJ8;Q5TEJ8-5;Q5TEJ8-6;X6RK39;Q5TEJ8-2;Q5TEK2;Q5TEJ8-4	Q5TEJ8;Q5TEJ8-5;Q5TEJ8-6	39.263
Q5T5P2	KIAA1217	Sickle tail protein homolog	+		0.894403	0.830943	1.09656	1.35911	0.889473	1.36255	-0.150849	-0.214357	-0.256425		Q5T5P2;Q5T5P2-3;Q5T5P2-7;Q5T5P2-10;Q5T5P2-8;Q5T5P2-6;Q5T5P2-2;Q5T5P2-9;Q5T5P1;Q5T5P2-4;F5H1Q3	Q5T5P2;Q5T5P2-3;Q5T5P2-7;Q5T5P2-10;Q5T5P2-8;Q5T5P2-6;Q5T5P2-2;Q5T5P2-9;Q5T5P1;Q5T5P2-4	52.937
Q96HP0	DOCK6	Dedicator of cytokinesis protein 6	+		0.859272	1.0731	1.20668	1.19594	1.24417	1.13098	0.0137839	-0.157158	-0.202406		Q96HP0;K7EP20;K7EP51;K7ERK2;E9PDJ4	Q96HP0	240.85
Q9Y4D1	DAAM1	Disheveled-associated activator of morphogenesis 1	+		0.905122	1.04545	0.986162	1.28631	1.17774	1.12009	-0.0407491	-0.212768	-0.412328		Q9Y4D1;Q9Y4D1-2;Q9Y4D1-3;G3V275	Q9Y4D1;Q9Y4D1-2;Q9Y4D1-3	86.058
Q9P0P0	RNF181	E3 ubiquitin-protein ligase RNF181	+		1.34547	1.18406	0.84861	1.23788	1.08061	0.7616	-0.31669	-0.366987	-0.284388		Q9P0P0;C9J1C6;F8WBU5;C9J391;H7C426	Q9P0P0;C9J1C6	108.05
Q9GZM8	NDEL1	Nuclear distribution protein nudE-like 1	+		1.01	1.01048	1.19259	1.01079	0.876867	0.999267	-0.244053	-0.32009	-0.204366		Q9GZM8;Q9GZM8-3;Q9GZM8-2;A6NIZ0;J3QL85;J3KRK9;J3KT16;J3QRZ1;J3QSD2;J3QL31;J3QLD0;J3KSF2;J3QRD2	Q9GZM8;Q9GZM8-3;Q9GZM8-2;A6NIZ0;J3QL85;J3KRK9	135.13
Q9Y2H6	FNDC3A	Fibronectin type-III domain-containing protein 3A	+		0.913729	0.915739	0.947119	1.01181	0.904629	1.01115	-0.298815	-0.189401	-0.153126		Q9Y2H6-2;Q9Y2H6;G5E9X3;H7C507	Q9Y2H6-2;Q9Y2H6;G5E9X3	323.31
O15075	DCLK1	Serine/threonine-protein kinase DCLK1	+		1.0455	0.937825	0.943165	0.992045	0.928015	1.01605	-0.0530296	-0.170865	-0.25827		O15075;O15075-2;O15075-4;O15075-3	O15075;O15075-2	323.31
Q9NRZ5	AGPAT4	1-acyl-sn-glycerol-3-phosphate acyltransferase delta	+		0.97117	1.12937	1.10278	0.95846	0.92992	0.791528	0.0592169	-0.191854	-0.16482		Q9NRZ5;B4DSF9;H0Y5R3;B4DMU6;Q6AI25;G3XAF1;Q5TEE8	Q9NRZ5	58.676
Q15738	NSDHL	Sterol-4-alpha-carboxylate 3-dehydrogenase, decarboxylating	+		0.993551	0.992171	0.887971	1.02044	1.00057	0.855137	-0.143118	-0.0191556	-0.138759		Q15738;C9JDR0	Q15738;C9JDR0	323.31
O60513	B4GALT4	Beta-1,4-galactosyltransferase 4;N-acetyllactosamine synthase;Lactotriaosylceramide beta-1,4-galactosyltransferase	+		1.15149	1.31419	1.21205	1.16987	1.15717	0.944314	-0.114426	-0.130034	-0.0658232		O60513;C9J3R8;E7ETS9;C9J4S5;C9J5S0;C9JA31;C9JE00	O60513;C9J3R8;E7ETS9	125.94
O60507	TPST1	Protein-tyrosine sulfotransferase 1	+		1.03497	0.895405	1.00095	1.22619	1.07295	1.03507	-0.0543173	-0.132831	0.125387		O60507;C9J3I4	O60507	31.965
O95573	ACSL3	Long-chain-fatty-acid--CoA ligase 3	+		1.0439	1.01421	1.0039	1.21561	1.18811	1.08217	-0.0142226	-0.0508761	-0.153254		O95573;H7C260;H7BYZ7;F5GWH2;F5H062;C9JC11	O95573	323.31
P00338	LDHA	L-lactate dehydrogenase A chain	+		1.03227	1.09831	0.923182	1.22463	1.16657	0.992632	-0.0621585	-0.0517879	-0.0235045		P00338;P00338-3;P00338-4;P00338-2;P00338-5;F5GYU2;F5GXY2;F5GXH2;F5H5J4;F5H6W8;F5GZQ4;Q6ZMR3;F5H8H6;F5GXC7;F5GWW2;F5GXU1	P00338;P00338-3;P00338-4;P00338-2;P00338-5	323.31
Q6NYC1	JMJD6	Bifunctional arginine demethylase and lysyl-hydroxylase JMJD6	+		0.660618	0.636615	0.532332	0.861123	0.723752	0.746571	-0.17358	-0.129008	-0.172717		Q6NYC1;B2WTI3;B2WTI4;K7EJU9;Q6NYC1-2;Q6NYC1-3	Q6NYC1;B2WTI3;B2WTI4;K7EJU9;Q6NYC1-2;Q6NYC1-3	323.31
Q8N0X7	SPG20	Spartin	+		0.698271	0.549381	0.625995	0.699127	0.558123	0.604112	-0.170021	-0.00910315	-0.214692		Q8N0X7	Q8N0X7	323.31
P13929	ENO3	Beta-enolase;Enolase	+		0.562989	0.513653	0.585039	0.712487	0.663857	0.82631	-0.0697849	-0.112646	-0.23265		P13929;P13929-2;P13929-3;E5RGZ4;K7EPM1;K7EKN2;E5RI09;E5RG95;K7EP84;E5RJH5	P13929;P13929-2;P13929-3;E5RGZ4;K7EPM1;K7EKN2	323.31
Q9Y6I9	TEX264	Testis-expressed sequence 264 protein	+		0.586616	0.520474	0.58399	0.931829	0.541921	0.772261	-0.00964054	-0.0361265	-0.160282		Q9Y6I9;C9JXQ7;C9JHH5;C9JUC3;C9J7N0;C9JL43	Q9Y6I9;C9JXQ7;C9JHH5	87.01
O94915	FRYL	Protein furry homolog-like	+		0.662138	0.557882	0.554996	0.731562	0.689694	0.541438	-0.0282339	-0.0238271	-0.174996		O94915;F5GX82;H0Y9X0;F2Z2S2;D6RJI4;D6R9B9	O94915;F5GX82;H0Y9X0	267.55
P30154	PPP2R1B	Serine/threonine-protein phosphatase 2A 65 kDa regulatory subunit A beta isoform	+		0.675541	0.573335	0.57785	0.720701	0.683383	0.716006	0.0515809	0.128425	-0.0887609		P30154;P30154-2;P30154-4;P30154-3;P30154-5;J3KR29;H0YDG7;E9PPI5;E9PHZ6	P30154;P30154-2;P30154-4;P30154-3;P30154-5;J3KR29	323.31
Q6PD74	AAGAB	Alpha- and gamma-adaptin-binding protein p34	+		0.614008	0.552652	0.430118	0.834307	0.564758	0.605216	-0.05948	-0.0151846	-0.00060594		Q6PD74;Q6PD74-2;H0YL49	Q6PD74;Q6PD74-2	81.953
Q8NBJ4	GOLM1	Golgi membrane protein 1	+		0.775268	0.879622	0.527959	0.661378	0.578245	0.502602	-0.147809	-0.105706	-0.135158		Q8NBJ4;Q8NBJ4-2;F8WAT9;C9JYM4;C9J941;F8WDK7	Q8NBJ4;Q8NBJ4-2	279.43
O94804	STK10	Serine/threonine-protein kinase 10	+		0.711027	0.590219	0.659647	0.594592	0.634606	0.458112	-0.0392215	-0.102744	-0.225143		O94804;H0YB71	O94804	323.31
E9PEB9	DST		+		0.594099	0.601313	0.560039	0.636173	0.572049	0.524493	-0.121816	-0.0981503	-0.0554114		E9PEB9;E7ERU2;J3QTQ0;E9PHM6;F6QMI7;Q03001-9;E7ETB9;Q6P0N6;Q03001-13;Q5T0V7;Q03001-10;H0YC82;H0YAT7;E7ERX3;H0YBX0;E7ESK0;Q03001-11	E9PEB9;E7ERU2;J3QTQ0;E9PHM6	323.31
P55145	MANF	Mesencephalic astrocyte-derived neurotrophic factor	+		0.675176	0.663708	0.593903	0.61082	0.509314	0.353041	-0.11663	-0.09468	0.106616		P55145;H7C2D6	P55145	190.77
Q8WXF7	ATL1	Atlastin-1	+		0.747096	0.734074	0.651133	0.628187	0.569826	0.564556	-0.0718458	-0.0953887	-0.0942332		Q8WXF7;F8WD04;Q8WXF7-2;G3V5T4;G3V321;H0YJ65;G3V4Y8;H0YJA7	Q8WXF7;F8WD04;Q8WXF7-2	323.31
P24588	AKAP5	A-kinase anchor protein 5	+		0.723819	0.643761	0.646884	0.488354	0.470495	0.648255	-0.0886382	-0.12031	-0.0472489		P24588	P24588	273.58
O94967	WDR47	WD repeat-containing protein 47	+		0.848982	0.837842	0.707775	0.649066	0.583004	0.506074	-0.228402	-0.0854968	-0.0690432		O94967;O94967-2;O94967-3;O94967-4;E9PR96;E9PKZ6;E9PNF6;E9PN15	O94967;O94967-2;O94967-3;O94967-4	323.31
P50454	SERPINH1	Serpin H1	+		0.615603	0.612555	0.607518	0.617193	0.654417	0.601648	-0.0790513	-0.0718155	-0.0179283		P50454;E9PPV6;E9PR70;E9PKH2;H0YEP8	P50454;E9PPV6;E9PR70	323.31
Q9BSJ8	ESYT1	Extended synaptotagmin-1	+		0.662597	0.648355	0.599994	0.587294	0.551781	0.523312	-0.0502187	-0.0811559	0.017637		Q9BSJ8;F8VZB1	Q9BSJ8	323.31
P13807	GYS1	Glycogen [starch] synthase, muscle	+		0.495858	0.772536	0.497943	0.505929	0.655258	0.554612	-0.0954196	0.0082	-0.0423825		P13807;P13807-2;B7Z806;F5H1N8;F5H3S3;P54840;M0QYU1	P13807;P13807-2;B7Z806;F5H1N8	165.07
Q13217	DNAJC3	DnaJ homolog subfamily C member 3	+		0.758776	0.671491	0.678536	0.659488	0.580155	0.395958	0.0180643	0.0184918	-0.000591671		Q13217;X6R9L0	Q13217;X6R9L0	323.31
P11021	HSPA5	78 kDa glucose-regulated protein	+		0.780585	0.675616	0.636401	0.679532	0.573698	0.403075	0.0455827	-0.0183666	0.132379		P11021	P11021	323.31
O43847	NRD1	Nardilysin	+		0.704567	0.651463	0.624016	0.594232	0.451132	0.423496	-0.022698	0.0246034	0.0434844		O43847;O43847-2;B1AKJ5;G3V1R5;F5H7V1	O43847;O43847-2;B1AKJ5;G3V1R5;F5H7V1	323.31
P27544	CERS1	Ceramide synthase 1	+		0.601641	0.58502	0.589955	0.724233	0.415809	0.393027	-0.0977335	-0.0353574	-0.109857		P27544;P27544-2;M0R0T2;Q5XG75	P27544;P27544-2	28.035
Q9NP72	RAB18	Ras-related protein Rab-18	+		0.625679	0.599012	0.592969	0.538843	0.442116	0.457252	-0.146212	-0.0814917	0.00173015		Q9NP72;Q9NP72-2;H0Y6T8;Q5W0J0;Q9NP72-3	Q9NP72;Q9NP72-2;H0Y6T8;Q5W0J0;Q9NP72-3	196.28
Q6F5E8	RLTPR	Leucine-rich repeat-containing protein 16C	+		0.62547	0.58481	0.654258	0.581827	0.330343	0.445099	-0.0180889	-0.100067	-0.0858488		Q6F5E8;Q6F5E8-2;R4GMZ7	Q6F5E8;Q6F5E8-2	66.064
Q8TB61	SLC35B2	Adenosine 3-phospho 5-phosphosulfate transporter 1	+		0.159385	0.36187	0.36167	0.636083	0.692906	0.655227	-0.205597	-0.0110791	-0.166001		Q8TB61;Q8TB61-3;Q8TB61-2;B4DDM2;Q8TB61-4	Q8TB61;Q8TB61-3;Q8TB61-2;B4DDM2;Q8TB61-4	15.664
C9J6P4	ZC3HAV1	Zinc finger CCCH-type antiviral protein 1	+		0.501772	0.419533	0.463145	0.567592	0.431911	0.493263	-0.135792	-0.143931	-0.0735754		C9J6P4;Q7Z2W4-3;Q7Z2W4-4;H7C5K1;Q7Z2W4-5;Q9H0J9;G5E9U9	C9J6P4;Q7Z2W4-3	323.31
P14618	PKM	Pyruvate kinase PKM	+		0.391884	0.402951	0.386319	0.545586	0.581025	0.514066	-0.122617	-0.140333	-0.0619175		P14618;P14618-3	P14618;P14618-3	323.31
P53779	MAPK10	Mitogen-activated protein kinase 10	+		0.271636	0.364649	0.422755	0.474428	0.684533	0.585126	-0.136585	-0.0440624	-0.112303		P53779;P53779-2;P53779-3;A8MWW6;P53779-4;D6RAU3;D6R9C1;D6RAJ0;D6RCB1;A8MPV1;D6RBH2;D6RJF9;D6RFZ7;D6RC26	P53779;P53779-2;P53779-3;A8MWW6;P53779-4	18.76
Q9Y6Y0	IVNS1ABP	Influenza virus NS1A-binding protein	+		0.390235	0.408588	0.40172	0.592984	0.567275	0.540703	-0.195963	-0.109343	-0.0714213		Q9Y6Y0;A8MVR0;X6R674	Q9Y6Y0;A8MVR0	323.31
Q9NYZ1	TVP23B;TVP23C	Golgi apparatus membrane protein TVP23 homolog B;Golgi apparatus membrane protein TVP23 homolog;Golgi apparatus membrane protein TVP23 homolog C	+		0.3237	0.384639	0.333983	0.643996	0.612221	0.523358	-0.0239296	-0.100685	-0.142767		Q9NYZ1;C9JYS5;J3KS67;Q96ET8-3;Q96ET8;J3QL63;J3QL47;Q96ET8-2;K7ENL4;B4E0Q0;C9JPH1;E5RIS5;I3L376;E5RGC5	Q9NYZ1;C9JYS5;J3KS67;Q96ET8-3;Q96ET8;J3QL63;J3QL47;Q96ET8-2;K7ENL4;B4E0Q0	85.151
Q9H6H4	REEP4	Receptor expression-enhancing protein 4	+		0.454012	0.407125	0.486299	0.707525	0.575543	0.528671	-0.0768585	0.012068	-0.189746		Q9H6H4	Q9H6H4	73.14
P34897	SHMT2	Serine hydroxymethyltransferase, mitochondrial;Serine hydroxymethyltransferase	+		0.400685	0.366801	0.42371	0.531186	0.483191	0.503779	-0.0373103	-0.0445384	-0.0443004		P34897;P34897-3;P34897-2;B4DLV4;H0YIZ0;G3V2Y4;G3V5L0;G3V4W5;G3V540;G3V2W0;G3V241;G3V3Y8;G3V4T0;G3V4X0;G3V2E4;G3V2Y1;G3V3C6;G3V2D2	P34897;P34897-3;P34897-2;B4DLV4;H0YIZ0	323.31
P36871	PGM1	Phosphoglucomutase-1	+		0.329566	0.43261	0.360638	0.512291	0.565656	0.441678	0.00676469	-0.113442	-0.0437202		P36871;P36871-2;P36871-3	P36871;P36871-2;P36871-3	323.31
B1APY9	ELAVL4	ELAV-like protein;ELAV-like protein 4	+		0.482714	0.408693	0.361245	0.65908	0.548916	0.531849	-0.034914	-0.0503381	-0.0237684		B1APY9;B1APY8;P26378-4	B1APY9;B1APY8;P26378-4	323.31
P43490	NAMPT	Nicotinamide phosphoribosyltransferase	+		0.348252	0.418536	0.424005	0.656481	0.617778	0.562149	-0.0346922	-0.0631831	-0.0110354		P43490;Q5SYT8;F5H246;C9JG65;C9JF35	P43490;Q5SYT8	323.31
P30040	ERP29	Endoplasmic reticulum resident protein 29	+		0.318404	0.373872	0.434204	0.534153	0.520609	0.539431	-0.0296175	-0.0729986	-0.0299415		P30040;F8VY02;F8W1G0;P30040-2	P30040;F8VY02	135.8
P55010	EIF5	Eukaryotic translation initiation factor 5	+		0.540627	0.375535	0.39681	0.603991	0.564721	0.512595	-0.0291758	0.0243196	-0.00197782		P55010;H0YLZ1;H0YN40;H0YMJ8;H0YM54;H0YK11;H0YK29	P55010	286.87
Q15084	PDIA6	Protein disulfide-isomerase A6	+		0.457641	0.44811	0.45309	0.572598	0.501284	0.505445	-0.0248982	-0.112241	0.0382958		Q15084;Q15084-3;Q15084-4;Q15084-5;Q15084-2	Q15084;Q15084-3;Q15084-4;Q15084-5;Q15084-2	323.31
O95757	HSPA4L	Heat shock 70 kDa protein 4L	+		0.390016	0.430341	0.447737	0.454212	0.543695	0.498891	0.013355	-0.224553	-0.267392		O95757;E7ES43;E9PDE8;D6RJ96	O95757;E7ES43;E9PDE8;D6RJ96	323.31
Q9H3P7	ACBD3	Golgi resident protein GCP60	+		0.392686	0.414356	0.597916	0.533422	0.511625	0.598975	-0.0735602	-0.234228	-0.127258		Q9H3P7	Q9H3P7	323.31
Q15438	CYTH1	Cytohesin-1	+		0.446075	0.49329	0.508471	0.591999	0.562767	0.52866	-0.103457	-0.112584	-0.12466		Q15438;Q15438-2;K7ERV8;K7EJN5	Q15438;Q15438-2	267.6
Q9Y3L3	SH3BP1	SH3 domain-binding protein 1	+		0.530871	0.520146	0.619127	0.390679	0.522453	0.543826	-0.0771932	-0.104232	-0.0913101		Q9Y3L3;F5GZA8;Q9Y3L3-2;F8WEQ3	Q9Y3L3;F5GZA8;Q9Y3L3-2	323.31
Q9NQW7	XPNPEP1	Xaa-Pro aminopeptidase 1	+		0.39644	0.519607	0.547604	0.470062	0.562405	0.533641	0.0630888	-0.0796	-0.0458931		Q9NQW7-3;G8JLB2;Q9NQW7;Q9NQW7-2;Q5T6H7;Q5T6H2;Q5T6H3	Q9NQW7-3;G8JLB2;Q9NQW7;Q9NQW7-2;Q5T6H7	323.31
Q15404	RSU1	Ras suppressor protein 1	+		0.431712	0.550813	0.677373	0.488201	0.569496	0.587761	-0.0515487	-0.144473	-0.0511301		Q15404;Q15404-2	Q15404;Q15404-2	133.6
Q8N128	FAM177A1	Protein FAM177A1	+		0.748725	0.58841	1.07172	0.992032	0.797582	1.07638	-0.197534	-0.242738	-0.330556		Q8N128;Q8N128-2;G3V583;G3V3Z5	Q8N128;Q8N128-2;G3V583	138.86
Q12923	PTPN13	Tyrosine-protein phosphatase non-receptor type 13	+		0.576493	0.742384	0.968751	0.828833	0.782107	0.921851	-0.171109	-0.059029	-0.26807		Q12923-3;Q12923;Q12923-4;Q12923-2;D6R9M4;D6R9X4	Q12923-3;Q12923;Q12923-4;Q12923-2	323.31
Q13641	TPBG	Trophoblast glycoprotein	+		0.609719	0.839	1.12873	0.744202	0.813967	1.01886	0.171335	-0.215362	-0.144313		Q13641	Q13641	65.832
O60936	NOL3	Nucleolar protein 3	+		0.624103	0.780593	1.00081	0.871402	0.946192	1.0509	-0.0881781	-0.31011	-0.140158		O60936-2;H3BUN4;O60936-3;H3BUP2;H3BM67;O60936;J3QLT7;H3BQJ5	O60936-2;H3BUN4;O60936-3;H3BUP2;H3BM67;O60936	99.636
P09104	ENO2	Gamma-enolase;Enolase	+		0.806456	0.899642	0.999592	0.944422	1.00432	0.973262	0.0375931	-0.136934	-0.117568		P09104;B7Z2X9;F5H0C8;U3KQP4;F5H1C3	P09104;B7Z2X9;F5H0C8	323.31
Q5TCZ1	SH3PXD2A	SH3 and PX domain-containing protein 2A	+		0.853631	0.78866	0.993913	1.00208	1.15925	1.39238	-0.0883774	-0.0452676	-0.144521		Q5TCZ1;H0Y507;Q5TCZ1-3	Q5TCZ1;H0Y507;Q5TCZ1-3	323.31
H0Y4T4	CEP170		+		0.652827	0.770518	1.02475	0.840233	0.830733	0.971044	-0.0280426	-0.0763563	-0.31432		H0Y4T4	H0Y4T4	129.51
P17813	ENG	Endoglin	+		0.942246	0.678898	0.956437	0.767319	1.04357	0.919917	-0.0388361	0.00115369	-0.00807277		P17813;P17813-2	P17813;P17813-2	116.03
Q96RU3	FNBP1	Formin-binding protein 1	+		0.760719	0.730356	0.964739	0.762505	0.850332	1.00067	-0.0448212	-0.113208	0.0213375		Q96RU3;E9PGQ4;Q96RU3-3;Q96RU3-2;H0Y7W6;Q96RU3-4;E7EPB7	Q96RU3;E9PGQ4;Q96RU3-3;Q96RU3-2;H0Y7W6;Q96RU3-4	161.43
Q53GG5	PDLIM3	PDZ and LIM domain protein 3	+		0.542589	0.642449	0.768478	0.846158	0.799688	0.774138	-0.141287	-0.287342	-0.374094		Q53GG5-2;Q53GG5;Q53GG5-3;D6RAF1	Q53GG5-2;Q53GG5;Q53GG5-3	323.31
Q9H223	EHD4	EH domain-containing protein 4	+		0.479286	0.635765	0.691595	0.651493	0.688551	0.721625	-0.233702	-0.209745	-0.114301		Q9H223	Q9H223	323.31
Q6P4E1	CASC4	Protein CASC4	+		0.511796	0.832019	0.562503	0.762484	0.903815	0.714562	-0.111415	0.104471	-0.291362		Q6P4E1-5;Q6P4E1-4;Q6P4E1;Q6P4E1-2;H0YMR0;Q6P4E1-3;H0YM51;H0YKJ7	Q6P4E1-5;Q6P4E1-4;Q6P4E1;Q6P4E1-2;H0YMR0	73.568
Q96G28	CFAP36	Cilia- and flagella-associated protein 36	+		0.498464	0.64008	0.724102	0.78221	0.679973	0.724768	-0.120733	-0.107694	-0.050861		Q96G28;Q96G28-2	Q96G28;Q96G28-2	323.31
P08133	ANXA6	Annexin A6;Annexin	+		0.604119	0.710372	0.755539	0.558002	0.619436	0.670816	-0.0694519	-0.16694	-0.103317		P08133;P08133-2;E7EMC6	P08133;P08133-2;E7EMC6	323.31
O94855	SEC24D	Protein transport protein Sec24D	+		0.531306	0.594785	0.768578	0.721389	0.749425	0.785181	-0.0921864	0.00360228	-0.218095		O94855;O94855-2;E9PDM8;E9PC44;D6RGJ5;D6RBM1;E9PG84	O94855;O94855-2;E9PDM8	323.31
P20340	RAB6A	Ras-related protein Rab-6A	+		0.591798	0.74299	0.59888	0.529169	0.687752	0.68303	0.00834348	-0.0542724	-0.127242		P20340-2;H0YGL6;P20340-4	P20340-2;H0YGL6;P20340-4	187.39
P68106	FKBP1B	Peptidyl-prolyl cis-trans isomerase FKBP1B	+		0.569989	0.700519	0.736837	0.812264	0.643791	0.711531	-0.192859	-0.0266605	0.0533895		P68106;P68106-2;G5E9U6;F8W6G9	P68106;P68106-2	120.7
O95749	GGPS1	Geranylgeranyl pyrophosphate synthase	+		0.442023	0.666694	0.674304	0.744601	0.711555	0.731537	-0.120733	-0.0253092	-0.0347217		O95749;A8MVQ8;C9J7M1;C9J6G3	O95749;A8MVQ8;C9J7M1;C9J6G3	138.7
Q71RG4	TMUB2	Transmembrane and ubiquitin-like domain-containing protein 2	+		0.741094	0.856976	0.757556	0.487952	0.889106	0.624431	-0.221758	-0.302262	-0.242584		Q71RG4;Q71RG4-2;K7EKW3;E7ESS3;Q71RG4-3	Q71RG4;Q71RG4-2;K7EKW3;E7ESS3;Q71RG4-3	186.2
P48681	NES	Nestin	+		0.80198	0.778434	0.89282	0.739254	0.782726	0.84563	-0.248691	-0.21687	-0.187806		P48681	P48681	323.31
Q9P2F8	SIPA1L2	Signal-induced proliferation-associated 1-like protein 2	+		0.76806	0.886955	0.926095	0.57364	0.72114	0.540315	-0.250303	-0.189335	-0.170167		Q9P2F8;Q9P2F8-2	Q9P2F8	314.99
Q9UBG0	MRC2	C-type mannose receptor 2	+		0.640949	0.83595	1.02314	0.472639	0.569309	0.614395	-0.0809575	-0.17397	-0.202638		Q9UBG0;E7EME3;J3KRF1	Q9UBG0	323.31
O00213	APBB1	Amyloid beta A4 precursor protein-binding family B member 1	+		0.618451	0.796099	1.0636	0.642503	0.715969	0.809912	-0.142799	-0.190059	-0.146659		O00213-2;O00213;J3KPL8;O00213-3;O00213-4;O00213-6;O00213-5;V9GY97;V9GYR7;V9GYD5	O00213-2;O00213;J3KPL8;O00213-3;O00213-4;O00213-6;O00213-5	315.73
P48454	PPP3CC	Serine/threonine-protein phosphatase 2B catalytic subunit gamma isoform;Serine/threonine-protein phosphatase	+		0.700943	1.04285	0.957987	0.461502	0.742302	0.749518	0.0234682	-0.179368	-0.0206477		P48454;P48454-3;G3V111;H0YB02;H0YB04;H0YC26;E5RJH4	P48454;P48454-3;G3V111	58.326
Q96PU5	NEDD4L	E3 ubiquitin-protein ligase NEDD4-like	+		0.65379	0.959838	0.750435	0.580098	0.882601	0.814314	-0.0847622	-0.0477858	-0.105101		Q96PU5;Q96PU5-5;Q96PU5-2;Q96PU5-6;Q96PU5-7;Q96PU5-3;Q96PU5-9;Q96PU5-4;F5H602;K7ERN1;K7EKL1;K7ENS6;K7EQC5;K7EN51;H0Y8H4	Q96PU5;Q96PU5-5;Q96PU5-2;Q96PU5-6;Q96PU5-7;Q96PU5-3;Q96PU5-9;Q96PU5-4;F5H602;K7ERN1	135.85
P08253	MMP2	72 kDa type IV collagenase;PEX	+		0.614436	0.842406	0.801536	0.902796	1.07547	1.15915	-0.235892	-0.447544	-0.471029		P08253;P08253-3;P08253-2;H3BR66;H3BV48;H3BS34	P08253;P08253-3;P08253-2	227.65
Q9UBJ2	ABCD2	ATP-binding cassette sub-family D member 2	+		0.318899	0.512366	0.598061	0.853758	0.931278	1.0535	-0.20229	-0.340112	-0.390113		Q9UBJ2	Q9UBJ2	179.59
Q9BUF5	TUBB6	Tubulin beta-6 chain	+		0.489583	0.678747	0.74425	0.75749	1.03064	1.01946	-0.311488	-0.31199	-0.386563		Q9BUF5;K7ESM5;K7EL29;K7EN98;K7ESQ3;K7EQT3;K7EJ64;K7ERA8;K7EJZ4;K7EPE5;K7EK43	Q9BUF5;K7ESM5	323.31
Q12851	MAP4K2	Mitogen-activated protein kinase kinase kinase kinase 2	+		0.510262	0.713392	0.823022	0.961862	0.922842	1.12117	-0.296598	-0.29917	-0.212852		Q12851;Q12851-2;C9JCU6;H7C208;F2Z2B3;F8WCP4	Q12851;Q12851-2	284.75
Q9NZJ5	EIF2AK3	Eukaryotic translation initiation factor 2-alpha kinase 3	+		0.677723	0.696848	0.895847	0.904197	0.974687	1.06467	-0.17524	-0.327892	-0.284493		Q9NZJ5;C9J185;E7ER02	Q9NZJ5;C9J185;E7ER02	286.62
Q01850	CDR2	Cerebellar degeneration-related protein 2	+		0.372349	0.511551	0.855913	0.944643	0.912803	1.18373	-0.268087	-0.187658	-0.425462		Q01850;H3BU23;H3BTR1;H3BQS4;H3BUE0	Q01850;H3BU23	134.64
Q9NZQ3	NCKIPSD	NCK-interacting protein with SH3 domain	+		0.721916	0.775682	0.868442	0.999982	1.18312	1.10285	-0.15319	-0.234958	-0.302831		Q9NZQ3;Q9NZQ3-3;Q9NZQ3-4;Q9NZQ3-2;Q9NZQ3-5;C9JSC3;H7C2K2;F8WCR8;H7C0T9;C9JMQ4;C9JC20	Q9NZQ3;Q9NZQ3-3;Q9NZQ3-4;Q9NZQ3-2;Q9NZQ3-5;C9JSC3	123.77
P49366	DHPS	Deoxyhypusine synthase	+		0.558088	0.622508	0.807296	0.984306	0.914106	1.05415	-0.196542	-0.232684	-0.272001		P49366;P49366-2;P49366-3;M0R253;M0QX43;M0R264;B4E3M2;M0R1T2;M0R0V2;M0R0J4;M0QYZ7;M0R1T4;M0QXT2;M0QZT3	P49366;P49366-2;P49366-3	323.31
P04424	ASL	Argininosuccinate lyase	+		0.439296	0.632853	0.785602	0.971612	1.14049	1.06955	-0.137775	-0.222818	-0.255839		P04424;P04424-2;P04424-3	P04424;P04424-2;P04424-3	124.96
P28289	TMOD1	Tropomodulin-1	+		0.30329	0.471931	0.666843	0.757871	0.950577	1.16625	-0.140587	-0.269043	-0.218263		P28289;Q5T7W3;Q9NZQ9;B7Z6N9	P28289;Q5T7W3	323.31
Q8IZJ1	UNC5B	Netrin receptor UNC5B	+		0.222472	0.376827	0.710285	0.896076	1.01121	1.06711	-0.300857	-0.215714	-0.214575		Q8IZJ1;Q8IZJ1-2	Q8IZJ1;Q8IZJ1-2	323.31
Q12929	EPS8	Epidermal growth factor receptor kinase substrate 8	+		0.623169	0.439747	0.849055	0.968385	0.732436	1.14918	-0.277237	-0.181215	-0.16196		Q12929;B4DX66;F5H0R8;F5H3Q6;H0YFG1;F5GYM8;F5H1B5;F5H2B8	Q12929;B4DX66	124.25
Q8NG31	CASC5	Protein CASC5	+		0.720437	0.413981	0.491006	1.14799	1.08279	1.19516	-0.194691	0.00331438	0.0604624		Q8NG31-2;Q8NG31;Q8NG31-4;Q8NG31-3;H0YCZ2;H0YEY7;E9PPJ1;H0YN41	Q8NG31-2;Q8NG31;Q8NG31-4;Q8NG31-3;H0YCZ2	311.08
Q76I76	SSH2	Protein phosphatase Slingshot homolog 2	+		0.666788	0.673123	0.798141	0.912504	0.936934	1.05917	-0.177196	-0.261154	-0.138759		Q76I76;F5H527;Q76I76-4;K7EKN7;J3KSQ9;Q76I76-3;K7EP00;K7EQZ0;J3KSP5;Q76I76-2	Q76I76;F5H527	282.63
Q15758	SLC1A5	Neutral amino acid transporter B(0);Amino acid transporter	+		0.663173	0.807596	0.653298	0.918706	0.843696	0.952026	-0.30349	-0.258028	-0.278234		Q15758;M0QXM4;Q15758-3;Q15758-2;M0QX44	Q15758;M0QXM4;Q15758-3;Q15758-2	120.33
Q8N158	GPC2	Glypican-2;Secreted glypican-2	+		0.994884	0.718225	0.599328	0.946254	0.901974	0.903664	-0.242806	-0.166357	-0.32469		Q8N158	Q8N158	184.43
Q7Z7N9	TMEM179B	Transmembrane protein 179B	+		0.600133	0.734545	0.607188	0.954217	0.648092	0.983797	-0.210763	-0.0775129	-0.288858		Q7Z7N9;G3V185	Q7Z7N9;G3V185	6.1147
Q06210	GFPT1	Glutamine--fructose-6-phosphate aminotransferase [isomerizing] 1	+		0.717883	0.823286	0.798376	0.934696	0.989666	1.0041	-0.227912	-0.200598	-0.203934		Q06210-2;Q06210	Q06210-2;Q06210	323.31
P26378	ELAVL4	ELAV-like protein 4	+		0.906569	0.556405	0.608386	1.22681	0.918789	1.00308	-0.209178	-0.200797	-0.202921		P26378;P26378-2	P26378;P26378-2	61.203
P04075	ALDOA	Fructose-bisphosphate aldolase A;Fructose-bisphosphate aldolase	+		0.749094	0.761927	0.774944	0.854454	0.814274	0.791743	-0.187346	-0.227506	-0.162137		P04075;J3KPS3;P04075-2;H3BQN4;H3BPS8;H3BUH7;H3BR04;H3BMQ8;H3BU78;H3BR68	P04075;J3KPS3;P04075-2;H3BQN4;H3BPS8;H3BUH7;H3BR04;H3BMQ8	323.31
Q9BZL6	PRKD2	Serine/threonine-protein kinase D2;Serine/threonine-protein kinase	+		0.628408	0.692612	0.858654	0.868294	0.895824	0.83871	-0.147106	-0.0426351	-0.15555		Q9BZL6;M0QZW1;M0R2R2;M0R2Z8;M0QZ82;M0QZC2;M0QXC6;J3KMW1;C9JDA4;E7ET86;Q8IVW4-2	Q9BZL6;M0QZW1;M0R2R2	323.31
O60238	BNIP3L	BCL2/adenovirus E1B 19 kDa protein-interacting protein 3-like	+		0.810823	0.868493	0.624405	1.02638	0.926753	0.834405	-0.139347	-0.11196	-0.163268		O60238;B0AZS9;H0YBC7	O60238;B0AZS9;H0YBC7	134.89
P35610	SOAT1	Sterol O-acyltransferase 1	+		0.640343	0.858835	0.405323	0.799994	0.704763	0.911362	-0.204316	-0.123748	-0.0178844		P35610;B1APM4;P35610-3;P35610-2;B4DFD8	P35610;B1APM4;P35610-3;P35610-2	205.38
P48163	ME1	NADP-dependent malic enzyme	+		0.550053	0.732125	0.779793	0.860306	0.951818	0.895044	-0.0926017	-0.0862623	-0.19347		P48163;B4DZ70;F5H4W0	P48163;B4DZ70;F5H4W0	323.31
H7C417			+		0.716893	0.923976	0.537934	0.871873	1.04633	0.873282	-0.0827898	-0.121534	-0.283703		H7C417;H7C1K3;H7C1Y0	H7C417	3.0381
Q8NCG7	DAGLB	Sn1-specific diacylglycerol lipase beta	+		0.55197	0.453178	0.434008	0.347006	0.363989	0.448143	-0.258132	-0.296828	-0.350909		Q8NCG7;E7ET49;Q8NCG7-2;Q8NCG7-4;E7EVQ4;B4DVJ1;Q8NCG7-3	Q8NCG7;E7ET49;Q8NCG7-2;Q8NCG7-4	54.38
Q5H9F3	BCORL1	BCL-6 corepressor-like protein 1	+		0.792237	0.789847	0.573086	0.464938	0.356952	0.333202	-0.207295	-0.241833	-0.321766		Q5H9F3-3;Q5H9F3;Q5H9F3-2;H7C4B2;V9GYD4	Q5H9F3-3;Q5H9F3;Q5H9F3-2;H7C4B2	114.23
Q10469	MGAT2	Alpha-1,6-mannosyl-glycoprotein 2-beta-N-acetylglucosaminyltransferase	+		0.573539	0.756886	0.635737	0.537246	0.525574	0.421684	-0.304772	-0.0975636	-0.218817		Q10469	Q10469	111.08
P14923	JUP	Junction plakoglobin	+		0.523434	0.664425	0.627801	0.237746	0.236896	0.250244	-0.222582	-0.134715	-0.217709		P14923;C9JK18;C9JKY1;C9JTX4;C9JPI2;K7ERP3	P14923	323.31
Q9HAV0	GNB4	Guanine nucleotide-binding protein subunit beta-4	+		0.569093	0.60972	0.699686	0.415302	0.485313	0.500984	-0.0790055	-0.186525	-0.167815		Q9HAV0;C9JD14;H7C5J5	Q9HAV0	323.31
P35222	CTNNB1	Catenin beta-1	+		0.493474	0.538436	0.542265	0.442805	0.391157	0.462941	-0.14725	-0.122036	-0.11327		P35222;B4DGU4;E7EMJ5;P35222-2;E9PDF9;E7EV28;C9IZ65	P35222;B4DGU4	323.31
Q15125	EBP	3-beta-hydroxysteroid-Delta(8),Delta(7)-isomerase	+		0.518659	0.562631	0.507657	0.453218	0.45468	0.476746	-0.164723	-0.185622	-0.0807439		Q15125;C9J719;C9JJ78	Q15125;C9J719;C9JJ78	51.617
P12036	NEFH	Neurofilament heavy polypeptide	+		0.651092	0.552913	0.424286	0.763492	0.751822	0.627213	-0.227574	-0.378682	-0.369818		P12036;P12036-2	P12036;P12036-2	323.31
Q3KQU3	MAP7D1	MAP7 domain-containing protein 1	+		0.481594	0.536039	0.4832	0.679948	0.7121	0.605874	-0.28877	-0.227135	-0.332517		Q3KQU3;Q3KQU3-2;C9JIR3;E9PLH3	Q3KQU3;Q3KQU3-2	311.39
Q9H977	WDR54	WD repeat-containing protein 54	+		0.688736	0.682344	0.563765	0.740156	0.589453	0.736386	-0.311148	-0.271914	-0.287994		Q9H977;C9J016;B9A049	Q9H977	156.71
Q9BW62	KATNAL1	Katanin p60 ATPase-containing subunit A-like 1	+		0.597461	0.577426	0.58179	0.636591	0.528217	0.58752	-0.146883	-0.221707	-0.201792		Q9BW62;Q5T558;A2A3H2	Q9BW62	249.88
Q9BRX2	PELO	Protein pelota homolog	+		0.656239	0.564401	0.538059	0.728489	0.542145	0.491989	-0.13595	-0.121753	-0.17249		Q9BRX2	Q9BRX2	317.13
Q9NW68	BSDC1	BSD domain-containing protein 1	+		0.707409	0.509106	0.577789	0.771803	0.697976	0.629858	-0.0879173	-0.360305	-0.15756		Q9NW68;Q9NW68-7;Q9NW68-3;B4DM89;Q9NW68-8;C9JB13;Q9NW68-2;Q9NW68-9;Q9NW68-4;Q9NW68-5;E9PS77;E9PQA7;F8W6C6;E9PNA9;Q9NW68-6	Q9NW68;Q9NW68-7;Q9NW68-3;B4DM89;Q9NW68-8;C9JB13;Q9NW68-2;Q9NW68-9;Q9NW68-4	309.79
Q9Y3B6	EMC9	ER membrane protein complex subunit 9	+		0.460194	0.412821	0.340609	0.83656	0.523484	0.519403	-0.281351	-0.26498	-0.150177		Q9Y3B6;H0YNH6	Q9Y3B6;H0YNH6	13.98
Q8WTS6	SETD7	Histone-lysine N-methyltransferase SETD7	+		0.459665	0.385492	0.435332	0.899695	0.697555	0.554867	0.0647449	-0.26112	-0.252535		Q8WTS6;D6RJA0;V9GYG1;B5MCZ8	Q8WTS6;D6RJA0	71.745
E7ESM9	CAST	Calpastatin	+		0.265955	0.309949	0.44184	0.63548	0.683579	0.617276	-0.194064	-0.250766	-0.303365		E7ESM9;P20810-6;P20810-9;B7Z468;P20810-7;B7Z574;H0Y7F0;E7EQ12;E7EQA0;H0YA91;D6RC54;E9PSG1;H0Y944;D6RAA8;E7EN75;D6RGF7;D6RBR1	E7ESM9;P20810-6;P20810-9;B7Z468;P20810-7;B7Z574;H0Y7F0;E7EQ12;E7EQA0	323.31
O43164	PJA2	E3 ubiquitin-protein ligase Praja-2	+		0.365816	0.373252	0.231997	0.641928	0.539988	0.452688	-0.152821	-0.276363	-0.228064		O43164;O43164-2	O43164;O43164-2	323.31
Q99719	2018-09-05	Septin-5	+		0.388497	0.451616	0.366796	0.622721	0.703921	0.556284	-0.139538	-0.216049	-0.22366		Q99719;G3XAH0;B4DJ62;C9JM82;Q99719-2;E7EPG2;E7EX32;E7EQM7;F8W9E5;H7C299;J3QRU3	Q99719;G3XAH0;B4DJ62;C9JM82;Q99719-2;E7EPG2;E7EX32;E7EQM7	323.31
Q9UHG2	PCSK1N	ProSAAS;KEP;Big SAAS;Little SAAS;Big PEN-LEN;PEN;Little LEN;Big LEN	+		0.345358	0.359473	0.196929	0.68554	0.632878	0.701409	-0.0922171	-0.205247	-0.371702		Q9UHG2;Q9NPY3	Q9UHG2	76.328
Q6IQ22	RAB12	Ras-related protein Rab-12	+		0.309214	0.334382	0.245153	0.649324	0.873164	0.599651	-0.118273	-0.199935	-0.197286		Q6IQ22	Q6IQ22	30.84
Q9Y5P6	GMPPB	Mannose-1-phosphate guanyltransferase beta	+		0.407725	0.37728	0.415308	0.564619	0.639051	0.574911	-0.194542	-0.20578	-0.107508		Q9Y5P6;Q9Y5P6-2	Q9Y5P6;Q9Y5P6-2	323.31
Q2TAZ0	ATG2A	Autophagy-related protein 2 homolog A	+		0.47709	0.582198	0.389083	0.574827	0.573255	0.446483	-0.120153	-0.193569	-0.247217		Q2TAZ0;Q2TAZ0-3;H7C3T2;Q2TAZ0-4	Q2TAZ0;Q2TAZ0-3;H7C3T2	92.591
Q6UW68	TMEM205	Transmembrane protein 205	+		0.53029	0.554669	0.347127	0.495815	0.609127	0.469666	-0.138918	-0.200913	-0.102403		Q6UW68;K7ELQ9;K7EM09;K7EPR0;K7ER05;K7EJQ9;K7EMV9	Q6UW68;K7ELQ9;K7EM09;K7EPR0	71.826
Q9ULT8	HECTD1	E3 ubiquitin-protein ligase HECTD1	+		0.521693	0.426386	0.280908	0.638213	0.654481	0.630688	-0.226611	-0.111929	-0.139601		Q9ULT8;G3V4V5	Q9ULT8	323.31
Q9NQC3	RTN4	Reticulon-4	+		0.442985	0.48378	0.433391	0.978213	0.902863	0.877283	-0.214625	-0.386355	-0.326787		Q9NQC3;F8WAM4;Q9NQC3-4;Q9NQC3-6;Q9NQC3-5;H7C106;Q9NQC3-3;C9J685	Q9NQC3;F8WAM4;Q9NQC3-4;Q9NQC3-6	323.31
Q15262	PTPRK	Receptor-type tyrosine-protein phosphatase kappa;Protein-tyrosine-phosphatase	+		0.238411	0.332935	0.708308	0.759458	0.795398	0.987598	-0.254995	-0.34727	-0.300822		Q15262-2;Q15262;F5GXI4;Q5TG12;E9PGC5;Q15262-3;Q15262-4;H0Y6P5;H0Y6V4;H0YDP9;E9PRW2	Q15262-2;Q15262;F5GXI4;Q5TG12;E9PGC5;Q15262-3;Q15262-4	125.72
Q8WU79	SMAP2	Stromal membrane-associated protein 2	+		0.320227	0.554592	0.533427	0.631768	0.882426	0.711389	-0.132277	-0.282895	-0.207544		Q8WU79;Q8WU79-2;Q8WU79-3;X6RCC3	Q8WU79;Q8WU79-2;Q8WU79-3;X6RCC3	242.54
P42898	MTHFR	Methylenetetrahydrofolate reductase	+		0.48154	0.439974	0.376022	1.10232	0.829969	0.854199	-0.185671	-0.0205015	-0.237847		P42898;P42898-2;Q5SNW5	P42898;P42898-2	94.869
P34949	MPI	Mannose-6-phosphate isomerase	+		0.327119	0.397986	0.250023	1.09772	0.894466	0.857336	-0.0327281	-0.206895	-0.180904		P34949;H3BPB8;H3BMZ9;H3BPP3;H3BP57;H3BUZ9;H3BT48;P34949-2;F5GX71;H3BPM5;H3BQX0;H3BU66;H3BPU7;H3BT46;H3BUG1	P34949;H3BPB8;H3BMZ9;H3BPP3;H3BP57;H3BUZ9;H3BT48;P34949-2;F5GX71;H3BPM5;H3BQX0;H3BU66	216.17
Q14554	PDIA5	Protein disulfide-isomerase A5	+		0.278788	0.380253	0.701777	0.726142	0.866374	1.01186	-0.0783352	-0.13253	-0.173124		Q14554;Q9BV43;C9JY10;H7C4F9	Q14554;Q9BV43	300.44
Q53EZ4	CEP55	Centrosomal protein of 55 kDa	+		0.344861	0.197939	0.246214	0.846959	0.775375	0.810826	-0.243421	-0.00620244	0.00028853		Q53EZ4;Q53EZ4-2;H0Y432	Q53EZ4;Q53EZ4-2	84.744
O00625	PIR	Pirin	+		0.294623	0.375438	0.454186	0.725755	0.897176	0.914934	-0.0625352	-0.0297206	-0.0857723		O00625	O00625	323.31
Q8NBJ7	SUMF2	Sulfatase-modifying factor 2	+		0.241183	0.288538	0.257445	0.412639	0.426743	0.496488	-0.168771	-0.275891	-0.256046		Q8NBJ7;J3KQJ1;C9J660;H7C3B2;C9JL30;A8MXB9;F8WA42;Q8NBJ7-2;Q8NBJ7-3;E9PBT8;J3QT17;Q8NBJ7-5;E9PG02;F8WEX5;F8WES7;Q8NBJ7-4;F8WEV7	Q8NBJ7;J3KQJ1;C9J660;H7C3B2;C9JL30;A8MXB9;F8WA42;Q8NBJ7-2;Q8NBJ7-3;E9PBT8;J3QT17;Q8NBJ7-5	117.71
Q9UNL2	SSR3	Translocon-associated protein subunit gamma	+		0.384984	0.37999	0.289816	0.378231	0.481417	0.471469	-0.280562	-0.169826	-0.231938		Q9UNL2;C9JA28;B4E2P2	Q9UNL2;C9JA28;B4E2P2	51.178
Q9HBL0	TNS1	Tensin-1	+		0.489472	0.397249	0.33176	0.438511	0.469274	0.387932	-0.186459	-0.272629	-0.212033		Q9HBL0;E9PGF5;E9PF55;Q59G71;Q63HR2;F8VV64;C9JVR1;Q63HR2-5;Q63HR2-2;Q63HR2-6;Q63HR2-4	Q9HBL0;E9PGF5;E9PF55;Q59G71	233.75
Q9Y2Z0	SUGT1	Suppressor of G2 allele of SKP1 homolog	+		0.291821	0.288019	0.273957	0.53653	0.427032	0.455988	-0.161008	-0.203319	-0.19957		Q9Y2Z0-2	Q9Y2Z0-2	323.31
Q92538	GBF1	Golgi-specific brefeldin A-resistance guanine nucleotide exchange factor 1	+		0.368388	0.359698	0.297668	0.421368	0.360069	0.333779	-0.199603	-0.188151	-0.199255		Q92538	Q92538	323.31
Q13740	ALCAM	CD166 antigen	+		0.190824	0.232223	0.360712	0.459029	0.444423	0.574086	-0.19159	-0.189795	-0.126628		Q13740-2;Q13740;F5GXJ9;H7C543;Q13740-4;Q13740-3	Q13740-2;Q13740;F5GXJ9	323.31
P07108	DBI	Acyl-CoA-binding protein	+		0.274422	0.195435	0.218087	0.485	0.429434	0.406711	-0.177963	-0.144824	-0.194559		P07108;P07108-5;P07108-3;P07108-2;P07108-4;P07108-6	P07108;P07108-5;P07108-3;P07108-2;P07108-4	203.57
Q10567	AP1B1	AP-1 complex subunit beta-1	+		0.259286	0.300544	0.255106	0.417688	0.439223	0.375579	-0.199355	-0.165434	-0.17132		Q10567;Q10567-2;C9J1E7;H7C034	Q10567;Q10567-2;C9J1E7	323.31
Q16537	PPP2R5E	Serine/threonine-protein phosphatase 2A 56 kDa regulatory subunit epsilon isoform	+		0.202236	0.32513	0.281878	0.463168	0.533866	0.437757	-0.106219	-0.141001	-0.146883		Q16537;Q16537-2	Q16537;Q16537-2	86.3
Q08378	GOLGA3	Golgin subfamily A member 3	+		0.340388	0.38512	0.378945	0.477958	0.448768	0.456887	-0.104449	-0.128977	-0.143452		Q08378;Q08378-2;Q08378-4	Q08378;Q08378-2;Q08378-4	323.31
P55011	SLC12A2	Solute carrier family 12 member 2	+		0.180033	0.155923	0.260544	0.398258	0.400047	0.443953	-0.150705	-0.0680599	-0.112631		P55011;P55011-3;G3XAL9	P55011;P55011-3;G3XAL9	265.3
Q8N3C0	ASCC3	Activating signal cointegrator 1 complex subunit 3	+		0.339566	0.274016	0.296011	0.412504	0.430747	0.369747	-0.0575119	-0.0626104	-0.135586		Q8N3C0;Q8N3C0-4;E5RFZ0;J3KNJ4	Q8N3C0	323.31
Q9Y450	HBS1L	HBS1-like protein	+		0.286657	0.302631	0.367939	0.484753	0.441715	0.396448	-0.0850682	-0.104341	-0.150369		Q9Y450;Q9Y450-4;J3QT46;H0YDX7;B7Z524;B7Z1K2;E9PHZ9;H0YES5;E9PN23;G5E991;E9PMN1;E9PS53;E9PJ90;H0YD85	Q9Y450;Q9Y450-4;J3QT46;H0YDX7;B7Z524;B7Z1K2	323.31
Q8TBC3	SHKBP1	SH3KBP1-binding protein 1	+		0.779863	0.941407	0.990727	0.885097	0.73939	0.883317	-0.178943	-0.200482	-0.168479		Q8TBC3;M0R2P6;M0R0S1;M0R0E3;M0R0S2;M0QYB1;M0QZF4;Q8TBC3-2;M0R0K4;M0R204;M0R1G0;M0QZE8;M0QXA4;M0R2U6;M0QZF2;M0QYJ9	Q8TBC3;M0R2P6;M0R0S1;M0R0E3;M0R0S2	217.21
Q9ULJ7	ANKRD50	Ankyrin repeat domain-containing protein 50	+		0.872941	0.834901	0.813785	0.743862	0.8324	0.868039	-0.130081	-0.0793409	-0.10628		Q9ULJ7;Q9ULJ7-2	Q9ULJ7;Q9ULJ7-2	323.31
P08183	ABCB1	Multidrug resistance protein 1	+		0.789904	0.850814	0.869895	0.845738	0.831627	0.874269	-0.0623543	-0.0980114	-0.11962		P08183;B5AK60;H7C0M2;E7EWT8;Q2M3G0-3;Q2M3G0-2	P08183;B5AK60	323.31
Q92871	PMM1	Phosphomannomutase 1	+		0.86627	0.980106	0.965306	0.955066	0.746604	0.85123	-0.0882241	-0.111009	-0.0174025		Q92871;F8WFD5	Q92871	76.232
O00299	CLIC1	Chloride intracellular channel protein 1	+		0.759495	0.846604	0.895431	0.77973	0.761781	0.745209	-0.0881014	-0.124692	-0.0510703		O00299	O00299	323.31
P31146	CORO1A	Coronin-1A;Coronin	+		0.729642	0.82088	0.931262	0.838806	0.812245	0.862586	-0.0695276	-0.00681109	-0.0733932		P31146;H3BRY3;H3BTU6;H3BRJ0;H3BNA2;H3BU76;H3BSL1	P31146;H3BRY3	223.83
P14324	FDPS	Farnesyl pyrophosphate synthase	+		0.879875	0.979044	1.00582	0.737816	0.73312	0.731076	-0.0567163	-0.032979	-0.0700122		P14324;P14324-2	P14324;P14324-2	323.31
Q9HD23	MRS2	Magnesium transporter MRS2 homolog, mitochondrial	+		0.836404	0.871222	0.769308	0.781329	0.877344	0.88322	-0.0482332	0.13014	-0.381385		Q9HD23;Q9HD23-2;Q9HD23-4;F5GWH3;H7BZ29;Q9HD23-3	Q9HD23;Q9HD23-2;Q9HD23-4;F5GWH3;H7BZ29	11.83
P80303	NUCB2;Nucb2	Nucleobindin-2;Nesfatin-1	+		0.845889	0.785684	0.835754	0.826814	0.762009	0.701662	-0.0102652	-0.047085	-0.0828509		P80303;P80303-2;J3KQU0;E9PKG6;E9PLR0;E9PLE9;H0YEG8;E9PM22;E9PJP3;H0YD18	P80303;P80303-2;J3KQU0;E9PKG6	323.31
P30622	CLIP1	CAP-Gly domain-containing linker protein 1	+		0.796266	0.789554	0.827075	0.820882	0.776638	0.737941	0.014641	-0.042323	-0.0755657		P30622;P30622-1;F5H0N7;F5H6A0;F6VGP8;F5H1T5;F5H367;F5H270	P30622;P30622-1;F5H0N7;F5H6A0	323.31
P51452	DUSP3	Dual specificity protein phosphatase 3	+		0.773482	0.932303	0.864869	0.752646	0.864367	0.867518	0.126444	-0.0130577	0.0140695		P51452;Q8IYJ9;K7ELG5;K7ES89	P51452;Q8IYJ9;K7ELG5;K7ES89	123.52
P60520	GABARAPL2	Gamma-aminobutyric acid receptor-associated protein-like 2	+		0.810527	0.964877	0.977036	0.872252	0.812918	0.928466	0.0282861	0.0877344	-0.105209		P60520;H3BSM5;H3BQ50	P60520;H3BSM5	17.571
P51159	RAB27A	Ras-related protein Rab-27A	+		0.775391	0.860654	1.08542	0.652798	0.69293	0.867515	0.0408223	0.100978	-0.0289255		P51159;H3BN55;P51159-2;H3BUD9;H3BS49;H3BVH7;H3BU81	P51159;H3BN55;P51159-2;H3BUD9;H3BS49;H3BVH7	12.92
Q9NW15	ANO10	Anoctamin-10	+		0.805038	1.15767	0.998273	0.832196	0.739652	0.831825	0.052555	0.0558898	0.0918015		Q9NW15;Q9NW15-2;Q9NW15-5;Q9NW15-3;C9J670;C9IYD3;C9JQC9;C9JPY2;Q9NW15-4;C9JA49;C9IZD0;C9JH90;H7C3N6	Q9NW15;Q9NW15-2;Q9NW15-5;Q9NW15-3;C9J670	71.109
P23458	JAK1	Tyrosine-protein kinase JAK1	+		0.835406	0.887103	0.894409	0.780143	0.809766	0.789389	0.115433	0.0938305	0.0354831		P23458	P23458	107.85
Q16799	RTN1	Reticulon-1	+		0.902643	0.817048	0.849458	0.959112	0.921594	0.926817	0.101784	0.0825664	-0.207578		Q16799;Q16799-2	Q16799	323.31
P10636	MAPT	Microtubule-associated protein tau	+		1.20199	1.00069	1.23128	0.754495	0.634668	0.800149	0.135666	-0.120859	-0.178061		P10636-6	P10636-6	68.964
Q86YH2	ZNF280B	Zinc finger protein 280B	+		1.20055	0.912718	1.17531	0.408496	0.836733	0.993388	0.0482362	-0.112522	-0.215881		Q86YH2	Q86YH2	37.72
P43007	SLC1A4	Neutral amino acid transporter A	+		1.48468	0.959904	1.12161	0.8143	0.687357	0.867026	0.016211	0.177599	0.159242		P43007;P43007-2	P43007;P43007-2	68.25
Q8IY33	MICALL2	MICAL-like protein 2	+		1.41268	1.2422	1.16908	0.712441	0.579622	0.644217	0.181421	0.0350609	-0.11516		Q8IY33;Q8IY33-5;Q8IY33-3;Q8IY33-4;Q8IY33-2	Q8IY33;Q8IY33-5;Q8IY33-3	20.727
Q99856	ARID3A	AT-rich interactive domain-containing protein 3A	+		1.17603	0.982687	0.643882	1.01239	0.876757	0.617716	-0.210513	-0.257028	-0.11713		Q99856;K7EJ04	Q99856;K7EJ04	323.31
O75145	PPFIA3	Liprin-alpha-3	+		1.00462	0.934731	0.824027	0.982681	0.814693	0.734266	0.019346	-0.135887	-0.0873194		O75145;O75145-2;R4GN36;R4GNF1	O75145;O75145-2;R4GN36	323.31
P48449	LSS	Lanosterol synthase	+		1.15031	1.14376	0.8688	0.868318	0.750288	0.58358	-0.0390583	-0.0754592	-0.135713		P48449;P48449-3;P48449-2;C9J315;H7C3A5	P48449;P48449-3;P48449-2	314.68
Q6NUM9	RETSAT	All-trans-retinol 13,14-reductase	+		1.25808	0.964297	0.786667	0.629062	0.707631	0.614649	0.00733908	-0.0575719	-0.025133		Q6NUM9;G5E9N3;H7C3J0;Q6NUM9-2;H7BZ81;H7BZ16;H0YGU3	Q6NUM9;G5E9N3;H7C3J0;Q6NUM9-2	85.87
P17535	JUND	Transcription factor jun-D	+		1.00948	0.884612	0.90919	0.913866	0.729143	0.784645	-0.0170374	-0.208594	0.017922		P17535;U3KPR5	P17535	173.3
Q7L273	KCTD9	BTB/POZ domain-containing protein KCTD9	+		1.00863	0.984118	0.616417	0.949601	0.762278	0.583637	-0.03552	0.0771063	0.0253123		Q7L273	Q7L273	37.717
Q8IUC4	RHPN2	Rhophilin-2	+		1.07452	0.946049	0.802168	1.00466	0.518497	0.49775	0.0886845	0.0585243	0.0359054		Q8IUC4;B4DUS7;A8MT19;K7EL35	Q8IUC4;B4DUS7	33.154
Q15771	RAB30	Ras-related protein Rab-30	+		0.917504	0.757742	0.714483	1.01534	0.721693	0.841021	0.0919366	-0.0813084	0.0694271		Q15771;E9PMJ1;E9PS06;H0YDK7;E9PRF7;E9PNB9;Q6MZH2;E9PLM3;E9PJQ5;E9PQ07;E9PI18;E9PPW9;E9PRX0	Q15771;E9PMJ1;E9PS06;H0YDK7;E9PRF7;E9PNB9;Q6MZH2	53.37
Q6ZT98	TTLL7	Tubulin polyglutamylase TTLL7	+		1.29931	1.11309	0.98485	0.959021	0.681663	0.64366	0.1149	-0.229822	0.130799		Q6ZT98;Q6ZT98-3;F2Z2J7;Q6ZT98-2;F2Z2X2	Q6ZT98;Q6ZT98-3;F2Z2J7;Q6ZT98-2;F2Z2X2	70.06
Q8TBE7	SLC35G2	Solute carrier family 35 member G2	+		1.16478	1.09714	0.840548	1.01724	0.688744	0.7501	0.128689	0.169412	0.153935		Q8TBE7	Q8TBE7	24.568
P08247	SYP	Synaptophysin	+		1.15365	0.847515	0.814571	0.811139	0.597375	0.70997	0.240253	-0.0959438	0.11929		P08247	P08247	7.8664
Q8WZ73	RFFL	E3 ubiquitin-protein ligase rififylin	+		0.793591	0.747343	0.8018	0.794819	0.634058	0.52898	0.144046	-0.300715	-0.0724069		Q8WZ73;Q8WZ73-2;Q8WZ73-3;C9JE27;J3KSI3;J3KSU7	Q8WZ73;Q8WZ73-2;Q8WZ73-3;C9JE27	39.991
Q9P2D0	IBTK	Inhibitor of Bruton tyrosine kinase	+		0.761666	0.855939	0.663625	0.62298	0.733857	0.736547	-0.000129841	0.00504058	-0.0341012		Q9P2D0;E7EPI0;E9PDR5;Q9P2D0-2;D6R9F4;H0Y9N7;Q9P2D0-3	Q9P2D0;E7EPI0;E9PDR5;Q9P2D0-2	249.5
C9JMG9	IQSEC1	IQ motif and SEC7 domain-containing protein 1	+		0.758661	0.720449	0.727505	0.811893	0.791111	0.543862	0.068602	-0.0155638	0.0506062		C9JMG9;Q6DN90;Q6DN90-2	C9JMG9;Q6DN90;Q6DN90-2	269.88
Q9UPY8	MAPRE3	Microtubule-associated protein RP/EB family member 3	+		0.66771	0.764433	0.645572	0.781774	0.593624	0.702591	0.140779	0.0540844	0.0147838		Q9UPY8;C9JB30;K7ENB3	Q9UPY8;C9JB30	323.31
Q96QG7	MTMR9	Myotubularin-related protein 9	+		0.64591	0.666417	0.672088	0.758285	0.713934	0.613978	0.0592169	0.108625	-0.103379		Q96QG7;B7Z291;E9PR67	Q96QG7;B7Z291	169.27
O94876	TMCC1;DKFZp686H13261	Transmembrane and coiled-coil domains protein 1	+		0.751551	0.762141	0.814216	0.863495	0.644602	0.65853	0.0806576	0.0720373	0.0698396		O94876;E9PC87;O94876-2;Q6N039;D6RBT7;D6RH19	O94876;E9PC87;O94876-2;Q6N039	134.94
Q8WVM0	TFB1M	Dimethyladenosine transferase 1, mitochondrial	+		0.721389	0.721389	0.629777	0.68782	0.608493	0.529099	0.107018	0.0795658	0.0132121		Q8WVM0	Q8WVM0	139.9
P55327	TPD52	Tumor protein D52	+		0.685711	0.677184	0.75614	0.696249	0.612278	0.609098	0.183328	0.0749165	-0.06534		P55327-4;P55327-2;P55327-3;P55327-6;P55327;E5RFR7;P55327-7;E5RK35	P55327-4;P55327-2;P55327-3;P55327-6;P55327;E5RFR7;P55327-7	323.31
Q9BWD3	FAM127B	Protein FAM127B	+		0.551963	0.676786	0.972122	0.469443	0.387619	0.506785	-0.0631981	-0.00801479	-0.0440177		Q9BWD3	Q9BWD3	32.782
Q13049	TRIM32	E3 ubiquitin-protein ligase TRIM32	+		0.665652	0.841051	0.947366	0.351352	0.364476	0.37454	0.208143	0.0756011	0.00561566		Q13049;Q5JVY0	Q13049	200.56
Q92597	NDRG1	Protein NDRG1	+		0.597869	0.923073	0.990721	0.418667	0.343043	0.333144	0.0832474	0.0603242	-0.11724		Q92597;E9PDL6;Q92597-3;Q92597-2;E7ESM1;E5RIR1;E5RGM5;E5RIM2;E5RI76;E5RJ98;E5RJY1;E5RIV1;E5RH82;E5RK17;E5RG99	Q92597;E9PDL6;Q92597-3;Q92597-2	218.77
Q8NEY1	NAV1	Neuron navigator 1	+		0.903855	0.9764	0.828864	0.485475	0.635913	0.487102	-0.0316364	-0.0890678	-0.0644196		Q8NEY1;Q8NEY1-2;Q8NEY1-3;Q8NEY1-7;Q8NEY1-4;Q8NEY1-6;H0Y6F6;H7BZD9	Q8NEY1;Q8NEY1-2;Q8NEY1-3;Q8NEY1-7;Q8NEY1-4;Q8NEY1-6	200.32
Q53H80	AKIRIN2	Akirin-2	+		1.18805	1.45437	1.09264	0.525195	0.779778	0.466676	-0.068075	0.111031	-0.0332151		Q53H80;Q9H9L7-2	Q53H80	15.206
Q6PCE3	PGM2L1	Glucose 1,6-bisphosphate synthase	+		1.17467	1.22264	1.0115	0.656129	0.670018	0.608557	-0.00855155	-0.0801946	-0.0166434		Q6PCE3	Q6PCE3	323.31
P08962	CD63	CD63 antigen;Tetraspanin	+		1.15604	1.25751	1.09612	0.576658	0.683726	0.503668	-0.232464	0.0104934	0.0874628		P08962;F8VV56;F8W022;F8VWK8;C9JV86;P08962-3;P08962-2;F8VNT9	P08962;F8VV56;F8W022;F8VWK8;C9JV86;P08962-3;P08962-2;F8VNT9	71.247
P12110	COL6A2	Collagen alpha-2(VI) chain	+		1.19979	1.00548	0.757338	0.45686	0.605875	0.471426	0.233397	-0.060939	0.052555		P12110;P12110-3;P12110-2;C9JH44;H7C0M5	P12110;P12110-3;P12110-2	59.07
O14832	PHYH	Phytanoyl-CoA dioxygenase, peroxisomal	+		0.816472	1.0993	1.03907	0.615893	0.65361	0.401946	0.0938305	0.0556121	-0.152436		O14832;B1ALH6;O14832-2;C9JR86;C9IYS5	O14832;B1ALH6;O14832-2	14.894
Q8NAN2	FAM73A	Protein FAM73A	+		1.35016	1.18773	0.737295	0.673662	0.538696	0.321553	0.116232	0.0801119	-0.124739		Q8NAN2;F8W7S1;Q8NAN2-2	Q8NAN2;F8W7S1;Q8NAN2-2	94.772
Q9BZ29	DOCK9	Dedicator of cytokinesis protein 9	+		1.06418	1.23809	0.972222	0.667985	0.676567	0.503204	0.300182	0.0961269	-0.00916126		Q9BZ29-4;H0Y3S1;H7BZ79;Q5JUD3	Q9BZ29-4	323.31
Q5K4L6	SLC27A3	Long-chain fatty acid transport protein 3	+		0.855169	1.12119	1.08196	0.637835	0.717253	0.650878	0.095587	0.29337	-0.0920942		Q5K4L6;X6R3N0;Q5K4L6-2;H7BZH4;Q5K4L6-3;H0YDP0;H0YDM5	Q5K4L6;X6R3N0;Q5K4L6-2;H7BZH4	323.31
Q9BRK0	REEP2	Receptor expression-enhancing protein 2;Receptor expression-enhancing protein	+		0.523308	0.668972	0.550111	0.623465	0.471033	0.490219	0.177599	-0.0906954	-0.19904		Q9BRK0-2;Q9BRK0;B4DE60;H0YAC5	Q9BRK0-2;Q9BRK0;B4DE60;H0YAC5	44.025
P01116	KRAS	GTPase KRas;GTPase KRas, N-terminally processed	+		0.553181	0.562262	0.591717	0.592776	0.505954	0.463678	0.0335111	-0.12444	-0.153575		P01116-2	P01116-2	323.31
Q99536	VAT1	Synaptic vesicle membrane protein VAT-1 homolog	+		0.59709	0.70066	0.717023	0.325605	0.43372	0.44912	0.107822	-0.114426	-0.0505473		Q99536;B4DPX4;B0AZP7;K7ERT7;K7ESA3;K7ENX2;K7EM19;K7EJM4;K7ER81	Q99536;B4DPX4;B0AZP7	323.31
Q15599	SLC9A3R2	Na(+)/H(+) exchange regulatory cofactor NHE-RF2	+		0.58855	0.64544	0.766935	0.404504	0.248383	0.253058	0.0635029	-0.0287489	-0.0733022		Q15599;H3BQS0;H3BN50;Q15599-3;H3BUQ9	Q15599	138.12
O43505	B4GAT1	Beta-1,4-glucuronyltransferase 1	+		0.58678	0.769266	0.948911	0.427179	0.353463	0.213356	0.0969364	-0.138616	-0.0302361		O43505	O43505	14.483
Q96BW1	UPRT	Uracil phosphoribosyltransferase homolog	+		0.415993	0.376365	0.568405	0.579803	0.809235	0.647302	-0.051444	-0.0796	-0.143405		Q96BW1;Q96BW1-3;E9PSD7;Q96BW1-2;F8W6E9	Q96BW1;Q96BW1-3;E9PSD7	62.46
Q86YM7	HOMER1	Homer protein homolog 1	+		0.494962	0.472077	0.517093	0.671891	0.630202	0.687717	-0.0207502	-0.108907	0.00834348		Q86YM7;Q86YM7-2;Q86YM6;Q86YM7-3	Q86YM7;Q86YM7-2;Q86YM6	189.41
P06733	ENO1	Alpha-enolase	+		0.478745	0.488537	0.50018	0.661947	0.694734	0.641929	0.0126402	-0.0524161	-0.0165412		P06733;P06733-2;K7EM90;K7ERS8	P06733;P06733-2	323.31
E9PDP5	ANKHD1		+		NaN	0.414233	0.433208	NaN	0.575015	0.766017	0.0315363	-0.0160889	0.00345841		E9PDP5;H7C2F5;H3BLS9;Q8IWZ3-2;Q8IWZ3-5;Q8IWZ3-3	E9PDP5	1.5583
Q9UN36	NDRG2	Protein NDRG2	+		0.261424	0.453501	0.556692	0.633469	0.765139	0.704944	0.169027	0.0521377	0.109695		Q9UN36-2;Q9UN36;Q9UN36-4;Q9UN36-3;Q9UN36-6;G3V4S9;Q9UN36-5;G3V5H8;G3V578;H0YJT9;G3V392;G3V5G0;G3V5B7;G3V5L7;G3V5S0;G3V2I9;G3V239;G3V5D7;G3V3C3;G3V2Y3;G3V5G7;G3V3X3;G3V5A6;G3V280;G3V5V9;G3V3X2;G3V285;G3V4S2;G3V271;G3V2A6;G3V383;G3V5B5;G3V5P9;G3V420;G3V2S0;G3V552;G3V3P6;G3V237;G3V4T9;G3V2T2;G3V3P1;G3V3D5;G3V358;G3V4X3;H0YJ56;H7C0X0;G3V3L1	Q9UN36-2;Q9UN36;Q9UN36-4;Q9UN36-3;Q9UN36-6;G3V4S9;Q9UN36-5;G3V5H8;G3V578;H0YJT9;G3V392;G3V5G0	205.71
Q4VCS5	AMOT	Angiomotin	+		0.425188	0.293602	0.450807	0.717426	0.652854	0.773487	0.206893	-0.195566	0.0154976		Q4VCS5;E7ERM3;A6NP16;Q4VCS5-2	Q4VCS5;E7ERM3;A6NP16;Q4VCS5-2	28.348
Q04917	YWHAH	14-3-3 protein eta	+		0.520754	0.568364	0.652279	0.281466	0.315599	0.269532	-0.0634394	-0.0738184	0.00733908		Q04917;A2IDB2;F8WEB6;A2IDB1	Q04917;A2IDB2	323.31
O60493	SNX3	Sorting nexin-3	+		0.621262	0.567118	0.501812	0.40968	0.306656	0.297656	-0.0461313	-0.0918019	0.0213375		O60493;O60493-4;O60493-2;O60493-3	O60493;O60493-4;O60493-2;O60493-3	264.52
O95685	PPP1R3D	Protein phosphatase 1 regulatory subunit 3D	+		0.569092	0.585094	0.473715	0.332164	0.314676	0.496612	0.125651	-0.0784266	-0.0388656		O95685	O95685	48.173
P51790	CLCN3	H(+)/Cl(-) exchange transporter 3;Chloride channel protein	+		0.529892	0.709998	0.557286	0.305846	0.337258	0.232211	-0.00718814	-0.0984901	-0.0320937		P51790;P51790-4;P51790-5;E9PE15;D6RIX3;D6RDZ6	P51790;P51790-4;P51790-5;E9PE15	27.375
P15311	EZR	Ezrin	+		0.62295	0.592666	0.526491	0.448874	0.379584	0.346289	-0.0172419	-0.0505324	-0.0272632		P15311;E7EQR4;E9PNP4	P15311;E7EQR4	323.31
Q13509	TUBB3	Tubulin beta-3 chain	+		0.628744	0.606708	0.561311	0.422347	0.340602	0.344448	-0.0221119	-0.0658837	0.0574155		Q13509;Q13509-2;G3V2A3;G3V5W4;G3V2R8;G3V3R4;G3V2N6;G3V3J6;G3V3W7	Q13509;Q13509-2	323.31
P01111	NRAS	GTPase NRas	+		0.424753	0.593484	0.556709	0.336634	0.321042	0.36476	0.0194885	-0.0578871	-0.0159868		P01111	P01111	85.294
O14828	SCAMP3	Secretory carrier-associated membrane protein 3	+		0.570794	0.55456	0.591609	0.293192	0.259861	0.289499	0.0359054	-0.0606229	0.0192036		O14828	O14828	323.31
Q9HD15	SRA1	Steroid receptor RNA activator 1	+		0.574726	0.514049	0.601267	0.393186	0.430731	0.408492	0.124461	0.00805654	-0.0602619		Q9HD15;R4GMW4	Q9HD15	146.6
Q9ULV4	CORO1C	Coronin-1C;Coronin	+		0.480491	0.534145	0.565442	0.500996	0.412728	0.490172	-0.0776651	-0.0457738	-0.072771		Q9ULV4;Q9ULV4-2;Q9ULV4-3;B4E3S0;H0YHL7;F8W1H8;F8VUX3;F8VSA4;F8VRE9;F8VTT6;F8VVB7;F8VV53;Q6QEF8-4;Q6QEF8-3;Q6QEF8-2	Q9ULV4;Q9ULV4-2;Q9ULV4-3;B4E3S0;H0YHL7	323.31
Q9UL25	RAB21	Ras-related protein Rab-21	+		0.484855	0.513895	0.531765	0.495375	0.440403	0.501435	-0.0733326	-0.0714516	-0.0685892		Q9UL25	Q9UL25	281.11
Q9BXJ8	TMEM120A	Transmembrane protein 120A	+		0.515853	0.471363	0.44141	0.499877	0.341699	0.453549	0.0571383	-0.0308698	-0.0256615		Q9BXJ8;Q9BXJ8-2	Q9BXJ8;Q9BXJ8-2	56.375
Q5TCY1	TTBK1	Tau-tubulin kinase 1	+		0.657245	0.473591	0.589001	0.547092	0.296341	0.368013	0.0578315	0.0681893	0.0244615		Q5TCY1;H3BTY5	Q5TCY1	306.55
O14530	TXNDC9	Thioredoxin domain-containing protein 9	+		0.54456	0.470669	0.493945	0.551417	0.386733	0.533169	-0.0806829	0.0024506	0.0443242		O14530;Q8TB70;B8ZZX4;F8WCJ3;F8WBV5;G3XAJ4	O14530;Q8TB70;B8ZZX4;F8WCJ3	197.79
O00154	ACOT7	Cytosolic acyl coenzyme A thioester hydrolase	+		0.313742	0.257051	0.298193	0.273589	0.275818	0.288564	-0.117584	-0.101908	-0.089866		O00154-4;O00154;O00154-6;O00154-5;B4DUX0;K7EKP8;O00154-2;O00154-3;F5GWE2	O00154-4;O00154;O00154-6;O00154-5;B4DUX0;K7EKP8;O00154-2;O00154-3	323.31
O14745	SLC9A3R1	Na(+)/H(+) exchange regulatory cofactor NHE-RF1	+		0.308905	0.329737	0.391718	0.367233	0.333523	0.295262	-0.0939868	-0.129986	-0.0992626		O14745;B3KY21;J3QRP6;J3QRA3	O14745;B3KY21;J3QRP6	323.31
A6NDG6	PGP	Phosphoglycolate phosphatase	+		0.443929	0.369112	0.445914	0.465112	0.397853	0.347222	-0.0945104	-0.115926	-0.0323887		A6NDG6;H3BV17	A6NDG6	323.31
Q86XZ4	SPATS2	Spermatogenesis-associated serine-rich protein 2	+		0.384363	0.367556	0.42229	0.370026	0.319381	0.364137	0.00619028	-0.124802	-0.0818733		Q86XZ4;F8VS10;F8VXB3;F8VZS5;F8VXP9;F8VRH4	Q86XZ4	323.31
P54687	BCAT1	Branched-chain-amino-acid aminotransferase, cytosolic	+		0.406521	0.459203	0.413445	0.42315	0.457418	0.46142	-0.130129	-0.0714668	0.124328		P54687-5;P54687;P54687-4;P54687-3;P54687-2;F5H2F2	P54687-5;P54687;P54687-4;P54687-3;P54687-2	323.31
Q5VT25	CDC42BPA	Serine/threonine-protein kinase MRCK alpha	+		0.476161	0.409945	0.521486	0.304955	0.349891	0.413333	-0.154072	-0.0360228	-0.0699062		Q5VT25-5;Q5VT25-6;Q5VT25-3;H0Y7V8	Q5VT25-5;Q5VT25-6;Q5VT25-3	323.31
P47897	QARS	Glutamine--tRNA ligase	+		0.227578	0.272457	0.25336	0.371632	0.405446	0.356982	-0.0748057	-0.0462356	0.0261627		P47897;P47897-2;B7Z840;C9J165;C9JSG9;F2Z2V6	P47897;P47897-2	323.31
Q5VYK3	ECM29;KIAA0368	Proteasome-associated protein ECM29 homolog	+		0.422686	0.396089	0.295487	0.454999	0.483672	0.385349	-0.0221853	-0.0300152	-0.0949573		Q5VYK3;J3KN16;R4GMY1;F6XAQ5;R4GMY3;Q5VYK5	Q5VYK3;J3KN16	323.31
P08238	HSP90AB1	Heat shock protein HSP 90-beta	+		0.347233	0.330902	0.33909	0.280069	0.303443	0.299038	-0.0659893	-0.0280573	0.0487942		P08238;Q5T9W8	P08238	323.31
Q99442	SEC62	Translocation protein SEC62	+		0.433079	0.44627	0.486147	0.350168	0.347498	0.358244	-0.0301919	0.0508848	-0.0229912		Q99442;F8WF48;F8WCJ7	Q99442;F8WF48;F8WCJ7	139.51
Q04637	EIF4G1	Eukaryotic translation initiation factor 4 gamma 1	+		0.380931	0.364235	0.347009	0.376829	0.338107	0.303628	-0.0208087	-0.0677422	0.0182068		Q04637-3;Q04637;Q04637-6;C9JF13	Q04637-3;Q04637;Q04637-6	323.31
Q9UJU6	DBNL	Drebrin-like protein	+		0.368961	0.378296	0.370061	0.30431	0.344087	0.281782	0.0167816	-0.0681657	-0.0199455		Q9UJU6;H0Y5J4;Q9UJU6-5;F8WBG8;F8WC20;F8WBB2;F8WFE1;F2Z2V3;F8WB73;F8WCK3;F2Z3E3;H7C111	Q9UJU6;H0Y5J4;Q9UJU6-5	323.31
Q9BRX8	FAM213A	Redox-regulatory protein FAM213A	+		0.374735	0.504657	0.448609	0.285706	0.399295	0.322037	-0.0288079	0.00100955	-0.014281		Q9BRX8;Q9BRX8-2	Q9BRX8;Q9BRX8-2	55.394
P13667	PDIA4	Protein disulfide-isomerase A4	+		0.435426	0.405169	0.425126	0.469631	0.451117	0.396689	-0.0119951	-0.0561612	0.0332292		P13667;C9JMN9	P13667	323.31
Q9Y4P3	TBL2	Transducin beta-like protein 2	+		0.285076	0.392726	0.342178	0.329611	0.37404	0.367776	-0.00310507	-0.0496659	0.0247452		Q9Y4P3;E9PF19;C9JVF0;F8WDI9;F8WCR3	Q9Y4P3;E9PF19	323.31
P13637	ATP1A3	Sodium/potassium-transporting ATPase subunit alpha-3	+		0.303003	0.32864	0.279164	0.458198	0.385769	0.336306	0.0023065	-0.0176361	0.00129785		P13637-2;P13637;P13637-3;M0R116;M0QXF2	P13637-2;P13637;P13637-3;M0R116	323.31
Q9P270	SLAIN2	SLAIN motif-containing protein 2	+		0.314744	0.338585	0.36406	0.39188	0.380281	0.33147	0.00173015	-0.038762	0.0238941		Q9P270;D6RIF6;H0Y9L2;D6REM5	Q9P270;D6RIF6	323.31
Q9H4A6	GOLPH3	Golgi phosphoprotein 3	+		0.453769	0.369076	0.39235	0.454327	0.384771	0.341002	0.00719552	-0.0676818	0.0500489		Q9H4A6;D6REM1	Q9H4A6	117.75
Q96J02	ITCH	E3 ubiquitin-protein ligase Itchy homolog	+		0.44485	0.422955	0.405326	0.385277	0.35287	0.379868	0.00719552	-0.0128975	0.0828388		Q96J02;Q96J02-2;Q96J02-3	Q96J02;Q96J02-2;Q96J02-3	277.23
Q13614	MTMR2	Myotubularin-related protein 2	+		0.418094	0.370669	0.419656	0.385338	0.26702	0.292382	0.0478175	0.0734089	0.0221902		Q13614	Q13614	231.49
Q9Y266	NUDC	Nuclear migration protein nudC	+		0.333641	0.294322	0.294799	0.350675	0.285746	0.351147	0.00963389	0.0206266	0.0657101		Q9Y266	Q9Y266	323.31
Q9UQ49	NEU3	Sialidase-3	+		7.54997	3.50035	4.5398	1.35068	1.96368	1.44275	0.747258	0.78266	-0.0716334		Q9UQ49;B4E0V4;Q9UQ49-2	Q9UQ49;B4E0V4;Q9UQ49-2	8.6813
O95467	GNAS	Neuroendocrine secretory protein 55;LHAL tetrapeptide;GPIPIRRH peptide	+		4.80772	4.18341	2.63576	4.14317	3.62288	2.11796	-0.0780457	-0.142115	0.175557		O95467;H0Y7Z6;A2A2S1	O95467	55.38
Q8N9I0	SYT2	Synaptotagmin-2	+		3.31446	3.69056	3.35758	1.85526	2.02309	1.66476	0.344601	0.280244	0.837539		Q8N9I0	Q8N9I0	173.2
Q92963	RIT1	GTP-binding protein Rit1	+		4.11857	3.52773	3.77554	1.76486	2.15713	2.6214	0.780562	0.430606	0.551885		Q92963;Q92963-3;Q92963-2;V9GYC3;V9GY29	Q92963;Q92963-3;Q92963-2;V9GYC3	176.01
Q8TBB6	SLC7A14	Probable cationic amino acid transporter	+		4.09557	2.64383	NaN	2.76149	2.31361	NaN	0.403704	-0.109701	0.89724		Q8TBB6	Q8TBB6	3.0231
P60903	S100A10	Protein S100-A10	+		2.53472	2.851	3.42291	2.17663	2.37586	2.88911	0.636451	0.249991	0.266996		P60903	P60903	106.7
P01303	NPY	Pro-neuropeptide Y;Neuropeptide Y;C-flanking peptide of NPY	+		2.7222	2.63712	2.92046	2.74594	2.65356	2.90517	0.92136	0.568519	0.434134		P01303	P01303	55.145
Q9ULV0	MYO5B	Unconventional myosin-Vb	+		2.48811	1.95599	2.32447	2.4111	2.47904	2.92354	3.10315	2.6397	1.51712		Q9ULV0;K7EIJ6;Q9H6Y6;K7EPI3;Q0P656	Q9ULV0	1.5323
P16035	TIMP2	Metalloproteinase inhibitor 2	+		2.50547	2.67907	2.58113	2.17625	2.00277	2.14239	1.32585	0.969823	0.0460021		P16035;B4DFW2;K7EIX4;K7EL90	P16035;B4DFW2	46.16
P07225	PROS1	Vitamin K-dependent protein S	+		1.8245	2.21894	2.84396	1.61888	2.10984	2.26295	0.238909	-0.16406	-0.31581		P07225;G5E9F8;H7BXT0	P07225;G5E9F8	29.031
P54219	SLC18A1	Chromaffin granule amine transporter	+		1.82635	2.40022	2.22575	2.13966	2.20373	1.91481	-0.00843546	-0.189878	0.0265876		P54219;P54219-3;E5RK12;Q96GL6;P54219-2	P54219;P54219-3;E5RK12;Q96GL6;P54219-2	21.72
Q99574	SERPINI1	Neuroserpin	+		2.28416	2.1966	2.03916	1.59607	1.48257	1.45553	0.492212	0.0786098	-0.151106		Q99574;H7C5T9;C9JQU8;C9JDY5	Q99574	18.797
Q7Z403	TMC6	Transmembrane channel-like protein 6	+		1.96091	2.9596	2.23991	1.69932	2.53456	1.88858	0.482539	0.121679	0.0594936		Q7Z403;Q7Z403-2;K7ENC4;K7ERH0;Q7Z403-3;K7ENM6	Q7Z403;Q7Z403-2;K7ENC4;K7ERH0;Q7Z403-3	4.2813
O15460	P4HA2	Prolyl 4-hydroxylase subunit alpha-2	+		2.37665	2.29188	2.16648	2.38347	2.24354	2.06778	0.152118	0.127237	0.248413		O15460;E7ENX0;E7EPI9;A8MXE0;E7ERI1;C9JX45;C9JCP0;C9JN43;C9JIG4;C9JFJ1	O15460	323.31
Q16659	MAPK6	Mitogen-activated protein kinase 6	+		1.38747	2.34579	3.08599	1.50451	1.92944	2.35677	0.124063	0.368154	0.161952		Q16659;P31152;K7ELV1	Q16659	88.402
P09601	HMOX1	Heme oxygenase 1	+		2.27549	2.04878	3.08597	1.5112	1.51904	1.31193	0.100036	0.183455	0.266876		P09601;B1AHA8	P09601;B1AHA8	34.601
Q92828	CORO2A	Coronin-2A	+		2.02836	2.16257	2.25018	1.67023	1.78595	1.60137	0.211884	0.151859	0.236217		Q92828	Q92828	77.398
P17677	GAP43	Neuromodulin	+		2.28007	2.30752	2.7347	1.68408	1.68689	2.00099	0.297837	0.156526	0.251083		P17677;P17677-2	P17677;P17677-2	323.31
Q9GZR5	ELOVL4	Elongation of very long chain fatty acids protein 4	+		2.42011	1.95123	2.14102	1.94368	1.77245	2.08554	0.325156	0.340847	0.229219		Q9GZR5	Q9GZR5	8.8721
Q709F0	ACAD11	Acyl-CoA dehydrogenase family member 11	+		2.29299	2.34673	2.22453	1.66223	1.50388	1.29895	0.457647	0.364685	0.186754		Q709F0;Q709F0-2;Q709F0-3;D6RDI8;F8WEV0;Q08AE9;H0Y9C6	Q709F0;Q709F0-2;Q709F0-3;D6RDI8;F8WEV0	158.41
Q15800	MSMO1	Methylsterol monooxygenase 1	+		2.54426	2.60373	2.04308	1.95603	1.80819	1.57365	0.632547	0.428464	0.413919		Q15800;D6RDP9;D6R952;D6REA2;Q15800-2	Q15800;D6RDP9;D6R952	40.478
Q99985	SEMA3C	Semaphorin-3C	+		1.6356	2.29191	2.8715	1.70792	2.09903	2.57156	0.745366	0.440633	0.340391		Q99985;F5H1Z7;B4DRL8	Q99985;F5H1Z7	323.31
Q9H902	REEP1	Receptor expression-enhancing protein 1;Receptor expression-enhancing protein	+		2.23708	2.10628	1.8397	1.96209	1.4075	1.88277	0.572211	0.459746	-0.247577		Q9H902;F8W897;U3KPV7;F5H7Z9;E7EUF7;Q9H902-2;Q9H902-3	Q9H902;F8W897;U3KPV7;F5H7Z9;E7EUF7;Q9H902-2;Q9H902-3	2.2412
P37268	FDFT1	Squalene synthase	+		2.50489	2.54405	2.4653	2.17756	2.02451	1.89047	0.517729	0.491391	0.373286		P37268;E9PNM1;B7Z1J3;B4DT56;B3KQ95;B4DJE5;E9PJG4;E9PS69;E9PQ90;E9PNJ2;E9PSH1	P37268;E9PNM1;B7Z1J3;B4DT56;B3KQ95;B4DJE5	323.31
P08195	SLC3A2	4F2 cell-surface antigen heavy chain	+		2.3311	2.59988	2.6981	1.73631	1.91552	1.79171	0.635151	0.396159	0.651316		P08195-2;F5H0E2;F5H867;F5GZR9	P08195-2	1.9685
Q9Y6M7	SLC4A7	Sodium bicarbonate cotransporter 3;Anion exchange protein	+		2.08712	2.2526	2.25222	1.60699	1.69824	1.68146	0.961697	0.653519	0.61711		Q9Y6M7-13;Q9Y6M7-7;Q9Y6M7-8;E9PFN4;Q9Y6M7-2;Q9Y6M7;Q9Y6M7-3;Q9Y6M7-4;Q9Y6M7-14;C9JRP1;H7C3C4	Q9Y6M7-13;Q9Y6M7-7;Q9Y6M7-8;E9PFN4;Q9Y6M7-2;Q9Y6M7;Q9Y6M7-3;Q9Y6M7-4;Q9Y6M7-14;C9JRP1	247.08
Q9H0K1	SIK2	Serine/threonine-protein kinase SIK2	+		2.24487	2.33199	2.51898	1.63727	1.66542	1.70409	0.793355	1.04481	0.985573		Q9H0K1	Q9H0K1	250.66
P00750	PLAT	Tissue-type plasminogen activator;Tissue-type plasminogen activator chain A;Tissue-type plasminogen activator chain B	+		2.49774	2.11811	2.58252	1.60439	1.88	1.61294	1.04376	0.750521	0.452912		P00750;B4DNJ1;B4DN26;E7ESF4;P00750-4;P00750-3;K4DI88;P00750-2	P00750;B4DNJ1;B4DN26;E7ESF4;P00750-4;P00750-3	19.731
Q9Y328	NSG2;HMP19	Neuron-specific protein family member 2	+		1.85461	2.01859	1.59156	2.55602	2.94563	2.27625	0.522658	0.440421	0.347439		Q9Y328;E5RHS6;E5RGE8;G3XAM5;E5RH73	Q9Y328;E5RHS6;E5RGE8	16.466
Q9UHF1	EGFL7	Epidermal growth factor-like protein 7	+		2.38802	1.79452	1.60729	1.83703	1.64517	1.5295	0.700795	0.454071	0.204767		Q9UHF1;R4GMT3	Q9UHF1	159.69
O75051	PLXNA2	Plexin-A2	+		2.29637	2.27289	2.21624	2.27637	2.29697	2.15008	0.527571	0.336626	0.699996		O75051	O75051	323.31
Q14681	KCTD2	BTB/POZ domain-containing protein KCTD2	+		1.38687	1.09013	0.93663	2.22865	2.05622	1.91578	0.896466	0.000144301	0.891886		Q14681;J3QSC8	Q14681	70.779
O43184	ADAM12	Disintegrin and metalloproteinase domain-containing protein 12	+		2.17321	2.04828	1.57544	2.03028	1.84673	1.83975	0.885028	0.694568	0.783918		O43184;O43184-3;O43184-4;O43184-2;Q5JRP2	O43184;O43184-3;O43184-4;O43184-2	46.462
Q13115	DUSP4	Dual specificity protein phosphatase 4	+		2.37361	2.63787	2.86965	1.26315	1.00746	1.27211	0.904272	0.504773	0.349365		Q13115;Q13115-2	Q13115	111.83
Q9UKE5	TNIK	TRAF2 and NCK-interacting protein kinase	+		3.01044	2.90799	3.15473	1.27199	1.41886	1.31244	1.17734	-0.144329	0.907045		Q9UKE5;Q9UKE5-3;Q9UKE5-7;Q9UKE5-4;F5H5M9;Q9UKE5-5;Q9UKE5-2;Q9UKE5-8;Q9UKE5-6;F5H865;C9J338	Q9UKE5;Q9UKE5-3;Q9UKE5-7;Q9UKE5-4;F5H5M9;Q9UKE5-5;Q9UKE5-2;Q9UKE5-8;Q9UKE5-6;F5H865	5.0851
Q14764	MVP	Major vault protein	+		2.48199	2.98443	3.24857	0.847684	1.11536	1.43517	0.6219	0.237564	0.668301		Q14764;H3BQK6;H3BRL2;H3BUK7;H3BNF6;H3BPZ2;H3BNF2;H3BUP3;H3BQE7;H3BP76	Q14764	39.938
O43909	EXTL3	Exostosin-like 3	+		0.895382	1.11509	1.02992	0.912557	1.05414	1.3576	0.442015	0.347439	0.292546		O43909;E7ET85;H0YBJ7;H0YB01;E5RIV6	O43909	43.35
Q3KQV3	ZNF792	Zinc finger protein 792	+		1.04797	1.23547	0.968316	1.00039	1.05604	0.926701	0.403049	0.420078	0.406428		Q3KQV3;S4R3B8	Q3KQV3;S4R3B8	46.451
O94988	FAM13A	Protein FAM13A	+		1.25941	1.21596	0.895669	1.12881	1.07588	1.14136	0.574441	0.532666	0.521654		O94988-6	O94988-6	33.812
O00463	TRAF5	TNF receptor-associated factor 5	+		1.27936	1.3703	0.925241	1.06286	0.844049	0.722968	0.610794	0.579277	0.511772		O00463;F5H1P7	O00463;F5H1P7	82.635
O95450	ADAMTS2	A disintegrin and metalloproteinase with thrombospondin motifs 2	+		1.1126	1.18418	NaN	1.22991	1.21737	NaN	0.621806	0.831877	1.12373		O95450;O95450-2	O95450;O95450-2	3.4735
Q9Y289	SLC5A6	Sodium-dependent multivitamin transporter	+		0.750835	1.20943	0.631995	1.74851	1.54957	1.6767	0.697863	0.639325	0.748375		Q9Y289	Q9Y289	20.804
P08949	NMB	Neuromedin-B;Neuromedin-B-32;Neuromedin-B	+		1.38403	2.27733	1.36035	1.55405	2.33892	1.17456	0.686613	0.545968	0.92524		P08949;P08949-2	P08949	6.006
Q8WXG6	MADD	MAP kinase-activating death domain protein	+		1.63194	1.85855	1.62884	1.15594	1.32911	0.88641	1.11423	0.795933	0.809826		Q8WXG6-7	Q8WXG6-7	1.2769
O75973	C1QL1	C1q-related factor	+		1.71665	NaN	1.54179	1.09308	NaN	0.710711	1.24208	1.31446	1.21611		O75973;Q5VWW1;Q5VWW1-3;Q5VWW1-2;Q7Z5L3	O75973	7.6916
Q8WZ19	KCTD13	BTB/POZ domain-containing adapter for CUL3-mediated RhoA degradation protein 1	+		1.67252	1.5296	1.06134	1.52769	1.13205	0.982274	1.10407	0.921741	0.527971		Q8WZ19;I3L1U2;H3BM90;I3L3K4	Q8WZ19;I3L1U2	11.894
P00742	F10	Coagulation factor X;Factor X light chain;Factor X heavy chain;Activated factor Xa heavy chain	+		1.51676	2.03839	1.32836	0.598842	0.812757	0.314361	0.69964	0.161952	0.211261		P00742;Q5JVE8;B7ZBK1;F8WBM7	P00742	20.585
P30532	CHRNA5	Neuronal acetylcholine receptor subunit alpha-5	+		1.47904	1.47884	1.21377	0.894222	0.573568	0.33674	0.328032	0.296545	0.312898		P30532;H0YM98;H7BYM0;H0YK34;Q05901	P30532;H0YM98	7.0076
Q9NQ11	ATP13A2	Probable cation-transporting ATPase 13A2	+		1.27975	1.55197	1.399	0.627191	0.666474	0.610326	0.782576	0.328607	0.275007		Q9NQ11;Q9NQ11-3;Q9NQ11-2;H0Y8I1;H0Y8V5;H0YAI7;H0Y9K0;H0Y953;H0Y8Z6	Q9NQ11;Q9NQ11-3;Q9NQ11-2	34.195
Q6P5R6	RPL22L1	60S ribosomal protein L22-like 1	+		2.43102	1.36714	1.22576	0.462016	0.630305	0.888462	0.39835	0.574828	0.299948		Q6P5R6;C9JYQ9;H0Y8C2	Q6P5R6;C9JYQ9;H0Y8C2	90.21
Q8WUA8	TSKU	Tsukushin	+		1.57289	1.7726	1.32733	0.849298	0.989611	0.213447	0.521453	0.0618453	0.436375		Q8WUA8	Q8WUA8	2.6007
Q92777	SYN2	Synapsin-2	+		1.46239	1.4811	1.28743	0.995582	0.813509	0.685586	0.669208	0.439995	0.296428		Q92777;Q92777-2	Q92777;Q92777-2	109.89
Q7L099	RUFY3	Protein RUFY3	+		1.43338	1.52471	1.34859	0.709605	0.737653	0.690789	0.564622	0.447949	0.416299		Q7L099-3;Q7L099	Q7L099-3;Q7L099	323.31
Q9BX79	STRA6	Stimulated by retinoic acid gene 6 protein homolog	+		1.52478	1.22634	1.27039	0.933858	0.749721	0.795999	0.453017	0.557288	0.420725		Q9BX79;J3KQI6;Q9BX79-3;Q9BX79-6;Q9BX79-5;Q9BX79-4;I3L2B6;I3NI08	Q9BX79;J3KQI6;Q9BX79-3;Q9BX79-6;Q9BX79-5;Q9BX79-4	81.324
Q8N5H7	SH2D3C	SH2 domain-containing protein 3C	+		1.57279	1.53232	1.22267	0.764522	0.725266	0.638053	0.49057	0.304511	0.489748		Q8N5H7;Q8N5H7-2;Q8N5H7-6;Q8N5H7-5;Q8N5H7-4;Q8N5H7-3;H0Y5X5;Q5JU32	Q8N5H7;Q8N5H7-2;Q8N5H7-6;Q8N5H7-5;Q8N5H7-4;Q8N5H7-3	50.196
Q9BW60	ELOVL1	Elongation of very long chain fatty acids protein 1	+		1.32499	1.61377	1.45996	0.884454	0.929007	0.424605	0.517124	0.49774	0.321697		Q9BW60;Q9BW60-2	Q9BW60;Q9BW60-2	4.2034
Q9P2M7	CGN	Cingulin	+		1.59221	1.453	1.2096	0.695125	0.552516	0.603103	0.619742	0.526069	0.63951		Q9P2M7;Q9P2M7-2;H0Y4A8	Q9P2M7;Q9P2M7-2	323.31
Q86Y13	DZIP3	E3 ubiquitin-protein ligase DZIP3	+		1.5034	1.57677	1.58454	0.784367	0.522364	0.444916	0.696172	0.523662	0.437441		Q86Y13;C9J9M8;Q86Y13-2;C9J702	Q86Y13;C9J9M8	93.888
Q9NVM1	EVA1B	Protein eva-1 homolog B	+		1.35648	1.93217	1.77398	0.959963	0.996556	1.14186	0.432746	0.110497	0.083792		Q9NVM1	Q9NVM1	33.25
P31949	S100A11	Protein S100-A11;Protein S100-A11, N-terminally processed	+		1.46351	1.71042	1.91386	0.777982	1.03609	1.20285	0.286999	0.190046	0.318114		P31949	P31949	44.352
P09382	LGALS1	Galectin-1	+		1.52999	1.55855	1.83236	1.04183	1.05028	1.21475	0.359296	0.15082	0.411101		P09382;F8WEI7	P09382	323.31
Q96PM9	ZNF385A	Zinc finger protein 385A	+		1.33624	2.06124	1.75751	0.183403	1.13987	0.851042	0.713872	0.436908	0.377624		Q96PM9;Q96PM9-1;Q96PM9-3;Q96PM9-2;F8VRY0;H0YI55;F8VQ24;H0YIX3;F8VWV6;F8VSJ1	Q96PM9;Q96PM9-1;Q96PM9-3;Q96PM9-2	32.81
P10643	C7	Complement component C7	+		1.41146	1.91301	2.3206	1.02246	0.946586	1.60736	0.908582	0.477056	0.12618		P10643;Q12884;B4DLR2	P10643	106.45
O95834	EML2	Echinoderm microtubule-associated protein-like 2	+		1.27682	1.76265	1.92002	0.919697	1.03813	0.95935	0.608431	0.488721	0.438719		O95834-3;O95834-2;O95834;C9JRL6;K7EIK7;K7EII6;K7EKG3;K7ESL7;K7EKU5;K7ERR2;K7EIM1;K7ELI8;K7EQR0;K7ERY9;K7EIZ0;K7ELB2;K7ERR9	O95834-3;O95834-2;O95834;C9JRL6;K7EIK7	93.421
Q9UDY4	DNAJB4	DnaJ homolog subfamily B member 4	+		1.53889	1.71409	1.98902	0.555399	0.792384	1.14684	0.498353	0.53107	0.449641		Q9UDY4;C9JUL4	Q9UDY4	43.572
Q9BVG3	TRIM62	E3 ubiquitin-protein ligase TRIM62	+		1.84136	2.25431	1.81462	0.92162	1.24649	0.769401	0.815821	0.507313	0.507313		Q9BVG3;B4DTE4	Q9BVG3;B4DTE4	24.841
Q8IY63	AMOTL1	Angiomotin-like protein 1	+		1.40136	1.64315	1.55764	0.998627	1.16785	1.22144	0.686433	0.404794	0.576957		Q8IY63;Q8IY63-2;E7ESY6;F8WDH4	Q8IY63;Q8IY63-2	293.53
Q8IWE2	FAM114A1	Protein NOXP20	+		1.53372	1.82668	2.14546	0.711521	0.704523	0.946476	0.615793	0.562181	0.727441		Q8IWE2;Q6MZV4;D6R9C9	Q8IWE2;Q6MZV4	323.31
P51790	CLCN3	H(+)/Cl(-) exchange transporter 3	+		1.53148	2.24335	NaN	0.715833	0.784479	NaN	0.683562	0.685267	0.44159		P51790-2	P51790-2	1.1996
P30793	GCH1	GTP cyclohydrolase 1	+		1.54137	1.51607	1.77427	1.09879	0.802189	0.980687	0.814591	0.553066	0.634407		P30793;P30793-4;P30793-3;P30793-2	P30793;P30793-4;P30793-3;P30793-2	91.176
Q9NSY2	STARD5	StAR-related lipid transfer protein 5	+		2.4207	2.26677	1.53954	0.864831	0.701565	0.654793	0.553164	0.128293	1.29266		Q9NSY2;H0YLW4;Q9NSY2-3	Q9NSY2;H0YLW4;Q9NSY2-3	1.6799
P05412	JUN	Transcription factor AP-1	+		2.05484	1.72567	1.71175	1.31339	0.839828	1.27527	0.331361	0.362105	0.790605		P05412	P05412	51.581
Q9BVN2	RUSC1	RUN and SH3 domain-containing protein 1	+		1.35282	1.65488	1.2251	0.959851	1.10038	0.943106	0.31904	0.145743	0.0840642		Q9BVN2;Q9BVN2-4;Q9BVN2-3;Q9BVN2-2	Q9BVN2;Q9BVN2-4;Q9BVN2-3;Q9BVN2-2	167.77
Q9HBH0	RHOF	Rho-related GTP-binding protein RhoF	+		1.79085	1.53699	1.36994	1.4308	1.09842	0.560043	0.108759	0.40719	0.151339		Q9HBH0;V9GY67;V9GYQ1;F5GXB1;Q9HBH0-2	Q9HBH0;V9GY67	17.615
Q7L0J3	SV2A	Synaptic vesicle glycoprotein 2A	+		1.77529	1.60663	1.52897	0.969992	0.955456	0.93273	0.246591	0.0589399	0.163499		Q7L0J3;Q7L0J3-2	Q7L0J3;Q7L0J3-2	170.01
F5GZS6	SLC3A2	4F2 cell-surface antigen heavy chain	+		1.55703	1.57628	1.68888	1.10797	1.14734	1.09538	0.177854	0.239031	0.453544		F5GZS6;P08195;J3KPF3;P08195-4;F5GZI0;H0YFS2;H0YFX4	F5GZS6;P08195;J3KPF3;P08195-4	323.31
P37840	SNCA	Alpha-synuclein	+		1.45871	1.63533	1.61571	1.11211	1.13962	1.07	0.535157	0.249506	0.218099		P37840;E7EPV7;P37840-2;D6RA31;P37840-3	P37840;E7EPV7;P37840-2;D6RA31;P37840-3	96.185
Q9H6S3	EPS8L2	Epidermal growth factor receptor kinase substrate 8-like protein 2	+		1.7173	1.61643	1.10814	1.20447	1.08154	0.891674	0.253263	0.323197	0.227125		Q9H6S3;Q9H6S3-3;Q9H6S3-2	Q9H6S3;Q9H6S3-3;Q9H6S3-2	6.4385
Q9H2G4	TSPYL2	Testis-specific Y-encoded-like protein 2	+		1.41792	1.5116	1.23325	1.24016	1.16149	0.882473	0.331934	0.175557	0.258941		Q9H2G4	Q9H2G4	10.848
Q13885	TUBB2A	Tubulin beta-2A chain	+		1.76723	1.74354	1.49381	0.91343	1.17905	1.17199	0.312317	0.174279	0.269033		Q13885	Q13885	12.642
Q9Y6M7	SLC4A7	Sodium bicarbonate cotransporter 3	+		1.49256	1.64728	1.51506	1.151	1.27289	1.13291	0.55454	0.317072	0.0539454		Q9Y6M7-6;Q9Y6M7-9;Q9Y6M7-12;Q9Y6M7-11;Q9Y6M7-10	Q9Y6M7-6;Q9Y6M7-9;Q9Y6M7-12;Q9Y6M7-11;Q9Y6M7-10	17.089
E9PGC8	MAP1A	Microtubule-associated protein 1A;MAP1A heavy chain;MAP1 light chain LC2	+		1.51835	1.48614	1.52893	1.08484	1.01391	1.07299	0.380619	0.327802	0.272859		E9PGC8;P78559;J3KPX8;P78559-2	E9PGC8;P78559;J3KPX8;P78559-2	323.31
Q9BT88	SYT11	Synaptotagmin-11	+		1.81904	1.64738	1.21422	1.29999	1.11607	0.937303	0.336398	0.272859	0.435202		Q9BT88;B4DK40	Q9BT88	106.35
P20336	RAB3A	Ras-related protein Rab-3A	+		1.50271	1.60344	1.34171	1.41287	1.27022	1.06467	0.476537	0.428142	0.302173		P20336;S4R3Q3;M0R257	P20336;S4R3Q3	290.73
P17275	JUNB	Transcription factor jun-B	+		1.5058	1.55578	1.36111	1.15115	1.14215	1.06886	0.420833	0.408929	0.316146		P17275	P17275	323.31
P06753			+		2.07262	1.80306	NaN	1.20984	1.47221	NaN	0.315682	0.20063	0.405012		P06753-4	P06753-4	5.4524
Q92503	SEC14L1	SEC14-like protein 1	+		1.99576	1.77948	1.273	1.25276	0.970573	0.582372	0.320889	0.253021	0.474462		Q92503;Q92503-2;Q92503-3;K7EJ08;K7ELM0;K7ESI4;K7EIJ7;K7ELU0;K7ERB3;K7EQK4;O43304	Q92503;Q92503-2;Q92503-3;K7EJ08	285.38
Q15118	PDK1	[Pyruvate dehydrogenase (acetyl-transferring)] kinase isozyme 1, mitochondrial	+		2.16735	1.977	1.50198	1.59538	1.21246	0.751513	0.328722	0.269392	0.352646		Q15118;Q15118-2;B7Z7N6;C9IYB4;C9JKT3;F8WEJ6;F8WC75	Q15118;Q15118-2;B7Z7N6	323.31
O95864	FADS2	Fatty acid desaturase 2	+		2.25567	1.97207	1.43228	1.60914	1.33377	0.846777	0.205893	0.357496	0.451541		O95864;O95864-3;O95864-4;O95864-2;E5RGZ5;E5RGD8	O95864;O95864-3;O95864-4;O95864-2	166.25
P49746	THBS3	Thrombospondin-3	+		2.44259	2.30242	1.33128	0.864793	0.980452	0.512881	0.35095	0.48553	0.651408		P49746;P49746-2;Q2HIZ1;F5H4Z8	P49746;P49746-2	55.252
P04035	HMGCR	3-hydroxy-3-methylglutaryl-coenzyme A reductase	+		1.91032	2.19665	1.57291	0.892087	0.773669	0.52756	0.183709	0.461948	0.564622		P04035;P04035-3;P04035-2;H0Y8F6;H0Y8K6	P04035;P04035-3;P04035-2	38.921
Q9UL42	PNMA2	Paraneoplastic antigen Ma2	+		2.09433	2.19707	1.80207	1.72935	1.26504	0.9588	0.114234	0.245374	0.351855		Q9UL42	Q9UL42	97.98
Q9P283	SEMA5B	Semaphorin-5B	+		NaN	2.29818	2.73721	NaN	0.889948	0.528709	0.276913	0.131063	0.545277		Q9P283;B5ME80;C9JKR3;F8WAT5;Q9P283-2;Q9P283-3;Q9P283-4	Q9P283;B5ME80;C9JKR3;F8WAT5;Q9P283-2;Q9P283-3;Q9P283-4	2.6171
Q92611	EDEM1	ER degradation-enhancing alpha-mannosidase-like protein 1	+		1.90937	1.99711	1.96677	1.16463	1.2991	1.32778	0.3122	0.204516	0.480369		Q92611;B4DXP3	Q92611;B4DXP3	23.606
Q9UBM7	DHCR7	7-dehydrocholesterol reductase	+		2.17715	1.90999	1.88506	1.31403	1.17997	1.04929	0.260748	0.575119	0.325271		Q9UBM7;E9PM00;E9PJ54;E9PRL8;E9PQ71;E9PIP9;H0YE57;E9PLZ2	Q9UBM7	26.919
P32004	L1CAM	Neural cell adhesion molecule L1	+		2.13525	2.18898	2.15012	1.4794	1.32764	1.29811	0.499578	0.179638	0.374177		P32004;F5H025;H0Y5C3;E7EVM4;E7EPI4;E9PHJ4;E7EMY4	P32004;F5H025	323.31
P61952	GNG11	Guanine nucleotide-binding protein G(I)/G(S)/G(O) subunit gamma-11	+		2.5869	2.65452	2.33427	0.977767	1.06445	0.465114	0.28238	0.403377	0.584097		P61952;P63211	P61952	9.8775
Q9BW30	TPPP3	Tubulin polymerization-promoting protein family member 3	+		1.84985	2.12814	2.22897	1.07463	1.05577	1.20235	0.614474	0.281669	0.442333		Q9BW30	Q9BW30	323.31
Q14534	SQLE	Squalene monooxygenase	+		1.90141	2.25005	2.03422	1.30727	1.29408	1.08293	0.56433	0.664756	0.489132		Q14534;E7EVQ6;H0YBN7	Q14534;E7EVQ6	159.17
Q6ZS17	FAM65A	Protein FAM65A	+		2.12869	2.08013	2.15392	1.00602	0.956438	0.891042	0.650856	0.488206	0.437121		Q6ZS17;Q6ZS17-2;Q6ZS17-3;Q6ZS17-4;H3BSV5;H3BMG9;H3BQI5;H3BSX9;H3BU12;H3BS40;H3BUP6;H3BP86	Q6ZS17;Q6ZS17-2;Q6ZS17-3;Q6ZS17-4	323.31
Q75V66	ANO5	Anoctamin-5	+		1.4368	1.73411	1.45802	0.252089	0.189616	0.323529	1.56759	0.394185	0.886589		Q75V66	Q75V66	8.6342
Q9BR61	ACBD6	Acyl-CoA-binding domain-containing protein 6	+		1.49266	1.46515	1.44262	0.277423	0.178108	0.049605	0.915712	0.629753	0.889162		Q9BR61	Q9BR61	86.755
Q14114	LRP8	Low-density lipoprotein receptor-related protein 8	+		1.56772	1.50574	1.70638	0.139647	-0.070678	-0.020975	0.935082	1.03696	0.714399		Q14114;Q14114-4;Q14114-2;Q14114-3;E9PP15;H0YEV6;H0YEA5;H0YCA4	Q14114;Q14114-4;Q14114-2;Q14114-3;E9PP15;H0YEV6	51.281
Q8N1A6	C4orf33	UPF0462 protein C4orf33	+		1.33507	1.25589	1.20087	0.347125	0.158448	0.29232	1.12327	0.942533	0.887135		Q8N1A6;D6RIT3;D6RIS3;D6RD26	Q8N1A6;D6RIT3	14.781
Q8TBX8	PIP4K2C	Phosphatidylinositol 5-phosphate 4-kinase type-2 gamma	+		1.43841	1.63745	1.51765	0.267679	0.329177	0.215344	1.0077	0.887837	1.01035		Q8TBX8;Q8TBX8-3;Q8TBX8-2;F8VU68;H0YIJ6;F8VVB2	Q8TBX8;Q8TBX8-3;Q8TBX8-2	323.31
Q9UBQ6	EXTL2	Exostosin-like 2;Processed exostosin-like 2	+		1.56743	1.61707	1.5202	-0.0242	-0.04843	-0.10681	1.1705	1.20858	1.42094		Q9UBQ6;F5GZK1;C9JEG3;C9IYF5	Q9UBQ6;F5GZK1;C9JEG3	68.247
Q8TAA5	GRPEL2	GrpE protein homolog 2, mitochondrial	+		1.55211	1.52702	1.54071	-0.09395	0.059529	-0.18595	0.977683	1.05693	1.09275		Q8TAA5;D6RGI6;B4DFA6	Q8TAA5	22.758
P35609	ACTN2	Alpha-actinin-2	+		1.18377	1.31657	1.34824	0.569109	0.37446	0.293629	0.52707	0.642655	1.49575		P35609-2;P35609;B7Z4P8	P35609-2;P35609	110.09
O75874	IDH1	Isocitrate dehydrogenase [NADP] cytoplasmic	+		1.26601	1.34853	1.3324	0.624858	0.665422	0.590338	0.681404	0.543001	0.653427		O75874;C9J4N6;C9JLU6;C9JJE5	O75874;C9J4N6	323.31
Q5U5X8	FAM222A	Protein FAM222A	+		1.35298	1.24885	0.898684	0.70731	0.592325	0.692293	0.678973	0.67428	1.00173		Q5U5X8	Q5U5X8	11.606
P51589	CYP2J2	Cytochrome P450 2J2	+		1.26765	1.37349	1.05031	0.838651	0.732185	0.522818	0.773659	0.672561	0.688762		P51589	P51589	15.941
P10586	PTPRF	Receptor-type tyrosine-protein phosphatase F	+		1.5166	1.51056	1.84974	0.604214	0.387004	0.658886	0.957618	0.674009	0.730923		P10586;P10586-2;H0Y6Z7;H0Y7Z9;F2Z3B8;H0Y4H1;H0Y380;A2A437	P10586;P10586-2;H0Y6Z7;H0Y7Z9;F2Z3B8;H0Y4H1	323.31
Q96JE9	MAP6	Microtubule-associated protein 6	+		1.46706	1.54093	1.18214	0.675487	0.451317	0.094858	0.85814	0.657274	0.798756		Q96JE9;Q96JE9-3;Q96JE9-2	Q96JE9;Q96JE9-3	265.15
Q9H115	NAPB	Beta-soluble NSF attachment protein	+		1.32378	1.28131	1.15101	0.466918	0.374139	0.269828	0.902267	0.768333	0.885809		Q9H115;Q9H115-2;Q9H115-3	Q9H115;Q9H115-2;Q9H115-3	323.31
Q96T49	PPP1R16B	Protein phosphatase 1 regulatory inhibitor subunit 16B	+		1.52994	1.35943	1.51928	0.737182	0.676608	0.6521	0.576957	0.825867	0.968275		Q96T49;Q96T49-2	Q96T49;Q96T49-2	39.274
O75061	DNAJC6	Putative tyrosine-protein phosphatase auxilin	+		0.986413	1.1038	1.11604	0.530028	0.39645	0.442394	0.602077	0.440846	0.483777		O75061;O75061-2	O75061;O75061-2	323.31
O60568	PLOD3	Procollagen-lysine,2-oxoglutarate 5-dioxygenase 3	+		1.17734	1.16573	1.20846	0.462394	0.454739	0.444414	0.598365	0.536351	0.504264		O60568;H7C2S8;H7C2V1;H7C0B8;C9JU11;H7C2A8;C9JIX5	O60568	323.31
Q99747	NAPG	Gamma-soluble NSF attachment protein	+		1.05264	1.07156	1.1161	0.406687	0.507707	0.509108	0.550211	0.572793	0.542902		Q99747;B4DFC9;J3KTJ6;J3QS28;J3QKW4	Q99747;B4DFC9	245.01
Q9NYG2	ZDHHC3	Palmitoyltransferase ZDHHC3;Palmitoyltransferase	+		1.10977	1.03323	1.11668	0.533907	0.222425	0.27603	0.566572	0.423417	0.681224		Q9NYG2;F8W6M3;Q9NYG2-2	Q9NYG2;F8W6M3;Q9NYG2-2	95.901
Q9H8W4	PLEKHF2	Pleckstrin homology domain-containing family F member 2	+		1.06744	0.909746	1.27172	0.549061	0.723968	0.713919	0.846955	0.594644	0.412511		Q9H8W4	Q9H8W4	22.159
Q4LDG9	DNAL1	Dynein light chain 1, axonemal	+		1.14917	1.13016	1.09574	0.463664	0.345751	0.3548	0.599032	0.663208	0.62742		Q4LDG9;Q4LDG9-3;G3V424;G3V2M0;Q4LDG9-2;G3V389;G3V5I4;H0YM28;H0YJD6	Q4LDG9;Q4LDG9-3;G3V424;G3V2M0;Q4LDG9-2	142.8
Q8NDV1	ST6GALNAC3	Alpha-N-acetylgalactosaminide alpha-2,6-sialyltransferase 3	+		1.1096	1.13524	1.02161	0.523217	0.469308	0.561169	0.647545	0.465504	1.02396		Q8NDV1;Q8NDV1-2	Q8NDV1;Q8NDV1-2	5.3157
Q5VUM1	SDHAF4	Succinate dehydrogenase assembly factor 4, mitochondrial	+		0.891327	1.10437	1.24298	0.398746	0.444304	0.597427	0.851359	0.598365	0.82603		Q5VUM1	Q5VUM1	8.8682
P05937	CALB1	Calbindin	+		0.968368	1.14122	1.1689	0.484028	0.575952	0.557788	0.680414	0.667483	0.447632		P05937;B7Z9J4;E5RIZ8;E5RG14;P22676;H3BN14	P05937;B7Z9J4	312.69
Q5T4B2	CERCAM	Probable inactive glycosyltransferase 25 family member 3	+		1.74855	2.25212	1.77897	0.21789	0.528983	0.516839	0.356707	0.420402	0.6277		Q5T4B2;Q5T4B2-2	Q5T4B2;Q5T4B2-2	3.8667
O43597	SPRY2	Protein sprouty homolog 2	+		1.68485	1.59874	2.10513	0.154619	-0.080098	0.38358	0.700884	0.327802	0.808838		O43597	O43597	73.61
Q08629	SPOCK1	Testican-1	+		1.86297	2.40691	1.89458	-0.07308	0.072064	-0.044752	0.901494	0.711759	0.459851		Q08629;D6RB21	Q08629	28.073
Q92581	SLC9A6	Sodium/hydrogen exchanger 6	+		1.57818	1.81966	1.83931	0.218187	0.508287	0.44097	0.842054	0.673828	0.937269		Q92581-3	Q92581-3	1.3626
Q9UBS9	SUCO	SUN domain-containing ossification factor	+		2.29095	2.27612	2.1743	0.619916	0.707305	0.624103	1.01535	1.26436	1.04838		Q9UBS9;Q5H945;Q9UBS9-2;B4DYM4	Q9UBS9;Q5H945;Q9UBS9-2;B4DYM4	134.72
O14807	MRAS	Ras-related protein M-Ras	+		1.89987	1.83625	1.66227	0.234808	-0.141352	-0.068452	0.853517	0.718701	0.946955		O14807;C9J8Q6;O14807-2;C9J601	O14807;C9J8Q6;O14807-2	68.163
P58215	LOXL3	Lysyl oxidase homolog 3	+		1.63675	2.32203	1.58883	1.07686	1.67527	1.11558	0.0143553	-0.195451	-0.178698		P58215;E7END4;B8ZZT6;C9J5M1;P58215-2;H7C248	P58215;E7END4;B8ZZT6	49.592
Q92692	PVRL2	Nectin-2	+		2.40879	1.93372	1.61996	0.948081	1.12364	1.0985	0.0289935	-0.0303541	-0.0797676		Q92692;K7EKE8	Q92692;K7EKE8	94.671
Q8IVF2	AHNAK2	Protein AHNAK2	+		1.85425	2.11404	2.16654	0.646959	0.906926	0.821408	0.017637	-0.218666	0.0961269		Q8IVF2-3;Q8IVF2;Q8IVF2-2	Q8IVF2-3;Q8IVF2	50.596
Q8IUQ0	CLVS1	Clavesin-1	+		2.02854	2.41243	1.852	1.38497	1.72478	1.09765	0.15069	-0.46941	-0.0121408		Q8IUQ0;Q8IUQ0-2;G3V122;E5RK22;E5RI68	Q8IUQ0;Q8IUQ0-2	53.348
P18065	IGFBP2	Insulin-like growth factor-binding protein 2	+		1.32459	1.44279	1.50672	1.98253	1.8933	1.85432	-0.269651	-0.164027	-0.117208		P18065;C9JMY1;C9JW52;H7C1H0	P18065;C9JMY1	276.87
P43268	ETV4	ETS translocation variant 4	+		1.31893	1.41348	1.95449	1.47473	1.60462	2.02019	-0.141271	0.0540844	-0.13914		P43268;B7Z5F4;P43268-2;P43268-3	P43268;B7Z5F4;P43268-2	120.42
Q9HB19	PLEKHA2	Pleckstrin homology domain-containing family A member 2	+		1.46987	2.14407	2.03318	1.65123	1.86561	2.21493	-0.0212626	-0.119746	-0.247885		Q9HB19;E5RHB5;E5RGP3	Q9HB19;E5RHB5	146.68
P52566	ARHGDIB	Rho GDP-dissociation inhibitor 2	+		1.05002	0.915749	1.55675	2.10818	2.34434	2.96414	-0.0392956	-0.065008	-0.0977644		P52566;F5H3P3;H0YGX7;F5H6Q0;F5H2R5	P52566;F5H3P3;H0YGX7;F5H6Q0;F5H2R5	276.96
Q9NX57	RAB20	Ras-related protein Rab-20	+		NaN	2.05827	1.69772	NaN	2.35913	1.96528	0.0603242	-0.0411351	-0.132198		Q9NX57	Q9NX57	22.148
P35625	TIMP3	Metalloproteinase inhibitor 3	+		1.42753	1.80439	1.72204	1.95961	2.00099	2.02814	0.303225	-0.42977	-0.0118788		P35625	P35625	61.858
Q96A26	FAM162A	Protein FAM162A	+		1.46058	1.612	1.41743	1.72792	1.82367	1.5154	0.040121	0.00173015	-0.231193		Q96A26;F8W7Q4;E9PH05	Q96A26;F8W7Q4;E9PH05	199.73
Q96M32	AK7	Adenylate kinase 7	+		1.42528	1.8804	1.55816	1.77217	1.38841	1.71963	0.040682	0.126841	-0.276695		Q96M32;H0YIY5;G3V365	Q96M32	135.96
A5PKW4	PSD	PH and SEC7 domain-containing protein 1	+		NaN	1.87125	1.23694	NaN	2.13144	1.63486	0.249385	-0.24501	0.0501882		A5PKW4;A5PKW4-2	A5PKW4;A5PKW4-2	5.3792
Q9UEE5	STK17A	Serine/threonine-protein kinase 17A	+		1.27019	1.93267	1.66721	1.54642	2.08652	1.65511	0.11023	0.0594936	-0.00478333		Q9UEE5	Q9UEE5	212.19
P55287	CDH11	Cadherin-11	+		1.32652	1.33416	1.57919	1.78918	1.84608	2.07641	0.248535	0.314174	0.424815		P55287;H3BUU9;P55287-2;H3BQH2;Q9ULB5;F5H5X9	P55287;H3BUU9;P55287-2	323.31
P57103	SLC8A3	Sodium/calcium exchanger 3	+		1.40055	1.39378	0.546202	2.13449	2.01934	1.54464	0.0712136	0.154324	0.23952		P57103;P57103-2;P57103-6;P57103-7;P57103-3;P57103-5;F2Z391;P57103-4	P57103;P57103-2;P57103-6;P57103-7;P57103-3	82.793
O95183	VAMP5	Vesicle-associated membrane protein 5	+		NaN	1.99971	2.06935	NaN	1.53622	1.68155	-0.388507	0.602362	-0.406292		O95183	O95183	5.8931
P51606	RENBP	N-acylglucosamine 2-epimerase	+		1.5959	2.33482	3.16201	1.15495	1.65472	2.48528	-0.109841	-0.25226	-0.277167		P51606;A6NKZ2	P51606;A6NKZ2	4.1122
P10301	RRAS	Ras-related protein R-Ras	+		1.47961	1.95352	2.40148	1.2348	1.56563	1.67291	-0.178404	-0.0916789	0.0164963		P10301	P10301	170.44
P06737	PYGL	Glycogen phosphorylase, liver form;Alpha-1,4 glucan phosphorylase	+		1.39041	1.91553	2.25626	1.23216	1.29855	1.71569	0.117163	-0.117647	-0.0902653		P06737;P06737-2;E9PK47	P06737;P06737-2;E9PK47	282.3
P07355	ANXA2;ANXA2P2	Annexin A2;Annexin;Putative annexin A2-like protein	+		1.37504	1.59588	1.88662	1.21328	1.42101	1.65846	0.0160683	-0.184752	-0.0369847		P07355;P07355-2;H0YN42;H0YMD0;H0YMU9;H0YM50;A6NMY6;H0YKS4;H0YNP5;H0YN28;H0YL33;H0YMM1;H0YKZ7;H0YLV6;H0YKX9;H0YKL9;H0YMW4;H0YNA0;H0YKV8;H0YN52;H0YMD9;H0YLE2;H0YNB8;H0YKN4	P07355;P07355-2;H0YN42;H0YMD0;H0YMU9;H0YM50;A6NMY6;H0YKS4;H0YNP5	323.31
Q02952	AKAP12	A-kinase anchor protein 12	+		1.44085	1.63981	1.7932	1.40898	1.4295	1.41867	0.256286	0.00690829	0.157173		Q02952;Q02952-3;Q02952-2	Q02952;Q02952-3;Q02952-2	323.31
P19474	TRIM21	E3 ubiquitin-protein ligase TRIM21	+		1.67117	1.67909	1.73863	1.30945	1.40816	1.29634	0.158337	0.238175	-0.0247807		P19474;F5H012;P19474-2;H0YDP8	P19474;F5H012;P19474-2	19.249
Q01650	SLC7A5	Large neutral amino acids transporter small subunit 1	+		1.93714	1.86288	1.93561	1.54038	1.33003	1.52459	0.147176	0.406646	0.214374		Q01650	Q01650	23.527
P10909	CLU	Clusterin;Clusterin beta chain;Clusterin alpha chain	+		1.44497	2.24805	2.58892	1.02681	1.65034	2.22975	0.733094	0.181166	0.217107		P10909;P10909-4;P10909-5;P10909-2;P10909-3;H0YAS8;H0YC35;H0YLK8;E7ERK6;E5RJZ5;E7ETB4;E5RG36;E5RGB0;E5RH61	P10909;P10909-4;P10909-5;P10909-2;P10909-3;H0YAS8	39.895
Q8N3D4	EHBP1L1	EH domain-binding protein 1-like protein 1	+		1.43101	1.63776	1.96075	1.4378	1.22708	1.58681	0.310805	-0.120075	0.230572		Q8N3D4;E9PIH6;H0YDZ9;E9PSB0	Q8N3D4	228.46
O00468	AGRN	Agrin;Agrin N-terminal 110 kDa subunit;Agrin C-terminal 110 kDa subunit;Agrin C-terminal 90 kDa fragment;Agrin C-terminal 22 kDa fragment	+		1.36749	1.77086	1.92372	1.26881	1.5982	1.23868	0.523662	0.0531114	0.249263		O00468-6;O00468-7	O00468-6;O00468-7	173.33
Q8N3E9	PLCD3	1-phosphatidylinositol 4,5-bisphosphate phosphodiesterase delta-3	+		1.63326	2.05149	2.17299	1.49432	1.49191	1.53571	0.281075	0.343237	-0.204765		Q8N3E9;K7EKJ1;F5GXC1;K7EQF2;H0YGF8	Q8N3E9	59.902
Q86WH2	RASSF3	Ras association domain-containing protein 3	+		1.92265	1.41214	1.78298	1.36994	1.38596	1.80142	0.671927	0.1995	0.382723		Q86WH2;Q86WH2-2	Q86WH2	22.406
O95361	TRIM16	Tripartite motif-containing protein 16	+		1.49587	1.74838	1.98323	1.15198	1.28459	1.50544	0.34301	0.0628124	0.286172		O95361;B3KP96;O95361-2;J3KPT5;Q309B1	O95361;B3KP96;O95361-2;J3KPT5	230.85
P53602	MVD	Diphosphomevalonate decarboxylase	+		1.4982	1.52241	1.51983	1.40034	1.32307	1.22689	-0.179335	-0.084395	-0.154313		P53602;H3BP35;H3BQ47;H3BRZ1;H3BVC4	P53602;H3BP35	318.05
Q16880	UGT8	2-hydroxyacylsphingosine 1-beta-galactosyltransferase	+		1.23804	1.30674	1.54749	1.40161	1.37298	1.1619	-0.14717	0.0166389	-0.2684		Q16880;D6RFW2	Q16880;D6RFW2	17.024
Q9NP58	ABCB6	ATP-binding cassette sub-family B member 6, mitochondrial	+		1.13227	1.34018	1.37946	1.20366	1.17234	1.36695	0.0628124	-0.0635147	-0.112537		Q9NP58;Q9NP58-4;H7BXK9	Q9NP58;Q9NP58-4;H7BXK9	323.31
P56937	HSD17B7	3-keto-steroid reductase	+		1.30549	1.33921	1.16592	1.35558	1.21144	1.11658	0.00115369	-0.0306193	-0.147154		P56937;P56937-3;P56937-2;Q5T249;F2Z2C2;Q5T248;V9GYN3	P56937;P56937-3;P56937-2	297.6
Q70UQ0	IKBIP	Inhibitor of nuclear factor kappa-B kinase-interacting protein	+		1.49978	1.39892	1.33362	1.51623	1.42132	1.42404	-0.00189109	0.0124972	0.0828388		Q70UQ0;Q70UQ0-2	Q70UQ0;Q70UQ0-2	182.71
Q15392	DHCR24	Delta(24)-sterol reductase	+		1.31839	1.37662	1.21383	1.40786	1.19089	1.09699	0.013498	0.130008	0.0229005		Q15392;B7Z817;F5H0H1;H7C4B7	Q15392;B7Z817;F5H0H1	234.05
Q86YS6	RAB43	Ras-related protein Rab-43	+		1.48308	1.28279	1.45694	1.11268	1.16874	1.37077	0.0381552	-0.0601416	0.164143		Q86YS6;Q86YS6-2;A4D1S5;C9JFM7;C9JJQ5;A4D1S5-2	Q86YS6	211.18
Q96E17	RAB3C	Ras-related protein Rab-3C	+		1.32175	1.31656	1.47254	1.27505	1.15454	1.5293	0.0441843	0.100843	-0.054707		Q96E17	Q96E17	236.56
P27144	AK4	Adenylate kinase 4, mitochondrial	+		1.36373	1.36864	1.09354	1.62467	1.54688	1.24629	0.11023	0.0335111	0.0454429		P27144;D3DQ64	P27144;D3DQ64	323.31
P82094	TMF1	TATA element modulatory factor	+		1.35729	1.24425	1.00368	1.43287	1.24472	1.26595	-0.100654	0.10675	0.134221		P82094;P82094-2;F8WF45	P82094;P82094-2;F8WF45	323.31
Q17RY0	CPEB4	Cytoplasmic polyadenylation element-binding protein 4	+		1.46735	1.1363	1.42872	1.30053	1.3243	1.46446	0.113967	-0.142911	0.174023		Q17RY0;B7ZLQ8;Q17RY0-2;E5RJM0;Q17RY0-3;E5RFP2;H0YBG1	Q17RY0;B7ZLQ8;Q17RY0-2;E5RJM0;Q17RY0-3	118.57
Q9P2E9	RRBP1	Ribosome-binding protein 1	+		1.12197	1.21012	1.25453	1.1966	1.20938	1.23815	0.123269	0.129877	0.0833836		Q9P2E9;F8W7S5;A2A2S5;V9GY78	Q9P2E9;F8W7S5	323.31
P08243	ASNS	Asparagine synthetase [glutamine-hydrolyzing]	+		1.54094	1.50626	1.51721	1.56663	1.5056	1.44805	-0.228588	0.135929	0.224534		P08243;P08243-2;P08243-3;F8WEJ5;C9J057;C9JT45;C9JM09;C9JLN6	P08243;P08243-2;P08243-3;F8WEJ5	323.31
Q01813	PFKP	ATP-dependent 6-phosphofructokinase, platelet type	+		1.19228	1.45044	1.40948	1.19917	1.27419	1.19911	0.261711	0.161307	0.0250288		Q01813;Q01813-2;B1APP6;B1APP8;H0Y757;Q5VSR5;V9GYV7;V9GY25;H0Y3Y3	Q01813;Q01813-2	323.31
Q86SE9	PCGF5	Polycomb group RING finger protein 5	+		1.66971	1.06847	1.33423	2.08458	1.43791	1.06319	0.265077	0.359971	-0.0764932		Q86SE9	Q86SE9	2.5857
P0DJD0	RGPD1;RGPD2	RANBP2-like and GRIP domain-containing protein 1;RANBP2-like and GRIP domain-containing protein 2	+		1.51312	1.47252	1.16841	2.17646	1.14132	1.15924	0.180148	0.108491	0.222557		P0DJD0;F8VYC4;P0DJD1;J3QTV4	P0DJD0;F8VYC4;P0DJD1;J3QTV4	21.644
P56730	PRSS12	Neurotrypsin	+		0.888684	1.05872	1.58583	1.53557	1.70969	2.09498	-0.210713	-0.314463	-0.299276		P56730	P56730	323.31
O95817	BAG3	BAG family molecular chaperone regulator 3	+		1.25302	1.37391	1.53999	1.44764	1.4082	1.65085	-0.149473	-0.179939	-0.26356		O95817;C9JFK9	O95817;C9JFK9	212.89
Q8IXL7	MSRB3	Methionine-R-sulfoxide reductase B3	+		0.895591	0.841666	1.40032	1.32115	1.41303	1.75139	-0.0771019	0.142609	-0.426761		Q8IXL7-2;Q8IXL7;F5H7C4;F5H199;F5H6G9;H0YFW5;H7C2B7	Q8IXL7-2;Q8IXL7;F5H7C4;F5H199;F5H6G9;H0YFW5	23.178
B0YJ81	HACD1	Very-long-chain (3R)-3-hydroxyacyl-CoA dehydratase 1	+		1.0311	1.63045	1.42418	0.805976	1.66582	1.49853	-0.116536	-0.0519374	0.294782		B0YJ81	B0YJ81	2.2307
Q70SY1	CREB3L2	Cyclic AMP-responsive element-binding protein 3-like protein 2;Processed cyclic AMP-responsive element-binding protein 3-like protein 2	+		0.933638	1.22378	1.51463	1.38364	1.51367	1.20356	0.014641	-0.540379	0.228234		Q70SY1;Q70SY1-2;Q70SY1-3;C9JPH0;Q96BA8;H0YEU7;H7C1W8;Q96BA8-2	Q70SY1;Q70SY1-2;Q70SY1-3	24.797
Q96N16	JAKMIP1	Janus kinase and microtubule-interacting protein 1	+		0.924969	1.1554	1.43867	1.10434	1.37813	1.43379	0.204516	-0.0562663	0.107018		Q96N16;Q96N16-2;F2Z2K5;Q96N16-4;Q96N16-7;Q96N16-6;Q96N16-5	Q96N16;Q96N16-2;F2Z2K5;Q96N16-4;Q96N16-7;Q96N16-6;Q96N16-5	204.74
Q96NT1	NAP1L5	Nucleosome assembly protein 1-like 5	+		1.13965	1.24539	1.22039	1.62792	1.78253	1.70549	0.107688	0.123666	0.0600475		Q96NT1	Q96NT1	54.693
Q9P2N4	ADAMTS9	A disintegrin and metalloproteinase with thrombospondin motifs 9	+		0.909457	1.0701	1.39211	1.46254	1.67124	2.09939	0.349818	0.412294	0.247198		Q9P2N4;Q9P2N4-4;Q9P2N4-1;H0Y859;Q9P2N4-2;C9JWI2	Q9P2N4;Q9P2N4-4;Q9P2N4-1;H0Y859	193.25
P07949	RET	Proto-oncogene tyrosine-protein kinase receptor Ret;Soluble RET kinase fragment;Extracellular cell-membrane anchored RET cadherin 120 kDa fragment	+		1.25492	1.33791	1.427	1.41165	1.39585	1.59916	0.281194	0.335255	0.277628		P07949;C9JYL6	P07949	323.31
O15533	TAPBP	Tapasin	+		1.78076	1.66466	1.52676	1.45418	1.81854	1.56229	-0.491389	-0.31847	-0.273483		O15533;D3YTI9;A2AB90;O15533-2;O15533-3;C9JA35;O15533-4	O15533;D3YTI9;A2AB90;O15533-2;O15533-3	2.6014
P01130	LDLR	Low-density lipoprotein receptor	+		1.98565	2.10046	1.62679	1.8843	1.69821	1.21909	-0.332789	-0.0225222	-0.196756		P01130;J3KMZ9;P01130-3;P01130-6;P01130-4;P01130-5;H0YMD1;P01130-2;H0YM92;H0YMQ3	P01130;J3KMZ9;P01130-3;P01130-6;P01130-4;P01130-5;H0YMD1;P01130-2	261.29
P11166	SLC2A1	Solute carrier family 2, facilitated glucose transporter member 1	+		1.85474	1.5087	1.2979	1.7667	1.49932	1.22885	-0.271304	-0.0884695	-0.0577219		P11166;C9JIM8	P11166;C9JIM8	237.15
Q7Z6J2	GRASP	General receptor for phosphoinositides 1-associated scaffold protein	+		2.55415	2.09717	NaN	1.63947	1.55833	NaN	-0.061782	-0.545635	0.0291349		Q7Z6J2;F8VRX5;Q7Z6J2-2	Q7Z6J2;F8VRX5;Q7Z6J2-2	15.364
Q99828	CIB1	Calcium and integrin-binding protein 1	+		2.07151	1.78437	1.8144	2.18523	1.56112	1.72602	-0.0613002	-0.366076	0.23352		Q99828;Q99828-2	Q99828;Q99828-2	45.128
Q9NRW1	RAB6B	Ras-related protein Rab-6B	+		1.84991	1.72767	1.88387	1.9223	1.4372	1.64944	0.147958	-0.0252063	-0.0140332		Q9NRW1;B7Z337;J3KR73;C9JU14;C9J0I2	Q9NRW1;B7Z337;J3KR73	95.832
P09972	ALDOC	Fructose-bisphosphate aldolase C;Fructose-bisphosphate aldolase	+		1.89615	1.84628	1.70844	2.12893	1.89948	1.63079	0.19333	-0.0180597	0.0285692		P09972;A8MVZ9;J3KSV6;J3QKP5;C9J8F3;K7EKH5;J3QKK1	P09972;A8MVZ9;J3KSV6;J3QKP5;C9J8F3	323.31
Q16877	PFKFB4	6-phosphofructo-2-kinase/fructose-2,6-bisphosphatase 4;6-phosphofructo-2-kinase;Fructose-2,6-bisphosphatase	+		2.03071	2.21872	1.75853	1.74543	1.66657	1.44682	0.0840642	0.0368901	0.00216241		Q16877;Q66S35;Q5XLC2;B7Z5L3;F8WDY1;F8WC12	Q16877;Q66S35;Q5XLC2	237.42
Q53EP0	FNDC3B	Fibronectin type III domain-containing protein 3B	+		1.95562	1.4006	1.80821	1.65348	1.37453	1.54598	0.17594	0.167743	0.225892		Q53EP0;Q53EP0-2;C9JKH7	Q53EP0;Q53EP0-2	145.4
P10636	MAPT	Microtubule-associated protein tau	+		1.77483	1.70615	1.53113	1.81858	1.38274	1.20245	0.373286	-0.109328	0.0954519		P10636-4;P10636-5	P10636-4;P10636-5	6.256
P16070	CD44	CD44 antigen	+		1.95318	2.01191	2.46653	2.47059	3.09202	2.71452	-0.477241	-0.471609	-0.350044		P16070;H0YD13;E7EPC6;P16070-18;P16070-12;P16070-14;P16070-13;P16070-11;P16070-10;P16070-16;P16070-8;P16070-17;P16070-6;P16070-4;P16070-3;P16070-7;P16070-5;H0Y2P0;H0YDW7;H0YCV9;H0Y5E4;P16070-15;P16070-9;E9PKC6;H0YE40;H0YDX6;H0YD17;Q86UZ1;P16070-19	P16070;H0YD13;E7EPC6;P16070-18;P16070-12;P16070-14;P16070-13;P16070-11;P16070-10;P16070-16;P16070-8;P16070-17;P16070-6;P16070-4;P16070-3;P16070-7;P16070-5;H0Y2P0;H0YDW7;H0YCV9;H0Y5E4;P16070-15;P16070-9	41.599
O75335	PPFIA4	Liprin-alpha-4	+		2.71521	1.65653	2.10669	3.24753	2.42251	2.65287	-0.377163	-0.460171	-0.743255		O75335;B1APN9;J3KQI5;M0QZB5	O75335;B1APN9;J3KQI5;M0QZB5	24.72
P13521	SCG2	Secretogranin-2;Secretoneurin;Manserin	+		1.92917	1.9387	1.88052	2.9855	2.83059	2.93139	-0.209478	-0.393349	-0.333262		P13521;C9JQI2;C9JDT0	P13521	323.31
O15240	VGF	Neurosecretory protein VGF;Neuroendocrine regulatory peptide-1;Neuroendocrine regulatory peptide-2;Antimicrobial peptide VGF[554-577]	+		2.91605	2.79726	2.86972	3.60565	3.34889	3.47086	0.0893626	-0.0536434	-0.117709		O15240	O15240	323.31
P47895	ALDH1A3	Aldehyde dehydrogenase family 1 member A3	+		1.85359	2.08641	2.1851	2.26506	2.25988	2.33573	0.156138	-0.178371	-0.0375176		P47895;H0Y2X5;H0YKF9;H0YNQ3;H0YLT1	P47895;H0Y2X5	323.31
Q01581	HMGCS1	Hydroxymethylglutaryl-CoA synthase, cytoplasmic	+		2.85169	2.66651	2.18451	2.72701	2.4382	2.08771	-0.129466	0.0312541	-0.00199225		Q01581;D6RIW1	Q01581	323.31
Q14894	CRYM	Ketimine reductase mu-crystallin	+		1.85349	2.56324	2.87647	2.2624	2.71598	2.8645	0.205643	0.437015	0.261711		Q14894;H9KVC2;I3L325;I3NI53;I3L2W5;I3L3Y1;I3L3J9	Q14894;H9KVC2;I3L325	46.183
Q14563	SEMA3A	Semaphorin-3A	+		2.53299	2.18319	2.19878	2.8763	3.01747	2.69534	-0.213688	0.0703892	0.414893		Q14563;C9J9C4	Q14563	151.34
Q9P2P1	NYNRIN	Protein NYNRIN	+		0.70462	0.954043	0.626613	0.162295	0.277673	0.021626	-0.148817	0.0231843	-0.202389		Q9P2P1;Q9P2P1-2	Q9P2P1	55.576
Q6PIU2	NCEH1	Neutral cholesterol ester hydrolase 1	+		0.723515	0.837033	0.606988	0.176897	0.456317	0.11146	0.0518593	0.0962618	-0.0224342		Q6PIU2;J3KN69;Q6PIU2-2;Q6PIU2-3;H7C046	Q6PIU2;J3KN69;Q6PIU2-2;Q6PIU2-3;H7C046	16.448
Q02833	RASSF7	Ras association domain-containing protein 7	+		0.713455	0.841304	0.767109	0.419415	0.231378	-0.0343824	0.0575542	0.00805654	0.0610158		Q02833;Q02833-3;Q02833-2;H0YEI0;E9PM39;F8W7Q0	Q02833;Q02833-3;Q02833-2;H0YEI0	106.01
Q9UPR5	SLC8A2	Sodium/calcium exchanger 2	+		0.937573	1.05445	0.584124	0.379049	0.361899	0.147512	0.0575542	0.113167	0.00446547		Q9UPR5;F5H6L7;F5GYS4	Q9UPR5;F5H6L7	23.178
P06241	FYN	Tyrosine-protein kinase Fyn	+		1.38227	1.09075	0.90331	0.518579	0.169949	0.076584	-0.0662158	0.133827	0.0787464		P06241;P06241-2;P06241-3;Q5R3A8;E5RFS5;E5RH71;E5RIX5;E5RGT0;E5RGM6;E5RI25;E5RFM0;E5RK23;E5RFM4;E5RHF7	P06241;P06241-2;P06241-3;Q5R3A8	108.86
Q7Z494	NPHP3	Nephrocystin-3	+		0.951447	1.21103	0.65676	0.205605	0.345315	0.079084	0.123004	0.398679	0.181675		Q7Z494;Q7Z494-2;Q7Z494-3;Q7Z494-6;F2Z3A8;Q7Z494-5;H0YAM4;Q7Z494-7;Q7Z494-4	Q7Z494;Q7Z494-2	50.123
Q96HH4	TMEM169	Transmembrane protein 169	+		1.05551	0.846111	0.760466	0.28904	0.101397	0.01795	0.212756	0.126709	0.10809		Q96HH4;C9J1P0;C9JZB1	Q96HH4;C9J1P0;C9JZB1	44.852
O75915	ARL6IP5	PRA1 family protein 3	+		0.493558	0.549321	0.413975	0.16542	0.17034	0.248848	-0.0427243	-0.188019	-0.131993		O75915;F8WF90;C9JQU6;F8WF33	O75915	74.681
O15228	GNPAT	Dihydroxyacetone phosphate acyltransferase	+		0.43532	0.491565	0.375047	0.203654	0.195446	0.161972	-0.0248982	-0.0276749	-0.0969155		O15228;B4DNM9;Q5TBH8;Q5TBH6	O15228;B4DNM9;Q5TBH8	323.31
P61586	RHOA	Transforming protein RhoA	+		0.433715	0.520591	0.623277	0.117924	0.123596	0.157583	-0.0266605	0.0739573	-0.0407937		P61586;C9JX21;C9JNR4;C9J1T2;C9JRM1	P61586;C9JX21	294.56
O95816	BAG2	BAG family molecular chaperone regulator 2	+		0.422963	0.369546	0.382678	0.209183	0.233666	0.298476	0.0724488	-0.0225515	-0.0391622		O95816;B4DXE2;A2A296	O95816;B4DXE2	323.31
Q00610	CLTC	Clathrin heavy chain 1	+		0.350616	0.370204	0.389529	0.232264	0.248777	0.244584	-0.00889994	-0.00215127	-0.00575337		Q00610-2;Q00610;J3KS13;K7EJJ5;J3KSQ2;J3KRF5;J3QL20	Q00610-2;Q00610	323.31
Q9GZN7	ROGDI	Protein rogdi homolog	+		0.365083	0.439509	0.498794	0.327509	0.291018	0.272808	0.0440444	-0.000274114	-0.0465335		Q9GZN7;K7ERP1;K7EMJ5;K7EL91;K7EPN1;K7EPS3;K7EJ96;K7EID1;K7ERN3	Q9GZN7;K7ERP1;K7EMJ5;K7EL91;K7EPN1;K7EPS3	19.121
Q14204	DYNC1H1	Cytoplasmic dynein 1 heavy chain 1	+		0.296711	0.334018	0.307302	0.249889	0.271442	0.238606	0.00805654	0.00619028	0.0114957		Q14204;H0YJ21	Q14204	323.31
O00116	AGPS	Alkyldihydroxyacetonephosphate synthase, peroxisomal	+		0.359063	0.360197	0.371383	0.309137	0.268861	0.228407	-0.0420853	0.0203421	0.0132121		O00116;B8ZZ81	O00116	323.31
Q9Y608	LRRFIP2	Leucine-rich repeat flightless-interacting protein 2	+		0.428839	0.501119	0.487221	0.177863	0.229595	0.173341	0.15043	-0.00740562	0.0180643		Q9Y608;C9JSU1;Q9Y608-3;C9JJC9;C9JC17;C9J321;C9J0U5	Q9Y608	238.19
Q92845	KIFAP3	Kinesin-associated protein 3	+		0.478496	0.490258	0.41376	0.181061	0.167847	0.0948047	0.0391385	0.15056	-0.028587		Q92845;Q92845-2;Q92845-3;Q92845-4;B7Z7E7	Q92845;Q92845-2;Q92845-3;Q92845-4;B7Z7E7	275.67
P51114	FXR1	Fragile X mental retardation syndrome-related protein 1	+		0.408157	0.394838	0.452847	0.137802	0.132482	0.178396	0.0426443	0.0473989	0.0663991		P51114;B4DXZ6;P51114-3;C9JAJ4;C9JY20;C9JZE0;C9IZ22;C9J5B4;C9JYQ6	P51114;B4DXZ6;P51114-3	323.31
Q9Y496	KIF3A	Kinesin-like protein KIF3A;Kinesin-like protein	+		0.414264	0.380743	0.369587	0.252835	0.192725	0.176913	0.0943713	0.0482362	0.00216241		Q9Y496;J3KPF9;E9PES4;H7C2F6;C9J9X2	Q9Y496;J3KPF9;E9PES4	323.31
P50402	EMD	Emerin	+		0.367171	0.413511	0.487084	0.197319	0.185342	0.183887	0.0817486	0.0524159	0.0455827		P50402;Q5HY57;F8WEQ1	P50402	323.31
O95782	AP2A1	AP-2 complex subunit alpha-1	+		0.396448	0.454127	0.402805	0.216519	0.209005	0.247168	0.0798389	0.0825664	0.0043216		O95782;O95782-2;M0R2D9;E9PPZ3;E9PS94	O95782;O95782-2	323.31
Q96KP4	CNDP2	Cytosolic non-specific dipeptidase	+		0.313972	0.336646	0.331679	0.213481	0.261417	0.193257	0.0972063	0.0822938	0.0745054		Q96KP4;Q96KP4-2;J3QKT2;J3KSV5;J3QKQ0;J3QRD0;J3QRA8;J3QR27;J3QLU1;J3QQN6;J3QL02;J3QRH4;J3KSS4;J3KRD5;J3KRJ8	Q96KP4;Q96KP4-2	323.31
Q96S59	RANBP9	Ran-binding protein 9	+		0.431548	0.429618	0.374733	0.170008	0.194173	0.124105	0.0850168	0.0912598	0.0540844		Q96S59	Q96S59	323.31
P42694	HELZ	Probable helicase with zinc finger domain	+		0.399489	0.460076	0.516397	0.222148	0.163141	0.16343	0.0886845	0.20063	0.0313952		P42694;J3QS41;P42694-2;J3QRR8;J3KS59	P42694;J3QS41;P42694-2	191.1
P53621	COPA	Coatomer subunit alpha;Xenin;Proxenin	+		0.356281	0.382456	0.346677	0.213332	0.211233	0.21492	0.0749165	0.124063	0.104471		P53621;P53621-2	P53621;P53621-2	323.31
Q5MNZ6	WDR45B	WD repeat domain phosphoinositide-interacting protein 3	+		0.3593	0.316543	0.366929	0.234488	0.237261	0.26082	0.114367	0.192321	0.156914		Q5MNZ6;I3L4S6;I3L3A5;I3L4L8;I3L1D0	Q5MNZ6;I3L4S6	191.45
Q9NT62	ATG3	Ubiquitin-like-conjugating enzyme ATG3	+		0.321133	0.394475	0.433421	0.268602	0.295134	0.337705	0.135929	0.0958569	0.106884		Q9NT62;Q9NT62-2;F8WDI0;C9JNW8	Q9NT62;Q9NT62-2	179.34
P08107	HSPA1A	Heat shock 70 kDa protein 1A	+		0.537475	0.476313	0.527347	0.268877	0.250462	0.264497	-0.0548418	-0.0483525	0.0270125		P08107;P08107-2;E7EP94;V9GZ37	P08107;P08107-2;E7EP94;V9GZ37	323.31
Q71U36	TUBA1A	Tubulin alpha-1A chain	+		0.555158	0.556054	0.654979	0.187869	0.204248	0.249532	-0.00128465	0.0201999	0.126973		Q71U36;Q71U36-2;F8VQQ4	Q71U36;Q71U36-2;F8VQQ4	45.969
P57723	PCBP4	Poly(rC)-binding protein 4	+		0.668296	0.692995	0.591755	0.336782	0.13623	0.080072	-0.0525808	0.0340748	0.0575542		P57723;C9J0A4;C9JZY3;Q9GZT1;P57723-2;C9JTY5;B3KM64;C9J5V4;C9IZV9;C9J7A9;C9JSA6	P57723;C9J0A4;C9JZY3;Q9GZT1;P57723-2	49.093
J3KNF8	CYB5B	Cytochrome b5 type B	+		0.600155	0.505468	0.548105	0.315557	0.26939	0.243945	0.049352	0.0440444	0.00331438		J3KNF8;H3BUX2;O43169;D6RFH4;J3QR91	J3KNF8;H3BUX2;O43169;D6RFH4	284.12
P11234	RALB	Ras-related protein Ral-B	+		0.530864	0.578487	0.549406	0.260119	0.403054	0.220062	0.0542234	-0.0371623	0.142479		P11234;B4E040;C9J6B1;Q6ZS74;C9JQB3;C9JYR1;F8WEQ6	P11234;B4E040;C9J6B1;Q6ZS74;C9JQB3;C9JYR1	235.65
Q8N3F8	MICALL1	MICAL-like protein 1	+		0.527515	0.508466	0.503053	0.371917	0.290272	0.22672	0.10017	0.0127833	0.0629506		Q8N3F8;H0Y6J8;B0QY91;B0QY86	Q8N3F8	221.5
Q07343	PDE4B	cAMP-specific 3,5-cyclic phosphodiesterase 4B	+		0.688373	0.631892	0.610065	0.301307	0.270112	0.164012	0.0807941	0.127765	0.0473989		Q07343-3;Q07343;Q07343-2;Q07343-4;E9PJ03;E9PNB0;E9PR34;K7EKV1	Q07343-3;Q07343;Q07343-2;Q07343-4	323.31
Q9Y3B8	REXO2	Oligoribonuclease, mitochondrial	+		NaN	0.560776	0.459218	NaN	0.216727	0.242792	0.0567222	0.0839282	0.086512		Q9Y3B8-3;Q9Y3B8-2;H0YG54;F5GX07;H0YG83;H0YH58;H0YF66	Q9Y3B8-3;Q9Y3B8-2;H0YG54;F5GX07;H0YG83;H0YH58	2.3414
O15091	KIAA0391	Mitochondrial ribonuclease P protein 3	+		0.575112	0.552321	0.573347	0.355931	0.228906	0.268513	0.147437	0.0990932	0.0836559		O15091;O15091-2;O15091-4;O15091-3	O15091;O15091-2;O15091-4	323.31
Q14320	FAM50A	Protein FAM50A	+		0.585499	0.546602	0.513277	0.338856	0.0608002	0.235767	0.092072	0.105544	0.165301		Q14320;B0S8I6	Q14320;B0S8I6	127.4
O00754	MAN2B1	Lysosomal alpha-mannosidase;Lysosomal alpha-mannosidase A peptide;Lysosomal alpha-mannosidase B peptide;Lysosomal alpha-mannosidase C peptide;Lysosomal alpha-mannosidase D peptide;Lysosomal alpha-mannosidase E peptide	+		0.615239	0.599373	0.487573	0.265272	0.291652	0.153586	0.10286	0.0368901	0.123269		O00754;O00754-2;M0QZ24;M0R174;M0R2P5;M0QZG6	O00754;O00754-2	292.49
P28676	GCA	Grancalcin	+		0.384683	0.410634	0.329012	0.142804	0.122346	0.14367	0.0353423	-0.0378433	0.0182068		P28676;H7BXD5;H7C2Z6;C9JIZ3;C9JWQ8;C9JV47	P28676;H7BXD5;H7C2Z6	122.18
Q13459	MYO9B	Unconventional myosin-IXb	+		0.279557	0.249698	0.287803	0.0131729	-0.016403	-0.0268207	0.0330883	0.0508848	0.0189191		Q13459;M0R300;M0R0P8;Q13459-2;M0QXP0;M0R332;M0R2J3;M0R240;M0QZY4	Q13459;M0R300;M0R0P8;Q13459-2	323.31
P27448	MARK3	MAP/microtubule affinity-regulating kinase 3	+		0.350968	0.380865	0.401635	0.0875441	0.110219	0.132953	0.0231843	0.0610158	0.136716		P27448;P27448-4;P27448-3;P27448-6;J3KNR0;P27448-2;P27448-7;P27448-8;H0YIY6;A2SY06;H0YKP9;H0YKJ3	P27448;P27448-4;P27448-3;P27448-6;J3KNR0;P27448-2;P27448-7;P27448-8;H0YIY6	323.31
O15270	SPTLC2	Serine palmitoyltransferase 2	+		0.3129	0.365446	0.362969	0.132089	0.0815123	0.105641	0.0731348	0.0489337	0.107956		O15270;H0YJV2;Q9NUV7;C9JC36	O15270;H0YJV2	323.31
O75935	DCTN3	Dynactin subunit 3	+		0.361903	0.344819	0.350779	0.190446	0.157482	0.229688	0.0886845	0.101516	0.12075		O75935;O75935-3;X6RCK5;X6RA56;Q8NB28;X6RLR1;O75935-2	O75935;O75935-3;X6RCK5;X6RA56;Q8NB28;X6RLR1;O75935-2	62.415
Q14008	CKAP5	Cytoskeleton-associated protein 5	+		0.355211	0.327744	0.388531	0.157691	0.115861	0.146009	0.0941009	0.146525	0.0930192		Q14008;Q14008-2;Q14008-3;H0YDX5;E9PQH5;H0YCF6;H0YEK7	Q14008;Q14008-2;Q14008-3	323.31
P11413	G6PD	Glucose-6-phosphate 1-dehydrogenase	+		0.562905	0.634403	0.757889	0.427665	0.549435	0.602114	-0.128519	-0.0387916	-0.0066952		P11413;P11413-2;P11413-3;E9PD92	P11413;P11413-2;P11413-3;E9PD92	323.31
P15151	PVR	Poliovirus receptor	+		0.677393	0.744821	0.868836	0.577563	0.53809	0.607025	0.007913	-0.0855885	0.017922		P15151;P15151-3;P15151-2;P15151-4	P15151;P15151-3;P15151-2;P15151-4	192.23
Q9HC35	EML4	Echinoderm microtubule-associated protein-like 4	+		0.734895	0.75964	0.811951	0.646586	0.730056	0.732482	-0.10698	0.00963389	0.0487942		Q9HC35;B5MBZ0;Q9HC35-2;F2Z2B5	Q9HC35;B5MBZ0;Q9HC35-2	323.31
P63313	TMSB10	Thymosin beta-10	+		0.535004	0.768215	0.781362	0.482822	0.650363	0.596387	-0.0694367	0.0192036	0.0177795		P63313	P63313	43.754
Q8TER5	ARHGEF40	Rho guanine nucleotide exchange factor 40	+		0.634619	0.710592	0.745703	0.631524	0.587833	0.589759	0.0515809	0.0492126	0.0603242		Q8TER5-4	Q8TER5-4	323.31
Q9UNH6	SNX7	Sorting nexin-7	+		0.630956	0.665525	0.745136	0.607127	0.602908	0.703248	0.0632268	-0.010672	0.0569997		Q9UNH6-3;Q9UNH6;E9PNL2;Q9UNH6-2;B7ZC83	Q9UNH6-3;Q9UNH6;E9PNL2;Q9UNH6-2	323.31
P61916	NPC2	Epididymal secretory protein E1	+		0.601808	0.626426	0.894811	0.571048	0.568784	0.64973	-0.037488	0.146264	0.15069		P61916;J3KMY5;G3V3E8;E7EMS2;G3V3D1;H0YIZ1;G3V2V8;B4DQV7	P61916;J3KMY5;G3V3E8;E7EMS2;G3V3D1;H0YIZ1;G3V2V8;B4DQV7	36.256
Q13045	FLII	Protein flightless-1 homolog	+		0.470188	0.830949	0.826232	0.67893	0.556245	0.532746	0.0781998	0.0567222	0.107018		Q13045-2	Q13045-2	8.3401
Q8NEL9	DDHD1	Phospholipase DDHD1	+		0.718595	0.813266	0.715734	0.785123	0.783602	0.641738	-0.1551	-0.102217	-0.0150243		Q8NEL9;G3V2P6	Q8NEL9	229.12
Q9GZT9	EGLN1	Egl nine homolog 1	+		0.729357	0.822755	0.582262	0.790463	0.854682	0.571727	-0.0177383	0.0299829	0.0982848		Q9GZT9;Q9GZT9-2;Q9GZT9-3;Q9H6Z9;G3V3M1;F8W1G2	Q9GZT9;Q9GZT9-2;Q9GZT9-3	289.45
O15194	CTDSPL	CTD small phosphatase-like protein	+		0.595587	1.00213	0.644923	0.911243	0.946656	0.761013	0.107688	0.209391	0.158466		O15194;O15194-2;F8WED2;H7C2B9	O15194;O15194-2	2.4346
P18085	ARF4	ADP-ribosylation factor 4	+		0.609973	0.845931	0.718586	0.928953	0.781717	0.706096	0.00532813	0.0483758	0.032242		P18085;C9JAK5;C9JPM4;F5H1V1;F5H6T5;F8WDB3	P18085;C9JAK5;C9JPM4	56.277
P51571	SSR4	Translocon-associated protein subunit delta	+		0.500482	0.455517	0.447072	0.45562	0.566551	0.509409	-0.134905	0.135798	-0.0866912		P51571;A6NLM8	P51571	103.14
Q96A49	SYAP1	Synapse-associated protein 1	+		0.510622	0.560263	0.525336	0.49777	0.525595	0.563958	-0.0199892	-0.0094227	0.0945064		Q96A49	Q96A49	323.31
Q8NCM8	DYNC2H1	Cytoplasmic dynein 2 heavy chain 1	+		0.503379	0.544276	0.442097	0.595259	0.561499	0.460017	-0.0521319	0.0418037	-0.00849359		Q8NCM8;Q8NCM8-2;H0YDE0;H0YEX1	Q8NCM8;Q8NCM8-2	323.31
Q92556	ELMO1	Engulfment and cell motility protein 1	+		0.464427	0.578783	0.535074	0.505592	0.502076	0.600416	-0.00733307	0.063641	-0.0110209		Q92556;Q92556-3;Q92556-2;H7C0S6;H7C3P3;H7C0N5;C9JIW2;C9IZR8;C9J5X3;C9JB20	Q92556;Q92556-3	222.51
Q9NQ88	TIGAR	Fructose-2,6-bisphosphatase TIGAR	+		0.484214	0.529225	0.511921	0.540421	0.444346	0.501841	0.0112093	0.0173518	0.0475383		Q9NQ88	Q9NQ88	136.3
P19367	HK1	Hexokinase-1	+		0.482893	0.59787	0.533701	0.521324	0.545138	0.554991	0.0230425	0.00619028	0.0238941		P19367;E7ENR4;P19367-4;P19367-2;P19367-3;B1AR63;B1AR62;B1AR61;Q2TB90-2;Q2TB90-3	P19367;E7ENR4;P19367-4;P19367-2;P19367-3	323.31
P61019	RAB2A	Ras-related protein Rab-2A	+		0.585609	0.584709	0.530042	0.43952	0.482852	0.445305	0.0588014	0.0571383	0.00604658		P61019;P61019-2;E9PKL7;H7C125;H0YD31	P61019;P61019-2;E9PKL7	323.31
Q9H8K7	C10orf88	Uncharacterized protein C10orf88	+		0.484991	0.443976	0.449071	0.565525	0.531119	0.571989	0.0650208	-0.0509359	0.091666		Q9H8K7	Q9H8K7	219.78
P14735	IDE	Insulin-degrading enzyme	+		0.481566	0.506961	0.513637	0.419771	0.44221	0.488879	0.0651587	0.0927488	0.0204844		P14735;P14735-2;Q5T5N3	P14735;P14735-2	323.31
P53611	RABGGTB	Geranylgeranyl transferase type-2 subunit beta	+		0.476191	0.567811	0.491078	0.654873	0.592137	0.54357	0.0747794	0.138028	-0.0698455		P53611;Q5T4U8;D3DQ78	P53611;Q5T4U8	56.781
O75955	FLOT1	Flotillin-1	+		0.444236	0.554543	0.622665	0.41788	0.419973	0.483887	0.0930192	0.0285692	0.0839282		O75955;B4DVY7;A2AB09;A2AB10;A2AB12;A2AB13;A2AB11;A2ABJ5	O75955;B4DVY7	323.31
P48507	GCLM	Glutamate--cysteine ligase regulatory subunit	+		0.425115	0.547289	0.646036	0.362142	0.453865	0.517283	0.0531114	0.122474	0.128293		P48507	P48507	218.15
Q9HC07	TMEM165	Transmembrane protein 165	+		0.430421	0.514975	0.411285	0.433692	0.559718	0.44928	0.0511633	0.0885487	0.092072		Q9HC07;V9GY93;B4DHW1;D6RBL0;D6RD79	Q9HC07	122.35
O14730	RIOK3	Serine/threonine-protein kinase RIO3	+		0.226141	0.300687	0.187987	0.580318	0.380416	0.502599	-0.0406156	-0.0509956	0.0450236		O14730;B4E1Q4;O14730-2;J3QQL5;J3QLP4	O14730;B4E1Q4;O14730-2	16.335
P17174	GOT1	Aspartate aminotransferase, cytoplasmic	+		0.305966	0.363621	0.484407	0.447626	0.489725	0.513011	0.0153549	-0.0448062	-0.0310025		P17174;B7Z7E9	P17174;B7Z7E9	323.31
Q96K37	SLC35E1	Solute carrier family 35 member E1	+		0.376009	0.514789	0.397783	0.360685	0.520981	0.513093	0.0184918	-0.0192727	-0.0779545		Q96K37;H7C1I0;Q96K37-2;C9JK45	Q96K37;H7C1I0;Q96K37-2	85.506
P78417	GSTO1	Glutathione S-transferase omega-1	+		0.168402	0.273207	0.333594	0.431242	0.502013	0.553113	0.0203421	0.0184918	-0.00997449		P78417;Q5TA02;P78417-3;P78417-2;Q5TA01	P78417;Q5TA02;P78417-3;P78417-2;Q5TA01	112.64
O15144	ARPC2	Actin-related protein 2/3 complex subunit 2	+		0.270807	0.328087	0.317893	0.406513	0.46602	0.42466	-0.0361265	0.0227584	0.0308304		O15144;H7C3F9;C9JTV5;G5E9J0;G5E9S7	O15144	323.31
Q9UMS6	SYNPO2	Synaptopodin-2	+		0.210807	0.272664	0.409635	0.471608	0.437472	0.525177	0.0316775	0.0214797	0.153805		Q9UMS6-2;Q9UMS6-4;H0Y9Y3	Q9UMS6-2;Q9UMS6-4;H0Y9Y3	323.31
Q9UHD2	TBK1	Serine/threonine-protein kinase TBK1	+		0.376897	0.431071	0.392777	0.402891	0.431527	0.496855	0.0378742	0.138028	-0.00916126		Q9UHD2;F5H206;F5H1A3;F5GZI4	Q9UHD2	323.31
Q14746	COG2	Conserved oligomeric Golgi complex subunit 2	+		0.330771	0.356471	0.353743	0.353839	0.420519	0.428584	0.00690829	0.0803848	0.0723115		Q14746;Q14746-2;B7Z2Y2;F5H1E5;B7Z7N2;V9GY21	Q14746;Q14746-2;B7Z2Y2;F5H1E5	323.31
Q96A73	KIAA1191	Putative monooxygenase p33MONOX	+		0.388929	0.282886	0.320888	0.566567	0.525044	0.592601	0.0949116	0.0716254	0.0447438		Q96A73;Q96A73-2;Q96A73-3;D6RAJ7;D6RF63;D6RCE3	Q96A73;Q96A73-2	83.796
Q9Y4L1	HYOU1	Hypoxia up-regulated protein 1	+		0.587699	0.525936	0.509255	0.602384	0.527392	0.397901	0.013355	-0.0585781	0.0347791		Q9Y4L1;E9PL22;E9PJ21;B7Z909;J3KTF1;J3QL06;J3QLE9;J3KSJ2;J3KT27	Q9Y4L1;E9PL22;E9PJ21;B7Z909	323.31
P37287	PIGA	Phosphatidylinositol N-acetylglucosaminyltransferase subunit A	+		0.609222	0.4703	0.496329	0.467785	0.512797	0.376326	0.0618453	0.0776532	0.127501		P37287;P37287-2;P37287-3;B3KUV7	P37287;P37287-2;P37287-3	33.513
Q16512	PKN1	Serine/threonine-protein kinase N1	+		0.640017	0.582998	0.397925	0.560727	0.493111	0.397208	0.0311129	-0.00298957	0.042084		Q16512;Q16512-2;Q16512-3;K7EM57;K7EL10;K7EKY9;K7EN76	Q16512;Q16512-2;Q16512-3	323.31
Q9NSC5	HOMER3	Homer protein homolog 3	+		0.518112	0.514893	0.639912	0.489434	0.491914	0.675652	-0.00394401	0.00374608	-0.0337911		Q9NSC5;Q9NSC5-2;Q9NSC5-5;M0R2U7;M0QYF9;M0QZN1;Q9NSC5-4;Q9NSC5-3;M0R2T8;M0R1B8	Q9NSC5;Q9NSC5-2;Q9NSC5-5;M0R2U7;M0QYF9	323.31
P20839	IMPDH1	Inosine-5-monophosphate dehydrogenase 1;Inosine-5-monophosphate dehydrogenase	+		0.594181	0.481896	0.55601	0.582261	0.567648	0.584114	0.0913952	-0.00151557	0.0043216		P20839-6;P20839-7;E7EQS0;P20839-3;P20839-5;P20839;C9J381;P20839-2;P20839-4;C9K0R9;C9J029;H7C5T1;H7C511;F8WDE9	P20839-6;P20839-7;E7EQS0;P20839-3;P20839-5;P20839;C9J381;P20839-2;P20839-4;C9K0R9	323.31
Q15075	EEA1	Early endosome antigen 1	+		0.415603	0.516808	0.643503	0.594433	0.593981	0.597018	0.156008	0.0169242	-0.011617		Q15075	Q15075	323.31
E7EVA0	MAP4	Microtubule-associated protein	+		0.56542	0.585975	0.640251	0.503345	0.449518	0.559196	0.0843364	-0.015039	0.0367494		E7EVA0;E9PGM5;P27816-4;B5MEG9	E7EVA0	323.31
Q15382	RHEB	GTP-binding protein Rheb	+		0.463251	0.640703	0.666323	0.493496	0.519901	0.682585	0.0384361	0.0529723	-0.0326101		Q15382;C9J931;C9J469;F8WBL3	Q15382;C9J931	79.979
Q8NEZ2	VPS37A	Vacuolar protein sorting-associated protein 37A	+		0.566683	0.524492	0.681824	0.474918	0.540013	0.643744	0.1137	0.0567222	0.061707		Q8NEZ2;Q8NEZ2-2;H0YBN0;E5RG91;Q8NEZ2-3;E5RJX6;E5RJ10;E5RHB8	Q8NEZ2;Q8NEZ2-2;H0YBN0;E5RG91	323.31
Q6ZSR9		Uncharacterized protein FLJ45252	+		0.488363	0.646653	0.694971	0.594891	0.597561	0.616138	0.0641931	-0.100917	0.0844725		Q6ZSR9	Q6ZSR9	285.82
P36639	NUDT1	7,8-dihydro-8-oxoguanine triphosphatase	+		0.554852	0.551857	0.708588	0.61607	0.541777	0.74624	0.071488	-0.00707211	0.162597		P36639-2;P36639;P36639-4;P36639-3;C9J361	P36639-2;P36639;P36639-4;P36639-3	173.07
Q9Y5M8	SRPRB	Signal recognition particle receptor subunit beta	+		0.637055	0.538865	0.605569	0.548194	0.553511	0.586481	-0.0249274	0.0965318	0.127369		Q9Y5M8;H7C4H2;C9J5Z8	Q9Y5M8;H7C4H2	113.45
P60174	TPI1	Triosephosphate isomerase	+		0.578682	0.587954	0.614502	0.644981	0.640007	0.587271	0.1137	0.0160683	0.117961		P60174;P60174-1;P60174-4;U3KPZ0;U3KQF3;U3KPS5	P60174;P60174-1;P60174-4	323.31
Q969H8	MYDGF	Myeloid-derived growth factor	+		0.562752	0.612749	0.730416	0.509117	0.546652	0.567238	0.0961269	0.108892	0.117828		Q969H8;M0QYN0;M0QXF7	Q969H8;M0QYN0;M0QXF7	45.445
Q9BRR3	TMEM246	Transmembrane protein 246	+		0.8777	0.801851	0.578032	0.603689	0.545375	0.341616	-0.0227127	-0.0388509	0.261952		Q9BRR3	Q9BRR3	5.241
Q8IWE4	DCUN1D3	DCN1-like protein 3	+		0.981936	0.936351	0.689391	0.342644	0.394089	0.349595	0.0297002	-0.150785	-0.00392943		Q8IWE4	Q8IWE4	53.719
Q5T0F9	CC2D1B	Coiled-coil and C2 domain-containing protein 1B	+		0.783848	0.771299	0.649178	0.471586	0.434732	0.372085	0.0107799	-0.0111808	0.0915306		Q5T0F9-2;H7C1U3;H0Y517;Q5T0F9-3;Q5T0F9-4;Q5T0F9-5	Q5T0F9-2;H7C1U3;H0Y517;Q5T0F9-3	97.108
Q9BT30	ALKBH7	Alpha-ketoglutarate-dependent dioxygenase alkB homolog 7, mitochondrial	+		0.713488	0.787471	0.615333	0.487617	0.290382	0.322944	0.0182068	-0.0557263	0.0190613		Q9BT30;M0QZI0;M0QZH2	Q9BT30	95.998
Q9UIF9	BAZ2A	Bromodomain adjacent to zinc finger domain protein 2A	+		0.712074	0.701319	0.665063	0.370658	0.367975	0.331708	-0.0284251	0.0199154	0.0522768		Q9UIF9;J3QK86;J3KPG5;F8VU39;Q9UIF9-2;Q9UIF9-3;H0YII3;H0YHQ7;H0YHL2	Q9UIF9;J3QK86;J3KPG5;F8VU39;Q9UIF9-2;Q9UIF9-3	323.31
O75298	RTN2	Reticulon-2;Reticulon	+		0.833124	0.910737	0.83785	0.438758	0.567765	0.352975	-0.0424716	0.0366087	0.0985544		O75298;O75298-2;Q7RTN0;Q96CG9;K7EMR7;O75298-3	O75298;O75298-2;Q7RTN0;Q96CG9	19.715
Q8WUF5	PPP1R13L	RelA-associated inhibitor	+		0.72768	0.880361	0.699801	0.607328	0.499881	0.409296	0.195222	-0.109654	0.1133		Q8WUF5;K7EN03;K7EPP1	Q8WUF5	264.05
P49841	GSK3B	Glycogen synthase kinase-3 beta	+		0.861895	0.73169	0.632453	0.537646	0.390674	0.426843	-0.0557412	0.111031	0.0652966		P49841-2;P49841	P49841-2;P49841	275.72
Q96SM3	CPXM1	Probable carboxypeptidase X1	+		0.87442	0.889655	1.0806	-0.0461793	0.174205	0.138003	0.0909888	0.012068	-0.0770867		Q96SM3	Q96SM3	156.55
Q68EN5	KIAA0895L	Uncharacterized protein KIAA0895-like	+		0.739737	1.08485	0.617473	0.0154392	-0.257346	NaN	0.159371	0.037312	0.0473989		Q68EN5-3	Q68EN5-3	6.6463
Q12955	ANK3	Ankyrin-3	+		0.78906	0.781187	0.715454	-0.123342	0.0387771	-0.027702	-0.105008	0.128953	0.268674		Q12955;Q12955-4;Q12955-5;Q12955-7;Q12955-6;H0Y9E9;B1AQT1;D6RFK6;D6RBY7;H0Y8Z4;D6RF31;H0Y3A4	Q12955;Q12955-4;Q12955-5;Q12955-7	51.191
Q9H2K8	TAOK3	Serine/threonine-protein kinase TAO3	+		0.75394	0.745479	0.830605	0.0974965	0.229679	0.0658671	0.155231	0.131853	0.0298416		Q9H2K8;G3V1Q8;F5GWV8;H0YF68;F5H0M3;F5H7G4;F5GX96;F5H5C7;F5GY38;F5H005;F5H3L7;F5H5E0	Q9H2K8;G3V1Q8	245.29
P17301	ITGA2	Integrin alpha-2	+		0.842943	0.82486	0.940238	-0.121562	0.119083	0.183513	0.206643	0.161436	0.174279		P17301;D6RG08	P17301	199.46
Q9C004	SPRY4	Protein sprouty homolog 4	+		0.992662	0.963483	1.0294	-0.278745	0.126715	0.005195	0.2587	0.103397	0.265317		Q9C004;Q9C004-2;D6RB56	Q9C004	117.44
Q9UQL6	HDAC5	Histone deacetylase 5	+		0.609232	1.0828	1.07029	-0.255882	-0.03014	-0.036474	0.391768	0.164915	0.238175		Q9UQL6;Q9UQL6-3;Q9UQL6-2;K7EJL6;K7EJL4;K7EJZ7;K7ES01	Q9UQL6;Q9UQL6-3;Q9UQL6-2	140.1
Q8WYL5	SSH1	Protein phosphatase Slingshot homolog 1	+		0.630767	0.539587	0.485806	0.00702	0.0437262	0.0551795	-0.0317692	-0.0191704	0.204767		Q8WYL5;Q8WYL5-4;Q8WYL5-2;Q8WYL5-5;H0YHR3;F8W1D9;F8VS18;Q8WYL5-3	Q8WYL5;Q8WYL5-4;Q8WYL5-2;Q8WYL5-5	226.45
Q6UXD5	SEZ6L2	Seizure 6-like protein 2	+		0.804301	0.66354	0.616477	0.189559	0.120471	0.071012	0.0350609	-0.0283223	0.0182068		Q6UXD5-5;Q6UXD5-3;Q6UXD5;Q6UXD5-6;Q6UXD5-2;Q6UXD5-4;H3BN26;I3L111	Q6UXD5-5;Q6UXD5-3;Q6UXD5;Q6UXD5-6;Q6UXD5-2;Q6UXD5-4	165.93
Q5JWF2	GNAS	Guanine nucleotide-binding protein G(s) subunit alpha isoforms XLas	+		0.613452	0.707524	0.726921	0.220839	0.147679	0.074508	0.0953169	0.024887	0.067088		Q5JWF2;X6R7U9;Q5JWF2-3	Q5JWF2	323.31
Q53HC5	KLHL26	Kelch-like protein 26	+		0.665282	0.581827	0.396562	0.113941	0.0041136	-0.0247088	0.0753272	-0.0127664	0.0994973		Q53HC5;M0R1N0;M0QXE1;M0R1P3	Q53HC5	36.807
Q9Y6I3	EPN1	Epsin-1	+		0.610717	0.617053	0.735391	0.0840859	0.177119	0.0421264	0.173383	0.0932897	0.0226164		Q9Y6I3-3	Q9Y6I3-3	211.22
Q6UXH1	CRELD2	Cysteine-rich with EGF-like domain protein 2	+		0.531735	0.457995	0.472688	0.187593	0.150877	0.0748712	0.120883	0.0531114	0.113167		Q6UXH1;Q6UXH1-5;Q6UXH1-4;Q6UXH1-6;A6PWM2;Q6UXH1-3;Q6UXH1-2	Q6UXH1;Q6UXH1-5;Q6UXH1-4;Q6UXH1-6;A6PWM2;Q6UXH1-3;Q6UXH1-2	118.88
Q9H0B6	KLC2	Kinesin light chain 2	+		0.577958	0.582803	0.61246	0.0935059	0.106539	0.145775	0.126312	0.0728604	0.140386		Q9H0B6;A8MZ87;A8MX29;C9JHT2;E9PM83;E9PP09;E9PI24	Q9H0B6;A8MZ87	323.31
P60602	ROMO1	Reactive oxygen species modulator 1	+		0.503087	0.657832	0.557829	-0.016682	0.122935	-0.050364	0.13829	-0.0295144	0.151469		P60602;P60602-2	P60602;P60602-2	120.03
Q9UNE7	STUB1	E3 ubiquitin-protein ligase CHIP	+		0.4793	0.523611	0.651355	0.204451	0.0909145	0.115205	0.16221	0.0847446	0.142217		Q9UNE7;Q9UNE7-2;H3BS86;H3BTA3;H3BUD0;V9GYH3	Q9UNE7;Q9UNE7-2;H3BS86;H3BTA3	323.31
Q8IYB5	SMAP1	Stromal membrane-associated protein 1	+		0.618234	0.600205	0.766305	0.147194	0.0946806	0.134421	0.00532813	0.148348	0.243547		Q8IYB5-3;Q8IYB5-2	Q8IYB5-3;Q8IYB5-2	213.05
O15357	INPPL1	Phosphatidylinositol 3,4,5-trisphosphate 5-phosphatase 2	+		0.422248	0.546973	0.579032	-0.027572	0.033424	0.103666	0.180275	0.122209	0.149389		O15357;O15357-2;F5GY16;H0YFZ4;H7BXR2;F5H588	O15357;O15357-2	323.31
Q96JG8	MAGED4	Melanoma-associated antigen D4	+		0.627252	0.573502	0.50125	0.219041	-0.005061	0.015028	0.1503	0.172744	0.1153		Q96JG8-4;Q96JG8;Q96JG8-2;Q96JG8-3;D6RBW3	Q96JG8-4;Q96JG8;Q96JG8-2	91.44
P20645	M6PR	Cation-dependent mannose-6-phosphate receptor	+		0.56205	0.559878	0.559552	0.089242	0.118284	0.103271	0.150949	0.0727232	0.163241		P20645;H0YGT2;H0YF90;H0YGE9;F5GXE0;F5GXU0;F5H883;F5H4U1	P20645	323.31
Q9Y3I1	FBXO7	F-box only protein 7	+		0.67978	0.67227	0.79107	0.024859	0.255925	0.016525	0.213378	0.168514	0.130799		Q9Y3I1;Q9Y3I1-3;Q9Y3I1-2;F8WBR0	Q9Y3I1;Q9Y3I1-3;Q9Y3I1-2	32.721
H3BN98			+		0.602028	0.526508	0.557503	0.05078	0.125045	0.108757	0.13947	0.180657	0.213503		H3BN98;Q15041;H3BPJ2;F5GXP4	H3BN98	10.739
P07947	YES1	Tyrosine-protein kinase Yes;Non-specific protein-tyrosine kinase	+		0.586539	0.590363	0.48794	0.169434	0.078749	-0.092959	0.136979	0.187641	0.195726		P07947;J3QRU1;P09769;Q5TGY6	P07947;J3QRU1	126.58
Q14576	ELAVL3	ELAV-like protein 3	+		0.636031	0.568687	0.461201	0.118267	-0.014155	-0.052802	0.239765	0.209391	0.174918		Q14576;Q14576-2;K7EPB5	Q14576;Q14576-2	316.41
Q9UKV5	AMFR	E3 ubiquitin-protein ligase AMFR	+		0.634179	0.567049	0.533029	0.02075	0.002857	0.037975	0.0985544	0.217231	0.280481		Q9UKV5;R4GNG2;H3BRK9	Q9UKV5;R4GNG2;H3BRK9	198.08
Q9BTV5	FSD1	Fibronectin type III and SPRY domain-containing protein 1	+		0.525475	0.569143	0.500237	0.118027	0.106342	0.060137	0.215368	0.153027	0.256045		Q9BTV5;M0R366;M0R2F6;M0R1R0;M0QY68	Q9BTV5;M0R366	323.31
Q9UBW8	COPS7A	COP9 signalosome complex subunit 7a	+		0.36231	0.380145	0.399109	0.17031	0.171472	0.218465	0.197991	0.161178	0.153416		Q9UBW8;F5GYF7;F5H248;F5H7C6;F5H4U8;F5H4Z0;F5H3M6;G3XAP1;F5GXT7	Q9UBW8;F5GYF7;F5H248;F5H7C6	300.45
Q8TDZ2	MICAL1	Protein-methionine sulfoxide oxidase MICAL1	+		0.392354	0.420637	0.331104	0.005783	0.000257	-0.030958	0.169797	0.199751	0.120352		Q8TDZ2;Q8TDZ2-4;Q8TDZ2-2;Q8TDZ2-3;Q5TED7;H0Y6Z4	Q8TDZ2;Q8TDZ2-4;Q8TDZ2-2	323.31
O43795	MYO1B	Unconventional myosin-Ib	+		0.321264	0.374942	0.426573	0.0790715	0.105456	0.0974762	0.162726	0.248171	0.169925		O43795;E9PDF6;E7EPB4;E7EQD9;H7C2Y7;C9JYW1;C9JUP5	O43795;E9PDF6	323.31
H0Y2V6	CEP170		+		0.464224	0.409749	0.495096	0.071037	0.054443	0.0930072	0.171207	0.25544	0.134615		H0Y2V6;E7EMW0;H0YB66	H0Y2V6	141.98
B4DLN1			+		0.416967	0.357603	0.413491	0.221993	0.105195	0.145231	0.19862	0.200128	0.185232		B4DLN1;B4E1E9;I3L1E8	B4DLN1;B4E1E9	178.01
Q9Y2I7	PIKFYVE	1-phosphatidylinositol 3-phosphate 5-kinase	+		0.389416	0.469938	0.439403	0.127443	0.089111	-0.000373	0.206643	0.29901	0.214498		Q9Y2I7;Q9Y2I7-4;Q9Y2I7-3;C9JL08;F8WEZ0	Q9Y2I7	201.67
Q15691	MAPRE1	Microtubule-associated protein RP/EB family member 1	+		0.385429	0.338255	0.368795	0.103286	0.064689	0.097025	0.215119	0.248292	0.15782		Q15691	Q15691	323.31
O75165	DNAJC13	DnaJ homolog subfamily C member 13	+		0.377769	0.427745	0.371301	0.101941	0.137132	0.123953	0.217107	0.22404	0.187261		O75165;H0Y8Q2;H0YA63	O75165	323.31
P30533	LRPAP1	Alpha-2-macroglobulin receptor-associated protein	+		0.386402	0.477347	0.484361	-0.00074	-0.002588	0.074786	0.225028	0.246955	0.226385		P30533;D6REW6	P30533	240.3
Q9H0U4	RAB1B	Ras-related protein Rab-1B	+		0.390466	0.370442	0.35795	0.042935	-0.054539	-0.007849	0.230449	0.339707	0.218595		Q9H0U4;E9PLD0;Q92928	Q9H0U4;E9PLD0	173.32
Q8WUW1	BRK1	Protein BRICK1	+		0.458929	0.514375	0.488065	0.073269	0.078454	0.044579	0.235482	0.135666	0.230572		Q8WUW1;F5H577;Q8WUW1-2	Q8WUW1;F5H577;Q8WUW1-2	85.894
Q86X55	CARM1	Histone-arginine methyltransferase CARM1	+		0.421146	0.446309	0.433466	0.010641	0.007452	0.029049	0.243547	0.271067	0.209017		Q86X55;Q86X55-1;Q86X55-2;K7EQA8;K7EPK1;K7EK20;K7EIQ8;K7EQB9	Q86X55;Q86X55-1;Q86X55-2;K7EQA8	257.18
Q9UPT5	EXOC7	Exocyst complex component 7	+		0.394583	0.350222	0.299896	0.018728	-0.000474	-0.047218	0.283685	0.300534	0.227248		Q9UPT5-1;Q9UPT5;Q9UPT5-6;Q9UPT5-5;Q9UPT5-4;B5MCY9;K7ERQ5	Q9UPT5-1;Q9UPT5;Q9UPT5-6;Q9UPT5-5	323.31
Q8WVM8	SCFD1	Sec1 family domain-containing protein 1	+		0.364177	0.420786	0.396349	0.124957	0.111006	0.109043	0.250476	0.222681	0.301236		Q8WVM8;B7Z738;Q8WVM8-2;Q8WVM8-3;B7Z5N7;J3KNG4;G3V4I1;G3V5F3;G3V2M8;G3V3K9;H0YJS6;G3V363;H0YJY1;G3V5E2;H0YIZ7	Q8WVM8;B7Z738;Q8WVM8-2;Q8WVM8-3;B7Z5N7	323.31
Q96A65	EXOC4	Exocyst complex component 4	+		0.492766	0.569748	0.513419	0.025292	0.025991	-0.00183	0.404685	0.27011	0.333653		Q96A65;B7Z321;Q96A65-2;F5GZT1;B7Z4J9	Q96A65;B7Z321;Q96A65-2	323.31
P15170	GSPT1	Eukaryotic peptide chain release factor GTP-binding subunit ERF3A	+		0.503678	0.505865	0.442238	0.070179	0.071735	0.092608	0.329755	0.360083	0.34005		P15170-3;P15170-2	P15170-3;P15170-2	323.31
Q16775	HAGH	Hydroxyacylglutathione hydrolase, mitochondrial	+		0.43839	0.484398	0.51845	0.051508	0.052092	0.099841	0.356369	0.37128	0.353888		Q16775-2;H3BPQ4;H3BQW8	Q16775-2;H3BPQ4;H3BQW8	323.31
Q01968	OCRL	Inositol polyphosphate 5-phosphatase OCRL-1	+		0.515012	0.604267	0.601216	0.091336	0.140258	0.133466	0.346078	0.361207	0.379843		Q01968;Q01968-2	Q01968;Q01968-2	310.37
P11137	MAP2	Microtubule-associated protein 2	+		0.594829	0.605801	0.461651	0.198975	0.110715	0.004573	0.476122	0.308361	0.373509		P11137;P11137-3	P11137;P11137-3	323.31
P41240	CSK	Tyrosine-protein kinase CSK	+		0.589882	0.598449	0.549471	0.097499	0.078028	-0.026516	0.354565	0.377624	0.420509		P41240;H3BUM9;H3BN15;K7ENL8;K7ES68	P41240	323.31
Q9P0B6	CCDC167	Coiled-coil domain-containing protein 167	+		0.522226	0.396707	0.617285	0.10369	0.050062	-0.007869	0.382059	0.413377	0.396707		Q9P0B6;Q5T7F6	Q9P0B6;Q5T7F6	40.021
Q5HYK7	SH3D19	SH3 domain-containing protein 19	+		0.656369	0.560928	0.598426	0.055348	0.042963	0.146958	0.482539	0.406863	0.399226		Q5HYK7;Q5HYK7-3;Q5HYK7-2;Q5HYK7-4;Q5HYK7-5	Q5HYK7;Q5HYK7-3;Q5HYK7-2;Q5HYK7-4;Q5HYK7-5	72.195
Q9Y617	PSAT1	Phosphoserine aminotransferase	+		0.480505	0.487653	0.550829	0.160134	0.12382	0.118756	0.346531	0.414244	0.494364		Q9Y617;Q9Y617-2	Q9Y617;Q9Y617-2	246.43
Q9Y2A7	NCKAP1	Nck-associated protein 1	+		0.573424	0.617388	0.619028	0.03624	0.012413	0.011546	0.424815	0.431997	0.289952		Q9Y2A7-2;Q9Y2A7;P55160;F8W050	Q9Y2A7-2;Q9Y2A7	323.31
Q9UJJ9	GNPTG	N-acetylglucosamine-1-phosphotransferase subunit gamma	+		0.442437	0.485274	0.512595	-0.089797	0.002992	0.051835	0.434668	0.42664	0.447315		Q9UJJ9;H0YEA7;E9PQQ5	Q9UJJ9	113.9
P40818	USP8	Ubiquitin carboxyl-terminal hydrolase 8	+		0.510504	0.555027	0.549152	-0.045724	0.026608	-0.006576	0.440527	0.466758	0.434348		P40818;P40818-2;H0YNL5;H0YM47;H0YKV1;H0YLH2;H0YM17;H0YLS3	P40818;P40818-2	323.31
P30085	CMPK1	UMP-CMP kinase	+		0.511364	0.527281	0.63203	-0.051171	-0.019719	0.120494	0.471239	0.349365	0.434668		P30085;P30085-2;Q5T0D2;E9PJD2	P30085;P30085-2;Q5T0D2	311.35
P27797	CALR	Calreticulin	+		0.699986	0.687091	0.683235	0.121518	0.087103	-0.001439	0.40174	0.29772	0.381062		P27797;K7EJB9;K7EL50	P27797;K7EJB9	323.31
P42566	EPS15	Epidermal growth factor receptor substrate 15	+		0.620667	0.721239	0.721354	0.073348	0.091465	0.089246	0.421156	0.395392	0.363788		P42566;B1AUU8;H7BYP0;P42566-2;S4R3U1	P42566;B1AUU8;H7BYP0;P42566-2	323.31
Q9NR09	BIRC6	Baculoviral IAP repeat-containing protein 6	+		0.724643	0.771738	0.686427	0.148364	0.115621	0.011589	0.419431	0.408821	0.448055		Q9NR09;H7C3P0;H7C094	Q9NR09	323.31
P22307	SCP2	Non-specific lipid-transfer protein	+		0.687226	0.709396	0.749471	0.083696	-0.017993	-0.019247	0.520648	0.391768	0.446362		P22307;P22307-7;P22307-8;P22307-4;P22307-2;P22307-6;H0YF61;E9PLD1;P22307-3;H0YCB0;H0YD06;P22307-5	P22307;P22307-7;P22307-8;P22307-4;P22307-2;P22307-6	258.04
Q9NYU1	UGGT2	UDP-glucose:glycoprotein glucosyltransferase 2	+		0.617104	0.743319	0.675197	-0.082521	0.072326	0.080242	0.370053	0.447949	0.579566		Q9NYU1;E7EMU6;A6NP03;Q8N5K0	Q9NYU1	82.6
Q9Y5X2	SNX8	Sorting nexin-8	+		0.524428	0.65258	0.685152	-0.022029	0.145348	0.132544	0.516015	0.399335	0.44869		Q9Y5X2;C9J271;C9J014;C9J8E6;C9JCB9;C9IYC5	Q9Y5X2;C9J271	131.47
O15116	LSM1	U6 snRNA-associated Sm-like protein LSm1	+		0.64757	0.696251	0.694163	0.121682	0.059613	0.054605	0.463099	0.405992	0.489235		O15116;E5RJ47;E5RH18	O15116	202.34
Q15276	RABEP1	Rab GTPase-binding effector protein 1	+		0.682303	0.62359	0.688366	0.091994	0.105548	0.094003	0.482642	0.463832	0.416624		Q15276;Q15276-2;I3L2B8	Q15276;Q15276-2	323.31
P60763	RAC3	Ras-related C3 botulinum toxin substrate 3	+		0.706943	0.888054	0.846442	0.115895	0.117141	-0.096468	0.465713	0.49774	0.384823		P60763;J3KSC4;J3QLK0;B1AH79;G3V4H1;G3V476	P60763;J3KSC4;J3QLK0	20.714
Q13439	GOLGA4	Golgin subfamily A member 4	+		0.587126	0.64139	0.651157	0.00259	-0.018506	0.022422	0.479438	0.41565	0.482022		Q13439-5;C9JHJ5;E7EVX2	Q13439-5	323.31
Q05397	PTK2	Focal adhesion kinase 1	+		0.670213	0.71377	0.77314	-0.045419	0.060611	0.020795	0.544386	0.387252	0.482952		Q05397;Q8IYN9;Q05397-5;J3QT16;E5RGA6;E5RFW9;E5RH01;E5RG66;E5RI72;E5RJP0;E5RH48;E5RIK4;E5RG54;E5RH08	Q05397;Q8IYN9;Q05397-5;J3QT16	323.31
P22234	PAICS	Multifunctional protein ADE2;Phosphoribosylaminoimidazole-succinocarboxamide synthase;Phosphoribosylaminoimidazole carboxylase	+		0.642833	0.690923	0.692798	0.000928	0.085976	0.083463	0.369494	0.48553	0.606821		P22234;P22234-2;E9PBS1;D6RF62	P22234;P22234-2;E9PBS1;D6RF62	323.31
Q9Y2D4	EXOC6B	Exocyst complex component 6B	+		0.609685	0.698155	0.668881	-0.031794	-0.057583	-0.064769	0.553557	0.490262	0.286645		Q9Y2D4;J3QT38;Q9Y2D4-2;F8W6R7	Q9Y2D4;J3QT38;Q9Y2D4-2	323.31
Q96Q42	ALS2	Alsin	+		0.574056	0.814021	0.781903	0.046703	-0.009467	-0.004996	0.555522	0.236952	0.498455		Q96Q42;Q96Q42-3;B3KPJ0;H0Y696;Q96Q42-2;J3KQ43;J3KQ33	Q96Q42	117.77
Q8TF74	WIPF2	WAS/WASL-interacting protein family member 2	+		0.72832	0.836508	0.86707	-0.052532	-0.024178	-0.247604	0.544881	0.517931	0.288772		Q8TF74;A8MWR2;J3QKM5;J3KSA3;J3QQS0	Q8TF74	82.596
Q16832	DDR2	Discoidin domain-containing receptor 2	+		0.684072	0.846327	0.825225	0.054697	0.027336	0.008535	0.520045	0.577054	0.629753		Q16832;Q5T245;Q5T244;H0Y570	Q16832	266.58
O95671	ASMTL	N-acetylserotonin O-methyltransferase-like protein	+		0.594243	0.801411	0.949719	0.036869	0.060766	0.102245	0.728922	0.528671	0.44074		O95671;O95671-2;O95671-3;E7ER97	O95671;O95671-2;O95671-3;E7ER97	323.31
Q5T0N5	FNBP1L	Formin-binding protein 1-like	+		0.667442	0.667751	0.624582	0.331919	0.245472	0.204153	0.181294	0.117562	0.199123		Q5T0N5-4;Q5T0N5-3	Q5T0N5-4;Q5T0N5-3	323.31
Q15363	TMED2	Transmembrane emp24 domain-containing protein 2	+		0.767994	0.727518	0.59104	0.239468	0.333852	0.161778	0.193456	0.387583	0.0540844		Q15363;F5GX39;E7EQ72	Q15363;F5GX39;E7EQ72	25.198
Q9H3Z4	DNAJC5	DnaJ homolog subfamily C member 5	+		0.495352	0.682689	0.528274	0.297026	0.332253	0.215257	0.248656	0.242694	0.241108		Q9H3Z4-2	Q9H3Z4-2	129.21
Q9UPR0	PLCL2	Inactive phospholipase C-like protein 2;Phosphoinositide phospholipase C	+		0.55767	0.723824	0.55802	0.206925	0.217439	0.279464	0.253626	0.216982	0.276556		Q9UPR0;Q9UPR0-3;Q9UPR0-2;H7C276	Q9UPR0;Q9UPR0-3;Q9UPR0-2;H7C276	80.75
Q9NZN3	EHD3	EH domain-containing protein 3	+		0.614128	0.665119	0.659566	0.300231	0.377219	0.253956	0.256407	0.142217	0.323889		Q9NZN3;B4DFR5	Q9NZN3	323.31
P08754	GNAI3	Guanine nucleotide-binding protein G(k) subunit alpha	+		0.611419	0.680463	0.661998	0.189436	0.289371	0.244067	0.275245	0.27023	0.214871		P08754	P08754	323.31
Q9HBM0	VEZT	Vezatin	+		0.729111	0.77887	0.65901	0.240729	0.266714	0.155856	0.29231	0.36446	0.260989		Q9HBM0;F2Z3A6	Q9HBM0;F2Z3A6	210.5
Q96L93	KIF16B	Kinesin-like protein KIF16B	+		0.628562	0.817592	0.766416	0.280963	0.269586	0.35321	0.27965	0.226139	0.308011		Q96L93;Q96L93-4;Q96L93-6;Q96L93-2;Q96L93-5;J3QSY7;H0Y534;Q9P2P6-3	Q96L93;Q96L93-4;Q96L93-6;Q96L93-2;Q96L93-5	323.31
Q8TDY2	RB1CC1	RB1-inducible coiled-coil protein 1	+		0.671202	0.61099	0.66809	0.209267	0.081882	0.15682	0.24306	0.286999	0.213876		Q8TDY2;Q8TDY2-2;E5RH63;H0YC28;E5RH44;H0YC30	Q8TDY2;Q8TDY2-2	323.31
Q8NCA5	FAM98A	Protein FAM98A	+		0.58799	0.569353	0.567124	0.184294	0.162839	0.209667	0.225522	0.313478	0.269991		Q8NCA5;Q8NCA5-2;E9PH82;B4DT23;C9J3G8	Q8NCA5;Q8NCA5-2;E9PH82;B4DT23	216.88
Q10472	GALNT1	Polypeptide N-acetylgalactosaminyltransferase 1;Polypeptide N-acetylgalactosaminyltransferase 1 soluble form	+		0.705446	0.657687	0.574125	0.239491	0.117367	0.156051	0.239398	0.274411	0.291486		Q10472;F5GY99;K7EJV8;Q10472-2	Q10472;F5GY99	150.5
Q93008	USP9X	Probable ubiquitin carboxyl-terminal hydrolase FAF-X	+		0.61347	0.668384	0.648769	0.221432	0.212681	0.194664	0.258217	0.330903	0.29443		Q93008;Q93008-1	Q93008;Q93008-1	323.31
P29966	MARCKS	Myristoylated alanine-rich C-kinase substrate	+		0.570008	0.56039	0.534711	0.401451	0.230685	0.305553	0.228849	0.325041	0.302173		P29966	P29966	323.31
Q8WU10	PYROXD1	Pyridine nucleotide-disulfide oxidoreductase domain-containing protein 1	+		0.573401	0.610182	0.630386	0.119007	0.202626	0.094555	0.1137	0.383608	0.323774		Q8WU10;B3KWN8;B4DEW4;H0YGU0;B5MDP1	Q8WU10;B3KWN8	214.57
P26374	CHML	Rab proteins geranylgeranyltransferase component A 2	+		0.688237	0.628867	0.538014	0.256113	0.245689	0.13018	0.260628	0.323889	0.432639		P26374	P26374	323.31
P35080	PFN2	Profilin-2;Profilin	+		0.631753	0.545065	0.605416	0.317595	0.185209	0.207683	0.356031	0.349139	0.394075		P35080;C9J712;C9J2N0;C9JQ45;C9J5V8;F2Z3G0	P35080;C9J712;C9J2N0;C9JQ45	11.615
Q96CN9	GCC1	GRIP and coiled-coil domain-containing protein 1	+		0.711585	0.672566	0.562755	0.251859	0.1957	0.131222	0.361544	0.298072	0.33674		Q96CN9	Q96CN9	323.31
O60315	ZEB2	Zinc finger E-box-binding homeobox 2	+		0.466108	0.444369	0.518057	0.129705	0.154675	0.200717	0.195726	0.0880058	0.151469		O60315;O60315-2;E7EUW9;E7ESP8;U3KQ51;U3KPV5;E7EVG9;C9JU62;C9JUQ1;H7C0G0;U3KQ33	O60315;O60315-2;E7EUW9	129.78
P33176	KIF5B	Kinesin-1 heavy chain	+		0.523251	0.534582	0.578607	0.229098	0.211249	0.279605	0.151859	0.0977455	0.169412		P33176	P33176	323.31
P61764	STXBP1	Syntaxin-binding protein 1	+		0.518811	0.586814	0.474855	0.223695	0.202837	0.157354	0.212632	0.166073	0.166844		P61764-2	P61764-2	323.31
Q99700	ATXN2	Ataxin-2	+		0.550125	0.540307	0.525455	0.142884	0.218817	0.151521	0.174279	0.215244	0.142217		Q99700;V9GY86;Q99700-4;H0YH87;Q99700-2;F8VQP2;F8WB06;Q24JQ7;F8VRK6;F8W0B5;F8VVY6	Q99700;V9GY86;Q99700-4;H0YH87;Q99700-2;F8VQP2;F8WB06;Q24JQ7	323.31
Q8IWV7	UBR1	E3 ubiquitin-protein ligase UBR1	+		0.509278	0.566453	0.442384	0.25582	0.197479	0.259286	0.263155	0.138814	0.188274		Q8IWV7;Q8IWV7-2;H3BQF8;H3BUC4;H3BS20;H3BNQ6;H3BUZ4	Q8IWV7;Q8IWV7-2	323.31
Q96JH7	VCPIP1	Deubiquitinating protein VCIP135	+		0.542039	0.509751	0.569404	0.23072	0.134338	0.149803	0.194087	0.0988237	0.192447		Q96JH7	Q96JH7	323.31
Q8TCJ2	STT3B	Dolichyl-diphosphooligosaccharide--protein glycosyltransferase subunit STT3B	+		0.482263	0.521425	0.521425	0.136766	0.159759	0.128272	0.207018	0.1129	0.241596		Q8TCJ2	Q8TCJ2	274.82
Q02790	FKBP4	Peptidyl-prolyl cis-trans isomerase FKBP4;Peptidyl-prolyl cis-trans isomerase FKBP4, N-terminally processed	+		0.411551	0.374485	0.395563	0.211726	0.233444	0.20857	0.266876	0.202386	0.218347		Q02790;F5H1U3;H0YFG2;F5H120	Q02790	323.31
P07814	EPRS	Bifunctional glutamate/proline--tRNA ligase;Glutamate--tRNA ligase;Proline--tRNA ligase	+		0.47386	0.502893	0.547551	0.263117	0.280488	0.235064	0.195222	0.252416	0.276675		P07814;V9GYZ6;V9GZ76	P07814;V9GYZ6	323.31
Q96AB6	NTAN1	Protein N-terminal asparagine amidohydrolase	+		0.504783	0.604455	0.626536	0.17502	0.196357	0.309103	0.244035	0.131589	0.256407		Q96AB6;H3BNJ5;H3BPN7;H3BU50	Q96AB6;H3BNJ5	120.45
Q8IV08	PLD3	Phospholipase D3	+		0.874041	0.79931	0.655008	0.280702	0.263417	0.110373	0.125651	0.156655	0.412944		Q8IV08;M0QZI4;M0R3G9;M0R1F7;M0R2W7;E2QRG1;M0R2E7;M0QY94;M0QX50;M0QX99;M0QZK2	Q8IV08	323.31
O94766	B3GAT3	Galactosylgalactosylxylosylprotein 3-beta-glucuronosyltransferase 3	+		0.725745	0.81484	0.653541	0.018385	0.069955	0.076583	0.195474	0.0639171	0.390558		O94766;G3V150;B7ZAB3;E9PNA1	O94766;G3V150;B7ZAB3	87.085
Q9BT23	LIMD2	LIM domain-containing protein 2	+		0.990671	0.738545	0.834575	0.255582	0.074259	-0.044375	0.092072	0.196733	0.486766		Q9BT23;J3QQM5;J3QL69;J3KRR0	Q9BT23;J3QQM5;J3QL69;J3KRR0	70.146
Q96QF0	RAB3IP	Rab-3A-interacting protein	+		0.703693	0.693449	0.819361	0.195197	0.211321	0.206308	0.207268	0.219091	0.47415		Q96QF0;Q96QF0-2;Q96QF0-4;J3KPG1;Q96QF0-3;Q96QF0-8;Q96QF0-6;Q96QF0-5;Q96QF0-7;H0YI02;F8VTR6;H0YD03;F8VNX9;H3BNG1;H0YI66	Q96QF0;Q96QF0-2;Q96QF0-4;J3KPG1;Q96QF0-3;Q96QF0-8;Q96QF0-6;Q96QF0-5;Q96QF0-7	69.19
Q6ZN17	LIN28B	Protein lin-28 homolog B	+		0.724842	0.8157	0.659403	0.27253	0.150326	0.080192	0.134089	0.220578	0.425352		Q6ZN17;Q6ZN17-2	Q6ZN17;Q6ZN17-2	38.155
Q96L34	MARK4	MAP/microtubule affinity-regulating kinase 4	+		0.782348	0.817025	0.685617	0.334969	0.014056	0.066495	0.182057	0.233765	0.220949		Q96L34;K7EKG8	Q96L34	17.05
H0Y931	ANK2		+		0.822603	0.648697	0.818507	0.248949	0.139311	0.147191	0.326192	0.266397	0.341417		H0Y931;H0Y933	H0Y931	80.02
Q8IWB9	TEX2	Testis-expressed sequence 2 protein	+		0.761197	0.70909	0.81746	0.166352	0.10363	0.159788	0.327917	0.250355	0.442864		Q8IWB9;Q8IWB9-2;J3KRZ8	Q8IWB9;Q8IWB9-2;J3KRZ8	74.106
P98194	ATP2C1		+		0.789837	0.881872	0.686216	0.197059	0.083861	0.059246	0.336398	0.318114	0.447844		P98194-3;E7ERC6;H0Y9V7;D6RGE9	P98194-3;E7ERC6;H0Y9V7	323.31
P43405	SYK	Tyrosine-protein kinase SYK	+		0.758149	0.920633	0.653306	0.095228	0.11435	-0.088804	0.367371	0.300182	0.465191		P43405-2;P43405;P43403;K7ERY4;P43403-2;P43403-3	P43405-2;P43405	77.438
Q5T5U3	ARHGAP21	Rho GTPase-activating protein 21	+		0.756165	0.841907	0.723106	0.122252	0.225328	0.071189	0.336855	0.336626	0.315334		Q5T5U3;E7ESW5;F8W9U9;Q5T5U3-3;H0Y468;Q5JSD8;H0Y5T2	Q5T5U3;E7ESW5;F8W9U9;Q5T5U3-3	227.38
O75382	TRIM3	Tripartite motif-containing protein 3	+		0.620385	0.667845	0.677006	0.095492	0.080333	0.153078	0.264476	0.164529	0.218099		O75382;O75382-2;O75382-4;F5GX85;O75382-3;E9PMK8;E9PMW5	O75382;O75382-2;O75382-4;F5GX85;O75382-3	208.27
Q92561	PHYHIP	Phytanoyl-CoA hydroxylase-interacting protein	+		0.593828	0.656887	0.740455	0.197416	0.001594	0.099597	0.415326	0.234869	0.178874		Q92561;E5RHN5	Q92561;E5RHN5	20.606
Q9NPQ8	RIC8A	Synembryn-A	+		0.628029	0.621091	0.612541	0.014063	0.04522	0.112494	0.258579	0.245982	0.257976		Q9NPQ8;Q9NPQ8-4;Q9NPQ8-3;Q9NPQ8-2;H0YEN0;H0YE35;E9PI04;E9PSI0;H0YC88;E9PLE5;REV__E9PNP5	Q9NPQ8;Q9NPQ8-4;Q9NPQ8-3;Q9NPQ8-2	323.31
Q13107	USP4	Ubiquitin carboxyl-terminal hydrolase 4;Ubiquitin carboxyl-terminal hydrolase	+		0.557191	0.653448	0.636862	0.095663	0.163335	0.083241	0.26135	0.312317	0.238787		Q13107;Q13107-2;H7C189;Q13107-3	Q13107;Q13107-2;H7C189	323.31
Q9HBF4	ZFYVE1	Zinc finger FYVE domain-containing protein 1	+		0.587611	0.634091	0.664082	0.068005	0.150298	0.164771	0.29337	0.129349	0.277271		Q9HBF4;G3V5N8;J3KNL9;Q9HBF4-2	Q9HBF4;G3V5N8;J3KNL9;Q9HBF4-2	323.31
P27361	MAPK3	Mitogen-activated protein kinase 3	+		0.532287	0.715814	0.708754	0.064109	0.08638	0.122382	0.356482	0.273218	0.280719		P27361;P27361-2;E9PBK7;B3KR49;H0YEX6;E9PRH7	P27361;P27361-2;E9PBK7;B3KR49	297.07
Q9UJ41	RABGEF1	Rab5 GDP/GTP exchange factor	+		0.531414	0.567012	0.655407	0.020798	0.009644	0.122287	0.301002	0.281787	0.224658		Q9UJ41;E9PFK9;Q9UJ41-2;Q9UJ41-4;Q9UJ41-3;E7ERJ8;V9GYI8;E9PHB8;C9JDA2	Q9UJ41;E9PFK9;Q9UJ41-2;Q9UJ41-4;Q9UJ41-3;E7ERJ8	323.31
Q99470	SDF2	Stromal cell-derived factor 2	+		0.61199	0.569722	0.65921	0.153131	0.03174	0.129699	0.289716	0.291957	0.244156		Q99470;K7ELI9	Q99470	323.31
Q9H267	VPS33B	Vacuolar protein sorting-associated protein 33B	+		0.470837	0.5859	0.558947	0.013441	0.111717	0.048816	0.302524	0.270708	0.297837		Q9H267;F5H008;B3KQF6;G3V3F9	Q9H267;F5H008;B3KQF6	323.31
P61106	RAB14	Ras-related protein Rab-14	+		0.59613	0.659128	0.620187	0.07065	0.124231	0.064175	0.256648	0.412294	0.419431		P61106;X6RFL8	P61106;X6RFL8	323.31
P07942	LAMB1	Laminin subunit beta-1	+		0.675704	0.644638	0.728046	0.035239	0.025617	0.051936	0.337311	0.328492	0.311619		P07942;G3XAI2;E7EPA6;E9PCS6;C9J296	P07942;G3XAI2	323.31
Q96EY5	MVB12A	Multivesicular body subunit 12A	+		0.433436	0.46654	0.543441	0.183301	0.029686	0.112898	0.231555	0.236829	0.373732		Q96EY5;E9PQA6;Q96EY5-3;Q96EY5-2;E9PLZ8;E9PLL0;E9PPW1;E9PJW8	Q96EY5;E9PQA6;Q96EY5-3;Q96EY5-2;E9PLZ8	82.283
Q9Y4I1	MYO5A	Unconventional myosin-Va	+		0.522934	0.560802	0.40723	0.188766	0.125808	0.011877	0.241596	0.250962	0.242572		Q9Y4I1-2;G3V394;E7ERV5	Q9Y4I1-2;G3V394	323.31
Q676U5	ATG16L1	Autophagy-related protein 16-1	+		0.427896	0.546417	0.502848	0.135068	0.096509	0.077095	0.294194	0.243425	0.24245		Q676U5;Q676U5-2;E7EVC7;Q676U5-3;C9J1B2;C9J8C6	Q676U5;Q676U5-2;E7EVC7;Q676U5-3	323.31
Q9Y2H2	INPP5F	Phosphatidylinositide phosphatase SAC2	+		0.428189	0.549097	0.450975	0.165028	0.093739	0.098021	0.324465	0.254715	0.291604		Q9Y2H2;Q9Y2H2-4;Q9Y2H2-2	Q9Y2H2	284.5
Q9NQ66	PLCB1	1-phosphatidylinositol 4,5-bisphosphate phosphodiesterase beta-1;Phosphoinositide phospholipase C	+		0.544447	0.663088	0.464419	0.11226	0.236203	0.070823	0.300534	0.250113	0.401303		Q9NQ66;Q9NQ66-2;H0YCJ2;Q8IV92;B1AK73;Q8IV91	Q9NQ66;Q9NQ66-2;H0YCJ2	96.739
P42684	ABL2	Abelson tyrosine-protein kinase 2	+		0.439095	0.532673	0.573151	0.223501	0.184912	0.072398	0.305795	0.29725	0.338225		P42684;P42684-3;P42684-2	P42684;P42684-3;P42684-2	323.31
Q96KP1	EXOC2	Exocyst complex component 2	+		0.429015	0.497379	0.446182	0.177743	0.126028	0.061213	0.318346	0.309991	0.23952		Q96KP1;G8JLK9;Q2MDF5	Q96KP1	323.31
O94903	PROSC	Proline synthase co-transcribed bacterial homolog protein	+		0.361162	0.447756	0.461063	0.129845	0.120164	0.12418	0.323428	0.27453	0.344601		O94903;E5RG77;E5RFX7;E5RFZ4;H0YBG2	O94903;E5RG77	114.75
Q9Y3B8	REXO2	Oligoribonuclease, mitochondrial	+		0.417699	0.462049	0.520885	0.185439	0.202058	0.221714	0.319387	0.311619	0.241962		Q9Y3B8;F5GYG5;H0YGR4;F5H784	Q9Y3B8;F5GYG5;H0YGR4	108.74
Q93052	LPP	Lipoma-preferred partner	+		0.646178	0.549598	0.825614	0.299267	0.421687	0.424382	0.521453	0.537246	0.368265		Q93052;C9JUT4;C9JIY7;C9JT42;C9J3U9;C9J1K7;C9J5C8;C9J4E3;C9JXK9;C9J2R5;C9JE51	Q93052;C9JUT4	287.73
O00584	RNASET2	Ribonuclease T2	+		0.535805	0.670843	0.695911	0.399358	0.3144	0.338785	0.697062	0.50457	0.562084		O00584;D6RHI9;D6REQ6;H0YAE9;O00584-2;J3QQ64	O00584;D6RHI9;D6REQ6;H0YAE9	240.23
Q15121	PEA15	Astrocytic phosphoprotein PEA-15	+		0.639546	0.770434	0.968632	0.209225	0.34849	0.429742	0.486354	0.608998	0.674551		Q15121;B1AKZ3	Q15121;B1AKZ3	266.06
Q86V87	FAM160B2	Protein FAM160B2	+		0.79166	0.806032	0.775003	0.366396	0.485717	0.285436	0.579277	0.661385	0.50711		Q86V87	Q86V87	89.608
Q9Y371	SH3GLB1	Endophilin-B1	+		0.532635	0.627556	0.784419	0.0674	0.213117	0.257978	0.325617	0.338567	0.24306		Q9Y371-2;Q9Y371;Q9Y371-3	Q9Y371-2;Q9Y371	299
P60033	CD81	CD81 antigen;Tetraspanin	+		0.556348	0.649426	0.804157	0.171504	0.198294	0.341969	0.355467	0.351515	0.364348		P60033;E9PJK1;E9PRJ8;H0YDL9;H0YDJ9;E9PIF1;A6NMH8;E9PM31;H0YEE2	P60033;E9PJK1;E9PRJ8;H0YDL9;H0YDJ9;E9PIF1;A6NMH8	323.31
P83436	COG7	Conserved oligomeric Golgi complex subunit 7	+		0.64226	0.745122	0.712023	0.158202	0.194894	0.220664	0.434134	0.370834	0.329526		P83436;I3L2R8;I3L337	P83436	323.31
Q06190	PPP2R3A	Serine/threonine-protein phosphatase 2A regulatory subunit B subunit alpha	+		0.633423	0.709017	0.817531	0.075441	0.111466	0.350907	0.410124	0.51662	0.354001		Q06190;Q06190-2;Q06190-3;H7C1M1;F6URX5	Q06190	127
Q96DA2	RAB39B	Ras-related protein Rab-39B	+		0.618723	0.65176	0.60596	0.208767	0.240804	0.241687	0.46801	0.435522	0.336055		Q96DA2	Q96DA2	92.625
Q8TCG5	CPT1C	Carnitine O-palmitoyltransferase 1, brain isoform	+		0.483181	0.577813	0.675791	0.119143	0.174394	0.292336	0.432853	0.515712	0.339594		Q8TCG5;Q8TCG5-2;Q8TCG5-3;M0R2H6;M0QZ13;M0R1F9;M0R115	Q8TCG5;Q8TCG5-2;Q8TCG5-3	28.249
Q9UP83	COG5	Conserved oligomeric Golgi complex subunit 5	+		0.722958	0.793549	0.672328	0.249125	0.374698	0.253132	0.429536	0.313594	0.30147		Q9UP83;Q9UP83-2;Q9UP83-3	Q9UP83;Q9UP83-2;Q9UP83-3	278.93
Q8N5D0	WDTC1	WD and tetratricopeptide repeats protein 1	+		0.617636	0.954352	0.842479	0.320574	0.136616	0.368108	0.357833	0.243425	0.322736		Q8N5D0;Q8N5D0-4;Q8N5D0-5;Q8N5D0-3;H0YEI6	Q8N5D0;Q8N5D0-4;Q8N5D0-5;Q8N5D0-3	131.02
Q9UHP3	USP25	Ubiquitin carboxyl-terminal hydrolase 25	+		0.572606	0.83994	0.913759	0.126669	0.383423	0.456864	0.329181	0.313826	0.410558		Q9UHP3;Q9UHP3-1;Q9UHP3-3;Q96B65;H7C253;H7C1T8	Q9UHP3;Q9UHP3-1;Q9UHP3-3	125.63
Q9H3G5	CPVL	Probable serine carboxypeptidase CPVL	+		0.79334	1.05203	0.925596	0.449274	0.184897	0.386804	0.274649	0.33948	0.482229		Q9H3G5;H7C0X5;C9JLV0;C9JVI2;C9JZ94;C9J6L4;C9JI22	Q9H3G5;H7C0X5	27.915
Q8TDC3	BRSK1	Serine/threonine-protein kinase BRSK1	+		0.645685	0.828172	0.651299	0.225916	0.36422	0.303373	0.259182	0.451857	0.345737		Q8TDC3;Q8TDC3-2;J3KNK0;Q8TDC3-3;K7EM68;K7EN26	Q8TDC3;Q8TDC3-2;J3KNK0	232.78
O43426	SYNJ1	Synaptojanin-1	+		0.805142	0.885992	0.935259	0.328162	0.313957	0.372891	0.304161	0.378068	0.357721		O43426;J3KQV8;J3KPK1;O43426-4;C9JFZ1;O43426-2;C9JW66;O43426-5;H7BZ56;C9J1Z6;H7BZC2;H7C3R5	O43426;J3KQV8;J3KPK1;O43426-4;C9JFZ1;O43426-2	242.54
Q9NRM2	ZNF277	Zinc finger protein 277	+		0.781074	0.843745	0.974672	0.039909	0.503261	0.023541	0.220825	0.375735	0.376402		Q9NRM2;G5E9M4;H7C460;C9JH62;C9J3B6;F8WBE4	Q9NRM2;G5E9M4	58.003
Q86XR7	TICAM2;TMED7	TIR domain-containing adapter molecule 2;Transmembrane emp24 domain-containing protein 7	+		0.809337	0.921308	0.780015	0.244335	0.273175	0.227226	0.263034	0.390338	0.62798		Q86XR7-2;Q9Y3B3;Q9Y3B3-2;Q86XR7;G3V2Y2	Q86XR7-2;Q9Y3B3;Q9Y3B3-2	99.996
P06396	GSN	Gelsolin	+		0.708874	0.907443	1.04509	0.324885	0.449349	0.44723	0.449324	0.287591	0.399116		P06396-2;P06396;P06396-4;P06396-3;Q5T0H9;Q5T0I0;REV__F5H555;REV__Q6TDU7-3	P06396-2;P06396;P06396-4;P06396-3;Q5T0H9	323.31
Q96HE7	ERO1L	ERO1-like protein alpha	+		0.691128	0.783502	0.898782	0.269059	0.318135	0.275349	0.301002	0.414136	0.410884		Q96HE7;G3V3E6;G3V5B3;G3V503;G3V2H0	Q96HE7	323.31
E7EVF4	CYFIP2	Cytoplasmic FMR1-interacting protein 2	+		0.888566	0.893324	0.833117	0.265901	0.224999	0.285738	0.368601	0.445833	0.410992		E7EVF4;Q96F07-2;E7EVJ5;Q96F07;E7EWA4;F5H583;E7EW33;H7C229;E5RFQ0	E7EVF4;Q96F07-2;E7EVJ5;Q96F07;E7EWA4;F5H583;E7EW33;H7C229	167.27
H0YDM4	HOOK3		+		0.789888	0.892785	0.847586	0.383403	0.300388	0.237657	0.46999	0.423524	0.389126		H0YDM4	H0YDM4	1.9823
Q8TC12	RDH11	Retinol dehydrogenase 11	+		0.841363	0.87519	0.772951	0.284287	0.376707	0.262971	0.308128	0.45133	0.44159		Q8TC12;Q8TC12-2;G3V234;H0YJ46;Q8TC12-3;G3V2G6;H0YIZ8	Q8TC12;Q8TC12-2;G3V234;H0YJ46;Q8TC12-3;G3V2G6	179.23
Q6UWU4	C6orf89	Bombesin receptor-activated protein C6orf89	+		0.675127	0.877219	0.670457	0.186648	0.322991	0.209192	0.401194	0.457647	0.441484		Q6UWU4;Q6UWU4-2;Q5TDC7	Q6UWU4;Q6UWU4-2	17.334
P57768	SNX16	Sorting nexin-16	+		0.923769	1.27219	1.24711	0.140648	0.199886	0.303243	0.233397	0.404031	0.126841		P57768;P57768-2;E5RGQ6;E5RGS8;E5RH07;E5RHF1;E5RJ65	P57768;P57768-2	62.979
Q8N9M5	TMEM102	Transmembrane protein 102	+		0.87636	1.18952	1.17696	0.276253	0.285818	0.533035	0.25544	0.296311	0.39605		Q8N9M5	Q8N9M5	60.837
O95201	ZNF205	Zinc finger protein 205	+		1.04147	1.01771	1.48225	0.061045	0.52096	0.516124	0.38228	0.269871	0.591584		O95201;I3L417;C9JEY6	O95201;I3L417;C9JEY6	3.7859
Q8TCG2	PI4K2B	Phosphatidylinositol 4-kinase type 2-beta	+		0.890275	0.838062	1.46735	0.2013	0.362284	0.38227	0.349026	0.452595	0.375067		Q8TCG2;G5E9Z4	Q8TCG2;G5E9Z4	8.4828
O75695	RP2	Protein XRP2	+		0.636817	0.755851	0.760235	0.250711	0.179627	0.159229	0.375735	0.435309	0.511974		O75695	O75695	9.1033
Q9NZW5	MPP6	MAGUK p55 subfamily member 6	+		0.648249	0.675434	0.75218	0.237717	0.157513	0.247623	0.444985	0.444985	0.474981		Q9NZW5;B8ZZG1;C9J4Q3;C9JGI8;F8WCD2;R4GNA8	Q9NZW5;B8ZZG1;C9J4Q3	323.31
Q86SF2	GALNT7	N-acetylgalactosaminyltransferase 7	+		0.739221	0.793246	0.761168	0.121941	0.072803	0.171748	0.391658	0.460166	0.673918		Q86SF2;H0YAK0	Q86SF2	315.85
P07900	HSP90AA1	Heat shock protein HSP 90-alpha	+		0.746513	0.753176	0.830935	0.213767	0.210754	0.217149	0.471864	0.396159	0.505484		P07900-2;P07900;Q86U12;G3V2J8	P07900-2;P07900;Q86U12	323.31
Q8IXQ6	PARP9	Poly [ADP-ribose] polymerase 9	+		0.793007	0.806004	0.769752	0.186606	0.155979	0.15619	0.593975	0.606253	0.624709		Q8IXQ6-2;Q8IXQ6;Q8IXQ6-3;G5E9U8;C9K0E5	Q8IXQ6-2;Q8IXQ6;Q8IXQ6-3	99.212
P27707	DCK	Deoxycytidine kinase	+		0.680451	0.630286	0.751199	0.165339	0.075004	0.127867	0.383497	0.478817	0.497536		P27707;D6RFG8;D6RCP9;D6RG38	P27707;D6RFG8;D6RCP9	301.9
Q5T3F8	TMEM63B	CSC1-like protein 2	+		1.06159	1.26394	1.08551	0.237897	0.26223	0.262092	0.327802	0.32008	0.458697		Q5T3F8;H3BLW6;H0YCP6;Q5T3F8-3;Q5T3F8-2	Q5T3F8;H3BLW6;H0YCP6;Q5T3F8-3;Q5T3F8-2	26.801
Q99758	ABCA3	ATP-binding cassette sub-family A member 3	+		1.14482	1.11548	1.17727	0.136345	0.118923	0.050077	0.393306	0.316957	0.330558		Q99758;H0Y3H2;Q6P5P9	Q99758;H0Y3H2	61.551
Q12809	KCNH2	Potassium voltage-gated channel subfamily H member 2	+		1.13522	1.4083	1.18582	0.353157	0.157703	0.149772	0.390558	0.483571	0.417488		Q12809;Q12809-4;Q12809-7;Q12809-5;Q12809-2;Q9NS40;Q9H252;J9JID4;Q9NS40-2;Q9H252-2;Q12809-6;Q9H252-3	Q12809;Q12809-4;Q12809-7;Q12809-5	76.987
O15068	MCF2L	Guanine nucleotide exchange factor DBS	+		1.35571	1.37211	1.02069	0.167016	0.173739	0.153442	0.590243	0.391218	0.535058		O15068-6;O15068-9	O15068-6;O15068-9	277.12
P38571	LIPA	Lysosomal acid lipase/cholesteryl ester hydrolase	+		1.56972	1.49675	1.19657	0.458378	0.258718	0.053319	0.523662	0.541217	0.654619		P38571;P38571-2;Q5T073;Q5T770	P38571;P38571-2;Q5T073	33.807
O43760	SYNGR2	Synaptogyrin-2	+		1.10705	1.15817	1.09204	0.417676	0.20055	0.346033	0.740712	0.562767	0.253868		O43760;Q3KQZ2;K7ELD9;K7ENG9;K7ELS8;K7EJ35	O43760;Q3KQZ2;K7ELD9;K7ENG9	4.2394
P12814	ACTN1	Alpha-actinin-1	+		1.19067	1.22988	1.30603	0.322803	0.378607	0.319261	0.638398	0.47892	0.610039		P12814;H7C5W8;G3V2N5;G3V2W4;H0YJW3;H0YJ11;G3V2X9;G3V5M4;G3V2E8;G3V380	P12814	323.31
P62166	NCS1	Neuronal calcium sensor 1	+		1.20359	1.2811	1.24075	0.215844	0.3077	0.097674	0.790939	0.759241	0.690909		P62166;P62166-2	P62166;P62166-2	34.221
Q9UQ13	SHOC2	Leucine-rich repeat protein SHOC-2	+		1.29205	1.30846	1.30243	0.121212	0.085557	-0.014312	0.645978	0.535356	0.754802		Q9UQ13;Q9UQ13-2;X6RI37	Q9UQ13;Q9UQ13-2;X6RI37	141.6
Q01970	PLCB3	1-phosphatidylinositol 4,5-bisphosphate phosphodiesterase beta-3	+		0.904872	1.03427	1.11445	0.065451	0.044776	0.092157	0.391988	0.346191	0.476433		Q01970;Q01970-2	Q01970;Q01970-2	323.31
Q13951	CBFB	Core-binding factor subunit beta	+		1.00615	1.01105	1.06176	0.081038	0.044828	0.111419	0.422341	0.323197	0.467801		Q13951;J3KS23	Q13951;J3KS23	303.84
O75061	DNAJC6	Putative tyrosine-protein phosphatase auxilin	+		0.910863	0.778975	0.991335	0.277092	-0.049276	0.374605	0.765959	0.460166	0.349592		O75061-4;O75061-3	O75061-4;O75061-3	1.5866
P14618	PKM;PKM2	Pyruvate kinase PKM;Pyruvate kinase	+		0.977881	1.07415	1.06177	0.357278	0.369212	0.247276	0.525468	0.451646	0.468844		P14618-2;Q504U3	P14618-2;Q504U3	97.343
O95302	FKBP9	Peptidyl-prolyl cis-trans isomerase FKBP9	+		0.842469	0.895701	0.904151	0.306897	0.259168	0.277896	0.600936	0.486663	0.455018		O95302;O95302-3;B7Z230;O95302-2;C9J4P8;Q75LS8	O95302;O95302-3;B7Z230;O95302-2	241.82
Q8WX93	PALLD	Palladin	+		0.948975	1.03205	1.14434	0.296213	0.249778	0.338853	0.519642	0.330788	0.489543		Q8WX93;Q8WX93-3;Q8WX93-8;Q8WX93-5;Q8WX93-4;Q8WX93-2;Q8WX93-9;Q8WX93-7;H0YA05;F8WA26;D6R9F5;F8WC13;H0Y952;Q8WX93-6;D6RBH5;D6RBB1	Q8WX93;Q8WX93-3;Q8WX93-8;Q8WX93-5;Q8WX93-4;Q8WX93-2;Q8WX93-9;Q8WX93-7	323.31
O96005	CLPTM1	Cleft lip and palate transmembrane protein 1	+		1.10066	1.05366	0.939835	0.23781	0.145977	0.2569	0.503247	0.492212	0.58111		O96005;B4DDS3;F5H8J3;K7EQQ1;K7EJ16;K7ERL5	O96005;B4DDS3;F5H8J3	109.99
P37275	ZEB1	Zinc finger E-box-binding homeobox 1	+		0.929716	0.948001	0.850678	0.37459	0.28802	0.198365	0.563939	0.501923	0.54092		P37275;P37275-5;P37275-2;P37275-3;P37275-4;H0YMD3;H0YND9;H0YMN2;F6TDF5	P37275;P37275-5;P37275-2;P37275-3;P37275-4	238.57
P49917	LIG4	DNA ligase 4	+		0.897878	0.953335	0.934938	0.30831	0.32257	0.33897	0.484602	0.546363	0.553655		P49917	P49917	323.31
E9PL24	PDE4DIP	Myomegalin	+		1.00565	0.843953	1.02856	0.052383	-0.045868	0.14346	0.567156	0.547055	0.546561		E9PL24;Q5VU43-2;E9PQG4;Q5VU43-6;Q5VU43-7;H0YCH7;H0YEW6;E9PI71	E9PL24;Q5VU43-2;E9PQG4;Q5VU43-6;Q5VU43-7	323.31
P63104	YWHAZ	14-3-3 protein zeta/delta	+		0.921419	0.978648	1.02903	0.210925	0.242429	0.199257	0.554048	0.427606	0.580724		P63104;E7EX29;B0AZS6;P63104-2;B7Z2E6;H0YB80	P63104;E7EX29;B0AZS6;P63104-2;B7Z2E6;H0YB80	323.31
Q9NSY1	BMP2K	BMP-2-inducible protein kinase	+		0.905529	0.896894	1.03697	0.436284	0.008856	0.302272	0.292782	0.60502	0.556503		Q9NSY1;Q9NSY1-2;Q9NSY1-3;H0Y9P1;K4DI97	Q9NSY1;Q9NSY1-2;Q9NSY1-3;H0Y9P1	71.783
P18206	VCL	Vinculin	+		0.880533	0.966961	1.07845	0.059064	0.139029	0.143848	0.581785	0.505789	0.57124		P18206;P18206-2;Q5JQ13;B4DTM7;P18206-3	P18206;P18206-2;Q5JQ13	323.31
Q9BSE4	HERPUD2	Homocysteine-responsive endoplasmic reticulum-resident ubiquitin-like domain member 2 protein	+		0.921448	1.13614	1.09629	0.223144	0.255288	0.180572	0.555914	0.632082	0.589284		Q9BSE4;C9JV48;C9JDD7;C9J4Q7;S4R420	Q9BSE4;C9JV48;C9JDD7;C9J4Q7	11.518
Q8NDI1	EHBP1	EH domain-binding protein 1	+		0.964122	1.02793	1.13123	0.042031	0.084723	0.118027	0.746571	0.572987	0.612494		Q8NDI1;Q8NDI1-3;Q8NDI1-2;B5MC86;C9IYU2;H7C1E6;H7BZ98;H7C0Q4;C9JEP1;C9K0H9;C9J268	Q8NDI1;Q8NDI1-3;Q8NDI1-2	323.31
Q9UQN3	CHMP2B	Charged multivesicular body protein 2b	+		1.05589	0.917614	1.06364	0.044603	0.082053	0.065245	0.635708	0.640621	0.558464		Q9UQN3;C9J0A7;Q9UQN3-2	Q9UQN3;C9J0A7;Q9UQN3-2	6.901
Q15149	PLEC	Plectin	+		0.975744	1.11127	1.1583	0.052563	0.213248	0.064605	0.706729	0.556405	0.641176		Q15149-8	Q15149-8	1.5909
Q8N157	AHI1	Jouberin	+		0.708209	1.10905	0.788126	0.388168	0.392597	0.037465	0.659833	0.723602	0.587269		Q8N157;Q8N157-2;Q8N157-3;E9PML3;H0YEF1;H0Y343	Q8N157;Q8N157-2;Q8N157-3	15.901
Q495W5	FUT11	Alpha-(1,3)-fucosyltransferase 11	+		1.07412	0.880843	0.869835	0.528987	0.002806	0.210121	0.830255	0.719665	0.640528		Q495W5;Q495W5-2	Q495W5;Q495W5-2	147.48
Q96B97	SH3KBP1	SH3 domain-containing kinase-binding protein 1	+		0.757817	0.922328	0.772537	0.243249	0.317933	0.208566	0.815821	0.53057	0.784169		Q96B97;Q5JPT2;Q96B97-2;B7Z6E8;Q96B97-3;Q5VSN0;Q5JPT1;Q5JPT3	Q96B97;Q5JPT2;Q96B97-2;B7Z6E8;Q96B97-3;Q5VSN0	52.675
Q12792	TWF1	Twinfilin-1	+		0.928149	0.964678	0.957969	0.090268	0.178555	0.121189	0.745711	0.634221	0.945907		Q12792;Q12792-3;Q12792-4;F8VS81;F8W1Q9;F8VRG3	Q12792;Q12792-3;Q12792-4;F8VS81	323.31
Q9UQF2	MAPK8IP1	C-Jun-amino-terminal kinase-interacting protein 1	+		1.19781	1.0678	0.764229	0.705007	0.275194	0.118457	0.421479	0.267716	0.252658		Q9UQF2;E9PBB9	Q9UQF2;E9PBB9	20.386
Q14168	MPP2	MAGUK p55 subfamily member 2	+		1.50771	1.13176	0.981681	0.207305	0.349094	0.049433	0.304511	0.348799	0.274888		Q14168-3;Q14168;Q14168-6;Q14168-2;Q14168-4;Q14168-5;E5RI47;E5RK50;E5RJK0;E5RK44;E5RI32;E5RIU3;E5RFN8	Q14168-3;Q14168;Q14168-6;Q14168-2;Q14168-4;Q14168-5	23.614
Q53G59	KLHL12	Kelch-like protein 12	+		1.14714	0.878938	0.629093	0.383802	0.187555	0.203363	0.329296	0.362217	0.543397		Q53G59;Q53G59-2;J3QSX3;Q9H7R2	Q53G59;Q53G59-2;J3QSX3	16.715
Q9UKK3	PARP4	Poly [ADP-ribose] polymerase 4	+		1.39273	1.27595	0.887377	0.266122	0.299628	0.062589	0.459327	0.389126	0.24123		Q9UKK3	Q9UKK3	90.267
O15151	MDM4	Protein Mdm4	+		1.2327	1.18162	0.793401	0.390341	0.06093	-0.237238	0.512682	0.474877	0.658189		O15151;O15151-5;B4E122;Q5T0Y4;Q68DC0;O15151-3;O15151-2;Q5T0Y2;Q5T0Y3;O15151-4	O15151;O15151-5	109.44
Q15464	SHB	SH2 domain-containing adapter protein B	+		1.278	0.753969	1.06706	0.514964	0.064414	0.236632	0.439676	0.397036	0.344488		Q15464;Q15464-2	Q15464	28.722
P48029	SLC6A8	Sodium- and chloride-dependent creatine transporter 1	+		0.96546	0.607241	0.823578	0.254755	0.310013	-0.021633	0.503959	0.293135	0.323082		P48029;P48029-4;P48029-3;P48029-2;H7C249	P48029;P48029-4	17.818
P51805	PLXNA3	Plexin-A3	+		0.803086	0.898639	0.781131	0.191872	0.181091	-0.18091	0.355242	0.401303	0.31742		P51805	P51805	67.615
Q9HD45	TM9SF3	Transmembrane 9 superfamily member 3	+		0.876861	0.894492	0.762216	0.211299	0.175202	0.053683	0.375957	0.410884	0.337997		Q9HD45;Q5TB53	Q9HD45;Q5TB53	323.31
Q15751	HERC1	Probable E3 ubiquitin-protein ligase HERC1	+		0.940574	0.895141	0.74115	0.252416	0.084344	-0.089835	0.422341	0.381616	0.425781		Q15751;H0YNB1;H0YKW7;H0YL74;H0YMH0;H0YK45	Q15751	323.31
Q9Y6P5	SESN1	Sestrin-1	+		0.93213	0.774036	1.06068	0.239045	0.053209	0.397486	0.459746	0.490776	0.176323		Q9Y6P5-2;Q9Y6P5;Q9Y6P5-3	Q9Y6P5-2;Q9Y6P5;Q9Y6P5-3	43.333
O14810	CPLX1	Complexin-1	+		0.832657	0.91248	0.920018	0.344055	0.170518	0.089976	0.623305	0.243913	0.515006		O14810;D6RI11;D6RAG3	O14810;D6RI11;D6RAG3	221.8
Q9H8M7	FAM188A	Protein FAM188A	+		0.78065	0.95145	0.665262	0.19837	0.302546	0.025497	0.403704	0.617016	0.507313		Q9H8M7;X6RC30;X6R9S5;X6RC97;Q9H8M7-2	Q9H8M7	60.621
P10636	MAPT	Microtubule-associated protein tau	+		1.2584	1.24576	1.04929	1.21909	0.970532	0.884856	0.189287	-0.0829579	-0.0968538		P10636-7	P10636-7	323.31
Q14012	CAMK1	Calcium/calmodulin-dependent protein kinase type 1	+		1.14868	1.27642	1.28069	0.95275	0.871518	0.958933	0.0132121	-0.116113	0.237074		Q14012;H7C071;C9JES6;F8W6S9	Q14012	39.591
Q03426	MVK	Mevalonate kinase	+		1.12535	1.14141	1.11891	1.09064	0.989067	1.0222	0.214995	0.0760118	0.0798389		Q03426;F5H8H2;F5H092;F5GXC0;B7Z1C2;F5H163;F5H368	Q03426;F5H8H2;F5H092	323.31
Q9BRQ8	AIFM2	Apoptosis-inducing factor 2	+		1.19764	1.31947	1.25171	0.953305	0.836169	1.03284	0.240742	-0.0385396	0.0951817		Q9BRQ8;Q9BRQ8-2	Q9BRQ8;Q9BRQ8-2	142.27
Q04446	GBE1	1,4-alpha-glucan-branching enzyme	+		1.22878	1.15295	1.13936	1.04138	0.983498	0.998497	0.134878	0.0578315	0.103531		Q04446;E9PGM4	Q04446;E9PGM4	285.44
Q9H426	RIMS4	Regulating synaptic membrane exocytosis protein 4	+		1.09275	1.05658	1.04077	0.984676	1.0917	1.00993	-0.0384359	0.116897	0.181421		Q9H426;Q9H426-2	Q9H426;Q9H426-2	45.672
Q12866	MERTK	Tyrosine-protein kinase Mer;Receptor protein-tyrosine kinase	+		1.20406	0.885749	1.28236	0.965378	0.760283	1.03033	0.0993626	0.243791	0.118094		Q12866;E9PHX8;H7C3L9	Q12866;E9PHX8	20.697
Q06481	APLP2	Amyloid-like protein 2	+		0.989672	1.15074	1.21079	0.834716	0.890749	1.09129	0.345056	0.101381	0.132248		Q06481;Q06481-3;Q06481-6;F5GZY0;Q06481-2;Q06481-5;E9PQS3;E9PSC7;E9PK76	Q06481;Q06481-3;Q06481-6;F5GZY0;Q06481-2;Q06481-5	135.15
Q9UK39	CCRN4L	Nocturnin	+		1.11957	1.14094	0.936321	1.15775	0.82959	1.32333	-0.0363926	0.178874	0.141302		Q9UK39	Q9UK39	69.128
P53396	ACLY	ATP-citrate synthase	+		1.2873	1.28948	1.15979	0.950943	0.899392	0.783963	0.157561	0.0961269	0.195096		P53396;K7EIE7;K7ESG8	P53396	323.31
Q13637	RAB32	Ras-related protein Rab-32	+		1.11204	1.08543	1.11032	0.956173	1.0374	0.993408	0.20201	0.166587	0.0551957		Q13637;H0YEA4	Q13637	250.73
Q00653	NFKB2	Nuclear factor NF-kappa-B p100 subunit;Nuclear factor NF-kappa-B p52 subunit	+		1.02	1.08509	1.10662	0.813142	0.973661	0.918567	0.216858	0.127897	0.168		Q00653-4	Q00653-4	323.31
P19256	CD58	Lymphocyte function-associated antigen 3	+		1.17846	1.12857	1.24887	1.08278	1.00684	1.02417	0.393416	0.147958	0.190552		P19256-3;P19256;B1AMW1;P19256-2;H0YDI1	P19256-3;P19256;B1AMW1;P19256-2	8.43
Q5MNZ9	WIPI1	WD repeat domain phosphoinositide-interacting protein 1	+		1.08595	1.18891	1.31465	0.95615	1.0632	1.04706	0.378512	0.390338	0.262553		Q5MNZ9;Q5MNZ9-2;G5EA37;K7ELY0	Q5MNZ9;Q5MNZ9-2;G5EA37;K7ELY0	113.99
P78352	DLG4	Disks large homolog 4	+		1.20342	1.16667	1.22797	1.05282	1.09606	0.994496	0.482022	0.206643	0.364348		P78352;P78352-3;P78352-2;C9JYG3;O14909;C9JWP9;K7EQM6	P78352;P78352-3;P78352-2	72.898
Q3SY69	ALDH1L2	Mitochondrial 10-formyltetrahydrofolate dehydrogenase	+		1.04685	0.953933	1.0315	1.23173	1.01312	0.829096	0.230941	-0.0196091	-0.00257023		Q3SY69;Q3SY69-3;H0YHN9;Q3SY69-2	Q3SY69	58.252
Q13907	IDI1	Isopentenyl-diphosphate Delta-isomerase 1	+		1.09885	0.981255	0.951187	1.16508	0.985225	0.945143	0.0585243	0.135009	0.0190613		Q13907;Q13907-2;C9JKM8;Q9BXS1	Q13907;Q13907-2	323.31
Q9UKJ5	CHIC2	Cysteine-rich hydrophobic domain-containing protein 2	+		0.747041	1.16953	0.808371	0.920794	0.992443	0.642797	0.364348	-0.0284251	0.066537		Q9UKJ5;D6RDW7;H0Y8H1	Q9UKJ5;D6RDW7;H0Y8H1	22.655
Q96LT4	SAMD8	Sphingomyelin synthase-related protein 1	+		1.13663	0.939467	0.797406	1.06693	0.842702	0.988576	0.0701146	0.295841	0.0931544		Q96LT4;Q5JSC9;Q96LT4-2	Q96LT4;Q5JSC9;Q96LT4-2	8.1711
O43379	WDR62	WD repeat-containing protein 62	+		0.925641	0.860265	1.04409	1.1129	0.875082	0.815984	0.0806576	0.0985544	0.325386		O43379;O43379-2;H7C3R4;O43379-3	O43379	82.821
Q14141	2018-09-06	Septin-6	+		0.974586	0.837793	0.931798	0.972862	0.798331	0.778865	0.104873	0.090447	0.143394		Q14141;B1AMS2;F5H1J5;Q14141-2;Q14141-4;B4E049;Q14141-3	Q14141;B1AMS2;F5H1J5;Q14141-2;Q14141-4;B4E049	323.31
P13674	P4HA1	Prolyl 4-hydroxylase subunit alpha-1	+		1.02659	0.998049	0.858561	1.18015	1.08786	0.868124	0.185613	0.140386	0.121148		P13674	P13674	323.31
Q16626	MEA1	Male-enhanced antigen 1	+		0.957202	0.964544	0.926936	0.946617	0.866626	0.821904	0.187261	-0.103426	0.402395		Q16626	Q16626	33.287
Q9H1X3	DNAJC25	DnaJ homolog subfamily C member 25	+		0.832542	0.868746	0.926969	1.30203	1.38579	0.698399	0.429428	0.425352	0.244887		Q9H1X3;Q9H1X3-2;F2Z3D1;J3QR79	Q9H1X3;Q9H1X3-2	4.4108
Q9BRS8	LARP6	La-related protein 6	+		1.02837	1.03912	1.07915	1.03028	1.07766	0.973054	0.209516	0.284277	-0.0822093		Q9BRS8;Q9BRS8-2;K7EPD2;H0YMC6	Q9BRS8	123.78
P50452	SERPINB8	Serpin B8	+		1.29808	1.22615	1.13764	0.426989	0.819535	0.620918	-0.181738	0.0453032	0.070252		P50452;P50452-2;C9JVA8;H7BXK7;P50452-3;C9JTJ8;O75830;C9J7N5	P50452;P50452-2;C9JVA8	41.499
F8WAT1	NFASC	Neurofascin	+		1.31331	1.22739	0.927172	0.886338	0.903309	0.440004	0.0951817	-0.02869	0.0719		F8WAT1;H7BY57;O94856-4;O94856-12;O94856-9;H7C0L6	F8WAT1;H7BY57;O94856-4;O94856-12;O94856-9	152.79
Q10471	GALNT2	Polypeptide N-acetylgalactosaminyltransferase 2;Polypeptide N-acetylgalactosaminyltransferase 2 soluble form;Polypeptide N-acetylgalactosaminyltransferase	+		1.01526	1.11999	1.10073	0.717046	0.778561	0.731598	0.0836559	0.0764222	0.227248		Q10471;G3V1S6;B7Z8V8	Q10471;G3V1S6	323.31
O14874	BCKDK	[3-methyl-2-oxobutanoate dehydrogenase [lipoamide]] kinase, mitochondrial	+		0.895785	1.16538	0.972898	0.675056	0.884668	0.602848	0.103263	-0.00956776	0.107554		O14874;O14874-2;O14874-3;H3BTL2;H3BS02;H3BNP3;H3BUV3;H3BQP2	O14874;O14874-2;O14874-3;H3BTL2;H3BS02	253.84
P19021	PAM	Peptidyl-glycine alpha-amidating monooxygenase;Peptidylglycine alpha-hydroxylating monooxygenase;Peptidyl-alpha-hydroxyglycine alpha-amidating lyase	+		1.11171	1.17487	0.87836	0.553477	0.976533	0.583404	0.210514	0.0261627	0.115033		P19021;P19021-5;P19021-6;P19021-4;P19021-3;F8WE90;P19021-2;H7BYD9;A6NMH0;H0Y9I4;D6RG20;F8W8D9	P19021;P19021-5;P19021-6;P19021-4;P19021-3;F8WE90;P19021-2;H7BYD9	92.407
F8W946	FSD1L	FSD1-like protein	+		1.16504	1.10899	0.835699	0.723062	0.789467	0.468318	0.228973	-0.0180013	0.339023		F8W946;Q9BXM9-2;Q9BXM9;B7Z3W5;Q8N450;Q9BXM9-3	F8W946;Q9BXM9-2;Q9BXM9;B7Z3W5;Q8N450	179.98
O95716	RAB3D	Ras-related protein Rab-3D	+		1.07756	1.06596	1.03889	0.695328	0.656276	0.640964	0.124328	0.22231	0.0999011		O95716	O95716	209.65
P08134	RHOC	Rho-related GTP-binding protein RhoC	+		1.03982	1.45725	1.93222	1.06415	1.10208	1.36451	0.0802483	-0.200598	-0.0536136		P08134;Q5JR08;E9PQH6;Q5JR07;Q5JR05;U3KQA9;U3KQV3;Q5JR06;E9PN11;E9PLA2	P08134;Q5JR08;E9PQH6	33.05
Q8IUW5	RELL1	RELT-like protein 1	+		1.11335	1.51308	1.8227	0.976258	0.780018	0.8478	0.265197	-0.192101	0.016211		Q8IUW5;D6RBN9	Q8IUW5;D6RBN9	89.304
P17931	LGALS3	Galectin-3;Galectin	+		0.944476	1.19011	1.52133	0.819635	0.862356	1.08588	0.373286	0.0343565	-0.0432296		P17931;G3V3R6	P17931;G3V3R6	56.7
P20337	RAB3B	Ras-related protein Rab-3B	+		1.18983	1.39134	2.13942	0.657604	0.773072	1.31248	0.324811	0.0850168	-0.00439245		P20337	P20337	50.723
O14498	ISLR	Immunoglobulin superfamily containing leucine-rich repeat protein	+		1.36782	1.63923	1.55494	0.88661	0.979279	1.14456	0.0447438	0.086512	0.311387		O14498;H0YN67;H0YL90	O14498;H0YN67;H0YL90	47.224
Q96CV9	OPTN	Optineurin	+		1.16713	1.34591	1.45626	1.02092	0.995701	1.17331	0.258097	0.132774	0.145221		Q96CV9;Q96CV9-2;Q96CV9-3;X6RKL2;H7C1H4	Q96CV9;Q96CV9-2;Q96CV9-3	239.31
Q9NR19	ACSS2	Acetyl-coenzyme A synthetase, cytoplasmic	+		1.10494	1.49707	1.46247	1.05531	1.06899	1.1095	0.300885	0.220454	0.202512		Q9NR19;Q9NR19-2;E7EWU3;F8WCJ4;C9IYL0;B4DEH9;C9JY31;C9JXD9;F8WDJ9;C9J7L5	Q9NR19;Q9NR19-2;E7EWU3	167.18
P78357	CNTNAP1	Contactin-associated protein 1	+		1.20399	1.51656	1.68508	0.738195	0.810986	1.05122	0.156655	0.00561566	0.233888		P78357;K7EMM9	P78357	250.13
P62745	RHOB	Rho-related GTP-binding protein RhoB	+		1.62414	1.63593	1.26485	0.828237	0.522291	0.357448	-0.0508761	-0.232311	-0.104868		P62745	P62745	92.725
Q8IVW6	ARID3B	AT-rich interactive domain-containing protein 3B	+		1.37493	1.33641	1.12034	0.836352	0.576003	0.585399	-0.0350914	-0.0362892	0.0797024		Q8IVW6-4;Q8IVW6;Q8IVW6-3;H3BQ92	Q8IVW6-4;Q8IVW6;Q8IVW6-3	263.06
O00445	SYT5	Synaptotagmin-5	+		1.75486	1.40973	1.12711	1.39472	1.07239	0.719972	0.291604	-0.059495	-0.0186296		O00445;K7EJC4;K7EQ59	O00445	10.686
P49327	FASN	Fatty acid synthase;[Acyl-carrier-protein] S-acetyltransferase;[Acyl-carrier-protein] S-malonyltransferase;3-oxoacyl-[acyl-carrier-protein] synthase;3-oxoacyl-[acyl-carrier-protein] reductase;3-hydroxyacyl-[acyl-carrier-protein] dehydratase;Enoyl-[acyl-carrier-protein] reductase;Oleoyl-[acyl-carrier-protein] hydrolase	+		1.42297	1.39895	1.27435	1.07986	0.964219	0.831131	-0.00620244	0.00733908	-0.000663872		P49327;J3KTF0	P49327	323.31
Q14088	RAB33A	Ras-related protein Rab-33A	+		1.62847	1.47444	1.2853	1.1494	0.767002	0.739705	0.167615	0.0227584	0.0274372		Q14088	Q14088	71.889
Q14517	FAT1	Protocadherin Fat 1;Protocadherin Fat 1, nuclear form	+		1.70871	1.82608	1.4215	0.957154	0.854377	0.664479	0.0740944	0.0506062	-0.0413428		Q14517;D6RCE4;H0Y9H4;H0Y9C8;H0Y8F5	Q14517	323.31
O95210	STBD1	Starch-binding domain-containing protein 1	+		1.32324	1.41887	1.27568	1.06614	0.878381	0.744976	0.0963969	0.0626743	0.0415233		O95210;B3KMK8	O95210;B3KMK8	323.31
Q16850	CYP51A1	Lanosterol 14-alpha demethylase	+		1.64199	1.44658	0.953243	1.19778	0.949742	0.64285	0.0521377	0.0986889	0.12618		Q16850;Q16850-2;H7C0D0;C9IYR8	Q16850;Q16850-2	323.31
F5GYV3	TM7SF2	Delta(14)-sterol reductase	+		1.4693	1.64953	1.49946	0.688473	0.694077	0.733486	0.505993	-0.225211	0.134221		F5GYV3;O76062;H0YEN6;E9PS18;E9PLS9;O76062-2	F5GYV3;O76062;H0YEN6;E9PS18;E9PLS9;O76062-2	11.377
P17600	SYN1	Synapsin-1	+		1.35997	1.4379	1.19648	0.993553	0.846289	0.702415	0.452385	0.117562	0.176067		P17600-2	P17600-2	323.31
P33897	ABCD1	ATP-binding cassette sub-family D member 1	+		1.49897	1.48037	1.29582	0.804163	0.878903	0.863937	0.0174944	0.210264	0.286526		P33897;H0Y7L9;A6NEP8	P33897	143.54
O95873	C6orf47	Uncharacterized protein C6orf47	+		1.20795	1.27397	1.25387	0.793478	0.718705	0.715521	0.216486	-0.272228	0.292075		O95873	O95873	155.25
Q03112	MECOM	MDS1 and EVI1 complex locus protein EVI1	+		1.74425	1.36659	1.27606	0.787679	0.5406	0.797222	0.230203	0.109695	0.293606		Q03112-3;E7EQ57;Q03112-4;Q03112;Q03112-5;Q03112-6;E7EUL6;H9KVD4;E7EPY2;E7ERX0;Q13465;F6VZI5;E9PGE9;E7EU48;C9JU02	Q03112-3;E7EQ57;Q03112-4;Q03112;Q03112-5;Q03112-6;E7EUL6	76.816
O95772	STARD3NL	MLN64 N-terminal domain homolog	+		1.38624	1.34948	1.27423	0.810629	0.528603	0.604808	0.394295	0.252537	-0.0843643		O95772;C9JKL2;C9JPX5;C9JJ39;C9J3F5	O95772;C9JKL2;C9JPX5	27.653
Q6X4W1	NSMF	NMDA receptor synaptonuclear signaling and neuronal migration factor	+		1.33179	1.31708	1.18442	0.977404	0.564149	0.711034	0.374734	0.0440444	0.295958		Q6X4W1;Q6X4W1-3;F5H603;Q6X4W1-6;Q6X4W1-2;Q6X4W1-4;F5GZW0;Q5T359;Q6X4W1-5;Q5T358	Q6X4W1;Q6X4W1-3;F5H603;Q6X4W1-6;Q6X4W1-2;Q6X4W1-4;F5GZW0;Q5T359	20.586
P50552	VASP	Vasodilator-stimulated phosphoprotein	+		1.3897	1.45986	1.46711	0.700987	0.661999	0.628977	0.256528	0.166844	0.270947		P50552;K7EM16;K7ENL7;K7ENR7;K7EIG8;K7EQD0	P50552	193.62
P46821	MAP1B	Microtubule-associated protein 1B;MAP1B heavy chain;MAP1 light chain LC1	+		0.813653	0.844745	0.856012	0.964994	0.929434	0.9532	0.0186342	-0.0184834	0.0889556		P46821;D6RA40;D6RGJ3;D6RCL2	P46821	323.31
Q9UMS6	SYNPO2	Synaptopodin-2	+		0.888072	0.808642	1.00292	1.35068	1.1203	1.35864	-0.149985	0.0464211	0.7122		Q9UMS6;B4E258	Q9UMS6	3.1639
Q8TD30	GPT2	Alanine aminotransferase 2	+		0.833745	0.747254	0.837256	1.16381	1.0575	1.10885	-0.279004	0.068602	0.0482362		Q8TD30;Q8TD30-2;H3BU54	Q8TD30;Q8TD30-2	323.31
P23381	WARS	Tryptophan--tRNA ligase, cytoplasmic;T1-TrpRS;T2-TrpRS	+		0.687536	0.713942	0.705534	0.971093	0.955064	0.878093	-0.0119808	0.0669503	0.100036		P23381;P23381-2;G3V3H8;G3V3Y5;G3V277;G3V423;G3V5U1;G3V456;G3V3P2;G3V227;G3V2Y7;H0YJP3;G3V3X0;G3V4C7;G3V4N8;G3V5W1;G3V3S7;G3V4S4;G3V313;G3V339;G3V2F2;G3V3R3;G3V4N0;G3V5H5;P78534;G3V4A3;G3V4Q0	P23381;P23381-2;G3V3H8;G3V3Y5;G3V277	323.31
O96007	MOCS2	Molybdopterin synthase catalytic subunit	+		0.749049	0.735706	0.800603	1.01552	0.897054	1.02996	0.0836559	-0.0644045	0.206518		O96007	O96007	58.132
Q8NI08	NCOA7	Nuclear receptor coactivator 7	+		0.726658	0.794508	0.943504	0.862595	0.935924	1.06345	0.149389	0.0901759	0.0989585		Q8NI08-2;Q5JVL2	Q8NI08-2	323.31
P00558	PGK1	Phosphoglycerate kinase 1	+		0.802932	0.87757	0.867166	0.990048	0.960443	0.90144	0.170566	0.049352	0.14978		P00558;B7Z7A9;E7ERH5	P00558;B7Z7A9;E7ERH5	323.31
P45877	PPIC	Peptidyl-prolyl cis-trans isomerase C	+		0.532129	0.90596	1.0214	0.942457	1.07084	1.05315	0.164014	0.0655722	0.128425		P45877	P45877	6.3078
Q8WXA3	RUFY2	RUN and FYVE domain-containing protein 2	+		0.628109	0.841844	0.710679	0.240151	0.341266	0.380826	0.0621217	0.0451634	0.141433		Q8WXA3-3	Q8WXA3-3	70.041
Q9UJ70	NAGK	N-acetyl-D-glucosamine kinase	+		0.622755	0.712556	0.705922	0.210981	0.313217	0.321639	-0.0028593	0.0824301	0.273814		Q9UJ70;H7C3G9;Q9UJ70-2;C9JEV6;H7C286;E9PPU6;H7C1L7;H0YEB7;H0YC94;H0YF44;H0YE82	Q9UJ70;H7C3G9;Q9UJ70-2;C9JEV6;H7C286	323.31
P27105	STOM	Erythrocyte band 7 integral membrane protein	+		0.620478	0.66766	0.653063	0.203682	0.329401	0.453117	0.0448837	0.063779	0.31313		P27105;B4E2V5;P27105-2	P27105;B4E2V5	307.75
P62328	TMSB4X	Thymosin beta-4;Hematopoietic system regulatory peptide	+		0.934743	0.86353	1.00907	0.62318	0.68085	0.674274	-0.0572266	0.0381552	0.0152121		P62328;Q5T4B6	P62328;Q5T4B6	9.2492
Q5VSG8	MANEAL	Glycoprotein endo-alpha-1,2-mannosidase-like protein	+		0.85346	0.996381	0.846592	0.610201	0.525225	0.870776	-0.067198	0.0306892	0.338567		Q5VSG8;Q5VSG8-3;H0YCZ3;E9PMU5;Q5VSG8-2	Q5VSG8;Q5VSG8-3	10.996
Q9NXS3	KLHL28	Kelch-like protein 28	+		0.966464	0.876371	NaN	0.816183	0.741183	NaN	0.0635029	0.213503	-0.0325805		Q9NXS3;J3KNY7;Q9NXS3-2	Q9NXS3;J3KNY7;Q9NXS3-2	7.8894
P30825	SLC7A1	High affinity cationic amino acid transporter 1	+		1.07131	0.973144	0.713525	0.638082	0.671962	0.531924	-0.086967	0.0676387	0.119954		P30825;Q5JR49	P30825	15.457
Q8NB46	ANKRD52	Serine/threonine-protein phosphatase 6 regulatory ankyrin repeat subunit C	+		1.08592	1.02308	0.838446	0.656449	0.651341	0.721478	0.0289935	0.0747794	0.0787464		Q8NB46	Q8NB46	269.03
O15069	NACAD	NAC-alpha domain-containing protein 1	+		0.979083	0.97487	0.980874	0.675699	0.717136	0.707279	0.105812	0.0147838	0.0903114		O15069	O15069	323.31
Q13085	ACACA	Acetyl-CoA carboxylase 1;Biotin carboxylase	+		1.06748	0.929109	0.873478	0.738944	0.614412	0.527611	0.1133	0.0978804	0.0408223		Q13085;Q13085-4;Q13085-2;K4DID9;K7EK64;K7EPF1;D3YTK0;K7EJ22;X6RCE4;S4R3S7;E9PEW7;K7EMF7	Q13085;Q13085-4;Q13085-2	323.31
Q13492	PICALM	Phosphatidylinositol-binding clathrin assembly protein	+		0.983381	0.862943	0.838991	0.554122	0.625408	0.572487	0.175812	0.107286	0.0797024		Q13492;Q13492-2;Q13492-5;Q13492-3;H0YCY1;E9PKP6;E9PLJ8;E9PK13;E9PJT1	Q13492;Q13492-2;Q13492-5;Q13492-3	323.31
Q9Y217	MTMR6	Myotubularin-related protein 6	+		0.89355	0.847369	0.871328	0.806108	0.652853	0.681153	0.125783	0.0419438	0.116099		Q9Y217;Q9Y217-2	Q9Y217;Q9Y217-2	323.31
Q5W111	SPRYD7	SPRY domain-containing protein 7	+		0.89975	0.818342	0.762586	0.727354	0.728723	0.683978	0.0278618	0.214622	0.136848		Q5W111;Q5W111-2	Q5W111;Q5W111-2	118.07
P41250	GARS	Glycine--tRNA ligase	+		0.818872	0.828171	0.958942	0.659327	0.694142	0.733063	0.108759	0.147307	0.192321		P41250;F8WCK4;H7C443	P41250	323.31
Q96IW7	SEC22A	Vesicle-trafficking protein SEC22a	+		0.960393	0.987227	0.744465	0.637931	0.817458	0.576803	0.0200577	0.190046	0.173128		Q96IW7;C9JRY4;C9JNZ0;C9JZ27;C9JDJ8;F8WAU7;C9JR77;C9J463	Q96IW7;C9JRY4;C9JNZ0;C9JZ27;C9JDJ8;F8WAU7;C9JR77;C9J463	21.686
Q9H668	OBFC1	CST complex subunit STN1	+		0.859607	0.958434	0.866234	0.564611	0.703193	0.832354	0.15562	0.0896338	0.165944		Q9H668	Q9H668	37.637
G5E994	GPR107	Protein GPR107	+		0.728694	0.815574	0.673865	0.57914	0.55044	0.467671	-0.00878388	0.302173	0.0234682		G5E994;Q5VW38;Q5VW38-2;Q5VW38-3;U3KQD2	G5E994;Q5VW38;Q5VW38-2;Q5VW38-3	22.488
Q9Y223	GNE	Bifunctional UDP-N-acetylglucosamine 2-epimerase/N-acetylmannosamine kinase;UDP-N-acetylglucosamine 2-epimerase (hydrolyzing);N-acetylmannosamine kinase	+		0.746367	0.843548	0.814854	0.57561	0.615536	0.531377	-0.00924841	0.108357	0.0514416		Q9Y223;Q9Y223-2;Q9Y223-3;Q9Y223-5;Q9Y223-4	Q9Y223;Q9Y223-2;Q9Y223-3;Q9Y223-5;Q9Y223-4	323.31
Q96GC9	VMP1;TMEM49	Vacuole membrane protein 1	+		0.770004	0.730754	0.641335	0.584251	0.579179	0.528543	0.0900404	0.359296	-0.0896971		Q96GC9;F5H2J3;K7EPE7;B4DED7;B4DGZ7;B4DVV9;K7EL93;K7EL74;K7ENU2;K7EK01;K7EMI0;K7ELS2	Q96GC9;F5H2J3;K7EPE7;B4DED7;B4DGZ7;B4DVV9	207.63
P18669	PGAM1	Phosphoglycerate mutase 1	+		0.770707	0.796497	0.742871	0.689292	0.661287	0.602757	0.105678	0.0694271	0.151859		P18669;Q8N0Y7	P18669	323.31
O95772	STARD3NL	MLN64 N-terminal domain homolog	+		0.846392	0.945359	0.765761	0.726672	0.507239	0.546075	0.0370308	0.117296	0.271306		O95772-2	O95772-2	45.191
Q9Y394	DHRS7	Dehydrogenase/reductase SDR family member 7	+		0.753207	0.821548	0.752643	0.510696	0.575241	0.560453	0.136191	0.137635	0.113167		Q9Y394;Q9Y394-2;H0YJ66;H0YJR8;H0YJE4	Q9Y394;Q9Y394-2;H0YJ66;H0YJR8	134.13
Q9UNF1	MAGED2	Melanoma-associated antigen D2	+		0.776017	0.844275	0.774619	0.663714	0.627077	0.642854	0.145612	0.129349	0.197236		Q9UNF1;Q5H909;Q9UNF1-2;Q5H907	Q9UNF1;Q5H909;Q9UNF1-2;Q5H907	323.31
Q6P1M0	SLC27A4	Long-chain fatty acid transport protein 4	+		0.816909	0.777516	0.826816	0.654127	0.60208	0.620493	0.142087	0.1129	0.143132		Q6P1M0;Q96G53	Q6P1M0	243.69
Q8NC44	FAM134A	Protein FAM134A	+		0.525255	0.61669	0.489553	0.610182	0.813908	0.531954	0.134878	0.100978	-0.0537932		Q8NC44;H7C3D5;C9JIF3;C9J3K5;F8WE68;F8WAL5	Q8NC44;H7C3D5	102.13
Q66K14	TBC1D9B	TBC1 domain family member 9B	+		0.519574	0.694711	0.574699	0.390365	0.60152	0.543435	0.242084	0.0475383	0.122209		Q66K14-2;Q66K14;G3V133;F5H6M5;H0YB58;H0YB08	Q66K14-2;Q66K14	323.31
Q5TID7	CCDC181	Coiled-coil domain-containing protein 181	+		0.559193	0.645041	0.563457	0.316456	0.627155	0.564422	0.198997	0.181929	0.213752		Q5TID7-3;Q5TID7;X6RJ50;Q5TID7-2	Q5TID7-3;Q5TID7;X6RJ50;Q5TID7-2	3.0183
P54577	YARS	Tyrosine--tRNA ligase, cytoplasmic;Tyrosine--tRNA ligase, cytoplasmic, N-terminally processed	+		0.51232	0.527363	0.580192	0.53563	0.611819	0.591823	0.0454429	0.136585	0.213005		P54577	P54577	323.31
O00499	BIN1	Myc box-dependent-interacting protein 1	+		0.663456	0.662978	0.830064	0.689957	0.713281	0.742592	0.171463	0.0692898	0.0333701		O00499;O00499-3;O00499-5;O00499-2;O00499-6;O00499-11;O00499-10;O00499-9;O00499-7;O00499-8;O00499-4;P49418;F5H533;P49418-2	O00499;O00499-3;O00499-5;O00499-2;O00499-6;O00499-11;O00499-10;O00499-9;O00499-7;O00499-8;O00499-4	323.31
Q9Y3D2	MSRB2	Methionine-R-sulfoxide reductase B2, mitochondrial	+		0.66774	0.75993	0.850936	0.644221	0.753266	0.750362	0.17031	0.120883	0.108357		Q9Y3D2;H0YE51	Q9Y3D2	260.08
Q6VY07	PACS1	Phosphofurin acidic cluster sorting protein 1	+		0.589064	0.728108	0.879598	0.525648	0.60899	0.664122	0.158337	0.125651	0.10742		Q6VY07;B4DF77;E9PSG7;E9PSE1;E9PPK2;E9PNZ9;H0YCU5;E9PNG7;H0YF56;H0YE62	Q6VY07;B4DF77	323.31
P08240	SRPR	Signal recognition particle receptor subunit alpha	+		0.698195	0.862658	0.903418	0.747827	0.710516	0.781631	0.18612	0.103263	0.191815		P08240;P08240-2	P08240;P08240-2	323.31
B7Z3C7	ARHGEF6	Rho guanine nucleotide exchange factor 6	+		0.417551	0.79727	0.860998	0.69814	0.672523	0.780759	0.128425	0.0854246	0.153935		B7Z3C7;Q15052-2;Q15052	B7Z3C7;Q15052-2;Q15052	46.143
Q93050	ATP6V0A1	V-type proton ATPase 116 kDa subunit a isoform 1;V-type proton ATPase subunit a	+		0.667354	0.779984	0.700627	0.51013	0.479021	0.48077	0.0959919	0.065848	0.0384361		Q93050;F5H569;Q93050-1;B7Z641;B7Z2A9;K7EPG4;K7EM24;K7ELZ6;F5H1T6;K7EQW2;Q9HBG4;K7ERA0	Q93050;F5H569;Q93050-1;B7Z641;B7Z2A9	323.31
Q08722	CD47	Leukocyte surface antigen CD47	+		0.684892	0.6008	0.530698	0.795266	0.536201	0.479339	0.0852886	0.0999011	-0.000880283		Q08722;Q08722-3;Q08722-2;Q08722-4;H7BYS8	Q08722;Q08722-3;Q08722-2;Q08722-4	7.4952
Q14789	GOLGB1	Golgin subfamily B member 1	+		0.587083	0.618576	0.606708	0.513858	0.455924	0.439037	0.0922074	0.0721745	0.113167		Q14789-2	Q14789-2	323.31
P84077	ARF1;ARF3	ADP-ribosylation factor 1;ADP-ribosylation factor 3	+		0.531003	0.699086	0.632909	0.661327	0.492845	0.478577	0.0497701	0.10286	0.09815		P84077;P61204;F5H423;B7ZB63;F5H0C7	P84077;P61204;F5H423	323.31
Q8NHP6	MOSPD2	Motile sperm domain-containing protein 2	+		0.5112	0.579212	0.615342	0.540439	0.536768	0.351104	0.254957	0.102053	-0.00141455		Q8NHP6;R4GMN1;R4GMW5	Q8NHP6;R4GMN1	148.04
Q15907	RAB11B;RAB11A	Ras-related protein Rab-11B;Ras-related protein Rab-11A	+		0.686606	0.731553	0.675658	0.47545	0.538134	0.488662	0.0272955	0.10675	0.141956		Q15907;B4DMK0;P62491;J3KQP6;H3BMH2;H3BSC1;P62491-2;B4DQU5;P57735;M0R2D0;M0R377;H3BN38	Q15907;B4DMK0;P62491;J3KQP6;H3BMH2;H3BSC1;P62491-2	323.31
Q00341	HDLBP	Vigilin	+		0.720765	0.682304	0.689847	0.63224	0.531411	0.465613	0.109026	0.0549179	0.167486		Q00341;H0Y394;H7C0A4;H7C2D1;C9J5E5;C9JIZ1;H7BZC3;C9JZI8;C9JHZ8;C9JES8;C9JHS7;C9JT62;C9JK79;C9JQ82;C9JBS3;C9JEJ8;C9JHN6;H7C3D0;C9JMQ6;C9JHS9;C9J739	Q00341;H0Y394	323.31
Q7Z3E5	ARMC9	LisH domain-containing protein ARMC9	+		0.607989	0.663097	0.710428	0.51032	0.516164	0.516751	0.122871	0.0941009	0.163112		Q7Z3E5-2	Q7Z3E5-2	308.66
Q969F9	HPS3	Hermansky-Pudlak syndrome 3 protein	+		0.500914	0.611143	0.558598	0.528638	0.501143	0.404527	0.184725	0.145221	-0.00521762		Q969F9;Q969F9-2;G5E9V4;H7C5G2	Q969F9;Q969F9-2;G5E9V4	95.57
Q5T5C7	SARS	Serine--tRNA ligase, cytoplasmic	+		0.646195	0.599609	0.679776	0.574686	0.573417	0.523612	0.0535284	0.137766	0.188907		Q5T5C7;P49591	Q5T5C7;P49591	323.31
Q9BX10	GTPBP2	GTP-binding protein 2	+		0.691223	0.606282	0.451847	0.264229	0.346812	0.296251	0.0889556	0.0443242	0.10541		Q9BX10;Q9BX10-4;X6RJ09;Q9BX10-2;H0Y7A5;Q9BX10-3;H0Y4M5;H0Y5J1	Q9BX10;Q9BX10-4;X6RJ09;Q9BX10-2;H0Y7A5	91.317
Q9NZ09	UBAP1	Ubiquitin-associated protein 1	+		0.615812	0.655692	0.547521	0.344106	0.272432	0.345993	0.170053	0.0899048	0.146655		Q9NZ09;Q9NZ09-2;Q9NZ09-4;Q9NZ09-3	Q9NZ09;Q9NZ09-2;Q9NZ09-4;Q9NZ09-3	297.5
Q9HCU4	CELSR2	Cadherin EGF LAG seven-pass G-type receptor 2	+		0.769215	0.769215	0.475496	0.413013	0.38112	0.316672	0.236952	0.131458	0.193709		Q9HCU4	Q9HCU4	32.359
O94973	AP2A2	AP-2 complex subunit alpha-2	+		0.606783	0.640061	0.539881	0.364314	0.311926	0.280463	0.200755	0.196985	0.16543		O94973-2;O94973-3	O94973-2;O94973-3	323.31
P51572	BCAP31	B-cell receptor-associated protein 31	+		0.676112	0.70663	0.514405	0.448764	0.454892	0.293885	0.179766	0.196985	0.23634		P51572-2;P51572;C9JSP1;C9JQ75;C9J0M4;C9JMD7;C9JM14	P51572-2;P51572;C9JSP1;C9JQ75;C9J0M4;C9JMD7	161.64
Q9NYL9	TMOD3	Tropomodulin-3	+		0.413551	0.508832	0.648211	0.27449	0.315648	0.377286	0.0408223	0.0968015	0.0404014		Q9NYL9;H0YNJ8;H0YKU1	Q9NYL9;H0YNJ8;H0YKU1	323.31
P07737	PFN1	Profilin-1	+		0.362899	0.427331	0.525432	0.346375	0.365497	0.433638	0.0483758	0.0110662	0.146525		P07737;I3L3D5	P07737	323.31
Q9BVK6	TMED9	Transmembrane emp24 domain-containing protein 9	+		0.486559	0.508868	0.554111	0.328308	0.467036	0.352694	0.0189191	0.153287	0.0561673		Q9BVK6	Q9BVK6	305.57
Q01518	CAP1	Adenylyl cyclase-associated protein 1	+		0.442493	0.448242	0.502382	0.381016	0.372632	0.36444	0.032242	0.0614305	0.0615688		Q01518;Q01518-2;Q5T0R1;Q5T0R9;Q5T0R4;Q5T0R3;Q5T0R2;Q5T0R7;Q5T0R6;Q5T0R5;Q5T0S3;Q5T0R8	Q01518;Q01518-2	323.31
Q32P28	LEPRE1	Prolyl 3-hydroxylase 1	+		0.439064	0.460162	0.467708	0.268082	0.28513	0.338442	0.0628124	0.130272	0.0643311		Q32P28;Q32P28-4;Q32P28-3;Q32P28-2;E2QRI1;H7C0D1;H7C2W6	Q32P28;Q32P28-4;Q32P28-3	323.31
P53618	COPB1	Coatomer subunit beta	+		0.477936	0.462649	0.419414	0.363875	0.362672	0.346348	0.0291349	0.137504	0.0684644		P53618;E9PP73;E9PP63;E9PKQ1	P53618;E9PP73	323.31
Q9HB71	CACYBP	Calcyclin-binding protein	+		0.481432	0.423881	0.444029	0.375204	0.405923	0.372012	0.1038	0.0747794	0.0758749		Q9HB71;Q9HB71-3;Q9HB71-2;B2ZWH1	Q9HB71;Q9HB71-3	323.31
Q9HCU5	PREB	Prolactin regulatory element-binding protein	+		0.521257	0.550015	0.571368	0.34593	0.30877	0.341468	0.0766959	0.0968015	0.0347791		Q9HCU5;B5MC98;H7C2N7;H7C0W3;F8WCS5	Q9HCU5;B5MC98	323.31
P16435	POR	NADPH--cytochrome P450 reductase	+		0.514769	0.577372	0.547352	0.314696	0.352476	0.31079	0.113834	0.0835198	0.0476779		P16435;H0Y4R2;F5H468;E7EVY7;E7EMD0;E7EPN3;C9JU80;E7EWU0	P16435;H0Y4R2;F5H468;E7EVY7;E7EMD0	323.31
Q96AG4	LRRC59	Leucine-rich repeat-containing protein 59	+		0.554047	0.515849	0.634724	0.465619	0.3811	0.447587	0.0997664	0.0545012	0.151209		Q96AG4;I3L223	Q96AG4	299.74
Q9UGP8	SEC63	Translocation protein SEC63 homolog	+		0.47546	0.492927	0.512139	0.330669	0.29463	0.257714	0.129745	0.0652966	0.10017		Q9UGP8;A6PVC9	Q9UGP8	323.31
P52209	PGD	6-phosphogluconate dehydrogenase, decarboxylating	+		0.455442	0.468505	0.42133	0.282895	0.277355	0.255615	0.0497701	0.104605	0.184852		P52209;B4DQJ8;F5H7U0;K7EPF6;K7EMN2;K7ELN9	P52209;B4DQJ8;F5H7U0	323.31
P30519	HMOX2	Heme oxygenase 2	+		0.566461	0.595404	0.528666	0.35493	0.274984	0.408204	0.194087	0.0437644	0.105142		P30519-2	P30519-2	323.31
P68104	EEF1A1	Elongation factor 1-alpha 1	+		0.440235	0.364199	0.393155	0.408213	0.389321	0.419818	0.108759	0.0969364	0.153287		P68104;Q5JR01;A6PW80	P68104	323.31
O15066	KIF3B	Kinesin-like protein KIF3B;Kinesin-like protein KIF3B, N-terminally processed	+		0.538878	0.53802	0.532321	0.327868	0.270529	0.314169	0.173895	0.0564447	0.111165		O15066;B4DSR5	O15066;B4DSR5	323.31
P48444	ARCN1	Coatomer subunit delta	+		0.498346	0.43677	0.437003	0.337171	0.29211	0.283618	0.0855607	0.128293	0.229219		P48444;B0YIW6;P48444-2;E9PK34	P48444;B0YIW6;P48444-2	323.31
P10109	FDX1	Adrenodoxin, mitochondrial	+		0.542457	0.418997	0.514949	0.286863	0.321796	0.415064	0.132116	0.11703	0.152248		P10109	P10109	65.562
P49589	CARS	Cysteine--tRNA ligase, cytoplasmic	+		0.441427	0.490141	0.431886	0.443098	0.433035	0.397211	0.0585243	0.144177	0.147958		P49589-3;P49589;A8MVQ3;E9PLP0;E9PRS8;C9JLN0	P49589-3;P49589;A8MVQ3	323.31
P04406	GAPDH	Glyceraldehyde-3-phosphate dehydrogenase	+		0.480899	0.477693	0.508876	0.442949	0.430999	0.397841	0.145873	0.0930192	0.192825		P04406;E7EUT5;O14556;H0Y4M7	P04406;E7EUT5	323.31
O15511	ARPC5	Actin-related protein 2/3 complex subunit 5	+		0.438805	0.471902	0.488512	0.345351	0.355248	0.406069	0.1956	0.0579701	0.147437		O15511;B1ALC0;O15511-2	O15511;B1ALC0;O15511-2	291.98
Q8N5K1	CISD2	CDGSH iron-sulfur domain-containing protein 2	+		0.322222	0.406637	0.377309	0.371468	0.348344	0.349068	0.171335	0.158466	0.117296		Q8N5K1;I3L1N9;D6RCF4	Q8N5K1;I3L1N9;D6RCF4	54.808
P31947	SFN	14-3-3 protein sigma	+		0.412111	0.390344	0.381445	0.4397	0.288362	0.340575	0.162726	0.112633	0.178619		P31947-2	P31947-2	1.0939
P31150	GDI1	Rab GDP dissociation inhibitor alpha	+		0.391721	0.424952	0.492881	0.296135	0.254167	0.293464	0.163241	0.097476	0.192573		P31150;G5E9U5	P31150	323.31
Q04771	ACVR1	Activin receptor type-1	+		0.498663	0.509694	0.515633	0.344113	0.318197	0.334322	0.175812	0.168385	0.210888		Q04771	Q04771	9.8771
Q7Z7H5	TMED4	Transmembrane emp24 domain-containing protein 4	+		0.42988	0.501131	0.458875	0.38925	0.398504	0.290568	0.236584	0.182438	0.124063		Q7Z7H5;Q7Z7H5-3;Q7Z7H5-2;F8W7F7	Q7Z7H5;Q7Z7H5-3;Q7Z7H5-2	204.09
P13639	EEF2	Elongation factor 2	+		0.596133	0.526584	0.538712	0.451747	0.369941	0.349256	0.109427	0.184598	0.271904		P13639	P13639	323.31
P52565	ARHGDIA	Rho GDP-dissociation inhibitor 1	+		0.538308	0.55062	0.590005	0.327228	0.278219	0.314163	0.191436	0.1038	0.240497		P52565;J3QQX2;J3KTF8;P52565-2;J3KRY1	P52565;J3QQX2;J3KTF8;P52565-2;J3KRY1	323.31
Q9Y3P9	RABGAP1	Rab GTPase-activating protein 1	+		0.508981	0.558054	0.638191	0.34613	0.325177	0.410997	0.246226	0.202136	0.139862		Q9Y3P9;B7Z2B4;Q9Y3P9-3;Q9Y3P9-4;B5MCD9;C9JGR5	Q9Y3P9	323.31
Q08499	PDE4D	cAMP-specific 3,5-cyclic phosphodiesterase 4D	+		0.416909	0.516703	0.42015	0.304327	0.407279	0.371137	0.132906	0.207643	0.24732		Q08499-6;Q08499;Q08499-2;Q08499-10;Q08499-9;Q08499-11;Q08499-3;Q08499-4;Q08499-5;Q08499-8;D6RHE0;Q08499-7;Q08499-12	Q08499-6;Q08499;Q08499-2;Q08499-10;Q08499-9;Q08499-11;Q08499-3;Q08499-4;Q08499-5;Q08499-8;D6RHE0	220.09
O60763	USO1	General vesicular transport factor p115	+		0.488997	0.544321	0.609362	0.319453	0.295239	0.336113	0.211012	0.232661	0.205392		O60763;O60763-2;F5H4X1;F5GYR8;H0Y7C0	O60763;O60763-2;F5H4X1;F5GYR8;H0Y7C0	323.31
Q9UBB4	ATXN10	Ataxin-10	+		0.472741	0.485087	0.479227	0.494283	0.405591	0.323845	0.132906	0.211511	0.268913		Q9UBB4;Q9UBB4-2;B1AHE4;B1AHE3;H0Y7N2	Q9UBB4;Q9UBB4-2	323.31
P51809	VAMP7	Vesicle-associated membrane protein 7	+		0.537563	0.51458	0.490375	0.526597	0.434749	0.336366	0.242328	0.24184	0.240497		P51809;P51809-3;P51809-2;E5RH06	P51809;P51809-3;P51809-2	30.079
Q6P3W7	SCYL2	SCY1-like protein 2	+		0.488362	0.524861	0.537675	0.403382	0.379336	0.262709	0.192447	0.253263	0.222805		Q6P3W7;F8VSC5;H0YI32;H0YIK6	Q6P3W7;F8VSC5	323.31
Q14201	BTG3	Protein BTG3	+		1.07866	0.693785	0.885048	0.23676	0.207822	0.60628	0.0961269	-0.027028	0.0467006		Q14201-2;Q14201;C9JLA2	Q14201-2;Q14201	2.7998
P48960	CD97	CD97 antigen;CD97 antigen subunit alpha;CD97 antigen subunit beta	+		0.728553	0.708202	0.778722	0.291796	0.291637	0.373589	0.1121	0.151209	0.20964		P48960;P48960-2;P48960-3;Q9UHX3;B4DWB8;M0R0K5;Q9UHX3-4;Q9UHX3-6;Q9UHX3-3;Q9UHX3-2;K7ELE5;K7EKV5;K7EPE8;K7EPP8;M0QY55;Q9UHX3-5	P48960;P48960-2;P48960-3	72.822
Q6FIF0	ZFAND6	AN1-type zinc finger protein 6	+		0.748654	0.833614	0.797628	0.222468	0.336688	0.464712	0.163499	0.205518	0.0344974		Q6FIF0;Q6FIF0-2;H3BM82;H0YME2;H3BT16;H3BP46;H0YMR5;H0YLR2;H0YK21;H3BMJ5	Q6FIF0;Q6FIF0-2;H3BM82;H0YME2	96.63
P12277	CKB	Creatine kinase B-type	+		0.81823	0.769476	0.815695	0.415088	0.315666	0.382016	0.197362	0.1153	0.233029		P12277;G3V4N7;H0YJG0;H0YJK0;G3V2I1	P12277;G3V4N7	323.31
Q13190	STX5;STX5A	Syntaxin-5	+		0.825835	0.70042	0.806709	0.474835	0.336966	0.385023	0.130272	0.166458	0.173639		Q13190;Q13190-2;Q13190-4;Q13190-3;B4DKR0;E9PNU4;H7C3X5;E9PP18;E9PRW9;H0YEJ8	Q13190;Q13190-2;Q13190-4;Q13190-3;B4DKR0;E9PNU4	323.31
P35221	CTNNA1	Catenin alpha-1	+		0.666366	0.691817	0.767069	0.397262	0.385057	0.413443	0.00977716	0.0439044	0.104873		P35221;P35221-2;F8W845;G3XAM7;P35221-3;E5RIB1;E5RJ41;E5RG03;H0YBB8;E5RGY6;E5RHV7;E5RJL0;E5RIE0;E5RGD2;E5RFM5;E5RFM3;E5RFK9;E5RFG3;E5RGU3;E5RHJ5;E5RJZ2;E5RIT8;E5RGG4;E5RJ43;E5RGS1	P35221;P35221-2;F8W845;G3XAM7;P35221-3	323.31
O14795	UNC13B	Protein unc-13 homolog B	+		0.622172	0.645643	0.701847	0.317921	0.355994	0.354907	0.0972063	0.283211	-0.0690129		O14795;F8W8M9;B1AM27	O14795;F8W8M9;B1AM27	227.54
Q9BV19	C1orf50	Uncharacterized protein C1orf50	+		0.664329	0.656233	0.670812	0.420089	0.384286	0.382285	0.113034	-0.00342321	0.118493		Q9BV19;R4GMT4;B4DSR2	Q9BV19	119.97
Q14669	TRIP12	E3 ubiquitin-protein ligase TRIP12	+		0.731924	0.670989	0.596865	0.486111	0.430263	0.394517	0.160017	0.115566	0.113034		Q14669-2;Q14669-4;C9JLJ5;C9JSX9;H7C1L9;F8W9P3	Q14669-2;Q14669-4	323.31
Q9C0E8	LNP	Protein lunapark	+		0.566733	0.572251	0.669808	0.442714	0.46827	0.330828	0.0870554	0.126312	0.135272		Q9C0E8;Q9C0E8-2;Q9C0E8-4;Q9C0E8-3;F5H2Q7;C9JL94;C9JM95	Q9C0E8;Q9C0E8-2;Q9C0E8-4;Q9C0E8-3;F5H2Q7	236.02
H7C2S4	CTDSPL		+		0.738359	0.733287	0.68494	0.461202	0.380486	0.341041	0.143524	0.120219	0.182184		H7C2S4	H7C2S4	1.6203
P12931	SRC	Proto-oncogene tyrosine-protein kinase Src	+		0.632047	0.781888	0.71013	0.47462	0.402834	0.315496	0.0596321	0.144046	0.253868		P12931-2;P12931;P42685;B4DY49	P12931-2;P12931	323.31
P62820	RAB1A	Ras-related protein Rab-1A	+		0.648149	0.641876	0.649687	0.355977	0.338721	0.391358	0.156655	0.228357	0.116631		P62820;E7END7;P62820-2;P62820-3;E7ETK2;P59190-2	P62820;E7END7;P62820-2;P62820-3	323.31
Q9BVM2	DPCD	Protein DPCD	+		0.662633	0.731353	0.707261	0.470264	0.512325	0.477004	0.202888	0.160404	0.142871		Q9BVM2;Q5JQQ4;Q5JQQ2	Q9BVM2;Q5JQQ4;Q5JQQ2	50.279
Q8WVF1	OSCP1	Protein OSCP1	+		0.590627	0.747736	0.68479	0.458811	0.387492	0.41552	0.25084	0.0545012	0.18409		Q8WVF1;Q8WVF1-3;C9JF58;Q8WVF1-2;H7C0S2;Q8WVF1-4;H0YAG0	Q8WVF1;Q8WVF1-3;C9JF58;Q8WVF1-2;H7C0S2	132.29
Q8WY54	PPM1E	Protein phosphatase 1E	+		0.441387	0.692048	0.694827	0.437152	0.402481	0.374316	0.216362	0.206518	0.131194		Q8WY54;Q8WY54-2;Q8WY54-3	Q8WY54;Q8WY54-2;Q8WY54-3	280.64
P52306	RAP1GDS1	Rap1 GTPase-GDP dissociation stimulator 1	+		0.647394	0.701854	0.665384	0.422321	0.378444	0.290733	0.234992	0.254957	0.0922074		P52306;H0Y8M2;D6RHH8;D6RB97;D6RBC6;D6RC12	P52306	323.31
P61421	ATP6V0D1	V-type proton ATPase subunit d 1	+		0.608465	0.747483	0.729519	0.466922	0.453226	0.412246	0.236095	0.231064	0.0633648		P61421;F5GYQ1;R4GN72;J3QL14;H3BQJ1;H3BQB4;H3BSG7	P61421;F5GYQ1;R4GN72;J3QL14	323.31
Q96FS4	SIPA1	Signal-induced proliferation-associated protein 1	+		0.744064	1.12891	1.12223	0.559731	0.453175	0.733469	0.401084	0.225522	0.232292		Q96FS4;F6RY50	Q96FS4;F6RY50	258.2
Q8TBA6	GOLGA5	Golgin subfamily A member 5	+		0.911167	1.01783	1.04423	0.599061	0.479023	0.520346	0.249263	0.26123	0.28629		Q8TBA6;Q8TBA6-2;H0YK03	Q8TBA6;Q8TBA6-2	323.31
Q6RI45	BRWD3	Bromodomain and WD repeat-containing protein 3	+		0.680158	1.18799	1.00592	0.602176	0.45826	0.312009	0.189287	0.448267	0.294782		Q6RI45;Q6RI45-2;Q6RI45-5;Q6RI45-4;Q6RI45-3	Q6RI45;Q6RI45-2;Q6RI45-5;Q6RI45-4;Q6RI45-3	36.21
Q92823	NRCAM	Neuronal cell adhesion molecule	+		1.01093	1.00512	1.02991	0.652054	0.626188	0.576671	0.353775	0.297367	0.317883		Q92823;Q92823-3;Q92823-6;C9JYY6;Q92823-4;Q92823-5;Q92823-2;F8W775;C9JH43;C9JF43;H7C132;C9J8B6;C9JUR7	Q92823;Q92823-3;Q92823-6;C9JYY6;Q92823-4;Q92823-5;Q92823-2;F8W775	323.31
O60282	KIF5C	Kinesin heavy chain isoform 5C	+		1.0369	1.04808	1.07769	0.577646	0.519766	0.55379	0.352081	0.274172	0.355242		O60282;E9PET8;O60282-2;C9JWB9	O60282;E9PET8;O60282-2	323.31
Q9H0F7	ARL6	ADP-ribosylation factor-like protein 6	+		1.05523	1.13006	0.976973	0.768733	0.696823	0.555209	0.328836	0.358171	0.468844		Q9H0F7	Q9H0F7	258.79
P61018	RAB4B	Ras-related protein Rab-4B	+		0.962601	1.10904	1.16109	0.587116	0.622111	0.606584	0.316957	0.444985	0.361095		P61018;P61018-2;M0R0X1;M0R1E0	P61018;P61018-2;M0R0X1;M0R1E0	73.404
Q8IUH4	ZDHHC13	Palmitoyltransferase ZDHHC13	+		0.923604	1.02858	1.02638	0.499343	0.42715	0.541843	0.412944	0.368377	0.285225		Q8IUH4;Q8IUH4-3;Q8IUH4-2	Q8IUH4;Q8IUH4-3;Q8IUH4-2	147.21
Q9NWQ9	C14orf119	Uncharacterized protein C14orf119	+		0.94005	1.04564	0.863117	0.559006	0.726855	0.543127	0.229834	0.383497	0.371726		Q9NWQ9	Q9NWQ9	9.153
Q5JWF2	GNAS	Guanine nucleotide-binding protein G(s) subunit alpha isoforms XLas	+		0.937101	1.02557	1.05155	0.44872	0.51578	0.468088	0.476745	0.396379	0.368601		Q5JWF2-2	Q5JWF2-2	34.451
A0MZ66	KIAA1598	Shootin-1	+		1.01397	1.13005	1.20175	0.580108	0.60743	0.584756	0.473112	0.3421	0.410558		A0MZ66;A0MZ66-6;A0MZ66-3;A0MZ66-5;A0MZ66-4;A0MZ66-8;A0MZ66-2;A0MZ66-7	A0MZ66;A0MZ66-6;A0MZ66-3;A0MZ66-5;A0MZ66-4;A0MZ66-8;A0MZ66-2	323.31
O95197	RTN3	Reticulon-3	+		1.00681	0.948116	0.802901	0.621383	0.532929	0.430039	0.453649	0.342441	0.461005		O95197;O95197-2;O95197-7;F5H891;F5GWG7;O95197-4;F5H617	O95197;O95197-2;O95197-7	323.31
Q15643	TRIP11	Thyroid receptor-interacting protein 11	+		1.07311	1.09597	1.08901	0.54115	0.495936	0.569162	0.455439	0.369048	0.468218		Q15643;H0YJ97;H0YJI2;G3V4R7	Q15643;H0YJ97	323.31
O75056	SDC3	Syndecan-3;Syndecan	+		1.20472	1.3406	1.08695	0.75697	0.495511	0.426492	0.590818	0.536053	0.231678		O75056;D3DPN2	O75056;D3DPN2	14.338
Q9Y6V0	PCLO	Protein piccolo	+		0.847488	1.30442	1.13872	0.614535	0.379027	0.159245	0.483364	0.208767	0.491699		Q9Y6V0-5;Q9Y6V0;Q9Y6V0-2;Q9Y6V0-6;E9PE96;Q9Y6V0-3;Q9Y6V0-4;H7C261;H7C114	Q9Y6V0-5;Q9Y6V0;Q9Y6V0-2;Q9Y6V0-6	151.54
Q6UXK2	ISLR2	Immunoglobulin superfamily containing leucine-rich repeat protein 2	+		1.27273	1.1205	0.793754	0.812648	0.641761	0.451792	0.128953	0.175045	0.362442		Q6UXK2;H3BM69;H3BNZ6;H3BM95	Q6UXK2	59.01
Q96P53	WDFY2	WD repeat and FYVE domain-containing protein 2	+		1.62023	1.09344	0.75879	0.82941	0.699617	0.677998	0.325617	0.263034	0.517225		Q96P53	Q96P53	49.623
Q9UGK8	SERGEF	Secretion-regulating guanine nucleotide exchange factor	+		1.381	0.849242	0.899486	1.16411	0.802491	0.8199	0.332622	0.436482	0.227002		Q9UGK8;H0YEL8;G3V1B4;Q9UGK8-2;H0YD20;H0YE53;E9PR50;B4DFC0;E9PMV6	Q9UGK8;H0YEL8;G3V1B4;Q9UGK8-2	76.321
Q9Y274	ST3GAL6	Type 2 lactosamine alpha-2,3-sialyltransferase	+		1.15061	1.34924	0.938938	0.791757	0.472982	0.606345	0.0846086	0.428893	0.411968		Q9Y274;C9J480;C9IZL6;C9J0E2;C9JXM2;C9JWJ3;C9J9Y4;Q9Y274-2;C9JWI9;C9JMW7	Q9Y274;C9J480;C9IZL6;C9J0E2;C9JXM2	9.8912
Q96C34	RUNDC1	RUN domain-containing protein 1	+		1.04923	1.04585	0.810313	0.844968	0.702133	0.528902	0.13947	0.387363	0.385928		Q96C34;Q96C34-2	Q96C34;Q96C34-2	57.748
Q5TZF3	ANKRD45	Ankyrin repeat domain-containing protein 45	+		0.898806	0.812204	0.834766	0.559191	0.7252	0.45719	0.285935	0.269632	0.590626		Q5TZF3;Q5TZF3-2	Q5TZF3;Q5TZF3-2	65.475
Q9C026	TRIM9	E3 ubiquitin-protein ligase TRIM9	+		0.565376	0.885475	1.00838	0.469787	0.678981	0.491936	0.380397	0.345056	0.411209		Q9C026;Q9C026-5;Q9C026-4	Q9C026;Q9C026-5;Q9C026-4	10.528
P21980	TGM2	Protein-glutamine gamma-glutamyltransferase 2	+		0.587533	0.63212	0.954626	0.800628	0.869149	0.965764	0.672652	0.867027	0.891808		P21980;B4DIT7;F5H6P0;P21980-2;A2A299;P21980-3;A2A2A0	P21980;B4DIT7;F5H6P0;P21980-2	58.66
Q8N3S3	PHTF2	Putative homeodomain transcription factor 2	+		0.637234	0.703314	0.888523	0.604016	0.693166	0.628679	0.584866	0.214249	0.398569		Q8N3S3-4;Q8N3S3-3;Q8N3S3-2;Q8N3S3;Q8N3S3-6;Q8N3S3-5;B3KQZ2;F6T5D1;B4DGS8	Q8N3S3-4;Q8N3S3-3;Q8N3S3-2;Q8N3S3;Q8N3S3-6;Q8N3S3-5;B3KQZ2	19.685
Q9H2C0	GAN	Gigaxonin	+		0.970818	1.17838	0.908437	0.643355	0.776199	0.807106	0.416083	0.210264	0.333996		Q9H2C0	Q9H2C0	42.761
O95819	MAP4K4	Mitogen-activated protein kinase kinase kinase kinase 4	+		0.708686	0.835428	0.745737	0.721641	0.714594	0.413057	0.902421	0.455439	0.493442		O95819-3	O95819-3	44.914
Q9BV23	ABHD6	Monoacylglycerol lipase ABHD6	+		0.739421	1.03931	0.835366	0.517258	0.905492	0.665317	0.496309	0.222063	0.351176		Q9BV23;C9J010;C9JNE7	Q9BV23	22.103
Q14315	FLNC	Filamin-C	+		0.616755	0.894488	1.16696	0.698217	0.831014	0.946173	0.360982	0.189793	0.122076		Q14315;Q14315-2	Q14315;Q14315-2	323.31
Q9NWM8	FKBP14	Peptidyl-prolyl cis-trans isomerase FKBP14;Peptidyl-prolyl cis-trans isomerase	+		0.86901	0.933423	0.930686	0.696045	0.669775	0.804711	0.32008	0.368489	0.251568		Q9NWM8;H7C1Z9;F8WBZ0	Q9NWM8;H7C1Z9	187.78
Q08495	DMTN	Dematin	+		0.904938	0.959431	1.05891	0.937994	0.669165	0.919223	0.38228	0.443394	0.0931544		Q08495;B4DI75;E5RJ56;E5RFK4;E5RIG5;E5RGQ0;E5RGQ7;E5RJC0;E5RJ61;E5RFK6	Q08495;B4DI75;E5RJ56	124.24
Q86YB8	ERO1LB	ERO1-like protein beta	+		0.651489	0.813203	0.920696	0.764905	1.01108	0.901268	0.555227	0.74485	0.217851		Q86YB8;Q5T1H5;Q5TAE8	Q86YB8	49.697
Q2Y0W8	SLC4A8	Electroneutral sodium bicarbonate exchanger 1	+		0.873089	0.940892	1.19893	0.812865	0.794267	0.910433	0.431463	0.380397	0.397693		Q2Y0W8;Q2Y0W8-5;Q2Y0W8-3;Q2Y0W8-4;Q2Y0W8-2;Q2Y0W8-6;Q2Y0W8-8;Q2Y0W8-7	Q2Y0W8;Q2Y0W8-5;Q2Y0W8-3;Q2Y0W8-4;Q2Y0W8-2;Q2Y0W8-6;Q2Y0W8-8;Q2Y0W8-7	198.44
Q96HU1	SGSM3	Small G protein signaling modulator 3	+		1.16538	1.01955	1.2844	0.372573	0.894936	0.929827	0.446256	0.194087	0.191815		Q96HU1;Q96HU1-2;B4DMS2;B0QY80;H0Y7V2;B0QY81	Q96HU1;Q96HU1-2;B4DMS2	17.578
Q16649	NFIL3	Nuclear factor interleukin-3-regulated protein	+		1.00234	1.07056	1.21549	0.714986	0.76167	0.732361	0.165558	0.386149	0.249506		Q16649	Q16649	35.18
Q969P0	IGSF8	Immunoglobulin superfamily member 8	+		1.0514	1.2165	1.35419	0.657776	0.738219	0.822728	0.400319	0.217231	0.249991		Q969P0;Q969P0-3;C9J8Z4	Q969P0;Q969P0-3;C9J8Z4	318.23
P21579	SYT1	Synaptotagmin-1	+		1.07185	1.2709	1.47375	0.819826	0.865104	0.959644	0.254473	0.14991	0.287945		P21579;J3KQA0;H0YIH4;C9JX50	P21579;J3KQA0;H0YIH4	288.49
Q99447	PCYT2	Ethanolamine-phosphate cytidylyltransferase	+		1.24988	1.2857	1.22639	0.782489	0.605099	0.70881	0.360533	0.234501	0.281312		Q99447;Q99447-3;I3L1R7;Q99447-4;Q99447-2;I3L1L9;I3L3V9;I3L2Q1;I3L102;I3L1C4;I3L1F9	Q99447;Q99447-3;I3L1R7;Q99447-4;Q99447-2;I3L1L9;I3L3V9;I3L2Q1	286.67
P13612	ITGA4	Integrin alpha-4	+		1.24465	1.08726	1.33062	0.445807	0.625748	0.881467	0.612777	0.0899048	0.285106		P13612;E7EP60	P13612;E7EP60	37.784
Q68CQ7	GLT8D1	Glycosyltransferase 8 domain-containing protein 1	+		1.13663	1.36561	1.5187	0.650403	0.676727	0.729705	0.289598	0.0497701	0.378401		Q68CQ7;C9J880;Q68CQ7-2;C9JA13;C9JPK4	Q68CQ7	13.546
Q02809	PLOD1	Procollagen-lysine,2-oxoglutarate 5-dioxygenase 1	+		1.15628	1.14016	1.15708	0.818808	0.712789	0.714306	0.300768	0.289598	0.409147		Q02809;B4DR87;Q5JXB7;Q5JXB9;Q5JXB8	Q02809;B4DR87	323.31
Q15173	PPP2R5B	Serine/threonine-protein phosphatase 2A 56 kDa regulatory subunit beta isoform	+		0.885593	1.2749	1.41763	0.587059	0.614183	0.875915	0.421802	0.124063	0.322044		Q15173;Q15173-2;E9PNY3;E9PQN5	Q15173;Q15173-2;E9PNY3	112.54
Q2V2M9	FHOD3	FH1/FH2 domain-containing protein 3	+		1.20089	1.08131	1.25041	0.90476	0.689701	0.857531	0.529471	0.242572	0.342669		Q2V2M9-4;Q2V2M9;Q2V2M9-2;Q2V2M9-3;K7ER94;K7EP24;K7EKZ0	Q2V2M9-4;Q2V2M9;Q2V2M9-2;Q2V2M9-3;K7ER94	211.12
Q9Y6R9	CCDC61	Coiled-coil domain-containing protein 61	+		1.37095	0.991298	1.45979	0.763549	0.621428	0.955133	0.430927	0.362105	0.263635		Q9Y6R9;Q9Y6R9-2;M0QYL5;REV__A2IDD5-5	Q9Y6R9;Q9Y6R9-2	63.59
Q6NSI4	CXorf57	Uncharacterized protein CXorf57	+		1.26623	NaN	1.12919	0.890085	NaN	0.868005	0.423847	0.254352	0.365357		Q6NSI4;B1AQ74;Q6NSI4-3;Q6NSI4-4	Q6NSI4;B1AQ74;Q6NSI4-3;Q6NSI4-4	8.6121
P47736	RAP1GAP	Rap1 GTPase-activating protein 1	+		1.25774	1.19342	1.22986	0.921137	0.863514	0.856648	0.558757	0.427284	0.437334		P47736-4;P47736;J3KPC5;P47736-3;P47736-2;X6R8W7;F2Z357;G3V1A7;Q5T3S6;Q5T3T1	P47736-4;P47736;J3KPC5;P47736-3;P47736-2;X6R8W7;F2Z357;G3V1A7	162
Q6NUQ4	TMEM214	Transmembrane protein 214	+		1.2917	1.32728	1.50771	0.915638	0.95987	0.995796	0.388355	0.393636	0.323889		Q6NUQ4;Q6NUQ4-2;H7C085;H7C0H8;H7C008;H7BZI0	Q6NUQ4;Q6NUQ4-2	154.25
Q96EQ0	SGTB	Small glutamine-rich tetratricopeptide repeat-containing protein beta	+		0.48319	0.719306	0.730027	0.485254	0.505543	0.571337	0.316609	0.239765	0.207143		Q96EQ0;D6RFW1	Q96EQ0;D6RFW1	20.141
P61925	PKIA	cAMP-dependent protein kinase inhibitor alpha	+		0.734505	0.583878	0.717886	0.420344	0.415118	0.593966	0.252173	0.248413	0.354678		P61925	P61925	155.14
Q6NUK4	REEP3	Receptor expression-enhancing protein 3;Receptor expression-enhancing protein	+		0.665226	0.660979	0.718812	0.616965	0.67205	0.625374	0.558072	0.119555	0.257493		Q6NUK4;X6R3X1;Q6NUK4-2	Q6NUK4;X6R3X1;Q6NUK4-2	180.63
O95486	SEC24A	Protein transport protein Sec24A	+		0.673913	0.680533	0.769542	0.480052	0.513922	0.501643	0.266397	0.339137	0.266157		O95486;O95486-2;H0Y9J6	O95486	129.09
Q2NKQ1	SGSM1	Small G protein signaling modulator 1	+		0.426355	0.56028	0.613622	0.670105	0.620163	0.548288	0.257373	0.404903	0.268794		Q2NKQ1;Q2NKQ1-4;Q2NKQ1-3	Q2NKQ1;Q2NKQ1-4;Q2NKQ1-3	23.105
Q13087	PDIA2	Protein disulfide-isomerase A2	+		0.67237	0.52033	0.729869	0.703171	0.506534	0.6161	0.398679	0.271067	0.190046		Q13087;Q13087-2;H0Y4J5;Q4TT65	Q13087;Q13087-2;H0Y4J5	44.239
Q14865	ARID5B	AT-rich interactive domain-containing protein 5B	+		0.623154	0.782959	0.708095	0.465696	0.449493	0.546013	0.271187	0.246955	0.42094		Q14865;Q14865-2;Q14865-3	Q14865;Q14865-2	83.163
P06744	GPI	Glucose-6-phosphate isomerase	+		0.629935	0.669769	0.629935	0.53496	0.486191	0.428635	0.291368	0.281194	0.306262		P06744;P06744-2;K7EQ48;K7EPY4;K7EP41;K7ENA0;K7ERC6;K7ELR7;K7ERK8;K7EIL4	P06744;P06744-2;K7EQ48;K7EPY4	323.31
O95684	FGFR1OP	FGFR1 oncogene partner	+		0.550768	0.551264	0.55176	0.481794	0.474307	0.428995	0.356933	0.332049	0.311736		O95684;O95684-2;O95684-3;Q8N103-3	O95684;O95684-2	274.82
Q9Y320	TMX2	Thioredoxin-related transmembrane protein 2	+		0.602518	0.603236	0.452135	0.467492	0.426898	0.383418	0.332049	0.333653	0.32435		Q9Y320;Q9Y320-2;E9PSF0;E9PRL5;H3BSU7;E9PLR1;G3V155	Q9Y320;Q9Y320-2	146.39
Q8IVL6	LEPREL2	Prolyl 3-hydroxylase 3	+		0.570286	0.597339	0.740185	0.280332	0.409389	0.423749	0.250234	0.233888	0.216486		Q8IVL6;G8JLI6;Q8IVL6-2;U3KQI6	Q8IVL6;G8JLI6;Q8IVL6-2	314.01
P07686	HEXB	Beta-hexosaminidase subunit beta;Beta-hexosaminidase subunit beta chain B;Beta-hexosaminidase subunit beta chain A	+		0.497873	0.568518	0.732008	0.32784	0.404141	0.484401	0.390448	0.249021	0.257131		P07686;Q5URX0;H0YA83;H0Y9B6;H0Y9M3;D6REQ8	P07686;Q5URX0	112
P17858	PFKL	ATP-dependent 6-phosphofructokinase, liver type	+		0.589694	0.774198	0.677013	0.323248	0.445735	0.255911	0.379954	0.238542	0.282499		P17858;F8WEU2	P17858	323.31
O00471	EXOC5	Exocyst complex component 5	+		0.562226	0.613859	0.643837	0.243886	0.31772	0.275646	0.346418	0.316609	0.179893		O00471;F8W9B8;G3V377;G3V4Z7	O00471;F8W9B8	323.31
Q9Y2V7	COG6	Conserved oligomeric Golgi complex subunit 6	+		0.679427	0.698439	0.750133	0.28675	0.404666	0.400882	0.405775	0.373398	0.138945		Q9Y2V7;Q9Y2V7-2;F5H8M2;H0YGX8;F5GX76;F5GX38;Q9Y2V7-4	Q9Y2V7;Q9Y2V7-2	278.76
Q8N8A2	ANKRD44	Serine/threonine-protein phosphatase 6 regulatory ankyrin repeat subunit B	+		0.650039	0.671979	0.774835	0.294856	0.363766	0.430053	0.162597	0.379066	0.317188		Q8N8A2;J3KN93;Q8N8A2-2;Q8N8A2-4;H7BXV4;H7C209;Q8N8A2-3;H7C4A0;Q8N8A2-5;H7C3P1;C9JY51;F8WBW3	Q8N8A2;J3KN93;Q8N8A2-2;Q8N8A2-4;H7BXV4;H7C209;Q8N8A2-3	313.47
Q8NBJ5	COLGALT1	Procollagen galactosyltransferase 1	+		0.617206	0.696605	0.824991	0.402041	0.460282	0.55553	0.127105	0.163241	0.190425		Q8NBJ5;M0QX72;M0QYH0	Q8NBJ5	241.22
Q07866	KLC1	Kinesin light chain 1	+		0.739307	0.772623	0.817954	0.433334	0.398077	0.419209	0.216734	0.175173	0.181039		Q07866-6;Q07866-4;G3V5R9;Q07866-9;H0YJK1	Q07866-6;Q07866-4;G3V5R9;Q07866-9	323.31
Q14651	PLS1	Plastin-1	+		0.69103	0.690113	0.807746	0.379538	0.430956	0.50666	0.160791	0.209017	0.189413		Q14651;C9JAM8;C9J359;C9J0F3;C9JAM3;C9JVY2;C9JU08;C9JYI1	Q14651	323.31
Q9Y678	COPG1	Coatomer subunit gamma-1	+		0.7903	0.816909	0.728696	0.46036	0.459979	0.46225	0.13014	0.238298	0.196229		Q9Y678;H0Y8X7;D6RG17;H0Y8G2	Q9Y678	323.31
P53007	SLC25A1	Tricarboxylate transport protein, mitochondrial	+		0.697218	0.892168	0.864042	0.44923	0.406183	0.426755	0.277866	0.204391	0.153027		P53007;B4DP62	P53007;B4DP62	95.683
Q8WXG6	MADD	MAP kinase-activating death domain protein	+		0.635191	0.813744	0.838529	0.431157	0.402741	0.463389	0.362105	0.221815	0.233888		Q8WXG6;F8W8U2;C9J6B0;C9JLZ9;C9K0L0;C9JM97	Q8WXG6	323.31
Q5EBL4	RILPL1	RILP-like protein 1	+		0.708532	0.887468	0.895908	0.433365	0.462927	0.469803	0.285698	0.238542	0.118758		Q5EBL4;Q5EBL4-2;Q5EBL4-3;G8JLD1;F5H6W5	Q5EBL4;Q5EBL4-2;Q5EBL4-3;G8JLD1	262.51
Q9NX62	IMPAD1	Inositol monophosphatase 3	+		0.758442	0.74059	0.751735	0.43239	0.366965	0.343755	0.177727	0.249506	0.343919		Q9NX62;H0YB38;H0YBS3	Q9NX62	87.693
Q68DH5	LMBRD2	LMBR1 domain-containing protein 2	+		0.619469	0.894723	0.921826	0.428279	0.455431	0.411742	0.257252	0.268195	0.0593554		Q68DH5	Q68DH5	131.82
P63010	AP2B1	AP-2 complex subunit beta	+		0.71649	0.760009	0.719635	0.439619	0.458468	0.482584	0.244522	0.257373	0.271784		P63010;P63010-2;K7EJT8;P63010-3;K7ERB2;K7EN71;K7EJX1;K7EJ01;K7ERE4;K7EKZ5	P63010;P63010-2;K7EJT8;P63010-3	323.31
Q969T9	WBP2	WW domain-binding protein 2	+		0.729665	0.837079	0.79666	0.492362	0.449481	0.457926	0.351176	0.260508	0.19711		Q969T9;K7EMC9;B4DFG2;A6NG10;K7ENL2;K7EIJ0;K7EIN1;K7ESN4;K7EIK1	Q969T9;K7EMC9;B4DFG2;A6NG10;K7ENL2;K7EIJ0	238.25
X6RLX0	ERC1	ELKS/Rab6-interacting/CAST family member 1	+		0.704241	0.746863	0.789364	0.323822	0.341288	0.338201	0.284633	0.232906	0.263395		X6RLX0;Q8IUD2;G8JLD3;Q8IUD2-3;K7EP25	X6RLX0;Q8IUD2;G8JLD3;Q8IUD2-3	323.31
Q86XP1	DGKH	Diacylglycerol kinase eta	+		0.789558	0.715831	0.854836	0.38412	0.273442	0.409984	0.336969	0.288654	0.201634		Q86XP1;Q86XP1-2;Q86XP1-5;Q86XP1-3;F5GYP2	Q86XP1;Q86XP1-2;Q86XP1-5;Q86XP1-3;F5GYP2	140.39
P78330	PSPH	Phosphoserine phosphatase	+		0.741362	0.842797	0.869725	0.460719	0.463895	0.46641	0.323658	0.286408	0.360982		P78330;C9JBI3;C9JEJ7;F8WD74	P78330;C9JBI3	243.11
Q8NDH6	ICA1L	Islet cell autoantigen 1-like protein	+		0.667796	0.847343	0.798164	0.597687	0.525	0.336637	0.317767	0.317072	0.254352		Q8NDH6;F8WBQ1;Q8NDH6-2;C9J0T2;C9JRB6;C9JDK6;C9J1M7;C9J5Z0;C9JDM8;C9JEP0;C9JEN4;C9J9Z8;C9JAQ4;F8WBK1;C9J101;C9JP49	Q8NDH6;F8WBQ1;Q8NDH6-2	46.318
Q6P9F7	LRRC8B	Volume-regulated anion channel subunit LRRC8B	+		1.03808	0.975934	0.751095	0.133422	0.347021	0.312582	0.0361869	0.488001	0.112233		Q6P9F7;C9JGJ7	Q6P9F7	11.282
Q9P107	GMIP	GEM-interacting protein	+		0.869438	0.947657	0.669997	0.473424	0.32913	0.243395	0.296663	0.17594	0.152508		Q9P107;B7ZLZ0	Q9P107;B7ZLZ0	299.8
Q9NYQ7	CELSR3	Cadherin EGF LAG seven-pass G-type receptor 3	+		0.901085	0.816172	0.554944	0.480644	0.279491	0.14227	0.275603	0.200379	0.156785		Q9NYQ7;Q9NYQ7-2	Q9NYQ7;Q9NYQ7-2	83.636
Q9UPW5	AGTPBP1	Cytosolic carboxypeptidase 1	+		0.855162	0.832185	0.627695	0.351755	0.530142	0.212884	0.216486	0.298893	0.180657		Q9UPW5;Q9UPW5-2;Q9UPW5-3;B4DHX2;Q5VZW3;Q5VZW6	Q9UPW5;Q9UPW5-2;Q9UPW5-3;B4DHX2	175.33
Q9Y5Z9	UBIAD1	UbiA prenyltransferase domain-containing protein 1	+		0.842582	0.827085	0.539319	0.418777	0.445451	0.234855	0.260026	0.243791	0.271426		Q9Y5Z9;Q9Y5Z9-2;R4GNE3	Q9Y5Z9;Q9Y5Z9-2	18.653
Q9Y4L5	RNF115	E3 ubiquitin-protein ligase RNF115	+		0.941192	0.883719	NaN	0.314676	0.172502	NaN	0.310107	0.260508	0.184217		Q9Y4L5;F5H4I2	Q9Y4L5;F5H4I2	31.423
Q8WVQ1	CANT1	Soluble calcium-activated nucleotidase 1	+		0.913645	0.789255	0.762442	0.357215	0.428666	0.392805	0.228849	0.269512	0.401194		Q8WVQ1;Q8WVQ1-3	Q8WVQ1;Q8WVQ1-3	118.61
Q13813	SPTAN1	Spectrin alpha chain, non-erythrocytic 1	+		0.97863	0.847334	0.790826	0.362484	0.497048	0.34002	0.298306	0.380951	0.225522		Q13813-2	Q13813-2	193.11
Q8IWV8	UBR2	E3 ubiquitin-protein ligase UBR2	+		0.840193	0.830403	0.611763	0.44478	0.410915	0.373699	0.360533	0.306962	0.349931		Q8IWV8;Q8IWV8-4;Q8IWV8-2;Q8IWV8-3	Q8IWV8;Q8IWV8-4	323.31
Q96L58	B3GALT6	Beta-1,3-galactosyltransferase 6	+		0.980718	0.970862	0.628749	0.585919	0.434149	0.522145	0.185486	0.383497	0.390888		Q96L58	Q96L58	37.983
Q9Y4C1	KDM3A	Lysine-specific demethylase 3A	+		1.07649	0.983262	0.760295	0.554004	0.469561	0.307181	0.188021	0.38228	0.353323		Q9Y4C1;F5H070;F8WE62;C9J7Q7;C9JC73	Q9Y4C1;F5H070;F8WE62	299.51
Q2M2I8	AAK1	AP2-associated protein kinase 1	+		0.77525	0.811068	0.88878	0.523348	0.656156	0.716061	0.104739	0.115965	0.210888		Q2M2I8;Q2M2I8-2;E9PG46	Q2M2I8;Q2M2I8-2;E9PG46	323.31
Q9H492	MAP1LC3A	Microtubule-associated proteins 1A/1B light chain 3A	+		0.723069	0.924026	0.974818	0.687558	0.510506	0.534909	0.35095	0.128425	0.10165		Q9H492;Q9H492-2	Q9H492;Q9H492-2	21.02
P07237	P4HB	Protein disulfide-isomerase	+		0.817909	0.801703	0.861515	0.659876	0.617875	0.626449	0.178492	0.140124	0.207518		P07237;H7BZ94;F5H8J2;H0Y3Z3;I3L398;I3L312;I3L0S0;I3NI03;I3L3U6;I3L4M2;I3L3P5;I3L514;I3L1Y5	P07237;H7BZ94;F5H8J2;H0Y3Z3	323.31
P13693	TPT1	Translationally-controlled tumor protein	+		0.717827	0.699404	0.870706	0.57637	0.51441	0.59831	0.191942	0.15004	0.181675		P13693;Q5W0H4	P13693;Q5W0H4	323.31
Q7L5N7	LPCAT2	Lysophosphatidylcholine acyltransferase 2	+		0.648718	0.793731	0.880102	0.479977	0.594434	0.613183	0.40414	0.186247	0.166073		Q7L5N7;H3BU68	Q7L5N7	137.48
Q86TN4	TRPT1	tRNA 2-phosphotransferase 1	+		0.660861	0.900379	0.980935	0.597906	0.550181	0.613288	0.189413	0.236462	0.0423642		Q86TN4;Q86TN4-4;Q86TN4-2;Q86TN4-3;F5H8A0;F5H6B6;F5H1K3;H0YGY9	Q86TN4;Q86TN4-4;Q86TN4-2;Q86TN4-3;F5H8A0	88.803
P49588	AARS	Alanine--tRNA ligase, cytoplasmic	+		0.728703	0.817817	0.874885	0.488926	0.531188	0.595272	0.202637	0.209765	0.28629		P49588;H3BPK7	P49588	323.31
Q9BSR8	YIPF4	Protein YIPF4	+		0.78584	0.977588	0.880457	0.530588	0.537044	0.504041	0.243425	0.181421	0.211884		Q9BSR8;H7C0D5	Q9BSR8;H7C0D5	9.8278
Q9BVA1	TUBB2B	Tubulin beta-2B chain	+		0.839538	0.865051	0.916029	0.669338	0.639117	0.643303	0.24184	0.156914	0.260026		Q9BVA1	Q9BVA1	323.31
Q6IBS0	TWF2	Twinfilin-2	+		0.899991	0.928762	1.06394	0.596114	0.543773	0.578019	0.246226	0.2444	0.245739		Q6IBS0;D6RG15;F8W645	Q6IBS0;D6RG15	323.31
P60953	CDC42	Cell division control protein 42 homolog	+		0.942651	0.935268	0.838386	0.555365	0.588904	0.514452	0.266277	0.0908535	0.25882		P60953-1	P60953-1	10.423
Q00765	REEP5	Receptor expression-enhancing protein 5;Receptor expression-enhancing protein	+		0.704477	0.891376	0.916408	0.497542	0.559176	0.523879	0.340961	0.261832	0.320427		Q00765;E2QRG8;B7Z332;B7Z510;B7Z681;H0Y8J8	Q00765;E2QRG8	43.322
Q9NP61	ARFGAP3	ADP-ribosylation factor GTPase-activating protein 3	+		0.780481	0.782123	0.98526	0.664611	0.579775	0.708716	0.309176	0.124857	0.290424		Q9NP61;Q9NP61-2;C9JZR4;B0QYV8;B0QYV9	Q9NP61;Q9NP61-2;C9JZR4	202.66
Q9Y597	KCTD3	BTB/POZ domain-containing protein KCTD3	+		0.686803	0.850992	0.955933	0.937348	0.616515	0.601253	0.207143	0.183963	0.156397		Q9Y597;Q9Y597-3;H0Y566;H0Y5P8	Q9Y597	67.197
Q9H074	PAIP1	Polyadenylate-binding protein-interacting protein 1	+		0.553676	0.747912	0.801774	0.851703	0.73095	0.585248	0.148479	0.184852	0.257855		Q9H074-3;D6RJF2;D6RJ02;D6RD97	Q9H074-3	5.3248
Q96BH1	RNF25	E3 ubiquitin-protein ligase RNF25	+		0.972012	0.790601	0.805752	0.648319	0.673514	0.571438	0.32458	0.227248	0.217975		Q96BH1	Q96BH1	99.559
O43166	SIPA1L1	Signal-induced proliferation-associated 1-like protein 1	+		0.883034	0.846178	0.982997	0.803815	0.682548	0.717884	0.286053	0.246955	0.212632		O43166-3;O43166-2;O43166;F5GYF8;H0YJY2;G3V4Z3	O43166-3;O43166-2;O43166;F5GYF8	323.31
Q9BSJ8	ESYT1	Extended synaptotagmin-1	+		0.689201	0.778496	0.66095	0.853895	0.820537	0.628596	0.470198	0.345964	0.224534		Q9BSJ8-2	Q9BSJ8-2	2.8626
Q9Y5V3	MAGED1	Melanoma-associated antigen D1	+		0.921046	0.985779	0.7563	0.740422	0.624562	0.379219	0.329296	0.292782	0.318114		Q9Y5V3;Q9Y5V3-2	Q9Y5V3;Q9Y5V3-2	323.31
P15104	GLUL	Glutamine synthetase	+		1.46268	1.5491	1.69956	0.57818	0.482433	0.546707	-0.0166288	0.156008	0.233275		P15104	P15104	319.93
Q6IMN6	CAPRIN2	Caprin-2	+		1.18733	1.90996	2.14236	0.0921124	0.533364	0.461423	0.186754	0.327572	-0.439989		Q6IMN6;F5H142;Q6IMN6-6;Q6IMN6-10;Q6IMN6-7;Q6IMN6-3;Q6IMN6-2;Q6IMN6-9;H3BM22;F5GXI7;F5H7T6;H0YID4;H0YGG3;F5H5J8;H7BXN4;Q6IMN6-5;Q6IMN6-4	Q6IMN6;F5H142;Q6IMN6-6;Q6IMN6-10;Q6IMN6-7;Q6IMN6-3;Q6IMN6-2;Q6IMN6-9;H3BM22	5.0816
P19634	SLC9A1	Sodium/hydrogen exchanger 1;Sodium/hydrogen exchanger	+		1.39058	1.3151	1.42077	0.577403	0.654479	0.205382	0.291486	0.318693	0.251325		P19634;B4DTZ6	P19634;B4DTZ6	29.439
O15230	LAMA5	Laminin subunit alpha-5	+		1.49851	1.49922	1.49318	0.499206	0.261445	0.105309	0.561595	0.263155	0.344829		O15230;F2Z2S4;Q5JTP4;E2QRK0	O15230	252.27
Q9Y2D5	AKAP2	A-kinase anchor protein 2	+		1.20292	1.30908	1.51794	0.212668	0.62163	0.403179	0.580821	0.324234	0.219339		Q9Y2D5-6;Q9Y2D5-4	Q9Y2D5-6;Q9Y2D5-4	164.58
Q5VWQ8	DAB2IP	Disabled homolog 2-interacting protein	+		0.932909	0.992483	1.0872	0.504429	0.566721	0.603362	0.170694	0.0399806	0.0713507		Q5VWQ8;Q5VWQ8-2;H0Y3A3;Q5VWQ8-4;Q5VWQ8-3;F6R503	Q5VWQ8;Q5VWQ8-2;H0Y3A3;Q5VWQ8-4;Q5VWQ8-3	114.01
Q8NFA0	USP32	Ubiquitin carboxyl-terminal hydrolase 32;Ubiquitin carboxyl-terminal hydrolase	+		0.981305	1.0743	1.03888	0.587739	0.37886	0.339976	0.261711	0.113567	0.0673633		Q8NFA0;K7EQL6;K7EKZ1;K7EII4;P35125;P35125-2;Q7Z5T3;P35125-3;K7EKK3;K7EN13;K7EL53;K7ENU6	Q8NFA0;K7EQL6;K7EKZ1	298.65
Q15011	HERPUD1	Homocysteine-responsive endoplasmic reticulum-resident ubiquitin-like domain member 1 protein	+		1.24666	1.14344	1.35965	0.507792	0.387789	0.328999	0.209516	0.126444	-0.12455		Q15011;Q15011-3;Q15011-2;H3BP08;Q15011-4;H3BTA8;H3BTT7;H3BRS4	Q15011;Q15011-3;Q15011-2;H3BP08;Q15011-4;H3BTA8	30.101
Q5JVS0	HABP4	Intracellular hyaluronan-binding protein 4	+		1.04745	1.00948	1.02847	0.562008	0.484628	0.515437	0.117296	0.134878	0.168257		Q5JVS0;Q5JVS0-2	Q5JVS0;Q5JVS0-2	125.52
O15484	CAPN5	Calpain-5	+		0.91429	1.0987	1.07992	0.270428	0.275288	0.328219	0.501821	0.146134	0.171335		O15484;E7EV01;K7EP62;E9PS73	O15484;E7EV01	181.93
Q9H173	SIL1	Nucleotide exchange factor SIL1	+		1.13813	1.20254	1.10338	0.453801	0.48894	0.513262	0.178364	0.292075	0.017637		Q9H173;D6REA1;D6RIU8;D6RG16;D6RBP7;D6RAI3;A0RZB6;D6R940	Q9H173;D6REA1	98.062
Q9UK32	RPS6KA6	Ribosomal protein S6 kinase alpha-6	+		1.0956	1.00595	1.1378	0.65142	0.590093	0.627331	0.351628	0.179511	0.0172093		Q9UK32;B7ZL90	Q9UK32;B7ZL90	22.05
Q8NFQ8	TOR1AIP2	Torsin-1A-interacting protein 2	+		0.962943	0.950675	1.05672	0.459689	0.476007	0.518471	0.374734	0.161565	0.187008		Q8NFQ8	Q8NFQ8	323.31
O14966	RAB29	Ras-related protein Rab-7L1	+		1.15628	0.891757	1.00774	0.089634	0.364623	0.518243	0.135141	0.197991	0.204767		O14966;O14966-2;O14966-3;E9PL56	O14966;O14966-2	104.66
Q15149	PLEC	Plectin	+		0.881193	0.94192	1.08005	0.40445	0.423106	0.499371	0.229588	0.103531	0.19862		Q15149;Q15149-4;Q15149-7;Q15149-5;E9PKG0;E9PQ28;E9PIA2	Q15149;Q15149-4;Q15149-7;Q15149-5	323.31
Q9NQ86	TRIM36	E3 ubiquitin-protein ligase TRIM36	+		0.884777	1.01243	1.01596	0.311843	0.375454	0.384621	0.21176	0.203013	0.143002		Q9NQ86-4;Q9NQ86;E9PBG3;D6RAU9	Q9NQ86-4;Q9NQ86;E9PBG3	164.96
Q9BQI5	SGIP1	SH3-containing GRB2-like protein 3-interacting protein 1	+		0.7938	1.19626	1.03769	0.456747	0.266054	0.304568	0.165687	0.227618	0.232906		Q9BQI5-4;H9KV65;Q9BQI5-5;Q9BQI5;Q9BQI5-2;Q9BQI5-3;F8WD01;Q6ZV33;F6R8P8	Q9BQI5-4;H9KV65;Q9BQI5-5;Q9BQI5;Q9BQI5-2;Q9BQI5-3;F8WD01;Q6ZV33	28.875
P63092	GNAS	Guanine nucleotide-binding protein G(s) subunit alpha isoforms short	+		0.927084	1.0824	0.989661	0.511316	0.443815	0.258979	0.373954	0.263876	-0.00998917		P63092-3;H0Y7F4	P63092-3	11.235
Q16842	ST3GAL2	CMP-N-acetylneuraminate-beta-galactosamide-alpha-2,3-sialyltransferase 2	+		1.48364	0.749337	1.13462	0.626552	0.521868	0.487793	0.264116	0.376179	0.166458		Q16842	Q16842	36.81
Q96CP6	GRAMD1A	GRAM domain-containing protein 1A	+		1.20188	1.13969	0.852994	0.32664	0.443946	0.347461	0.459746	0.285935	0.2587		Q96CP6;Q96CP6-3;M0QZ12;Q96CP6-2;J3KR86;M0R0J9;S4R3I2	Q96CP6;Q96CP6-3;M0QZ12;Q96CP6-2;J3KR86	149.58
A7MBM2	DISP2	Protein dispatched homolog 2	+		1.28751	1.10891	1.09035	0.644254	0.480226	0.465022	0.344829	0.332049	0.195474		A7MBM2;H0YNF0	A7MBM2	25.73
Q01484	ANK2	Ankyrin-2	+		1.04283	1.05325	0.987639	0.492502	0.392829	0.271528	0.450274	0.283922	0.302641		Q01484;Q01484-2;Q01484-5;E9PHW9;B7Z651	Q01484;Q01484-2;Q01484-5	323.31
P02656	APOC3	Apolipoprotein C-III	+		NaN	-7.30129	-8.64343	NaN	-2.67551	-4.33318	-5.34485	-7.29683	-5.72029		P02656;B0YIW2	P02656;B0YIW2	41.845
Q9UGT4	SUSD2	Sushi domain-containing protein 2	+		0.000566	-0.011958	-0.172194	-2.45971	-1.38639	-2.33221	1.31504	0.767316	0.608431		Q9UGT4	Q9UGT4	21.985
P22681	CBL	E3 ubiquitin-protein ligase CBL	+	B	-2.87327	-2.37928	-2.5414	0.46302	1.94014	1.40568	-1.79086	-1.66502	-1.96804		P22681;Q9ULV8	P22681	323.31
Q13191	CBLB	E3 ubiquitin-protein ligase CBL-B	+	B	-2.38533	-2.29818	-3.36492	0.44187	0.61906	-1.00417	-2.53675	-1.47682	-2.23528		Q13191;E7ENW2;B5MC15;Q13191-3;Q13191-2;Q68CY2;E9PHA9;F5H4J9;C9JU85;C9JRB3	Q13191;E7ENW2;B5MC15;Q13191-3;Q13191-2	73.79
Q8N655	C10orf12	Uncharacterized protein C10orf12	+	B	-1.12968	-1.16093	-1.154	0.08212	0.16137	0.31465	-1.18128	-1.29896	-1.45767		Q8N655	Q8N655	207.46
Q9UJC3	HOOK1	Protein Hook homolog 1	+	B	-0.645898	-0.823799	-0.675341	0.79952	0.6932	0.82928	-1.26836	-1.01897	-1.34626		Q9UJC3;A8MU44;B1AK95	Q9UJC3;A8MU44	234.3
V9GYM8	ARHGEF2	Rho guanine nucleotide exchange factor 2	+	B	-0.929246	-1.04932	-1.02717	0.62983	0.51181	0.49487	-1.34355	-1.11332	-1.25946		V9GYM8;Q92974;Q92974-2;Q5VY93;Q92974-3;V9GZ14;V9GYG5;V9GYF5;V9GZ58;V9GY94;REV__P0DJD0;REV__J3QTV4;REV__P0DJD1;REV__F8VYC4	V9GYM8;Q92974;Q92974-2;Q5VY93;Q92974-3	323.31
Q9UIJ7	AK3	GTP:AMP phosphotransferase AK3, mitochondrial	+	B	-1.24873	-1.36055	-1.16442	0.28859	0.31665	0.24385	-1.12724	-1.21324	-1.20706		Q9UIJ7;Q9UIJ7-3	Q9UIJ7;Q9UIJ7-3	251.15
O15479	MAGEB2	Melanoma-associated antigen B2	+	B	-1.16147	-1.02051	-1.20259	0.31516	0.37604	0.22704	-1.18465	-1.03265	-1.18698		O15479;O15481;Q96LZ2;P43366	O15479	161.87
C9JAJ9	RBBP7		+	B	-1.60538	-1.02674	-0.98193	0.16431	0.20548	0.14156	-0.564798	-1.00625	-1.00984		C9JAJ9	C9JAJ9	1.5011
Q9Y244	POMP	Proteasome maturation protein	+	B	-0.755439	-0.965093	-0.859858	0.005079	0.261592	0.617452	-0.890894	-0.894778	-1.38304		Q9Y244	Q9Y244	53.069
Q16576	RBBP7	Histone-binding protein RBBP7	+	B	-1.05363	-0.981092	-1.01948	0.327271	0.462651	0.363081	-0.890519	-0.866147	-0.927441		Q16576;E9PC52;Q5JP01;C9J7L0;Q5JNZ6	Q16576;E9PC52;Q5JP01	323.31
Q8TDX7	NEK7	Serine/threonine-protein kinase Nek7	+	B	-0.879296	-0.826824	-0.519937	1.04057	0.449777	0.714567	-0.891429	-0.893223	-1.16589		Q8TDX7;F8WAG2;Q8TDX7-2;F5H3U7;C9J1H8	Q8TDX7	256.12
Q92569	PIK3R3	Phosphatidylinositol 3-kinase regulatory subunit gamma	+	B	-1.32808	-1.87691	-2.49051	0.60937	0.532605	0.242	-0.115629	0.121944	-0.105784		Q92569;F6TDL0;E7EMU8;Q92569-3;Q92569-2;Q5T4P3	Q92569;F6TDL0;E7EMU8;Q92569-3;Q92569-2	2.4666
Q13009	TIAM1	T-lymphoma invasion and metastasis-inducing protein 1	+	B	-1.0431	-1.05067	-1.08716	0.005007	-0.046194	-0.002627	-0.8657	-0.510786	-0.851678		Q13009;F5GZ53;H7C079;C9JMB5	Q13009;F5GZ53	94.002
O75419	CDC45	Cell division control protein 45 homolog	+	B	-1.04518	-1.10612	-1.15337	0.242366	0.161189	0.157299	-0.980085	-0.627471	-0.755673		O75419-2;O75419;O75419-3;H7BZ91;C9J911;C9K087	O75419-2;O75419;O75419-3	112.95
Q69YH5	CDCA2	Cell division cycle-associated protein 2	+	B	-0.839896	-0.87861	-1.24352	-0.141849	0.014995	-0.084076	-0.751878	-0.712528	-0.395283		Q69YH5;E9PEI0;Q69YH5-2	Q69YH5;E9PEI0	267.47
Q15554	TERF2	Telomeric repeat-binding factor 2	+	B	-0.810552	-1.18277	-0.948494	-0.001975	-0.168474	0.127921	-0.763856	-0.649344	-0.705312		Q15554;H3BR06;U3KQ35;Q15554-4;H3BTA7;J3KSZ6;V9GYM1;J3KSJ9;H3BR37	Q15554;H3BR06	323.31
Q9BU64	CENPO	Centromere protein O	+	B	-0.904166	-0.95153	-1.15455	-0.180036	-0.211503	-0.093942	-0.701506	-0.394961	-0.562154		Q9BU64;Q9BU64-2	Q9BU64;Q9BU64-2	54.959
Q8N474	SFRP1	Secreted frizzled-related protein 1	+	B	-1.19915	-1.24586	-1.20839	-0.152651	0.141518	0.532272	-0.653446	-0.528428	-0.470769		Q8N474;Q6ZSL4	Q8N474	9.6838
P31350	RRM2	Ribonucleoside-diphosphate reductase subunit M2	+	B	-0.432012	-0.991788	-1.25774	0.367843	0.253663	0.286887	-0.638164	-0.475916	-0.397581		P31350;P31350-2;C9JXC1	P31350;P31350-2;C9JXC1	323.31
Q9Y5N6	ORC6	Origin recognition complex subunit 6	+	B	-0.678136	-1.14341	-0.876535	0.21538	-0.018042	0.09089	-0.764494	-0.377257	-0.433195		Q9Y5N6;H3BT22;H3BTQ7;H3BMA4	Q9Y5N6;H3BT22	100.19
Q9H706	GAREM	GRB2-associated and regulator of MAPK protein	+	B	-1.21078	-1.12267	-1.03952	-0.02769	-0.018095	0.035886	-0.434403	-0.350394	-0.537236		Q9H706-3;Q9H706;Q9H706-2;J3QRF3	Q9H706-3;Q9H706;Q9H706-2	323.31
O95758	PTBP3	Polypyrimidine tract-binding protein 3	+	B	-0.738164	-0.627114	-0.604989	0.129731	0.173782	0.151155	-0.712811	-0.626268	-0.806115		O95758;O95758-1;O95758-6;O95758-5;O95758-4;O95758-2;O95758-7;X6R242	O95758;O95758-1;O95758-6;O95758-5;O95758-4;O95758-2;O95758-7	323.31
Q9NPI6	DCP1A	mRNA-decapping enzyme 1A	+	B	-0.498551	-0.483797	-0.564867	0.110036	0.122351	0.112993	-0.642887	-0.68177	-0.672957		Q9NPI6;U3KQI9;U3KQM8;U3KQU1	Q9NPI6;U3KQI9;U3KQM8;U3KQU1	323.31
O75351	VPS4B	Vacuolar protein sorting-associated protein 4B	+	B	-0.571717	-0.687213	-0.601284	0.160535	0.102414	0.116677	-0.624799	-0.6623	-0.681562		O75351;K7EKZ3;K7EL71	O75351	323.31
Q8N1S5	SLC39A11	Zinc transporter ZIP11	+	B	-0.703898	-0.611853	-0.437997	0.048653	0.218452	0.343889	-0.47351	-0.77633	-0.614447		Q8N1S5;J3QLB2;Q8N1S5-2;J3QLA9;J3KRX2;J3QS49;J3QRN3;J3KS66	Q8N1S5;J3QLB2;Q8N1S5-2;J3QLA9;J3KRX2;J3QS49;J3QRN3	12.767
O60502	MGEA5	Protein O-GlcNAcase	+	B	-0.644369	-0.672804	-0.553841	0.218615	0.173768	0.175105	-0.604169	-0.539603	-0.610477		O60502;O60502-4;O60502-2;O60502-3;H7C3X0;B4DYV7	O60502;O60502-4;O60502-2;O60502-3	323.31
Q9BUH6	C9orf142	Protein PAXX	+	B	-0.764306	-0.856156	-0.481562	-0.125222	0.187481	0.179996	-0.601781	-0.492586	-0.683692		Q9BUH6;Q9BUH6-2	Q9BUH6	92.085
P42696	RBM34	RNA-binding protein 34	+	B	-0.581834	-0.639345	-0.685879	0.183308	0.122415	0.137375	-0.593616	-0.478286	-0.613366		P42696;A2A2V2;P42696-2;H7C5M1	P42696;A2A2V2;P42696-2	270.18
P43304	GPD2	Glycerol-3-phosphate dehydrogenase, mitochondrial	+	B	-0.674573	-0.689734	-0.720109	0.072029	0.182534	0.190817	-0.5606	-0.436549	-0.582274		P43304;P43304-2;F8W6E4;F5GYK7;E7EM56	P43304;P43304-2;F8W6E4	323.31
P27708	CAD	CAD protein;Glutamine-dependent carbamoyl-phosphate synthase;Aspartate carbamoyltransferase;Dihydroorotase	+	B	-0.755037	-0.7034	-0.64048	-0.028896	0.00308	0.025191	-0.568987	-0.457197	-0.546709		P27708;F8VPD4;H7BZB3;H7C2E4;H7C3Z5	P27708;F8VPD4	323.31
Q63HM9	PLCXD3	PI-PLC X domain-containing protein 3	+	B	-0.736556	-0.654025	-0.696653	0.319356	0.154335	0.099199	-0.54574	-0.52019	-0.594901		Q63HM9	Q63HM9	120.81
P08397	HMBS	Porphobilinogen deaminase	+	B	-0.756387	-0.659522	-0.660582	0.061475	0.130595	0.082982	-0.527055	-0.53778	-0.46971		P08397;P08397-2;F5H345;P08397-3;P08397-4;F5GY90;F5H226;F5H0P4;F5H4X2;F5H4W5	P08397;P08397-2;F5H345;P08397-3;P08397-4;F5GY90;F5H226	293.65
P54886	ALDH18A1	Delta-1-pyrroline-5-carboxylate synthase;Glutamate 5-kinase;Gamma-glutamyl phosphate reductase	+	B	-0.808094	-0.907882	-0.82337	0.150015	0.103232	0.12473	-0.47305	-0.417868	-0.52926		P54886	P54886	323.31
Q13451	FKBP5	Peptidyl-prolyl cis-trans isomerase FKBP5;Peptidyl-prolyl cis-trans isomerase FKBP5, N-terminally processed	+	B	-0.702493	-0.695155	-0.594298	0.02917	0.05313	0.119943	-0.465301	-0.35067	-0.453202		Q13451;B7Z7Z8;Q13451-2	Q13451;B7Z7Z8;Q13451-2	323.31
Q96CD2	PPCDC	Phosphopantothenoylcysteine decarboxylase	+	B	-0.828842	-0.604865	-0.54765	-0.072604	0.341709	0.103676	-0.450873	-0.590658	-0.417829		Q96CD2;H3BRQ0;H3BQB0;Q96CD2-2;H3BSE3;H3BU34;H3BU63;H3BPW5	Q96CD2;H3BRQ0;H3BQB0;Q96CD2-2;H3BSE3	36.974
Q9BR77	CCDC77	Coiled-coil domain-containing protein 77	+	B	-0.8217	-0.594943	-0.619461	0.136755	0.219168	0.036605	-0.395986	-0.524625	-0.276992		Q9BR77-2;F5H0W5	Q9BR77-2;F5H0W5	149.91
P17655	CAPN2	Calpain-2 catalytic subunit	+	B	-0.692898	-0.66283	-0.576017	-0.006698	0.15471	0.00642	-0.430412	-0.388355	-0.410793		P17655;P17655-2;C9JWY7	P17655;P17655-2	323.31
Q9BXW9	FANCD2	Fanconi anemia group D2 protein	+	B	-0.416299	-0.636054	-0.616363	0.183663	0.053294	0.111862	-0.59861	-0.385168	-0.605025		Q9BXW9-2;Q9BXW9;Q9BXW9-3;Q9BXW9-4;H7BZJ7	Q9BXW9-2;Q9BXW9;Q9BXW9-3	323.31
Q9BRT9	GINS4	DNA replication complex GINS protein SLD5;DNA replication complex GINS protein SLD5, N-terminally processed;DNA replication complex GINS protein SLD5	+	B	-0.448024	-0.560058	-0.56161	0.103654	0.155297	0.191387	-0.674545	-0.551078	-0.592723		Q9BRT9;E5RFF9;E5RH56;Q9BRT9-2	Q9BRT9;E5RFF9	205.9
Q13111	CHAF1A	Chromatin assembly factor 1 subunit A	+	B	-0.460005	-0.697798	-0.66433	0.070999	-0.134923	-0.000298	-0.571021	-0.429945	-0.560579		Q13111;Q13111-2;K7EPA1;K7EJF1;K7ENC7	Q13111;Q13111-2	215.84
Q9BTE3	MCMBP	Mini-chromosome maintenance complex-binding protein	+	B	-0.542396	-0.638199	-0.563178	0.111779	0.138861	0.184053	-0.607221	-0.510642	-0.507501		Q9BTE3;Q9BTE3-2;Q9BTE3-3	Q9BTE3;Q9BTE3-2;Q9BTE3-3	318.09
Q9NVI1	FANCI	Fanconi anemia group I protein	+	B	-0.401331	-0.596444	-0.627647	0.163863	0.102985	0.0709	-0.505533	-0.338068	-0.511238		Q9NVI1;Q9NVI1-1;Q9NVI1-2;F8W7R3;H3BP78;H3BT54;H3BMG4;Q9NVI1-4;H3BQE2;H3BS60;H3BN35	Q9NVI1;Q9NVI1-1;Q9NVI1-2;F8W7R3;H3BP78	323.31
Q13112	CHAF1B	Chromatin assembly factor 1 subunit B	+	B	-0.453289	-0.718664	-0.602752	0.12094	0.044552	0.160935	-0.607243	-0.386129	-0.501525		Q13112	Q13112	193.97
O75717	WDHD1	WD repeat and HMG-box DNA-binding protein 1	+	B	-0.520756	-0.693629	-0.593638	0.042286	-0.019147	0.107697	-0.581216	-0.414749	-0.490476		O75717;O75717-2;F8W7P7;C9JYB3;H3BSQ1	O75717;O75717-2;F8W7P7	323.31
O43422	PRKRIR	52 kDa repressor of the inhibitor of the protein kinase	+	B	-0.645294	-0.678224	-0.536527	0.022726	0.049734	0.033196	-0.422695	-0.369539	-0.543299		O43422;O43422-2;E9PSI2	O43422;O43422-2	214.06
O95239	KIF4A	Chromosome-associated kinesin KIF4A	+	B	-0.419469	-0.647789	-0.547967	0.017511	0.030993	0.084366	-0.543951	-0.367118	-0.425947		O95239;O95239-2;Q5JRK0	O95239;O95239-2	323.31
O14787	TNPO2	Transportin-2	+	B	-0.527371	-0.472308	-0.499688	0.171586	0.17944	0.124474	-0.457692	-0.428042	-0.568559		O14787-2	O14787-2	323.31
Q9H0C8	ILKAP	Integrin-linked kinase-associated serine/threonine phosphatase 2C	+	B	-0.389228	-0.358972	-0.347099	0.006636	0.018741	0.0445	-0.453103	-0.437037	-0.44969		Q9H0C8;H7C2I8	Q9H0C8	257.41
Q14691	GINS1	DNA replication complex GINS protein PSF1	+	B	-0.393843	-0.438246	-0.539017	0.042108	0.034268	0.092728	-0.537047	-0.349346	-0.440264		Q14691;E7EQ95	Q14691;E7EQ95	174.91
P36551	CPOX	Oxygen-dependent coproporphyrinogen-III oxidase, mitochondrial	+	B	-0.459895	-0.462291	-0.489245	0.133022	0.096223	0.11046	-0.339783	-0.499504	-0.433954		P36551;H0YA22;D6RER6	P36551	283.65
Q86WR0	CCDC25	Coiled-coil domain-containing protein 25	+	B	-0.578049	-0.71821	-0.453078	0.114814	0.196579	0.1249	-0.413634	-0.363215	-0.439657		Q86WR0;Q0P663;G3V121;B7Z2L8;Q0VGD4;E5RI21	Q86WR0;Q0P663	92.98
Q9BRX5	GINS3	DNA replication complex GINS protein PSF3	+	B	-0.415315	-0.521551	-0.414997	0.178203	0.048199	0.238355	-0.550507	-0.350118	-0.412846		Q9BRX5;Q9BRX5-3;Q9BRX5-2	Q9BRX5;Q9BRX5-3;Q9BRX5-2	321.43
Q8IVM0	CCDC50	Coiled-coil domain-containing protein 50	+	B	-0.499537	-0.49531	-0.476696	-0.053114	0.030972	0.073864	-0.374524	-0.400568	-0.442497		Q8IVM0;Q8IVM0-2	Q8IVM0;Q8IVM0-2	323.31
B3KTM8	MORF4L1	Mortality factor 4-like protein 1	+	B	-0.416227	-0.533538	-0.591901	0.215621	0.088581	0.053665	-0.49826	-0.397524	-0.317355		B3KTM8;Q9UBU8-2;Q9UBU8;H0YMJ0;H0YLJ3;Q9UBU8-3;H0YM21;H0YMT8;H0YNE0;H0YLV1;H0YNX3;H0YNI8	B3KTM8;Q9UBU8-2;Q9UBU8;H0YMJ0;H0YLJ3;Q9UBU8-3;H0YM21;H0YMT8;H0YNE0;H0YLV1	150.55
Q9GZP4	PITHD1	PITH domain-containing protein 1	+	B	-0.533925	-0.537268	-0.549844	0.046526	0.025541	0.066042	-0.382758	-0.386883	-0.48922		Q9GZP4;Q9GZP4-2;X6R8S9;X6RHB9	Q9GZP4;Q9GZP4-2;X6R8S9	214.82
P46926	GNPDA1	Glucosamine-6-phosphate isomerase 1;Glucosamine-6-phosphate isomerase	+	B	-0.559999	-0.610711	-0.51364	0.109677	0.062668	0.074528	-0.495532	-0.376246	-0.219253		P46926;D6RAY7;D6R9P4;D6RFF8;B7Z3X4;E7EVU7;D6RB13;D6R917;D6RFK5	P46926;D6RAY7;D6R9P4;D6RFF8;B7Z3X4;E7EVU7;D6RB13;D6R917	323.31
O43663	PRC1	Protein regulator of cytokinesis 1	+	B	-0.382178	-0.570471	-0.500706	0.18363	0.118256	0.150479	-0.522924	-0.206678	-0.376077		O43663;G3V3N7	O43663	323.31
O94927	HAUS5	HAUS augmin-like complex subunit 5	+	B	-0.502377	-0.500258	-0.447986	0.01164	0.050653	0.033822	-0.430139	-0.357936	-0.303525		O94927;O94927-2;K7EQ61;U3KQG4;U3KQJ5	O94927	323.31
Q9H0A8	COMMD4	COMM domain-containing protein 4	+	B	-0.551124	-0.457178	-0.415489	0.180587	0.176899	0.19611	-0.453004	-0.359583	-0.31371		Q9H0A8;H3BM91;H3BQF2;Q9H0A8-2;H3BUL2;H3BRX0;H3BPG2;H3BTV9	Q9H0A8;H3BM91;H3BQF2;Q9H0A8-2;H3BUL2	323.31
Q8WUH1	CHURC1;CHURC1-FNTB	Protein Churchill	+	B	-0.685218	NaN	-0.835831	0.2557	NaN	0.13896	-0.97517	-0.868753	-1.10861		Q8WUH1;H0YIM9;X6R5R5;Q8WUH1-2	Q8WUH1;H0YIM9;X6R5R5;Q8WUH1-2	6.2869
O76074	PDE5A	cGMP-specific 3,5-cyclic phosphodiesterase	+	B	-0.872542	-0.815171	-0.612001	0.27678	-0.061603	0.115803	-0.863021	-0.83295	-0.754042		O76074;G5E9C5;O76074-2;H0YA14;C9JGT3	O76074;G5E9C5;O76074-2	173.54
Q5VWQ0	RSBN1	Round spermatid basic protein 1	+	B	-0.837562	-0.802156	-0.964423	0.049064	-0.130359	-0.124543	-0.799571	-0.760577	-0.818376		Q5VWQ0;H0YDA9;Q5VWQ0-4	Q5VWQ0	238.52
Q9NX40	OCIAD1	OCIA domain-containing protein 1	+	B	-0.764572	-0.764858	-1.13625	0.252608	0.089648	0.031117	-0.950369	-0.774922	-0.659609		Q9NX40;D6RBN5;D6RDK6;D6RG39;D6RIT9;Q9NX40-3;Q9NX40-2;D6R918;D6RBC5;D6RDI5;D6RA54;D6RC55;D6R9T5;D6RF07;D6RI08;D6RDK1	Q9NX40;D6RBN5;D6RDK6;D6RG39;D6RIT9;Q9NX40-3;Q9NX40-2	308.69
O14524	TMEM194A	Transmembrane protein 194A	+	B	-0.906725	-1.03222	-0.810727	0.193555	0.276852	-0.046271	-1.10485	-0.568238	-0.757428		O14524;O14524-2;G3V5K2	O14524;O14524-2	16.106
P40763	STAT3	Signal transducer and activator of transcription 3	+	B	-0.710002	-0.62106	-0.822775	0.008092	0.1225	0.112596	-0.876122	-0.717358	-0.73942		P40763;K7ENL3;K7EP08	P40763;K7ENL3	323.31
P33316	DUT	Deoxyuridine 5-triphosphate nucleotidohydrolase, mitochondrial	+	B	-0.71853	-0.864031	-0.863934	0.09466	0.092071	0.066428	-0.80869	-0.646112	-0.707902		P33316-2;H0YNW5;H0YKC5;H0YNJ9;H0YMM5	P33316-2;H0YNW5;H0YKC5;H0YNJ9;H0YMM5	323.31
Q16539	MAPK14	Mitogen-activated protein kinase 14	+	B	-0.836881	-0.844369	-0.966176	0.152284	0.181016	0.0864	-0.963841	-0.605705	-0.585518		Q16539;B4E0K5;Q16539-3;B5TY33;E7EX54;H7C4E2	Q16539;B4E0K5;Q16539-3;B5TY33	231.47
O94819	KBTBD11	Kelch repeat and BTB domain-containing protein 11	+	B	-0.900836	-0.87386	-0.909502	0.232696	0.048445	-0.328517	-0.588943	-0.663397	-0.818223		O94819	O94819	304.1
Q08209	PPP3CA	Serine/threonine-protein phosphatase 2B catalytic subunit alpha isoform;Serine/threonine-protein phosphatase	+	B	-0.780611	-0.849961	-0.699855	1.23345	0.98557	0.99907	-1.00156	-0.738915	-1.20809		Q08209-2;Q08209;Q08209-3;Q08209-5;E7ETC2;Q08209-4;E9PPC8;E9PK68	Q08209-2;Q08209;Q08209-3;Q08209-5;E7ETC2;Q08209-4	230.61
P78344	EIF4G2	Eukaryotic translation initiation factor 4 gamma 2	+	B	-0.27092	-0.18017	-0.365578	0.952185	1.04083	0.542345	-1.23385	-0.841456	-0.968605		P78344-2	P78344-2	29.53
P07197	NEFM	Neurofilament medium polypeptide	+	B	0.050781	0.040013	0.044776	0.857821	0.821611	0.830081	-0.987875	-0.907522	-0.912619		P07197;E7ESP9;E7EMV2;P07197-2	P07197;E7ESP9;E7EMV2;P07197-2	323.31
O43741	PRKAB2	5-AMP-activated protein kinase subunit beta-2	+	B	-0.598401	-0.387861	-0.340732	0.885565	0.860845	0.742075	-0.818528	-0.892125	-0.980853		O43741;B4DH06	O43741;B4DH06	85.093
Q86X02	CDR2L	Cerebellar degeneration-related protein 2-like	+	B	0.098671	-0.04749	-0.092123	0.714551	1.16374	0.938181	-0.828306	-0.899991	-0.878719		Q86X02	Q86X02	282.88
Q8NHQ8	RASSF8	Ras association domain-containing protein 8	+	B	-0.057002	0.051348	0.021989	0.912791	0.944911	0.503961	-0.885819	-0.693318	-0.871839		Q8NHQ8;Q8NHQ8-2;H0YG85;F5H7J1;F5H0S5;F5GYP8;F5H8C5;F5H8B9	Q8NHQ8;Q8NHQ8-2;H0YG85	95.113
Q9H999	PANK3	Pantothenate kinase 3	+	B	-0.192305	-0.122396	-0.226244	0.693242	0.674212	0.763102	-1.1207	-0.858698	-0.80614		Q9H999;E5RHA5	Q9H999;E5RHA5	70.316
Q86V21	AACS	Acetoacetyl-CoA synthetase	+	B	-0.017907	-0.061986	-0.281078	0.824147	0.696977	0.555877	-0.773393	-0.751587	-0.870071		Q86V21;Q86V21-2;Q86V21-3;F5GWW7;F5H790;E7EW25;F8W8B5;F5GYN1;F5H3E3;F5H8J5;F5GYW2;F5H4V2;F5H6X9	Q86V21;Q86V21-2	292.56
Q8IV48	ERI1	3-5 exoribonuclease 1	+	B	-0.10817	-0.31215	-0.053255	1.06974	0.649734	0.849994	-0.712906	-0.461124	-0.816596		Q8IV48;E5RIV7;E5RJM3	Q8IV48	66.859
Q5T5C0	STXBP5	Syntaxin-binding protein 5	+	B	-0.402422	-0.310152	-0.231793	0.890447	1.02999	1.05549	-0.564009	-0.618163	-1.02433		Q5T5C0;Q5T5C0-2;Q5T5C0-3;H7BXC4;Q5JRH0;Q3B794;H0Y332	Q5T5C0;Q5T5C0-2;Q5T5C0-3;H7BXC4	265.28
Q68D10	SPTY2D1	Protein SPT2 homolog	+	B	-0.013652	-0.336177	-0.073402	0.868954	0.617654	0.740994	-0.609156	-0.564926	-0.630037		Q68D10;Q68D10-2;Q68D10-3	Q68D10;Q68D10-2	132.33
P04818	TYMS	Thymidylate synthase	+	B	-0.068783	-0.420875	-0.234747	0.987322	0.846202	1.08615	-0.754626	-0.559558	-0.530927		P04818;P04818-2;P04818-3	P04818;P04818-2;P04818-3	323.31
P46013	MKI67	Antigen KI-67	+	B	-0.20245	-0.591163	-0.283611	0.780791	0.584381	0.863241	-0.76344	-0.542563	-0.578629		P46013	P46013	323.31
Q9UDY2	TJP2	Tight junction protein ZO-2	+	B	0.1773	0.056702	0.235352	0.531462	0.492412	0.538892	-0.765008	-0.638995	-0.811118		Q9UDY2;Q9UDY2-3;Q9UDY2-7;Q9UDY2-6;Q9UDY2-2;Q9UDY2-4;Q9UDY2-5;B1AN86;U3KQJ2;B1AN85	Q9UDY2;Q9UDY2-3;Q9UDY2-7;Q9UDY2-6;Q9UDY2-2;Q9UDY2-4;Q9UDY2-5	323.31
Q2M1Z3	ARHGAP31	Rho GTPase-activating protein 31	+	B	0.002339	0.016373	-0.06665	0.659929	0.623589	0.768899	-0.616238	-0.437565	-0.596121		Q2M1Z3;C9J652	Q2M1Z3	323.31
P55210	CASP7	Caspase-7;Caspase-7 subunit p20;Caspase-7 subunit p11	+	B	-0.169177	-0.090149	0.074406	0.450469	0.646739	0.797459	-0.686383	-0.590441	-0.55421		P55210;P55210-3;P55210-4;Q5SVL2	P55210;P55210-3;P55210-4;Q5SVL2	323.31
Q8TD16	BICD2	Protein bicaudal D homolog 2	+	B	-0.131945	-0.330258	-0.232495	0.68396	0.66778	0.7474	-0.602	-0.526369	-0.56672		Q8TD16-2	Q8TD16-2	323.31
Q9BXS5	AP1M1	AP-1 complex subunit mu-1	+	B	-0.142323	-0.141218	-0.20417	0.481143	0.492913	0.382972	-0.532595	-0.326806	-0.527367		Q9BXS5;Q9BXS5-2;E7ENJ6;B4DDG7;K7EJL1;K7EQX3;K7ENA7;K7EPJ8;K7ER75;K7EJJ1;K7EQ90;K7EPR4;K7EK69;K7ERH5;K7EL08	Q9BXS5;Q9BXS5-2;E7ENJ6;B4DDG7;K7EJL1	322.53
Q96KB5	PBK	Lymphokine-activated killer T-cell-originated protein kinase	+	B	-0.017829	-0.33357	-0.061058	0.61921	0.51513	0.7252	-0.551268	-0.46923	-0.52311		Q96KB5;Q96KB5-2;E5RIE1;E5RFX4	Q96KB5;Q96KB5-2	117.16
Q96EK5	KIAA1279	KIF1-binding protein	+	B	-0.012347	0.009084	0.116837	0.45569	0.446055	0.481878	-0.624732	-0.47305	-0.514779		Q96EK5	Q96EK5	323.31
Q02750	MAP2K1	Dual specificity mitogen-activated protein kinase kinase 1	+	B	-0.041694	0.025746	-0.054855	0.689088	0.382609	0.627568	-0.491774	-0.514182	-0.579404		Q02750;Q02750-2;H3BRW9	Q02750;Q02750-2	323.31
P06756	ITGAV	Integrin alpha-V;Integrin alpha-V heavy chain;Integrin alpha-V light chain	+	B	-0.307044	-0.044218	-0.009321	0.538583	0.713973	0.741673	-0.513687	-0.492018	-0.658333		P06756;P06756-3;P06756-2;H7BZG1	P06756;P06756-3;P06756-2	307.68
Q9Y2L9	LRCH1	Leucine-rich repeat and calponin homology domain-containing protein 1	+	B	0.031176	-0.05209	-0.061585	0.30047	0.324216	0.423925	-0.448135	-0.460409	-0.459497		Q9Y2L9-2;Q9Y2L9;Q9Y2L9-3;C9J5B8;C9JWE0	Q9Y2L9-2;Q9Y2L9;Q9Y2L9-3	323.31
Q96D15	RCN3	Reticulocalbin-3	+	B	-0.106665	-0.161731	-0.341592	0.65336	0.73308	0.79918	-0.556287	-0.441066	-0.4466		Q96D15;M0QZH0;M0QYB8;M0QZU3	Q96D15;M0QZH0	281.66
Q86VI3	IQGAP3	Ras GTPase-activating-like protein IQGAP3	+	B	0.035312	-0.037505	0.070134	0.538179	0.576324	0.631914	-0.594683	-0.440694	-0.441536		Q86VI3;F2Z2E2	Q86VI3;F2Z2E2	323.31
Q92686	NRGN	Neurogranin;NEUG(55-78)	+	B	-0.216343	-0.326319	0.021938	0.514406	0.477129	0.590861	-0.544014	-0.436549	-0.389451		Q92686	Q92686	27.541
Q6NTF9	RHBDD2	Rhomboid domain-containing protein 2	+	B	-0.340083	-0.074034	-0.263335	0.489668	0.622111	0.665011	-0.361324	-0.423739	-0.554697		Q6NTF9;Q9UDT1	Q6NTF9	38.489
P80723	BASP1	Brain acid soluble protein 1	+	B	-0.039339	0.00453	0.062119	0.441087	0.448251	0.434716	-0.410371	-0.42372	-0.442066		P80723;P80723-2;U3KQP0	P80723;P80723-2	323.31
Q15058	KIF14	Kinesin-like protein KIF14	+	B	-0.137275	-0.220547	-0.051871	0.435393	0.423024	0.498481	-0.398722	-0.253704	-0.380822		Q15058	Q15058	323.31
Q7L4P6	BEND5	BEN domain-containing protein 5	+	B	-0.107334	-0.067977	-0.151816	0.345526	0.501793	0.574416	-0.504203	-0.349052	-0.276835		Q7L4P6	Q7L4P6	66.937
Q9UNF0	PACSIN2	Protein kinase C and casein kinase substrate in neurons protein 2	+	B	0.028144	-0.024361	0.102411	0.605608	0.555322	0.629258	-0.491795	-0.323371	-0.29366		Q9UNF0;Q9UNF0-2;B0QYG7;B0QYG8;H0Y923	Q9UNF0;Q9UNF0-2	240.07
P12081	HARS	Histidine--tRNA ligase, cytoplasmic	+	B	0.000614	-0.051574	-0.097486	0.518375	0.499956	0.427171	-0.372524	-0.281457	-0.311238		P12081;P12081-2;B3KWE1;P12081-4;B4DDD8;P12081-3;B4E1C5;C9JWK3;E7ETE2;D6RF05	P12081;P12081-2;B3KWE1;P12081-4;B4DDD8;P12081-3;B4E1C5;C9JWK3;E7ETE2	323.31
O75844	ZMPSTE24	CAAX prenyl protease 1 homolog	+	B	0.013524	-0.127384	-0.09808	0.604569	0.519628	0.450749	-0.319568	-0.239174	-0.26029		O75844	O75844	178.28
Q6BDS2	UHRF1BP1	UHRF1-binding protein 1	+	B	-0.15006	-0.065275	0.009493	0.387554	0.404114	0.485877	-0.309431	-0.295624	-0.323949		Q6BDS2;H7C1J4	Q6BDS2;H7C1J4	194.96
O43747	AP1G1	AP-1 complex subunit gamma-1	+	B	-0.24672	-0.307157	-0.346979	0.367155	0.467955	0.382755	-0.710708	-0.459854	-0.698155		O43747;J3KQU9;B3KXW5;O43747-2;H3BNR4;H3BR36;H3BUN9;B4DGE1;H3BN71;H3BRM7;H3BS13;H3BV30;B3KNW1;H3BN75	O43747;J3KQU9;B3KXW5;O43747-2	323.31
P41208	CETN2	Centrin-2	+	B	-0.334579	-0.310237	-0.509974	0.585487	0.481577	0.395717	-0.66802	-0.658583	-0.522033		P41208	P41208	323.31
Q8TBP6	SLC25A40	Solute carrier family 25 member 40	+	B	-0.365466	-0.314692	-0.38947	0.376414	0.202378	0.26408	-0.635696	-0.571858	-0.748699		Q8TBP6;F2Z3Q4	Q8TBP6	59.239
Q13257	MAD2L1	Mitotic spindle assembly checkpoint protein MAD2A	+	B	-0.357967	-0.483173	-0.381086	0.523741	0.454991	0.557261	-0.630349	-0.298957	-0.743883		Q13257;Q13257-2;D6RJE3	Q13257	111.04
Q9BZF1	OSBPL8	Oxysterol-binding protein-related protein 8;Oxysterol-binding protein	+	B	-0.308634	-0.290193	-0.320783	0.355992	0.343686	0.261731	-0.625645	-0.493276	-0.605179		Q9BZF1;Q9BZF1-2;Q9BZF1-3;F8VQX7;F8VUA7;Q9H0X9;F8VZB8;F8VZ43;B4DVB0;F8VVD3;F8VVE7;F5GZ42;Q9H0X9-2;F8W1F1;F8VS33	Q9BZF1;Q9BZF1-2;Q9BZF1-3;F8VQX7;F8VUA7	323.31
P61966	AP1S1	AP-1 complex subunit sigma-1A	+	B	-0.269216	-0.240414	-0.240527	0.326965	0.279935	0.275492	-0.582966	-0.596558	-0.691429		P61966;H7C1E4;P61966-2	P61966;H7C1E4;P61966-2	90.721
Q04726	TLE3	Transducin-like enhancer protein 3	+	B	-0.150693	-0.454832	-0.263075	0.431437	0.409917	0.384592	-0.763073	-0.48344	-0.533305		Q04726-3;F8W8S3;Q04726-6;Q04726-4;H0YKH0;H0YLW9	Q04726-3;F8W8S3;Q04726-6;Q04726-4	2.7045
Q9H7B4	SMYD3	Histone-lysine N-methyltransferase SMYD3	+	B	-0.458354	-0.46457	-0.306585	0.227814	0.516996	0.3979	-0.386129	-0.524064	-0.601672		Q9H7B4;Q9H7B4-3;Q9H7B4-2;B0QZ88;B0QZA0;A8MXR1;B0QZ99	Q9H7B4;Q9H7B4-3;Q9H7B4-2	54.941
Q9NSI6	BRWD1	Bromodomain and WD repeat-containing protein 1	+	B	-0.277907	-0.448731	-0.558411	0.581089	0.23098	0.262553	-0.522551	-0.36188	-0.569308		Q9NSI6-2;Q9NSI6;Q9NSI6-3;H7C409;H7BZR9;H0Y500;H0Y5I9;H0Y463;Q9NSI6-4;H0Y4A7;H0Y4R9	Q9NSI6-2;Q9NSI6;Q9NSI6-3	36.335
P21281	ATP6V1B2	V-type proton ATPase subunit B, brain isoform	+	B	-0.190977	-0.257839	-0.223491	0.313223	0.247665	0.248277	-0.538807	-0.515212	-0.490233		P21281;H0YC04;E5RGH6;H0YAT8;H0YC45	P21281	323.31
Q6IAA8	LAMTOR1	Ragulator complex protein LAMTOR1	+	B	-0.333618	-0.350042	-0.333353	0.220093	0.324474	0.29204	-0.41781	-0.453439	-0.525102		Q6IAA8;F5GX19;F5H3Y3;H0YFI1;F5H479	Q6IAA8;F5GX19;F5H3Y3	214.19
O14967	CLGN	Calmegin	+	B	-0.365154	-0.432756	-0.395769	0.3522	0.360803	0.314232	-0.445539	-0.442791	-0.549873		O14967;D6RAZ4	O14967	323.31
P49247	RPIA	Ribose-5-phosphate isomerase	+	B	-0.283491	-0.222875	-0.285814	0.554671	0.317178	0.312414	-0.445185	-0.561558	-0.400739		P49247	P49247	202.6
Q9UEW8	STK39	STE20/SPS1-related proline-alanine-rich protein kinase	+	B	-0.26329	-0.325836	-0.264863	0.394825	0.310817	0.257351	-0.401711	-0.319586	-0.578564		Q9UEW8	Q9UEW8	323.31
Q9Y248	GINS2	DNA replication complex GINS protein PSF2	+	B	-0.236485	-0.270549	-0.207475	0.328916	0.413635	0.398876	-0.514862	-0.318506	-0.308484		Q9Y248;M0QXS3;M0R043	Q9Y248	136.13
Q9NTK5	OLA1	Obg-like ATPase 1	+	B	-0.389145	-0.386989	-0.378967	0.44683	0.483261	0.349617	-0.393179	-0.370359	-0.460449		Q9NTK5;J3KQ32;Q9NTK5-3;C9JTK6	Q9NTK5;J3KQ32;Q9NTK5-3	323.31
Q15911	ZFHX3	Zinc finger homeobox protein 3	+	B	-0.40113	-0.869622	-0.852843	0.518641	0.275761	0.052805	-1.01742	-0.750203	-0.882119		Q15911;Q15911-2	Q15911;Q15911-2	323.31
Q8TEU7	RAPGEF6	Rap guanine nucleotide exchange factor 6	+	B	-0.641847	-0.707177	-0.626442	0.514337	0.549287	0.526197	-0.807604	-0.814463	-0.901257		Q8TEU7;E9PCH4;Q8TEU7-4;Q8TEU7-5;Q8TEU7-3;B7Z7Y1;Q8TEU7-6	Q8TEU7;E9PCH4;Q8TEU7-4;Q8TEU7-5;Q8TEU7-3;B7Z7Y1	285.53
Q9ULP0	NDRG4	Protein NDRG4	+	B	-0.502969	-0.781232	-0.898832	0.592403	0.791083	0.133681	-0.793157	-0.872287	-0.7055		Q9ULP0-3;Q9ULP0-6;H3BPH8;H3BRT9;H3BMR6;H3BR92;H3BNQ1;H3BN97;H3BN53;H3BNB4;H3BPT6;H3BQ86	Q9ULP0-3;Q9ULP0-6	110.31
Q5VVQ6	YOD1	Ubiquitin thioesterase OTU1	+	B	-0.527873	-0.476012	-0.710999	0.317201	0.394591	0.420991	-0.777542	-0.85035	-0.780289		Q5VVQ6;Q5VVQ6-2	Q5VVQ6;Q5VVQ6-2	160.14
P43357	MAGEA3	Melanoma-associated antigen 3	+	B	-0.325031	-0.297064	-0.527501	0.394955	0.289785	0.335055	-0.772875	-0.686383	-0.83105		P43357;E7EMU0	P43357	63.938
P56377	AP1S2	AP-1 complex subunit sigma-2	+	B	-0.570582	-0.499632	-0.477656	0.383796	0.267597	0.308504	-0.857966	-0.607858	-0.680544		P56377;H7BZG6;H0Y673;B7Z3M9	P56377;H7BZG6;H0Y673;B7Z3M9	76.719
Q9BZX2	UCK2	Uridine-cytidine kinase 2	+	B	-0.440947	-0.645426	-0.606731	0.392228	0.25756	0.231314	-0.70736	-0.667332	-0.609288		Q9BZX2;Q9BZX2-2;B4DGD3	Q9BZX2;Q9BZX2-2	133.93
Q9UH65	SWAP70	Switch-associated protein 70	+	B	-0.690315	-0.64114	-0.546537	0.348519	0.339839	0.303183	-0.660771	-0.605332	-0.682256		Q9UH65;E7EMB1;E9PJM7;E9PJK8	Q9UH65;E7EMB1	323.31
Q14061	COX17	Cytochrome c oxidase copper chaperone	+	B	-0.452436	-0.644361	-0.674863	0.441686	0.230542	0.17942	-0.632584	-0.71163	-0.60189		Q14061;H7C4E5	Q14061;H7C4E5	91.183
Q58A45	PAN3	PAB-dependent poly(A)-specific ribonuclease subunit PAN3	+	B	-0.406625	-0.701823	-0.604485	0.754196	0.453156	0.235787	-0.636055	-0.564115	-0.602854		Q58A45-3	Q58A45-3	70.126
Q15283	RASA2	Ras GTPase-activating protein 2	+	B	-0.537361	-0.524719	-0.565936	0.571062	0.531932	0.345221	-0.611381	-0.411234	-0.601278		Q15283;Q15283-2;D6RBA9	Q15283;Q15283-2	120.16
P04183	TK1	Thymidine kinase, cytosolic;Thymidine kinase	+	B	-0.381349	-0.688513	-0.698194	0.496363	0.349897	0.444093	-1.01066	-0.588617	-0.48213		P04183;K7ES52;K7ERJ1;K7ENW5	P04183;K7ES52;K7ERJ1	95.551
O15126	SCAMP1	Secretory carrier-associated membrane protein 1	+	B	-0.406444	-0.526125	-0.561983	0.37415	0.307233	0.143569	-0.536189	-0.459556	-0.675074		O15126;U3KQ30;O15126-2	O15126;U3KQ30;O15126-2	323.31
Q13283	G3BP1	Ras GTPase-activating protein-binding protein 1	+	B	-0.396531	-0.563289	-0.68163	0.403799	0.228913	0.090436	-0.608892	-0.557709	-0.554125		Q13283;E5RH42;E5RIZ6;E5RJU8;Q5HYE9;E5RI46;E5RIF8;E5RH00	Q13283	323.31
Q8NBT2	SPC24	Kinetochore protein Spc24	+	B	-0.304493	-0.591382	-0.427282	0.207594	0.175542	0.330154	-0.490233	-0.402607	-0.491693		Q8NBT2;Q8NBT2-2	Q8NBT2;Q8NBT2-2	290.39
Q15185	PTGES3	Prostaglandin E synthase 3	+	B	-0.415882	-0.441717	-0.409975	0.246536	0.171969	0.148705	-0.537906	-0.483521	-0.32		Q15185;Q15185-4;Q15185-3;B4DDC6;Q15185-2	Q15185;Q15185-4;Q15185-3;B4DDC6	323.31
Q6DD88	ATL3	Atlastin-3	+	B	-0.417027	-0.43039	-0.461205	0.237396	0.282422	0.214991	-0.475274	-0.348592	-0.494109		Q6DD88;F5GWF8	Q6DD88	323.31
Q9NX74	DUS2	tRNA-dihydrouridine(20) synthase [NAD(P)+]-like	+	B	-0.319373	-0.409668	-0.482676	0.372858	0.197902	0.201197	-0.475615	-0.456089	-0.449868		Q9NX74;E7EUN9;J3QLD5;I3L4Y9;I3L4H0;H3BQX4;H3BM64;H3BMK6;I3L1K5;I3L0K0;H3BRI6;H3BSF3;H3BTR3	Q9NX74;E7EUN9	107.48
Q9BTY7	HGH1	Protein HGH1 homolog	+	B	-0.347542	-0.393263	-0.34132	0.092584	0.095858	0.106651	-0.437447	-0.45036	-0.38304		Q9BTY7;P0CB43;E9PPP0;E9PIX0	Q9BTY7;P0CB43	304.77
Q04760	GLO1	Lactoylglutathione lyase	+	B	-0.362382	-0.370397	-0.302596	0.215054	0.16108	0.268247	-0.432007	-0.325503	-0.428644		Q04760;Q04760-2	Q04760;Q04760-2	52.034
Q9HBM1	SPC25	Kinetochore protein Spc25	+	B	-0.282661	-0.482453	-0.280296	0.287057	0.186082	0.404172	-0.440126	-0.41675	-0.348152		Q9HBM1;C9JW94	Q9HBM1	323.31
Q86VW0	SESTD1	SEC14 domain and spectrin repeat-containing protein 1	+	B	-0.30454	-0.24884	-0.251814	0.106645	0.149582	0.096558	-0.40834	-0.442203	-0.363215		Q86VW0;H0Y774;H7BZR8;C9J4X8;C9JHW6	Q86VW0	323.31
Q5T1M5	FKBP15	FK506-binding protein 15	+	B	-0.266532	-0.282434	-0.2346	0.292569	0.286462	0.301906	-0.329232	-0.397068	-0.436354		Q5T1M5;Q5T1M5-3;X6RKW4	Q5T1M5	323.31
P63098	PPP3R1	Calcineurin subunit B type 1	+	B	-0.328437	-0.248696	-0.237749	0.311287	0.280814	0.25293	-0.341299	-0.389867	-0.410447		P63098;D3YTA9;F6U1T9;H7BYZ3	P63098;D3YTA9;F6U1T9;H7BYZ3	89.727
Q0VGL1	LAMTOR4	Ragulator complex protein LAMTOR4;Ragulator complex protein LAMTOR4, N-terminally processed	+	B	-0.233111	-0.351808	-0.354642	0.098559	0.063664	0.047865	-0.393084	-0.357437	-0.379245		Q0VGL1;C9JXA7	Q0VGL1;C9JXA7	7.0482
Q9UJC5	SH3BGRL2	SH3 domain-binding glutamic acid-rich-like protein 2	+	B	-0.521309	-0.388981	-0.319027	0.181155	0.306098	0.179221	-0.509389	-0.282421	-0.378382		Q9UJC5	Q9UJC5	43.991
Q13043	STK4	Serine/threonine-protein kinase 4;Serine/threonine-protein kinase 4 37kDa subunit;Serine/threonine-protein kinase 4 18kDa subunit	+	B	-0.293227	-0.370904	-0.282212	0.212517	0.215594	0.237301	-0.373066	-0.363141	-0.442948		Q13043;F5H5B4;Q13043-2	Q13043;F5H5B4;Q13043-2	290.76
Q9Y2U8	LEMD3	Inner nuclear membrane protein Man1	+	B	-0.318632	-0.341618	-0.228998	0.172752	0.1303	0.171414	-0.362956	-0.381517	-0.34474		Q9Y2U8	Q9Y2U8	323.31
P10244	MYBL2	Myb-related protein B	+	B	-0.260355	-0.5227	-0.368522	0.190519	0.104227	0.274262	-0.406025	-0.348225	-0.298318		P10244;P10244-2	P10244;P10244-2	134.04
Q7L9L4	MOB1B	MOB kinase activator 1B	+	B	-0.503399	-0.482845	-0.372168	0.150586	0.161895	0.224412	-0.371609	-0.257062	-0.31362		Q7L9L4;Q7L9L4-2;D6RCK3;H7BZ12	Q7L9L4;Q7L9L4-2	61.209
P46063	RECQL	ATP-dependent DNA helicase Q1	+	B	-0.381994	-0.304621	-0.228808	0.133301	0.241246	0.268044	-0.35999	-0.274669	-0.290515		P46063;F8WD97;F8WA66;F5H2L2;F5H4P4;F5H3W0;F5GYB7	P46063	323.31
Q96ER3	SAAL1	Protein SAAL1	+	B	-0.455482	-0.305763	-0.313633	0.182243	0.226865	0.183378	-0.232294	-0.177213	-0.434071		Q96ER3	Q96ER3	2.1453
P11766	ADH5	Alcohol dehydrogenase class-3	+	B	-0.3715	-0.351451	-0.338057	0.171622	0.110921	0.151323	-0.346445	-0.264512	-0.277359		P11766;H0YAG8;D6RFE4;D6R9G2;D6RAY0	P11766;H0YAG8	323.31
Q9NX08	COMMD8	COMM domain-containing protein 8	+	B	-0.62437	-0.590215	-0.393375	0.379655	0.313623	0.444036	-0.405872	-0.391456	-0.413672		Q9NX08	Q9NX08	249.21
Q6PI47	KCTD18	BTB/POZ domain-containing protein KCTD18	+	B	-0.769949	-0.892092	-0.495973	0.31868	0.073142	0.280303	-0.3465	-0.116833	-0.525642		Q6PI47;Q6PI47-2;Q6PI47-3	Q6PI47;Q6PI47-2	16.065
Q8IU60	DCP2	m7GpppN-mRNA hydrolase	+	B	-0.506508	-0.769969	-0.467456	0.391833	0.063396	0.054794	-0.287255	-0.220093	-0.358195		Q8IU60;H0Y9T5;Q8IU60-2;B7Z3U5	Q8IU60;H0Y9T5;Q8IU60-2;B7Z3U5	54.437
O95229	ZWINT	ZW10 interactor	+	B	-0.404792	-0.8014	-0.637698	0.61214	0.424951	0.544206	-0.0480393	0.00776948	-0.218061		O95229;A6NH27	O95229;A6NH27	51.276
Q9BQI0	AIF1L	Allograft inflammatory factor 1-like	+	B	-0.944665	-0.922417	-0.50293	0.0562039	0.211929	0.317066	-0.433896	-0.0943411	-0.0937712		Q9BQI0;Q9BQI0-3;Q9BQI0-2;Q5JUP3;Q9BQI0-4;F5GYC9;A6PVM9;H7C605;Q5JUP1	Q9BQI0;Q9BQI0-3;Q9BQI0-2;Q5JUP3;Q9BQI0-4;F5GYC9	20
P04181	OAT	Ornithine aminotransferase, mitochondrial;Ornithine aminotransferase, hepatic form;Ornithine aminotransferase, renal form	+	B	-0.116194	-0.189329	-0.14721	0.363087	0.27039	0.270323	-0.349346	-0.317193	-0.408435		P04181;P04181-2	P04181;P04181-2	323.31
O75116	ROCK2	Rho-associated protein kinase 2	+	B	-0.188097	-0.268526	-0.202498	0.39304	0.345167	0.335492	-0.38513	-0.327004	-0.348501		O75116;E9PF63;D6REE7;C9JFJ0	O75116;E9PF63	323.31
Q96JN2	CCDC136	Coiled-coil domain-containing protein 136	+	B	-0.197318	-0.20964	-0.246304	0.333433	0.337424	0.211183	-0.341756	-0.424146	-0.232108		Q96JN2;Q96JN2-4;Q96JN2-2;H7C4R2;C9JE17;H0Y876;C9IYI5;C9J884	Q96JN2;Q96JN2-4;Q96JN2-2;H7C4R2;C9JE17	154.94
Q8WZA0	LZIC	Protein LZIC	+	B	-0.176611	-0.156067	-0.099901	0.289814	0.278368	0.335028	-0.22164	-0.297892	-0.30693		Q8WZA0;B4E2N0;K7ES95	Q8WZA0;B4E2N0;K7ES95	323.31
Q14643	ITPR1	Inositol 1,4,5-trisphosphate receptor type 1	+	B	-0.367715	-0.313384	-0.219923	0.307166	0.337512	0.301901	-0.294155	-0.237779	-0.336628		Q14643-4;Q14643-5;Q14643-2;Q14643-8;Q14643-7	Q14643-4;Q14643-5;Q14643-2;Q14643-8;Q14643-7	323.31
Q9Y5K6	CD2AP	CD2-associated protein	+	B	-0.345755	-0.253166	-0.168471	0.247829	0.39949	0.349196	-0.280037	-0.300288	-0.269217		Q9Y5K6	Q9Y5K6	173.97
Q8N5F7	NKAP	NF-kappa-B-activating protein	+	B	-0.047611	-0.126945	-0.066508	0.369536	0.331386	0.420913	-0.181951	-0.280492	-0.271775		Q8N5F7;Q5M9Q1	Q8N5F7	156.44
Q9NV35	NUDT15	Probable 8-oxo-dGTP diphosphatase NUDT15	+	B	-0.219827	-0.221773	-0.346032	0.243753	0.23789	0.130257	-0.221135	-0.177555	-0.211682		Q9NV35	Q9NV35	87.252
Q86VP6	CAND1	Cullin-associated NEDD8-dissociated protein 1	+	B	-0.13843	-0.105812	-0.073378	0.290622	0.261769	0.20811	-0.178894	-0.135887	-0.177849		Q86VP6;Q86VP6-2;H0YH27;Q86VP6-3;F5H6I6	Q86VP6;Q86VP6-2	323.31
Q6UN15	FIP1L1	Pre-mRNA 3-end-processing factor FIP1	+	B	-0.347386	-0.326274	-0.189776	0.20814	0.209224	0.232686	0.0221902	0.0529723	-0.095882		Q6UN15-5;Q6UN15-4	Q6UN15-5;Q6UN15-4	13.711
Q7Z6B0	CCDC91	Coiled-coil domain-containing protein 91	+	B	-0.340862	-0.258128	-0.207096	0.21733	0.147725	0.304374	-0.0352391	-0.113879	-0.150721		Q7Z6B0;Q7Z6B0-2;Q7Z6B0-3;F5GWB1;H0YGB4;H0YH48;F5GWR1;F5GZH9;F5H4N8	Q7Z6B0;Q7Z6B0-2;Q7Z6B0-3;F5GWB1	108.95
Q9P2F5	STOX2	Storkhead-box protein 2	+	B	-0.7074	-0.330222	-0.487944	0.672858	0.478216	0.429544	-0.317193	-0.393842	-0.120185		Q9P2F5;Q9P2F5-2;H0YA59;D6RDA5	Q9P2F5;Q9P2F5-2	64.006
Q16644	MAPKAPK3	MAP kinase-activated protein kinase 3	+	B	-0.336856	-0.00207	-0.08728	0.540424	0.797669	0.713999	-0.110916	-0.333116	-0.312061		Q16644;C9J8E1;C9JPW3	Q16644;C9J8E1	38.076
Q16563	SYPL1	Synaptophysin-like protein 1	+	B	-0.25319	-0.261144	-0.107812	0.696909	0.759429	0.713518	-0.178339	0.040682	-0.247234		Q16563-2;Q16563;C9JYN0	Q16563-2;Q16563;C9JYN0	7.4486
Q9H4G0	EPB41L1	Band 4.1-like protein 1	+	B	NaN	-0.351086	-0.10646	NaN	1.01731	0.879049	-0.012781	0.120352	-0.0820566		Q9H4G0-2	Q9H4G0-2	10.737
Q9Y2U5	MAP3K2	Mitogen-activated protein kinase kinase kinase 2	+	B	-0.586132	-0.604227	-0.302406	0.655439	0.667286	0.523221	-0.152821	-0.309681	-0.131218		Q9Y2U5;F8W6K3	Q9Y2U5	22.817
O95490	LPHN2;ADGRL2	Latrophilin-2	+	B	-0.4732	-0.377196	-0.32818	-0.023546	0.018482	0.108811	-0.401616	-0.371385	-0.341245		O95490-2;B1ALU3;O95490-5	O95490-2;B1ALU3;O95490-5	323.31
P46109	CRKL	Crk-like protein	+	B	-0.302391	-0.312498	-0.313625	0.005129	0.006363	-0.009602	-0.274128	-0.357455	-0.346995		P46109	P46109	323.31
Q16204	CCDC6	Coiled-coil domain-containing protein 6	+	B	-0.307446	-0.257807	-0.313036	0.086377	0.032113	0.034065	-0.319514	-0.309056	-0.349217		Q16204	Q16204	323.31
Q8TDY4	ASAP3	Arf-GAP with SH3 domain, ANK repeat and PH domain-containing protein 3	+	B	-0.500831	-0.417566	-0.428961	-0.018864	0.142502	-0.002759	-0.401387	-0.270974	-0.313567		Q8TDY4;Q8TDY4-3;Q8TDY4-2;V9GY49;H0YEB0;H0YER8;H0YE36	Q8TDY4;Q8TDY4-3	222.65
Q13442	PDAP1	28 kDa heat- and acid-stable phosphoprotein	+	B	-0.370391	-0.378528	-0.28066	0.100523	0.076478	0.10456	-0.308752	-0.313441	-0.311632		Q13442;F8WBW6	Q13442	323.31
P30566	ADSL	Adenylosuccinate lyase	+	B	-0.458194	-0.380102	-0.489001	-0.033075	0.02189	-0.046629	-0.271113	-0.298992	-0.30244		P30566;E7ERF4;P30566-2	P30566;E7ERF4;P30566-2	323.31
Q99598	TSNAX;DISC1	Translin-associated protein X	+	B	-0.428736	-0.429826	-0.396356	0.016366	-0.002887	0.039937	-0.32036	-0.282298	-0.297201		Q99598;C4P0D6;C4P0D8;Q5VVQ1;C4P0D4;Q9NRI2	Q99598;C4P0D6;C4P0D8;Q5VVQ1	323.31
O75530	EED	Polycomb protein EED	+	B	-0.315775	-0.476531	-0.442805	0.044592	0.010926	0.016341	-0.329649	-0.245113	-0.285583		O75530;O75530-3;O75530-2;E9PJK2;H0YEL4;E9PMU3	O75530;O75530-3;O75530-2;E9PJK2	128.45
Q9HC38	GLOD4	Glyoxalase domain-containing protein 4	+	B	-0.472968	-0.557435	-0.475887	0.052033	0.02194	-0.025201	-0.279319	-0.294933	-0.281229		Q9HC38-2;Q9HC38;I3L3Q4;B7Z403;Q9HC38-3;I3L1F4;I3NI27;I3NI24;I3L2C2;I3L277;I3L1I0	Q9HC38-2;Q9HC38;I3L3Q4;B7Z403;Q9HC38-3	323.31
P49903	SEPHS1	Selenide, water dikinase 1	+	B	-0.425412	-0.390604	-0.307438	-0.099892	-0.072105	-0.035771	-0.275507	-0.265032	-0.312868		P49903;P49903-4;P49903-2;P49903-3;Q5T5U6;Q5T5U7	P49903;P49903-4;P49903-2;P49903-3	323.31
Q8WXX5	DNAJC9	DnaJ homolog subfamily C member 9	+	B	-0.353833	-0.374759	-0.293361	-0.0179	0.086297	0.06273	-0.375459	-0.26498	-0.264686		Q8WXX5	Q8WXX5	323.31
Q8WWQ0	PHIP	PH-interacting protein	+	B	-0.410562	-0.512994	-0.462551	-0.016261	-0.036869	-0.03141	-0.304861	-0.262417	-0.258908		Q8WWQ0	Q8WWQ0	323.31
Q9UBU9	NXF1	Nuclear RNA export factor 1	+	B	-0.344716	-0.365052	-0.443256	-0.069979	-0.026401	-0.031113	-0.345015	-0.261223	-0.256666		Q9UBU9;E9PIN3;Q9UBU9-2;B4E227;E9PLA7;E9PQA4;E9PMV7;H0YDU0	Q9UBU9;E9PIN3;Q9UBU9-2	323.31
P25787	PSMA2	Proteasome subunit alpha type-2	+	B	-0.415857	-0.343945	-0.329904	-0.016868	0.055036	0.017747	-0.253412	-0.270243	-0.255736		P25787;C9JCK5;H3BT36;Q6MZI6;H7C402	P25787;C9JCK5	323.31
P60900	PSMA6	Proteasome subunit alpha type-6;Proteasome subunit alpha type	+	B	-0.441056	-0.378722	-0.355903	-0.049416	0.035726	0.063383	-0.235875	-0.297857	-0.23304		P60900;G3V5Z7;G3V295;G3V3I1;P60900-2;G3V3U4;P60900-3;G3V4S5;G3V2S7;H0YJC4	P60900;G3V5Z7;G3V295;G3V3I1;P60900-2	323.31
Q96MW1	CCDC43	Coiled-coil domain-containing protein 43	+	B	-0.47942	-0.534715	-0.463141	0.029025	-0.040051	-0.04833	-0.229501	-0.145095	-0.189187		Q96MW1;Q86WV7	Q96MW1;Q86WV7	317.24
Q5VW32	BROX	BRO1 domain-containing protein BROX	+	B	-0.561369	-0.444471	-0.398271	-0.027626	-0.012958	0.102384	-0.179221	-0.202638	-0.224166		Q5VW32;B7Z9G5;F5GXQ0;Q5VW33	Q5VW32;B7Z9G5;F5GXQ0	189.01
P20618	PSMB1	Proteasome subunit beta type-1	+	B	-0.35524	-0.329718	-0.370207	-0.07704	-0.040038	-0.09067	-0.21885	-0.261345	-0.229636		P20618	P20618	323.31
P49720	PSMB3	Proteasome subunit beta type-3	+	B	-0.309219	-0.294083	-0.345511	0.001431	0.057023	-0.023124	-0.241202	-0.222313	-0.192134		P49720;J3QKR3;J3KSM3;J3KRR2	P49720;J3QKR3;J3KSM3;J3KRR2	201.89
P25788	PSMA3	Proteasome subunit alpha type-3	+	B	-0.381367	-0.298043	-0.320005	0.026782	0.157659	0.063531	-0.186475	-0.219488	-0.197451		P25788;P25788-2;G3V4X5;H0YJ03;G3V3W4;G3V5N4	P25788;P25788-2;G3V4X5	195.53
Q9UKG1	APPL1	DCC-interacting protein 13-alpha	+	B	-0.273613	-0.311608	-0.255293	0.048831	0.013142	0.030826	-0.204649	-0.19712	-0.177343		Q9UKG1;C9JAB0;C9K0C4	Q9UKG1	323.31
P28838	LAP3	Cytosol aminopeptidase	+	B	-0.347183	-0.385056	-0.385471	-0.024457	-0.026553	-0.033064	-0.185917	-0.18372	-0.207494		P28838;P28838-2;H0Y9Q1;H0Y983	P28838;P28838-2	323.31
P28070	PSMB4	Proteasome subunit beta type-4	+	B	-0.287613	-0.313513	-0.306817	-0.00639	0.029823	0.034211	-0.192777	-0.183179	-0.18146		P28070	P28070	323.31
Q96F85	CNRIP1	CB1 cannabinoid receptor-interacting protein 1	+	B	-0.364326	-0.397006	-0.426581	-0.0792597	-0.061434	-0.0914567	-0.240145	-0.128551	-0.177719		Q96F85;B8ZZB8;Q96F85-2	Q96F85;B8ZZB8;Q96F85-2	225.26
O14818	PSMA7	Proteasome subunit alpha type-7	+	B	-0.311866	-0.306471	-0.254513	0.040623	0.053939	0.062653	-0.171677	-0.216217	-0.15141		O14818;H0Y586;O14818-4;Q8TAA3;Q8TAA3-2;Q8TAA3-5;F5GY34	O14818;H0Y586;O14818-4	323.31
Q05519	SRSF11	Serine/arginine-rich splicing factor 11	+	B	-0.372981	-0.434592	-0.346623	-0.066894	-0.118659	-0.0716847	-0.191409	-0.120514	-0.168415		Q05519;Q5T760;Q5T757;B4DWT1;B4DTC1;S4R3C4	Q05519;Q5T760;Q5T757	323.31
Q6PI48	DARS2	Aspartate--tRNA ligase, mitochondrial	+	B	-0.424615	-0.341833	-0.362203	0.017884	-0.021539	0.002717	-0.165904	-0.163478	-0.136569		Q6PI48;Q9H9M6	Q6PI48	323.31
Q08J23	NSUN2	tRNA (cytosine(34)-C(5))-methyltransferase	+	B	-0.35091	-0.381218	-0.376803	-0.0992615	-0.0671121	-0.0838698	-0.160637	-0.178551	-0.158913		Q08J23;Q08J23-3	Q08J23;Q08J23-3	323.31
P25786	PSMA1	Proteasome subunit alpha type-1	+	B	-0.300458	-0.285499	-0.272534	0.08775	0.133641	0.069885	-0.116942	-0.149313	-0.146851		P25786;P25786-2;F5GX11;B4DEV8;F5H112	P25786;P25786-2;F5GX11	323.31
P19338	NCL	Nucleolin	+	B	-0.260774	-0.27468	-0.265894	-0.04219	-0.0264274	-0.0294228	-0.0471595	-0.0115008	-0.00985834		P19338	P19338	323.31
Q8TDD1	DDX54	ATP-dependent RNA helicase DDX54	+	B	-0.36498	-0.434299	-0.407306	-0.0535175	-0.0955909	-0.0816069	-0.25147	-0.14366	-0.106529		Q8TDD1;Q8TDD1-2;F8VRX4;H0YHH7;H0YHZ9	Q8TDD1;Q8TDD1-2	323.31
O60609	GFRA3	GDNF family receptor alpha-3	+		-2.33252	-2.46034	-2.43735	-2.26548	-2.33081	-2.66966	-0.709623	-0.708632	-0.524708		O60609;O60609-2	O60609;O60609-2	111.39
Q9H3M7	TXNIP	Thioredoxin-interacting protein	+		-2.538	-2.74381	-3.6493	-2.11314	-2.66578	-2.82252	-0.604762	-0.496529	-0.616857		Q9H3M7;Q9H3M7-2;F6RIS4	Q9H3M7;Q9H3M7-2;F6RIS4	207.03
Q16647	PTGIS	Prostacyclin synthase	+		-1.92909	-1.53855	-1.99485	-2.56433	-2.45793	-2.58388	-0.433662	-0.343769	-0.399064		Q16647	Q16647	13.753
Q8NI60	ADCK3	Atypical kinase ADCK3, mitochondrial	+		-2.73526	-2.76747	-2.81165	-2.15643	-2.34441	-2.4462	-0.0644648	-0.309878	-0.410332		Q8NI60;Q8NI60-3;Q8NI60-4;E7EVZ8;Q8NI60-2	Q8NI60;Q8NI60-3;Q8NI60-4;E7EVZ8	147.12
Q86T29	ZNF605	Zinc finger protein 605	+		-2.31117	NaN	-2.68353	-1.85955	NaN	-2.28628	-0.271026	-0.187986	-0.52166		Q86T29;Q86T29-2	Q86T29;Q86T29-2	1.1618
P10645	CHGA	Chromogranin-A;Vasostatin-1;Vasostatin-2;EA-92;ES-43;Pancreastatin;SS-18;WA-8;WE-14;LF-19;Catestatin;AL-11;GV-19;GR-44;ER-37;GE-25;Serpinin-RRG;Serpinin;p-Glu serpinin precursor	+		-2.54691	-2.93873	-3.58883	-2.73468	-3.00743	-3.74474	-0.0666087	-0.325178	-0.263698		P10645;G5E968	P10645;G5E968	323.31
P09619	PDGFRB	Platelet-derived growth factor receptor beta	+		-2.21496	-2.18331	-1.85031	-2.43777	-2.40941	-2.17175	-0.0367627	-0.0768736	-0.179596		P09619;E5RJ14;E5RH16;E5RII0	P09619	150.37
P01106	MYC	Myc proto-oncogene protein	+		-2.07416	-2.63086	-3.39111	-2.60932	-2.89758	-3.16893	-0.163009	0.164529	-0.770043		P01106;H0YBT0;P01106-2;H0YBG3	P01106;H0YBT0;P01106-2	7.6705
P16234	PDGFRA	Platelet-derived growth factor receptor alpha	+		-2.72504	-1.60403	-2.39431	-1.54219	-0.680867	-1.75526	-0.115707	-0.298034	-0.439872		P16234;P16234-3;P16234-2;P36888;E7ER61;P36888-2	P16234;P16234-3	66.806
Q5JUX0	SPIN3	Spindlin-3	+		-1.89364	-1.58927	-1.74612	-1.76057	-1.48818	-1.66993	-0.231752	0.0163536	-0.165159		Q5JUX0;Q5JUX0-2	Q5JUX0	37.258
Q9UPQ7	PDZRN3	E3 ubiquitin-protein ligase PDZRN3	+		-1.71908	-1.93382	-2.02064	-1.73741	-1.38754	-1.61029	-0.0650532	0.280125	0.266157		Q9UPQ7;B7ZAG0;F5H8I9;E7ENB6;C9JWE6;Q9UPQ7-3;H7C566;Q9UPQ7-2;Q6ZMN7-2;Q6ZMN7-4	Q9UPQ7;B7ZAG0;F5H8I9;E7ENB6;C9JWE6	146.55
Q9NV79	PCMTD2	Protein-L-isoaspartate O-methyltransferase domain-containing protein 2	+		-2.22386	-1.82519	-1.53418	-1.54084	-1.43942	-1.58646	-0.0325363	-0.0637408	-0.0628515		Q9NV79;Q9NV79-2;V9GZ41;F8W9F3;V9GYZ7;V9GYL1;Q9NV79-3;V9GYG6	Q9NV79;Q9NV79-2;V9GZ41;F8W9F3;V9GYZ7;V9GYL1	7.5184
O94875	SORBS2	Sorbin and SH3 domain-containing protein 2	+		-1.46163	-1.09861	-2.01945	-1.93195	-1.41414	-2.89177	-0.0195799	-0.34452	-0.160153		O94875-11;O94875;O94875-9;O94875-12;O94875-8;O94875-7;O94875-4;O94875-10;O94875-3;O94875-5;H7BXR3;H7BZK1;H7C1R7;H7BZX1;O94875-6;C9JZ60;C9J372;C9J4Z9;C9JN77;C9JWC3;C9JLD6;C9JI79;C9IZT7;C9J9D3;C9JBB0;C9JM25;C9J3W4;C9JL62;C9IZ89;C9J620;C9JDX2;C9JG84;C9JFS9;C9JC90	O94875-11;O94875;O94875-9;O94875-12;O94875-8;O94875-7;O94875-4;O94875-10;O94875-3;O94875-5;H7BXR3	71.384
P00533	EGFR	Epidermal growth factor receptor;Receptor protein-tyrosine kinase	+		-1.34311	-1.27912	-1.25702	-2.07169	-1.66469	-2.46694	-0.0429917	0.0977455	0.00216241		P00533;E9PFD7;Q504U8;P00533-4;P00533-3;P00533-2;C9JYS6;P04626;J3KTI5;B4DTR1;J3QLU9;P04626-3;P04626-2;P04626-5;P04626-4;H3BLT0	P00533;E9PFD7;Q504U8	152.26
Q12967	RALGDS	Ral guanine nucleotide dissociation stimulator	+		-1.10719	-1.37611	-1.85747	-1.58778	-1.58218	-2.10979	-0.00348103	0.00733908	0.0123541		Q12967-4;Q12967-6;Q12967;F5H6M6;Q12967-3;Q12967-5;Q12967-2	Q12967-4;Q12967-6;Q12967;F5H6M6;Q12967-3;Q12967-5;Q12967-2	19.866
O94827	PLEKHG5	Pleckstrin homology domain-containing family G member 5	+		-1.25442	-1.31787	-1.89864	-2.09628	-1.85332	-1.63271	0.196859	0.104068	0.0911243		O94827;O94827-5;O94827-3;O94827-7;O94827-2;O94827-6;Q5SY18;O94827-4	O94827;O94827-5;O94827-3;O94827-7;O94827-2;O94827-6;Q5SY18;O94827-4	11.585
Q9UI36	DACH1	Dachshund homolog 1	+		-1.07777	-1.02091	-1.30287	-2.16065	-2.0748	-2.23315	0.0813395	0.0643311	0.191563		Q9UI36;Q9UI36-2;Q9UI36-3;Q9UI36-4;D6REJ4;D6RFG7	Q9UI36;Q9UI36-2;Q9UI36-3;Q9UI36-4	88.361
Q8NEG7	DENND6B	Protein DENND6B	+		-0.243543	-0.210326	-0.279654	-1.21671	-1.0556	-1.04025	0.0359054	-0.234788	-0.409374		Q8NEG7	Q8NEG7	1.5908
P29353	SHC1	SHC-transforming protein 1	+		NaN	-0.188184	0.214488	NaN	-1.17486	-1.11605	0.118626	-0.11274	-0.196988		P29353-3	P29353-3	1.1141
Q9UM73	ALK	ALK tyrosine kinase receptor	+		-0.24171	-0.0931921	-0.0754917	-0.997692	-0.765509	-0.817684	0.119688	-0.0256615	-0.132088		Q9UM73;E7EPW7	Q9UM73	233.63
Q9NS93	TM7SF3	Transmembrane 7 superfamily member 3	+		-0.124141	0.407002	0.164637	-1.49635	-0.836466	-0.754189	0.200504	0.179384	0.178237		Q9NS93;F5H7C5;H0YFW7;F5H587;F5GXE1	Q9NS93;F5H7C5;H0YFW7	6.3415
O94900	TOX	Thymocyte selection-associated high mobility group box protein TOX	+		-0.219514	-0.184987	-0.300161	-1.12156	-0.994113	-1.18537	0.143263	-0.215496	-0.0116026		O94900	O94900	41.702
Q12860	CNTN1	Contactin-1	+		-0.150724	-0.051249	-0.021594	-0.604655	-0.754755	-0.706401	-0.0248688	-0.326317	-0.289669		Q12860;Q12860-2;Q12860-3;F8VUI9;F8VUI8;H0YIJ1;F8VQW3;F8VX96	Q12860;Q12860-2	323.31
Q13797	ITGA9	Integrin alpha-9	+		-0.0206266	0.097462	-0.183637	-0.665199	-0.756192	-0.94317	-0.184097	0.108357	-0.112428		Q13797;E9PDS3;H7C2L1	Q13797;E9PDS3	32.059
P07948	LYN	Tyrosine-protein kinase Lyn	+		-0.185757	-0.283055	-0.219657	-0.636145	-0.791281	-0.794853	-0.0728621	-0.211465	-0.101087		P07948;E5RJ37	P07948	323.31
Q96II8	LRCH3	Leucine-rich repeat and calponin homology domain-containing protein 3	+		-0.131454	-0.208947	-0.285447	-0.591351	-0.569707	-0.76773	-0.0680901	-0.0956971	0.0814759		Q96II8;Q96II8-2;Q96II8-3;B4E0T7;E9PD99;F5H3V2;H7C1G3;H7C0J8;H7C0F9;F8WFB5	Q96II8;Q96II8-2;Q96II8-3;B4E0T7;E9PD99;F5H3V2	321.77
Q9NYR9	NKIRAS2	NF-kappa-B inhibitor-interacting Ras-like protein 2	+		-0.197433	-0.151728	-0.218378	-0.605839	-0.575863	-0.735921	-0.0901271	-0.0533888	-0.108954		Q9NYR9;C9JPP2;Q9NYR9-2;H7BXP1;K7ERG2;Q9NYR9-3;Q9NYR9-4;K7EKE9;K7ER26;K7ELL8	Q9NYR9;C9JPP2;Q9NYR9-2;H7BXP1;K7ERG2;Q9NYR9-3	16.599
E7ETM7			+		-1.20743	-1.75911	-1.29107	-0.375744	-0.121869	-0.246432	-1.22297	-0.759405	-1.05983		E7ETM7	E7ETM7	58.297
U3KQT9	YLPM1		+		-1.72149	NaN	-1.91252	-0.401158	NaN	0.374321	-0.976617	-0.780983	-0.967109		U3KQT9	U3KQT9	2.7943
Q96FF9	CDCA5	Sororin	+		-1.03324	-1.4461	-1.42874	-0.176894	0.081774	-0.02613	-1.24424	-0.934731	-0.960806		Q96FF9;B5MBX0	Q96FF9;B5MBX0	71.899
Q8N488	RYBP	RING1 and YY1-binding protein	+		-1.24519	-1.51397	-1.32232	-0.24011	-0.262861	-0.361163	-1.27387	-0.918851	-0.895824		Q8N488	Q8N488	317.86
Q9NVP2	ASF1B	Histone chaperone ASF1B	+		-0.975953	-1.30978	-1.41426	-0.354653	-0.271028	-0.073569	-0.956795	-0.832437	-0.80561		Q9NVP2;K7ES22;K7EIL9;K7ELW9	Q9NVP2;K7ES22	63.959
P46100	ATRX	Transcriptional regulator ATRX	+		-1.24817	-1.4032	-1.50415	-0.119711	-0.31947	-0.382067	-0.823447	-0.694672	-0.830229		P46100;P46100-3;P46100-2;P46100-6;H0Y3T0;Q5H9A3	P46100;P46100-3;P46100-2	323.31
Q6PIJ6	FBXO38	F-box only protein 38	+		-0.917675	-1.06442	-1.48739	-0.218779	-0.327395	-0.395125	-0.855379	-0.744536	-0.776849		Q6PIJ6;Q6PIJ6-3	Q6PIJ6;Q6PIJ6-3	163.81
Q14493	SLBP	Histone RNA hairpin-binding protein	+		-1.21243	-1.36058	-1.36175	-0.38339	-0.357163	-0.358982	-0.874957	-0.739469	-0.751271		Q14493;F8W8D3;E7EUV9;Q14493-2;H7C4H8;H0YAE8	Q14493;F8W8D3;E7EUV9;Q14493-2;H7C4H8;H0YAE8	136.91
P11802	CDK4	Cyclin-dependent kinase 4	+		-0.782618	-1.10077	-1.50127	0.0425	-0.187591	-0.36143	-1.05724	-0.700029	-0.72192		P11802;F8VZZ0;F8VZ51;B4DNF9	P11802;F8VZZ0;F8VZ51	128.8
Q13472	TOP3A	DNA topoisomerase 3-alpha	+		-0.965925	-1.47491	-1.57682	-0.263828	-0.400981	-0.380988	-0.999192	-0.696775	-0.729507		Q13472;Q13472-2;Q13472-3;B4DSJ0;K7ELI7;J3KRR9;J3KS96;J3QS25;J3QR18;K7EMT6	Q13472;Q13472-2;Q13472-3	275.93
E9PKC1			+		-0.83402	-0.811052	-0.617675	-0.55148	-0.46839	-0.4345	-1.27373	-0.821483	-0.925686		E9PKC1	E9PKC1	16.776
P13611	VCAN	Versican core protein	+		-1.11245	-0.822824	-0.706978	-0.457508	-0.255742	-0.240098	-0.977355	-1.20383	-1.19611		P13611;P13611-5;P13611-3;E9PF17;P13611-4;Q86W61	P13611;P13611-5;P13611-3;E9PF17	323.31
O43895	XPNPEP2	Xaa-Pro aminopeptidase 2	+		-2.64003	-2.80167	-3.22877	-1.67395	-1.38681	-1.31009	-1.86775	0.0292761	-1.31409		O43895;Q5JZ40	O43895	9.1106
Q96T92	INSM2	Insulinoma-associated protein 2	+		-1.9926	-2.40307	-2.28251	-2.23592	-1.90687	-1.84617	-0.643473	-0.848219	-0.377051		Q96T92;Q01101	Q96T92	129.06
Q6ZN04	MEX3B	RNA-binding protein MEX3B	+		-1.64645	-2.25555	-2.22289	-1.2679	-1.33733	-1.30552	-1.04525	-0.571236	-0.602328		Q6ZN04;Q6ZN04-3	Q6ZN04	40.372
O43521	BCL2L11	Bcl-2-like protein 11	+		-1.41911	-2.80877	-2.30457	-1.08668	-1.63136	-1.80137	-0.321315	-0.244582	-0.450972		O43521;O43521-12;O43521-4;O43521-8;O43521-3;O43521-2;O43521-6;O43521-9;O43521-7;O43521-5;C9J417;O43521-11;O43521-10;O43521-14;O43521-19	O43521;O43521-12;O43521-4;O43521-8;O43521-3;O43521-2;O43521-6;O43521-9;O43521-7;O43521-5	10.26
Q6ZNC4	ZNF704	Zinc finger protein 704	+		-1.64307	-2.2281	-2.64365	-1.53667	-1.57797	-2.44535	-0.299525	-0.505226	-0.399102		Q6ZNC4;E5RGL7	Q6ZNC4	33.003
P35716	SOX11	Transcription factor SOX-11	+		-1.34963	-1.61463	-2.00419	-1.24889	-1.34076	-1.61627	-0.685431	-0.41943	-0.646812		P35716	P35716	243.82
Q01664	TFAP4	Transcription factor AP-4	+		-1.21164	-2.03335	-2.28179	-1.10198	-1.18878	-1.25376	-0.556606	-0.449277	-0.556712		Q01664;I3L254;I3L4L6	Q01664	220.6
Q9Y250	LZTS1	Leucine zipper putative tumor suppressor 1	+		-1.08085	-1.41029	-1.82198	-1.02452	-1.28972	-1.80662	-0.593899	-0.516904	-0.218666		Q9Y250;Q9Y250-2;Q9Y250-4;Q9Y250-3;Q9Y250-5;Q9Y250-6;Q9Y250-7	Q9Y250;Q9Y250-2;Q9Y250-4;Q9Y250-3;Q9Y250-5	286.64
Q6NSZ9	ZSCAN25	Zinc finger and SCAN domain-containing protein 25	+		-1.26056	-1.57589	-1.99623	-1.19503	-1.06814	-1.40579	-0.577229	-0.44906	-0.337248		Q6NSZ9;Q6NSZ9-2;Q6NSZ9-4;Q6NSZ9-3;C9K079	Q6NSZ9;Q6NSZ9-2	30.024
Q6ZMS4	ZNF852	Zinc finger protein 852	+		-1.27834	-1.52854	-1.863	-1.08685	-1.1789	-1.23154	-0.424184	-0.466875	-0.332898		Q6ZMS4;Q6ZMS4-2	Q6ZMS4;Q6ZMS4-2	49.341
Q53EQ6	TIGD5	Tigger transposable element-derived protein 5	+		NaN	-1.73274	-1.62927	NaN	-1.83108	-1.77268	-0.341592	-0.188529	-0.604323		Q53EQ6;Q53EQ6-2	Q53EQ6;Q53EQ6-2	2.6413
P42575	CASP2	Caspase-2;Caspase-2 subunit p18;Caspase-2 subunit p13;Caspase-2 subunit p12	+		-0.944533	-1.3952	-1.66841	-0.904608	-1.11234	-1.22943	-0.60909	-0.256183	-0.327167		P42575;P42575-2;C9JRR9;P42575-3	P42575;P42575-2	323.31
Q9BXI3	NT5C1A	Cytosolic 5-nucleotidase 1A	+		-1.74265	-1.7867	-1.93197	-0.908554	-1.19643	-1.58967	0.0159258	-0.0682715	-0.0812627		Q9BXI3;H7BZQ4	Q9BXI3	221.2
Q9BWT1	CDCA7	Cell division cycle-associated protein 7	+		-1.2559	-1.67622	-2.22459	-1.00264	-1.49035	-1.21578	-0.523753	-0.195864	-0.163122		Q9BWT1;Q9BWT1-5;Q9BWT1-6;Q9BWT1-2;Q9BWT1-3;Q9BWT1-4	Q9BWT1;Q9BWT1-5;Q9BWT1-6;Q9BWT1-2;Q9BWT1-3	20.784
P49321	NASP	Nuclear autoantigenic sperm protein	+		-1.56877	-1.74595	-1.61137	-1.00397	-0.97743	-1.08095	-0.979402	-0.956124	-0.978094		P49321-2;Q5T624;E9PI86;E9PRH9	P49321-2;Q5T624;E9PI86;E9PRH9	56.617
Q5VT66	2018-03-01	Mitochondrial amidoxime-reducing component 1	+		-1.68063	-1.72332	-1.98979	-0.638232	-0.907852	-0.926621	-0.414922	-1.27516	-0.941864		Q5VT66;Q5VT66-2;H7BYZ9;Q5VT66-3;X6RIL1;H0YDX4	Q5VT66;Q5VT66-2;H7BYZ9;Q5VT66-3	56.729
Q86V97	KBTBD6	Kelch repeat and BTB domain-containing protein 6	+		-1.46343	-1.90992	-1.52299	-1.05913	-1.24415	-1.1723	-0.780314	-0.180479	-0.842206		Q86V97;F5GZN7	Q86V97;F5GZN7	53.376
A1L170	C1orf226	Uncharacterized protein C1orf226	+		-1.43779	-1.27904	-1.81869	-0.67226	-0.798273	-1.08516	-0.861552	-0.662871	-0.775515		A1L170;A1L170-2;F8W6W0	A1L170;A1L170-2	139.65
Q14249	ENDOG	Endonuclease G, mitochondrial	+		-1.56022	-1.70793	-1.60994	-0.622147	-0.776303	-0.700196	-0.756672	-0.839674	-0.616127		Q14249	Q14249	65.675
Q8NBK3	SUMF1	Sulfatase-modifying factor 1	+		-1.31161	-1.32811	-1.65343	-0.938744	-0.674637	-0.614994	-1.20856	-0.624732	-0.713592		Q8NBK3;Q8NBK3-4;Q8NBK3-5;E9PF05;Q8NBK3-2	Q8NBK3;Q8NBK3-4;Q8NBK3-5;E9PF05;Q8NBK3-2	21.51
Q9P2F9	ZNF319	Zinc finger protein 319	+		-1.39433	-1.81801	-1.40479	-0.810033	-1.2028	-1.30482	-0.847959	-0.457494	-0.685176		Q9P2F9	Q9P2F9	2.1696
P22830	FECH	Ferrochelatase, mitochondrial	+		-1.62483	-1.65427	-1.69285	-0.723505	-0.666965	-0.781975	-0.555206	-0.674153	-0.722801		P22830;P22830-2;K7ELX4;K7EKP7;K7EPN2;K7EJX5	P22830;P22830-2;K7ELX4	323.31
Q6NT76	HMBOX1	Homeobox-containing protein 1	+		-1.51311	-1.69224	-1.60006	-0.868701	-1.05935	-0.984518	-0.717857	-0.63776	-0.622021		Q6NT76;E5RGZ2;H0YKJ1;Q6NT76-2;Q6NT76-3;Q6NT76-5;H0YLF2;Q6NT76-4;H0YBS8;E5RHH9;P35680;P20823;U3KPW5;U3KQS6;H0YL84;F5H0K0;P35680-3;P20823-6;P35680-4;P20823-3;P35680-2;P20823-2;P20823-7	Q6NT76;E5RGZ2;H0YKJ1;Q6NT76-2;Q6NT76-3;Q6NT76-5;H0YLF2;Q6NT76-4	266.7
P13051	UNG	Uracil-DNA glycosylase	+		-1.79042	-1.86262	-1.96859	-1.13052	-1.15266	-1.2377	-0.796786	-0.628698	-0.599834		P13051	P13051	141.16
K7EJM8	FECH		+		-1.49773	-1.9491	NaN	-0.48531	-0.870548	NaN	-0.571772	-0.507152	-0.738602		K7EJM8	K7EJM8	1.2657
Q9BSJ6	FAM64A	Protein FAM64A	+		-1.69262	-1.53834	-1.27259	-0.654443	-1.56358	-0.685366	-0.709859	-0.518908	-0.305628		Q9BSJ6-2;I3L2R2	Q9BSJ6-2	136.53
P51512	MMP16	Matrix metalloproteinase-16	+		-1.92507	-1.54334	-2.02611	-0.508397	-0.496182	-1.17437	-0.647219	0.210514	-0.321009		P51512;P51512-2	P51512	3.9197
P00374	DHFR	Dihydrofolate reductase	+		-1.13503	-1.65352	-1.95466	-0.575081	-0.78358	-0.836722	-0.566699	-0.477201	-0.381855		P00374;B4DM58;B4DDD2	P00374;B4DM58;B4DDD2	86.184
Q01826	SATB1	DNA-binding protein SATB1	+		-1.3963	-1.32777	-1.2519	-1.15195	-1.16826	-1.14825	-0.878905	-0.54943	-0.831178		Q01826;Q01826-2;C9JP21;C9JGL9;C9IZC5;C9JLL5;C9J7F3;C9J3I0;H0YN86;F8WCV6	Q01826;Q01826-2	287.89
P10589	NR2F1	COUP transcription factor 1	+		-1.24052	-1.1283	-1.25028	-0.976342	-0.904276	-0.876295	-0.670268	-0.697663	-0.676042		P10589	P10589	84.734
Q8N2S1	LTBP4	Latent-transforming growth factor beta-binding protein 4	+		-1.33518	-1.05365	-0.720189	-1.44567	-1.49947	-0.932324	-0.484247	-0.655649	-0.90212		Q8N2S1;Q8N2S1-3;E7ENG9;M0QZX0;F5GXC9;Q8N2S1-4;F8WAA0;M0QXV3;M0R351;M0QYE9	Q8N2S1;Q8N2S1-3;E7ENG9	10.389
Q02386	ZNF45	Zinc finger protein 45	+		-1.40315	NaN	-0.95233	-1.20065	NaN	-1.17839	-0.564201	-0.54372	-0.628385		Q02386;K7EPV5	Q02386	3.7358
Q15256	PTPRR	Receptor-type tyrosine-protein phosphatase R	+		-1.36014	-1.08048	-1.27372	-1.51795	-0.889582	-1.3028	-0.373196	-0.607507	-0.503875		Q15256;Q15256-5;F8VVE9;Q15256-3;Q15256-4	Q15256;Q15256-5;F8VVE9;Q15256-3;Q15256-4	1.5026
Q9BS34	ZNF670	Zinc finger protein 670	+		-1.11043	-1.47223	-0.98441	-1.17833	-1.15846	-0.587146	-0.827871	-0.31955	-0.26531		Q9BS34;Q147U1;Q8N8L2;Q8TA94;Q7Z3V5;Q8N8Z8;Q6ZQV5;I6L4V1;K7EN93;M0R1L6;K7ER43;J3KQM6;B4DRE7;Q86YE8-2;Q86YE8-4;Q86YE8-3;Q8N8Z8-2	Q9BS34	5.7062
Q96EM0	L3HYPDH	Trans-3-hydroxy-L-proline dehydratase	+		-1.06922	-1.21151	-1.1386	-1.06721	-1.03959	-0.970768	-0.415345	-0.206645	-0.750737		Q96EM0;D6RC46;E9PKK7	Q96EM0;D6RC46;E9PKK7	15.268
O60911	CTSV	Cathepsin L2	+		-1.04675	-0.949656	-1.13287	-0.455211	-0.486343	-0.433045	-1.33475	-0.551839	-0.831101		O60911;Q5QP40	O60911	29.535
Q9H9A7	RMI1	RecQ-mediated genome instability protein 1	+		-0.997384	-1.14846	-1.24332	-0.305269	-0.376977	-0.404544	-0.818808	-0.732069	-0.793882		Q9H9A7	Q9H9A7	146.55
P51523	ZNF84	Zinc finger protein 84	+		-1.23594	-1.11253	-1.63833	-0.820752	-0.636776	-0.754806	-0.747754	-1.25732	-0.725518		P51523;F5H630;F5H1B1	P51523;F5H630	5.8864
P85037	FOXK1	Forkhead box protein K1	+		-0.999461	-1.04723	-0.998352	-0.442098	-0.428854	-0.362694	-0.711819	-0.694438	-0.776726		P85037;P85037-2;U3KQ26	P85037;P85037-2	273.52
Q9ULH0	KIDINS220	Kinase D-interacting substrate of 220 kDa	+		-1.07367	-1.06321	-0.960963	-0.844988	-0.801303	-0.566273	-0.766063	-0.684434	-0.707878		Q9ULH0-4;Q9ULH0;Q9ULH0-2;E9PH70;H0Y8E4;Q9ULH0-3;Q9ULH0-5;H7C584	Q9ULH0-4;Q9ULH0;Q9ULH0-2;E9PH70;H0Y8E4;Q9ULH0-3	323.31
A1Z1Q3	MACROD2	O-acetyl-ADP-ribose deacetylase MACROD2	+		-1.04564	-1.02948	-1.03181	-0.533563	-0.558291	-0.480526	-0.673348	-0.730512	-0.704136		A1Z1Q3;A1Z1Q3-4;A1Z1Q3-2;A1Z1Q3-6	A1Z1Q3;A1Z1Q3-4;A1Z1Q3-2	33.308
Q9P1U0	ZNRD1	DNA-directed RNA polymerase I subunit RPA12	+		-0.935175	-1.28602	-1.31026	-0.588691	-0.615399	-0.742216	-0.904143	-0.696494	-0.225514		Q9P1U0	Q9P1U0	149.56
Q06455	RUNX1T1	Protein CBFA2T1	+		-1.05366	-0.948939	-1.22989	-0.830118	-0.199512	-0.604165	-0.835471	-0.676572	-0.455139		Q06455-3;Q06455;Q06455-2;Q06455-4;O75081;E7ETA8;H3BNH2;E7EU24;O75081-2;O75081-4;H0YC25;E5RG85;E5RHJ8;E7EQW3;E7EWJ9;E5RFQ3;E7EQ59;E7EX23;E5RJE7;E5RI38;E7ERJ9;E7EQI9;E5RJ32;E7ESA9;E7EX26;E5RH30;E7EQW7	Q06455-3;Q06455;Q06455-2;Q06455-4	17.736
Q7Z3K6	MIER3	Mesoderm induction early response protein 3	+		-0.87019	-1.00027	-1.02083	-0.505296	-0.592079	-0.260074	-0.779868	-0.516532	-0.61299		Q7Z3K6;Q7Z3K6-3;Q7Z3K6-2;Q7Z3K6-4;Q7Z3K6-5;A8MQD4	Q7Z3K6;Q7Z3K6-3;Q7Z3K6-2;Q7Z3K6-4	89.656
P54274	TERF1	Telomeric repeat-binding factor 1	+		-1.0361	-1.2232	-1.08535	-0.465947	-0.56694	-0.397807	-0.838435	-0.610675	-0.398494		P54274;P54274-2;E7EWM7;E5RFJ5	P54274;P54274-2;E7EWM7	40.245
Q8N999	C12orf29	Uncharacterized protein C12orf29	+		-0.909476	-1.08114	-1.03668	-0.42867	-0.438418	-0.304642	-0.815961	-0.583593	-0.317553		Q8N999;Q8N999-3;G3V1X7;Q8N999-2	Q8N999;Q8N999-3	118.7
P49842	STK19	Serine/threonine-protein kinase 19	+		-1.19531	-0.920646	-1.39365	-0.319058	-0.353112	-0.158449	-0.966348	-0.543089	-0.528032		P49842-4;P49842-3;P49842-2;P49842	P49842-4;P49842-3;P49842-2;P49842	25.672
A8CG34	POM121C	Nuclear envelope pore membrane protein POM 121C	+		-1.19093	-1.11582	-0.945433	-0.769237	-0.54972	-0.452597	-0.566976	-0.641604	-0.429537		A8CG34;A8CG34-2;A6NF01;C9JER0;Q6PJE2-5;C9JFL1;A8MY32	A8CG34;A8CG34-2	73.984
Q9Y483	MTF2	Metal-response element-binding transcription factor 2	+		-0.896482	-1.17183	-1.14923	-0.349036	-0.449956	-0.423017	-0.580202	-0.462336	-0.575293		Q9Y483;Q9Y483-4;Q9Y483-2	Q9Y483;Q9Y483-4;Q9Y483-2	220.98
Q9Y605	MRFAP1	MORF4 family-associated protein 1	+		-0.646637	-0.936632	-1.18126	-0.234992	-0.433359	-0.567107	-0.729746	-0.513996	-0.444596		Q9Y605	Q9Y605	233.23
Q9NRZ9	HELLS	Lymphoid-specific helicase	+		-0.883361	-1.23982	-1.33949	-0.31149	-0.447263	-0.270934	-0.779373	-0.446109	-0.442046		Q9NRZ9-2;B1ALG6	Q9NRZ9-2	323.31
Q6P0N0	MIS18BP1	Mis18-binding protein 1	+		-0.689397	-1.1132	-1.38593	-0.308744	-0.205856	-0.523019	-0.522364	-0.426218	-0.303045		Q6P0N0;G5E9K5;Q6P0N0-2;C9J2Q8	Q6P0N0	22.304
O15198	SMAD9	Mothers against decapentaplegic homolog 9	+		-0.852214	-1.16466	-1.63715	-0.384445	-0.737791	-0.557986	-0.42254	-0.412635	-0.37677		O15198;O15198-2	O15198;O15198-2	58.84
Q07864	POLE	DNA polymerase epsilon catalytic subunit A;DNA polymerase	+		-0.960385	-1.20106	-1.22814	-0.400591	-0.467176	-0.417067	-0.439422	-0.402569	-0.281404		Q07864;F5H1D6;F5H7E4	Q07864;F5H1D6	302.79
P30291	WEE1	Wee1-like protein kinase	+		-1.00508	-1.39725	-1.2621	-0.349234	-0.554388	-0.491385	-0.617698	-0.316941	-0.395663		P30291;P30291-2;E9PRU3;E9PQ51;H0YEJ2;E9PRI3	P30291;P30291-2;E9PRU3	31.531
Q6ICC9	LDOC1L	Protein LDOC1L	+		-1.1515	-1.08284	-1.51229	-0.368699	-0.297764	-0.689596	-0.355682	-0.498219	-0.378325		Q6ICC9	Q6ICC9	22.188
Q96QD9	FYTTD1	UAP56-interacting factor	+		-0.821116	-1.13032	-1.23342	-0.468164	-0.48587	-0.594122	-0.321189	-0.297342	-0.285741		Q96QD9;Q96QD9-2;Q96QD9-3;F6VVD0;H9KVC6;Q96QD9-4;H9KVC1;H9KVD1;H9KVD5	Q96QD9;Q96QD9-2;Q96QD9-3;F6VVD0;H9KVC6	102.47
Q13309	SKP2	S-phase kinase-associated protein 2	+		-0.806912	-1.15053	-1.09651	-0.0706168	-0.412869	-0.327871	-0.585518	-0.111633	-0.0697547		Q13309;Q13309-2;D6RAG5;D6R9R7;Q13309-4;D6RF40	Q13309;Q13309-2	44.789
P30305	CDC25B	M-phase inducer phosphatase 2	+		-0.654162	-1.08595	-1.25354	-0.154416	-0.318999	-0.327286	-0.475274	-0.13895	-0.212919		P30305;P30305-2;G8JLH2;B4DIG0;P30305-4;P30305-3	P30305;P30305-2;G8JLH2;B4DIG0;P30305-4;P30305-3	23.741
Q14938	NFIX	Nuclear factor 1 X-type;Nuclear factor 1	+		-1.0973	-0.81024	-0.770799	-0.522055	-0.182401	-0.32504	-0.785825	-0.490031	-0.598959		Q14938-6;Q14938-5;Q14938-3;X6R5U1	Q14938-6;Q14938-5;Q14938-3;X6R5U1	165.24
Q9NZJ9	NUDT4	Diphosphoinositol polyphosphate phosphohydrolase 2	+		-0.919192	-1.15236	-0.923678	-0.445388	-0.500115	-0.493793	-0.589398	-0.46919	-0.767929		Q9NZJ9;F8VRL4;F8VRR0	Q9NZJ9	129.3
Q8NFU5	IPMK	Inositol polyphosphate multikinase	+		-1.0053	-0.860912	-0.857917	-0.360305	-0.422285	-0.367291	-0.354059	-0.579491	-0.615353		Q8NFU5	Q8NFU5	14.05
P28347	TEAD1	Transcriptional enhancer factor TEF-1	+		-1.00229	-0.931402	-0.861115	-0.294658	-0.477295	-0.37285	-0.647445	-0.505001	-0.578413		P28347;H0YE88;H0YEJ9;E9PKB7;H0YCZ6	P28347;H0YE88;H0YEJ9;E9PKB7	104.91
Q9NZL9	MAT2B	Methionine adenosyltransferase 2 subunit beta	+		-0.972838	-1.07535	-0.963579	-0.426547	-0.553015	-0.330694	-0.692245	-0.525517	-0.537089		Q9NZL9-2;Q9NZL9-4	Q9NZL9-2;Q9NZL9-4	51.385
Q9UPP1	PHF8	Histone lysine demethylase PHF8	+		-0.891661	-0.988495	-0.733224	-0.342149	-0.556218	-0.252541	-0.4922	-0.531615	-0.541492		Q9UPP1-2;Q9UPP1;H0Y3N9;Q9UPP1-5;Q9UPP1-4;Q9UPP1-3;H0Y589;H0Y7M8;H7BZB7;B0QZZ4;Q5JPR8;B0QZZ2;B0QZZ3;B0QZE1	Q9UPP1-2;Q9UPP1;H0Y3N9;Q9UPP1-5;Q9UPP1-4;Q9UPP1-3;H0Y589	170.3
Q6IPU0	CENPP	Centromere protein P	+		-0.942141	-1.1732	-0.747668	-0.353383	-0.372586	-0.287106	-0.6579	-0.413672	-0.519756		Q6IPU0;X6R9C8;Q6IPU0-2	Q6IPU0	39.28
Q99717	SMAD5	Mothers against decapentaplegic homolog 5	+		-0.811276	-0.995485	-1.05963	-0.223115	-0.417902	-0.362029	-0.36062	-0.507644	-0.49543		Q99717;F5GWU7;H0YAK7;D6RIZ9;D6RBB4;D6R9D4;D6RBH9;H0YAM3	Q99717;F5GWU7	134.57
F8WC89	SAC3D1	SAC3 domain-containing protein 1	+		-0.924291	-0.831723	-0.792319	-0.274914	-0.41724	-0.442404	-0.425908	-0.381329	-0.505369		F8WC89;A6NKF1;H0YEW7;A6NKF1-2	F8WC89;A6NKF1	43.254
Q14807	KIF22	Kinesin-like protein KIF22;Kinesin-like protein	+		-0.839771	-1.20244	-0.85823	-0.342973	-0.514106	-0.271789	-0.605749	-0.433039	-0.305592		Q14807;Q14807-2;H3BRB3;H3BTH5;I3L306;E7EUJ5;H3BQB9	Q14807;Q14807-2;H3BRB3	323.31
C9JLR9	C11orf95	Uncharacterized protein C11orf95	+		-0.848064	-0.785642	-0.841337	-1.16401	-1.30332	-1.20094	-0.584717	-0.475335	-0.343019		C9JLR9	C9JLR9	23.746
Q96LW9	ZSCAN31	Zinc finger and SCAN domain-containing protein 31	+		-1.109	-1.20888	-1.38888	-0.883414	-0.869181	-1.12306	-0.381611	-1.35012	-0.445441		Q96LW9;C9JPM5;C9JHB1;C9JAI0;C9J6S7;C9JIC2;C9IYT1;C9J423;Q96LW9-2;C9J1X2;C9JH14;C9JBH3	Q96LW9;C9JPM5;C9JHB1;C9JAI0;C9J6S7;C9JIC2;C9IYT1	7.4868
P51817	PRKX	cAMP-dependent protein kinase catalytic subunit PRKX	+		-1.01703	-1.02448	-1.02005	-0.897545	-0.849493	-1.28088	-0.356402	-0.495919	-0.426722		P51817;O43930	P51817	11.94
Q6ZRI8	ARHGAP36	Rho GTPase-activating protein 36	+		-0.81596	-0.691367	-0.871939	-1.00835	-1.11423	-1.5081	-0.345051	-0.60349	-0.247423		Q6ZRI8-3	Q6ZRI8-3	14.866
Q86WP2	GPBP1	Vasculin	+		-0.873721	-0.796297	-1.17646	-0.978239	-0.738081	-1.35498	-0.534663	-0.296385	-0.293005		Q86WP2;Q86WP2-2;F5GY92;D4PHA4;Q86WP2-3;Q86WP2-4	Q86WP2;Q86WP2-2;F5GY92;D4PHA4;Q86WP2-3;Q86WP2-4	59.666
E7EMZ9	TACC2	Transforming acidic coiled-coil-containing protein 2	+		-0.743118	-0.809762	-1.04905	-1.13399	-1.07098	-1.41073	-0.287202	-0.179792	-0.167782		E7EMZ9;E9PBC6;O95359-3;O95359;D6RAA5;Q4VXL8;O95359-6;O95359-1;O95359-5;O95359-2;Q4VXL4;E9PGB3;H0Y911;H0Y9C3;H0Y9Y7;H0Y8P9;H0YA73	E7EMZ9;E9PBC6;O95359-3;O95359;D6RAA5;Q4VXL8;O95359-6;O95359-1;O95359-5;O95359-2;Q4VXL4;E9PGB3	171.58
Q8N3F0	MTURN	Maturin	+		-1.03219	-1.14825	-1.35947	-1.11223	-1.05704	-1.06756	-0.269738	-0.474312	-0.284651		Q8N3F0;Q8N3F0-2;Q8N3F0-4;Q8N3F0-3;C9JBT1	Q8N3F0;Q8N3F0-2;Q8N3F0-4	57.964
H3BU53	MGA		+		-0.67062	-0.928896	-0.557524	-0.551804	-0.710536	-0.464851	-0.58221	-0.562708	-0.524147		H3BU53	H3BU53	10.903
Q8IVS8	GLYCTK	Glycerate kinase	+		-0.671259	-0.877523	-0.565043	-0.574951	-0.785539	-0.688481	-0.406694	-0.398912	-0.416442		Q8IVS8;C9JA32;C9J3N5;Q8IVS8-7;Q8IVS8-2;Q8IVS8-5;Q8IVS8-4	Q8IVS8;C9JA32;C9J3N5;Q8IVS8-7;Q8IVS8-2;Q8IVS8-5;Q8IVS8-4	8.8154
Q4VC05	BCL7A	B-cell CLL/lymphoma 7 protein family member A	+		-0.653992	-0.926901	-0.748545	-0.747728	-0.771669	-0.790839	-0.46955	-0.468911	-0.282825		Q4VC05-2	Q4VC05-2	8.5617
O75820	ZNF189	Zinc finger protein 189	+		-0.919738	-0.951702	-1.17932	-0.531195	-0.531895	-0.493679	-0.577982	-0.265795	-0.631511		O75820-2;O75820;O75820-4;O75820-3	O75820-2;O75820;O75820-4;O75820-3	19.488
Q9NR33	POLE4	DNA polymerase epsilon subunit 4	+		-0.744272	-0.998729	-1.11711	-0.500795	-0.576366	-0.431237	-0.30743	-0.519921	-0.521763		Q9NR33	Q9NR33	85.382
Q8TF72	SHROOM3	Protein Shroom3	+		-0.864512	-1.04801	-1.04746	-0.586457	-0.670714	-0.497697	-0.598566	-0.291292	-0.505799		Q8TF72;Q8TF72-2	Q8TF72	162.16
P61371	ISL1	Insulin gene enhancer protein ISL-1	+		-0.681246	-0.88855	-0.960593	-0.562247	-0.514127	-0.606022	-0.613719	-0.445657	-0.489524		P61371	P61371	310.28
Q9NYB0	TERF2IP	Telomeric repeat-binding factor 2-interacting protein 1	+		-0.720072	-0.867036	-0.883477	-0.381944	-0.52595	-0.483944	-0.533702	-0.484146	-0.336118		Q9NYB0	Q9NYB0	323.31
Q719H9	KCTD1	BTB/POZ domain-containing protein KCTD1	+		-0.884819	-0.88438	-0.827226	-0.412565	-0.503537	-0.543946	-0.572844	-0.410121	-0.483622		Q719H9;J3KSG1	Q719H9;J3KSG1	2.2647
P10827	THRA	Thyroid hormone receptor alpha	+		NaN	-0.95553	-1.07636	NaN	-0.55718	-0.589133	-0.46335	-0.388374	-0.561877		P10827;P10827-2;P10827-4;P10827-3	P10827;P10827-2;P10827-4;P10827-3	4.9689
Q6PK81	ZNF773	Zinc finger protein 773	+		-0.681565	NaN	-0.864477	-0.562176	NaN	-0.498245	-0.439305	-0.338305	-0.46949		Q6PK81;Q6PK81-2	Q6PK81;Q6PK81-2	7.0631
Q9NVH6	TMLHE	Trimethyllysine dioxygenase, mitochondrial	+		-0.844885	-0.679877	-0.945435	-0.577918	-0.417242	-0.611272	-0.436354	-0.48068	-0.373552		Q9NVH6;Q9NVH6-8;Q9NVH6-7;Q9NVH6-5;Q9NVH6-6;Q9NVH6-4;Q9NVH6-2	Q9NVH6;Q9NVH6-8;Q9NVH6-7;Q9NVH6-5;Q9NVH6-6;Q9NVH6-4;Q9NVH6-2	58.222
Q9HAF1	MEAF6	Chromatin modification-related protein MEAF6	+		-0.752196	-0.941841	-0.842513	-0.608902	-0.631797	-0.632424	-0.430665	-0.163963	-0.470129		Q9HAF1;Q9HAF1-2;Q9HAF1-4;Q9HAF1-3;B1AK63	Q9HAF1;Q9HAF1-2;Q9HAF1-4;Q9HAF1-3	134.77
P05204	HMGN2	Non-histone chromosomal protein HMG-17	+		-1.00463	-0.930591	-0.737136	-0.510236	-0.759892	-0.442258	-0.419044	-0.42876	-0.479633		P05204	P05204	50.377
P51610	HCFC1	Host cell factor 1;HCF N-terminal chain 1;HCF N-terminal chain 2;HCF N-terminal chain 3;HCF N-terminal chain 4;HCF N-terminal chain 5;HCF N-terminal chain 6;HCF C-terminal chain 1;HCF C-terminal chain 2;HCF C-terminal chain 3;HCF C-terminal chain 4;HCF C-terminal chain 5;HCF C-terminal chain 6	+		-0.833998	-0.765743	-0.777017	-0.623715	-0.588447	-0.564402	-0.42585	-0.46546	-0.345235		P51610;P51610-2;H7C1C4	P51610;P51610-2	13.34
Q96T58	SPEN	Msx2-interacting protein	+		-0.775521	-0.975821	-1.05008	-0.544506	-0.628114	-0.635289	-0.444046	-0.372225	-0.409891		Q96T58;H0Y5U7;F6WRY4	Q96T58	323.31
Q9H5Z1	DHX35	Probable ATP-dependent RNA helicase DHX35	+		-0.805869	-0.821804	-0.799384	-0.551554	-0.481301	-0.535754	-0.399825	-0.407402	-0.336865		Q9H5Z1;Q9H5Z1-2;Q5THR1;Q5THQ9;F2Z2Z2;Q5THQ7	Q9H5Z1;Q9H5Z1-2;Q5THR1;Q5THQ9	81.189
P54289	CACNA2D1	Voltage-dependent calcium channel subunit alpha-2/delta-1;Voltage-dependent calcium channel subunit alpha-2-1;Voltage-dependent calcium channel subunit delta-1	+		-0.914803	-0.960739	-0.985582	-0.42671	-0.503494	-0.729379	-0.395967	-0.394468	-0.377594		P54289;P54289-5;E7ERK3;H0Y715;B7Z658	P54289;P54289-5	323.31
Q6ZU65	UBN2	Ubinuclein-2	+		-0.991058	-0.865556	-0.857095	-0.415861	-0.487893	-0.563055	-0.490699	-0.367639	-0.393387		Q6ZU65;Q6ZU65-2;H7C4P8;C9J6Y5	Q6ZU65;Q6ZU65-2	270.74
P07910	HNRNPC	Heterogeneous nuclear ribonucleoproteins C1/C2	+		-0.87251	-0.900815	-0.909728	-0.482846	-0.515539	-0.503967	-0.392535	-0.393577	-0.381104		P07910;P07910-3;G3V5V7	P07910;P07910-3;G3V5V7	154.27
O15446	CD3EAP	DNA-directed RNA polymerase I subunit RPA34	+		-0.890501	-0.844676	-1.00333	-0.507768	-0.428607	-0.484633	-0.491551	-0.378419	-0.311703		O15446	O15446	323.31
Q5VYV7	SLX4IP	Protein SLX4IP	+		-0.829032	-0.674094	-0.973705	-0.626023	-0.494892	-0.620781	-0.541891	-0.347325	-0.224284		Q5VYV7;H0YD23	Q5VYV7	90.523
Q9UNY4	TTF2	Transcription termination factor 2	+		-0.833418	-0.940073	-1.09414	-0.588625	-0.649597	-0.558183	-0.411176	-0.317319	-0.258667		Q9UNY4;Q9UNY4-2;X6RI15	Q9UNY4;Q9UNY4-2	121.79
P42773	CDKN2C	Cyclin-dependent kinase 4 inhibitor C	+		-0.807675	-0.689079	-0.787621	-0.539817	-0.603621	-0.487804	-0.687079	-0.335426	-0.311345		P42773	P42773	49.886
P86452	ZBED6	Zinc finger BED domain-containing protein 6	+		-1.19212	-1.02437	-0.924495	-0.732077	-0.72755	-0.66291	-0.4281	-0.775762	-0.614116		P86452	P86452	135.15
Q96AB3	ISOC2	Isochorismatase domain-containing protein 2, mitochondrial	+		-1.09048	-0.798166	-0.940419	-0.796084	-0.645507	-0.819401	-0.464723	-0.498016	-0.352013		Q96AB3;Q96AB3-2;K7EKW4;K7ENV7;Q96AB3-3	Q96AB3;Q96AB3-2;K7EKW4;K7ENV7;Q96AB3-3	111.65
O95696	BRD1	Bromodomain-containing protein 1	+		NaN	-1.00873	-1.03561	-0.89016	-1.06878	-0.863187	-0.313172	-0.456207	-0.451761		O95696;F5H6M9;J3KQ61	O95696;F5H6M9;J3KQ61	22.19
O14978	ZNF263	Zinc finger protein 263	+		-0.853006	-1.06254	-0.87195	-0.707977	-0.958302	-0.870833	-0.664242	-0.412136	-0.320576		O14978;I3L0N0;I3NI39;I3L393;I3L2X3	O14978	15.519
P23771	GATA3	Trans-acting T-cell-specific transcription factor GATA-3	+		-0.902734	-0.904686	-0.892587	-0.83337	-0.730153	-0.725644	-0.455119	-0.395226	-0.40834		P23771-2;P23771	P23771-2;P23771	210.9
Q86Y97	SUV420H2	Histone-lysine N-methyltransferase SUV420H2	+		-1.09029	-1.12513	-0.801275	-0.939785	-1.05285	-0.974827	-0.397676	-0.358103	-0.534914		Q86Y97;Q86Y97-2	Q86Y97	14.358
Q5RL73	RBM48	RNA-binding protein 48	+		-0.768424	-0.71499	-0.845461	-0.931708	-0.820135	-1.07277	-0.299436	-0.354944	-0.602657		Q5RL73;B7Z2K5;C9J787	Q5RL73;B7Z2K5	31.029
O15234	CASC3	Protein CASC3	+		-0.865585	-0.76012	-0.801336	-0.85139	-0.93819	-1.04353	-0.424843	-0.279179	-0.222953		O15234;J3KSY7;J3QSC4;K7EQ38	O15234	86.087
Q15776	ZKSCAN8	Zinc finger protein with KRAB and SCAN domains 8	+		-0.879807	-0.855963	-0.91975	-0.820353	-0.845737	-0.818501	-0.332044	-0.31669	-0.363197		Q15776;B4DYF1	Q15776	323.31
P23025	XPA	DNA repair protein complementing XP-A cells	+		-1.17576	-1.23334	-1.36542	-0.752051	-0.823529	-0.816776	-0.734827	-0.535938	-0.525995		P23025;F2Z2T2	P23025;F2Z2T2	237.66
Q05BQ5	MBTD1	MBT domain-containing protein 1	+		-1.32199	-1.23214	-1.22519	-0.839599	-0.825107	-0.778574	-0.600905	-0.516863	-0.391228		Q05BQ5;Q05BQ5-3;Q05BQ5-2;K7EQ11	Q05BQ5;Q05BQ5-3	31.03
Q96PU4	UHRF2	E3 ubiquitin-protein ligase UHRF2	+		-0.868969	-1.06967	-0.984482	-0.466768	-1.02033	-0.633437	-0.559388	-0.496753	-0.497771		Q96PU4;Q96PU4-2;B1AL33	Q96PU4;Q96PU4-2	183.24
Q9UNL4	ING4	Inhibitor of growth protein 4	+		-1.17441	-1.13286	-1.09564	-0.546021	-0.620936	-0.534003	-0.535311	-0.477281	-0.365407		Q9UNL4;Q9UNL4-2;Q9UNL4-4;Q9UNL4-5;Q9UNL4-8;Q9UNL4-7;Q9UNL4-6;Q9UNL4-3	Q9UNL4;Q9UNL4-2;Q9UNL4-4;Q9UNL4-5;Q9UNL4-8;Q9UNL4-7;Q9UNL4-6;Q9UNL4-3	12.374
Q8IYS1	PM20D2	Peptidase M20 domain-containing protein 2	+		-1.05265	-1.16922	-1.06955	-0.74613	-0.528536	-0.560329	-0.515913	-0.407058	-0.470289		Q8IYS1	Q8IYS1	137.71
Q13228	SELENBP1	Selenium-binding protein 1	+		-1.97775	-1.4955	-1.03525	-0.398073	-0.732291	-0.688356	-0.19136	-0.519756	-0.460985		Q13228;Q13228-3;Q13228-4;Q13228-2;H0Y532;C9JVL0;F2Z2W8;F8WCR4;A6PVX1	Q13228;Q13228-3;Q13228-4;Q13228-2;H0Y532	2.7591
Q9P0V9	2018-09-10	Septin-10	+		-1.14261	-1.21998	-1.14495	-0.607012	-0.654572	-0.502332	-0.602854	-0.370769	-0.448804		Q9P0V9;E7EW69;B5ME97;Q9P0V9-2;E7EX04;Q9P0V9-3;B7Z371;B7Z277;C9JEQ7;F5H1F2;F5H1W3;F8WC85;C9JEW2;C9JNR7;F5GYV2	Q9P0V9;E7EW69;B5ME97;Q9P0V9-2;E7EX04;Q9P0V9-3;B7Z371;B7Z277	323.31
Q96NY9	MUS81	Crossover junction endonuclease MUS81	+		-0.904971	-1.14507	-1.02596	-0.648326	-0.76367	-0.671975	-0.480096	-0.346298	-0.424533		Q96NY9;H0YDE3;E9PII7	Q96NY9;H0YDE3	47.547
Q16762	TST	Thiosulfate sulfurtransferase	+		-1.04908	-1.01212	-1.058	-0.712583	-0.775951	-0.713504	-0.388809	-0.301408	-0.424901		Q16762;B1AH48	Q16762	107.64
A6NFQ9	2018-09-08	Septin-8	+		-1.06652	-0.973217	-1.05079	-0.691791	-0.696186	-0.693065	-0.452688	-0.346591	-0.375066		A6NFQ9;F8W8I8;Q92599;Q92599-4;A6NMH6;Q92599-2;Q92599-3;C9JV02;C9J4G8	A6NFQ9;F8W8I8;Q92599;Q92599-4;A6NMH6;Q92599-2;Q92599-3	315.1
Q7Z6I8	C5orf24	UPF0461 protein C5orf24	+		-1.16556	-1.19083	-1.01082	-0.672041	-0.839247	-0.797281	-0.315074	-0.362399	-0.507152		Q7Z6I8;Q7Z6I8-2;H0YAE0	Q7Z6I8;Q7Z6I8-2	116.54
O43824	GTPBP6	Putative GTP-binding protein 6	+		-0.95192	-1.05613	-1.34025	-0.648284	-0.715371	-0.869281	-0.353266	-0.391266	-0.293447		O43824;H7BYW4;H0Y2S1	O43824;H7BYW4;H0Y2S1	98.95
M0QXZ5	ZNF428	Zinc finger protein 428	+		-0.99548	-1.43561	-1.08506	-0.813999	-0.667558	-0.807255	-0.312993	-0.817867	-0.147218		M0QXZ5;Q96B54	M0QXZ5;Q96B54	82.043
Q2M296	MTHFSD	Methenyltetrahydrofolate synthase domain-containing protein	+		-1.30245	-1.35568	-1.51274	-0.604173	-0.534378	-0.756372	-0.130176	-0.283053	-0.388261		Q2M296;Q2M296-2;H3BSD1;H3BQU0;F5H0M7;H3BUU0;H3BP93;H3BSW8;H3BPD2;H3BNE5;H3BMX6	Q2M296;Q2M296-2;H3BSD1;H3BQU0;F5H0M7	21.624
Q92539	LPIN2	Phosphatidate phosphatase LPIN2	+		-1.19205	-0.879222	-1.20733	-0.69933	-0.887015	-0.753691	-0.273012	-0.215798	-0.4466		Q92539;J3KTK1	Q92539	12.716
Q96GE9	TMEM261	Transmembrane protein 261	+		-0.982998	-0.966069	-1.10919	-0.6326	-0.713849	-0.693184	-0.317696	-0.259582	-0.2659		Q96GE9-2;Q96GE9	Q96GE9-2;Q96GE9	27.108
O94762	RECQL5	ATP-dependent DNA helicase Q5	+		-1.10684	-1.14624	-1.15989	-0.741396	-0.754043	-0.762616	-0.376564	-0.234482	-0.259064		O94762;Q6P4G0;J3KTQ2;O94762-2;O94762-3;J3QLU0;J3KSL7;J3KS37;J3KSV9;J3KRM6	O94762;Q6P4G0	86.288
Q8NDX6	ZNF740	Zinc finger protein 740	+		-0.982985	-1.13727	-1.04881	-0.851311	-0.875545	-0.80679	-0.778605	-0.0267634	-0.0461015		Q8NDX6	Q8NDX6	15.199
Q9H4T2	ZSCAN16	Zinc finger and SCAN domain-containing protein 16	+		-1.11574	-0.724226	-1.249	-0.583218	-0.645019	-0.943439	-0.641356	-0.184539	-0.124456		Q9H4T2	Q9H4T2	8.4258
Q99453	PHOX2B	Paired mesoderm homeobox protein 2B	+		-0.978609	-1.07862	-1.12928	-1.3589	-1.27186	-1.4365	-0.269269	-0.247029	-0.408053		Q99453;H0YAD2	Q99453;H0YAD2	103.89
O15535	ZSCAN9	Zinc finger and SCAN domain-containing protein 9	+		-0.746519	-0.827824	-1.04617	-1.25822	-1.55833	-1.55118	-0.18577	0.212881	-0.31669		O15535;O15535-2;E9PQL7;U3KQV4;U3KQB2	O15535;O15535-2;E9PQL7	16.342
Q99541	PLIN2	Perilipin-2	+		-1.0466	-0.846076	-1.25927	-1.56682	-1.58226	-1.56447	-0.39479	-0.166503	-0.0182934		Q99541;E9PG83;Q5SYF5;Q5SYF3;Q5SYF4	Q99541;E9PG83	188.04
Q6T4R5	NHS	Nance-Horan syndrome protein	+		-0.852432	-1.09383	-0.831493	-1.24057	-1.23813	-1.22084	-0.146132	0.0586628	-0.214826		Q6T4R5;Q6T4R5-2;Q6T4R5-4;Q6T4R5-3	Q6T4R5;Q6T4R5-2;Q6T4R5-4;Q6T4R5-3	151.74
Q7Z388	DPY19L4	Probable C-mannosyltransferase DPY19L4	+		-1.08758	-1.07194	-0.937331	-1.28649	-1.32139	-1.36994	0.1121	0.0278618	-0.152452		Q7Z388;E5RGH1;E5RGB7;H0YBV9	Q7Z388	17.614
P25800	LMO1;LMO3	Rhombotin-1	+		-0.933071	-1.21358	-0.687573	-1.31979	-1.58001	-1.29245	-0.300111	0.126841	-0.0585631		P25800-2;E9PK83;F5H2N9;F5GYZ6;F5H3S4;F5H4K9;Q05D86;F6TDU8;C9JE61;F5H4T0;F5GZR3;F5H655	P25800-2;E9PK83;F5H2N9;F5GYZ6;F5H3S4	8.4974
Q8N6W0	CELF5	CUGBP Elav-like family member 5	+		-0.426614	-0.318734	-0.332354	-0.855851	-1.02635	-1.37345	-0.263023	-0.471949	-0.0910641		Q8N6W0;Q8N6W0-2;B4DFI3	Q8N6W0;Q8N6W0-2	14.817
Q9H3Y8	PPDPF	Pancreatic progenitor cell differentiation and proliferation factor	+		-0.786024	-0.611921	-0.493878	-1.15048	-0.967552	-0.954714	-0.169875	-0.2508	-0.15975		Q9H3Y8;X6R7I6;Q9H3Y8-2	Q9H3Y8;X6R7I6;Q9H3Y8-2	37.109
Q15797	SMAD1	Mothers against decapentaplegic homolog 1	+		-0.508921	-0.526199	-0.392655	-1.28339	-1.02446	-0.704652	-0.110199	-0.565076	-0.103689		Q15797;D6REQ3;D6RDN7;D6RD62;D6RAY1	Q15797	32.488
O15394	NCAM2	Neural cell adhesion molecule 2	+		-0.715684	-0.820429	-0.596115	-1.1111	-1.33945	-0.796023	0.0626743	-0.235263	0.0885487		O15394;H9KV31;B7Z841	O15394;H9KV31	17.541
Q99081	TCF12	Transcription factor 12	+		-0.522379	-0.643716	-0.501661	-0.880021	-0.953522	-0.931616	-0.0118498	-0.0753071	-0.0961595		Q99081-3;Q99081;E9PGY0;B4DGI9;B4E1W1;B4DZP2;H0YNQ5	Q99081-3;Q99081;E9PGY0;B4DGI9;B4E1W1;B4DZP2	323.31
B4DLZ9	RNF220	E3 ubiquitin-protein ligase RNF220	+		-0.588753	-0.606045	-0.674412	-0.960296	-0.799082	-0.596544	-0.139728	0.206268	-0.0320198		B4DLZ9;Q5TDE8;H0Y7B1	B4DLZ9;Q5TDE8	86.632
O00750	PIK3C2B	Phosphatidylinositol 4-phosphate 3-kinase C2 domain-containing subunit beta	+		-0.535838	-0.47422	-0.609618	-0.865645	-0.904497	-0.804513	-0.138029	0.184852	-0.153061		O00750;F5GWN5;Q5SW98;Q5SW97	O00750;F5GWN5	142.66
Q14687	GSE1	Genetic suppressor element 1	+		-1.20143	-1.39805	-1.44069	-1.12628	-1.34552	-1.45026	-0.288558	-0.266229	-0.113068		Q14687;Q14687-2;Q14687-3;H0Y613;H7C3B5;C9JLW9	Q14687;Q14687-2;Q14687-3;H0Y613	310.56
Q6ZN18	AEBP2	Zinc finger protein AEBP2	+		-1.12377	-1.16483	-1.50232	-1.23307	-1.4917	-1.34182	-0.364496	-0.245899	-0.145446		Q6ZN18;Q6ZN18-2;G5EA50;Q6ZN18-3;F5GZR7;H0YH08	Q6ZN18;Q6ZN18-2	40.546
Q9NUP7	TRMT13	tRNA:m(4)X modification enzyme TRM13 homolog	+		-1.17808	-1.69123	-1.29983	-1.32057	-1.22812	-1.099	-0.239413	-0.234194	-0.102202		Q9NUP7;Q9NUP7-2;Q5VVK9;Q5VVL2	Q9NUP7	33.748
Q6IQ21	ZNF770	Zinc finger protein 770	+		-1.15206	-1.44823	-1.43566	-1.25931	-1.27689	-1.19725	-0.185967	-0.479613	-0.102496		Q6IQ21;H0YM59	Q6IQ21	78.3
Q9HCK4	ROBO2	Roundabout homolog 2	+		-1.42653	-1.17594	-1.45188	-1.16278	-2.14788	-1.58809	-0.183998	-0.128503	-0.242755		Q9HCK4;Q9HCK4-3;F8W703;Q9HCK4-2;F8WBR3;H7C4V8;H7C4W9;H7C4U9	Q9HCK4;Q9HCK4-3;F8W703;Q9HCK4-2	44.28
O43439	CBFA2T2	Protein CBFA2T2	+		-1.077	-1.27696	-1.30548	-1.38941	-1.60036	-1.58272	-0.162154	-0.181199	-0.196161		O43439-5;O43439;O43439-4	O43439-5;O43439;O43439-4	197.35
Q05BV3	EML5	Echinoderm microtubule-associated protein-like 5	+		-1.08502	-1.44633	-1.24475	-1.50402	-1.45632	-1.49054	-0.153174	-0.0445979	-0.129844		Q05BV3;Q05BV3-5;J3KNC1;Q05BV3-2;Q05BV3-4;H0YJS1;H0YJX1	Q05BV3;Q05BV3-5;J3KNC1;Q05BV3-2	39.282
Q9H7H0	METTL17	Methyltransferase-like protein 17, mitochondrial	+		-1.1729	-1.17281	-1.38841	-1.36077	-1.13366	-1.32393	0.104873	-0.136426	-0.117161		Q9H7H0;Q9H7H0-2;Q9H7H0-3;G3V353;G3V4H5;G3V4P2;G3V3X6;B4E298;H0YJW1	Q9H7H0;Q9H7H0-2;Q9H7H0-3;G3V353	15.455
Q9BQC3	DPH2	Diphthamide biosynthesis protein 2	+		-1.05618	-1.34358	-1.34602	-1.21311	-1.46625	-1.44698	-0.0381544	-0.0673039	-0.0691946		Q9BQC3;B4DNI8;H0YCR5;Q9BQC3-2;E9PLL2;E9PMH7;H0YED1;E9PJH6;E9PIY4;E9PPU3	Q9BQC3;B4DNI8;H0YCR5;Q9BQC3-2	150.74
Q53EL6	PDCD4	Programmed cell death protein 4	+		-1.35353	-1.37468	-1.39777	-1.62827	-1.54308	-1.51972	0.049352	-0.0436014	-0.0842573		Q53EL6;Q53EL6-2;Q5VZS7	Q53EL6;Q53EL6-2	323.31
P23769	GATA2	Endothelial transcription factor GATA-2	+		-0.835518	-1.38285	-1.75928	-1.33749	-1.65544	-1.72822	-0.0318282	-0.0258671	0.121413		P23769;P23769-2;C9J965;Q9BWX5;P15976;B7WNQ9;P15976-3;P15976-2	P23769;P23769-2	260.86
A6NKD9	CCDC85C	Coiled-coil domain-containing protein 85C	+		-0.941206	-1.15972	-1.27858	-1.49255	-1.5348	-1.69455	-0.00926294	0.0250288	0.0831112		A6NKD9;H0YJY5;G3V2D7;G3V5D5;G3V4C8	A6NKD9	320.43
Q02108	GUCY1A3	Guanylate cyclase soluble subunit alpha-3	+		-1.34773	-1.74638	-1.11716	-1.39746	-1.42091	-1.33458	-0.0860479	0.336055	0.037312		Q02108;Q02108-2;J3KPQ8;J3KQW2;Q6PJR4;D6RF78	Q02108;Q02108-2	8.0602
O00418	EEF2K	Eukaryotic elongation factor 2 kinase	+		-1.27976	-1.22408	-1.98816	-1.16678	-1.21469	-1.93334	0.0576929	-0.0178552	0.145221		O00418;H3BRH4	O00418;H3BRH4	55.139
Q16829	DUSP7	Dual specificity protein phosphatase 7	+		-0.893007	-1.35356	-1.71577	-0.871835	-1.35961	-1.568	0.0661237	-0.113146	0.0375931		Q16829;Q16829-2;H7C4Z0	Q16829;Q16829-2;H7C4Z0	17.255
P56179	DLX6	Homeobox protein DLX-6	+		-0.865504	-0.982156	-0.93822	-0.901468	-1.00129	-1.05599	-0.458188	-0.00966958	-0.289351		P56179;P56179-2;G3V471;P56179-3;F8VXJ2;P56178;J3KP55	P56179;P56179-2;G3V471;P56179-3	43.183
Q15906	VPS72	Vacuolar protein sorting-associated protein 72 homolog	+		-0.801549	-0.854759	-1.01283	-0.88413	-0.841491	-0.842563	-0.275699	-0.29244	-0.0853436		Q15906;Q15906-2	Q15906;Q15906-2	137.62
Q9NUA8	ZBTB40	Zinc finger and BTB domain-containing protein 40	+		-0.900813	-0.943689	-1.23284	-0.989666	-0.957874	-1.06431	-0.257701	-0.264824	-0.207211		Q9NUA8;F8WAI8;B1AKC8;Q9NUA8-2	Q9NUA8;F8WAI8;B1AKC8	95.268
O75581	LRP6	Low-density lipoprotein receptor-related protein 6	+		-0.80786	-0.826909	-1.06581	-1.07853	-0.903846	-0.991117	-0.449336	-0.225413	-0.188463		O75581;F5H7J9;H0YGW5;H0YGH0	O75581;F5H7J9;H0YGW5	25.307
Q8N0V3	RBFA	Putative ribosome-binding factor A, mitochondrial	+		-0.954327	-1.03342	-1.12117	-0.606444	-0.991175	-0.837472	-0.0741372	-0.215261	-0.210613		Q8N0V3;Q8N0V3-2;K7EIS1	Q8N0V3;Q8N0V3-2	45.383
Q14332	FZD2	Frizzled-2	+		-1.02136	-0.871325	-1.11466	-0.882263	-0.799493	-0.93255	-0.198245	-0.146867	-0.180315		Q14332	Q14332	9.7257
Q96C00	ZBTB9	Zinc finger and BTB domain-containing protein 9	+		-0.673505	-0.990372	-1.37438	-0.713563	-0.799559	-0.883897	-0.280387	-0.175224	-0.118602		Q96C00	Q96C00	8.9751
Q92481	TFAP2B	Transcription factor AP-2-beta	+		-0.827765	-0.969199	-1.12781	-0.697799	-0.828556	-0.972624	-0.20088	-0.140762	-0.169728		Q92481;Q92481-2;Q6VUC0;P05549;Q96SH1;P05549-5;P05549-6;Q92754;C9JXZ2;X6R4Y8;H7C5E5;C1K3N0;B4DWK3;P05549-2;H7C4N4	Q92481;Q92481-2	323.31
Q8WY21	SORCS1	VPS10 domain-containing receptor SorCS1	+		-0.812734	-0.9184	-0.870317	-1.00277	-1.03739	-0.958701	-0.116567	0.0257375	-0.150705		Q8WY21-2;Q8WY21-3;Q8WY21;Q8WY21-4;H7C2U3	Q8WY21-2;Q8WY21-3;Q8WY21;Q8WY21-4	283.23
Q9UPS6	SETD1B	Histone-lysine N-methyltransferase SETD1B	+		-0.855574	-1.07138	-1.00031	-0.600839	-0.891182	-0.87427	-0.385337	-0.0766302	-0.104837		Q9UPS6;Q9UPS6-2	Q9UPS6;Q9UPS6-2	32.803
Q6R327	RICTOR	Rapamycin-insensitive companion of mTOR	+		-1.06966	-0.904431	-0.994693	-0.909942	-0.789079	-0.975213	0.067088	-0.0879327	-0.0724828		Q6R327;Q6R327-3;Q6R327-4;D6R9S6	Q6R327;Q6R327-3	158.27
Q14155	ARHGEF7	Rho guanine nucleotide exchange factor 7	+		-0.985488	-0.949182	-1.00954	-0.969437	-0.770765	-1.06202	-0.0837833	-0.065627	-0.049039		Q14155-5	Q14155-5	8.6249
Q14191	WRN	Werner syndrome ATP-dependent helicase	+		-0.862039	-0.920304	-1.04664	-0.678759	-0.844306	-0.891938	-0.213186	-0.0355495	-0.0337764		Q14191	Q14191	226.28
B4DTW4	POMT1	Protein O-mannosyl-transferase 1	+		-0.716447	-0.816861	-1.12829	-0.763136	-0.917872	-0.774381	-0.0380063	-0.0307372	0.0794292		B4DTW4;Q9Y6A1;F5H3Z3;Q9Y6A1-4;Q9Y6A1-3;Q9Y6A1-2;B4DI80;Q5JT02;Q5JT03;Q5JT04	B4DTW4;Q9Y6A1;F5H3Z3;Q9Y6A1-4;Q9Y6A1-3;Q9Y6A1-2;B4DI80;Q5JT02	16.468
Q96NJ6	ZFP3	Zinc finger protein 3 homolog	+		-0.785605	-0.799027	-1.097	-0.865828	-1.04003	-0.651393	-0.0363039	0.0378742	-0.0260288		Q96NJ6	Q96NJ6	141.16
Q63HK5	TSHZ3	Teashirt homolog 3	+		-0.612192	-0.810238	-1.03047	-0.746867	-0.99009	-0.849759	-0.0553965	-0.0182058	0.0480967		Q63HK5	Q63HK5	120.54
Q9UQB8	BAIAP2	Brain-specific angiogenesis inhibitor 1-associated protein 2	+		-0.745408	-0.945348	-1.22182	-0.766271	-0.964964	-1.15848	0.0786098	-0.0569262	0.0360461		Q9UQB8;Q9UQB8-2;Q9UQB8-5;Q9UQB8-4;Q9UQB8-3;I3L4C2;Q9UQB8-6;F8W878;B4DWA1;I3L3C6;I3L2M4;I3L1C8;I3L125;I3L0Y9;I3L3J7;I3L3C5;I3L526;I3L113;I3L4A3;I3L2J6	Q9UQB8;Q9UQB8-2;Q9UQB8-5;Q9UQB8-4;Q9UQB8-3;I3L4C2;Q9UQB8-6;F8W878;B4DWA1	235.49
Q96MC5	C16orf45	Uncharacterized protein C16orf45	+		-0.942361	-0.927254	-1.00416	-1.03475	-0.90536	-0.804475	0.00647763	0.415326	0.0448837		Q96MC5;H3BUY6;Q96MC5-2;H3BP34;H3BR56;H3BU79;H3BRF6;H3BTT5	Q96MC5;H3BUY6;Q96MC5-2;H3BP34;H3BR56;H3BU79;H3BRF6	10.809
Q9NXF7	DCAF16	DDB1- and CUL4-associated factor 16	+		-0.891489	-0.943218	-1.31153	-0.561198	-0.691339	-1.05478	0.0460021	0.0090604	0.228973		Q9NXF7	Q9NXF7	56.683
Q9BZG8	DPH1	Diphthamide biosynthesis protein 1	+		-0.910086	-1.07223	-0.925376	-0.967236	-1.11464	-0.799934	0.0928839	0.177471	0.0318186		Q9BZG8;I3L1H5;Q9BZG8-3;Q9BZG8-2;I3L3X9;U3KQN3;V9GYS2	Q9BZG8;I3L1H5;Q9BZG8-3;Q9BZG8-2	17.565
O95343	SIX3	Homeobox protein SIX3	+		-0.774599	-0.78293	-1.15305	-0.729319	-0.628844	-0.816475	0.118758	0.15004	-0.0805913		O95343	O95343	124.11
Q96FC9	DDX11;DDX11L8;DDX12P	Probable ATP-dependent RNA helicase DDX11;Putative ATP-dependent RNA helicase DDX11-like protein 8;Putative ATP-dependent RNA helicase DDX12	+		-0.853354	-1.36967	-1.35182	-0.674909	-1.05897	-0.62467	-0.34727	0.147046	0.176323		Q96FC9-2;Q96FC9-4;Q96FC9-3;Q96FC9;A8MPP1;Q92771;F6WZM0;F5H235;B4DMS8;F5GXJ8;C9K0E8;Q96FC9-5;F5GYY1;H0YFY8;F5GXL6	Q96FC9-2;Q96FC9-4;Q96FC9-3;Q96FC9;A8MPP1;Q92771;F6WZM0;F5H235;B4DMS8	4.5304
Q8NDD1	C1orf131	Uncharacterized protein C1orf131	+		-0.4981	-0.929838	-1.12361	-0.997308	-0.718857	-0.873698	-0.287431	0.137372	0.188274		Q8NDD1;Q8NDD1-2;Q5TBH9;Q5TBI2;Q8NDD1-4	Q8NDD1;Q8NDD1-2;Q5TBH9;Q5TBI2	10.123
Q8IV63	VRK3	Inactive serine/threonine-protein kinase VRK3	+		-1.32408	-1.03523	-1.16906	-1.01748	-0.617833	-0.864858	-0.350357	-0.0579623	-0.385092		Q8IV63;Q8IV63-3;Q8IV63-2;M0QYA8;M0R073;B4DGW1;M0QYG0;M0R3H2;M0QXD7;M0QX88;M0R025;M0R200;M0QXV1;M0QZ79	Q8IV63;Q8IV63-3;Q8IV63-2;M0QYA8;M0R073;B4DGW1	55.37
J9JIF5	CXXC4		+		-1.13117	-1.21977	-1.00268	-0.894376	-0.424742	-0.365458	-0.102001	-0.416808	-0.238749		J9JIF5;Q9H2H0	J9JIF5	5.026
P15056	BRAF	Serine/threonine-protein kinase B-raf	+		-1.25038	-0.999022	-0.97223	-0.558238	-0.531567	-0.67355	-0.204915	-0.0969155	-0.275437		P15056;H7C5K3	P15056	84.053
O15297	PPM1D	Protein phosphatase 1D	+		-1.3356	-0.955233	-1.11209	-1.05045	-0.442376	-0.788262	-0.44721	-0.102357	-0.197732		O15297;Q8IVR6;K7EJH1	O15297;Q8IVR6	13.633
Q9UDR5	AASS	Alpha-aminoadipic semialdehyde synthase, mitochondrial;Lysine ketoglutarate reductase;Saccharopine dehydrogenase	+		-1.03906	-0.872545	-0.844628	-0.680108	-0.627593	-0.633466	-0.254823	-0.0455207	-0.144951		Q9UDR5;F8WAH1;F8WE53	Q9UDR5;F8WAH1;F8WE53	227.27
Q4G0N4	NADK2	NAD kinase 2, mitochondrial	+		-0.995237	-0.944295	-0.974685	-0.813032	-0.751183	-0.664198	-0.082194	-0.197931	-0.138029		Q4G0N4;Q4G0N4-2;Q4G0N4-3;B7Z8V7;D6RHI4;H0Y9H7	Q4G0N4;Q4G0N4-2;Q4G0N4-3;B7Z8V7	216.19
P07203	GPX1	Glutathione peroxidase 1	+		-1.25458	-1.08491	-0.832304	-0.984177	-0.768267	-0.79772	0.042084	-0.148513	-0.116676		P07203;P07203-2	P07203	143.91
Q8WWX9	SELM	Selenoprotein M	+		-1.14575	-0.948868	-0.723244	-0.826844	-0.636676	-0.557009	0.00977716	-0.100623	-0.158929		Q8WWX9	Q8WWX9	71.977
Q8IZQ5	SELH;C11orf31	Selenoprotein H	+		-1.2209	-1.15168	-0.815522	-0.856889	-0.80354	-0.596306	-0.0111953	0.0549179	0.0593554		Q8IZQ5;H0YE28;H3BV83	Q8IZQ5;H0YE28	84.286
Q92506	HSD17B8	Estradiol 17-beta-dehydrogenase 8	+		-1.14895	-0.937787	-0.605519	-0.759836	-0.760619	-0.466436	-0.0309139	0.0394191	-0.0736209		Q92506	Q92506	34.232
Q9P0U4	CXXC1	CXXC-type zinc finger protein 1	+		-0.891214	-0.876208	-0.855814	-0.898163	-0.91513	-0.834245	-0.14046	-0.192052	-0.195632		Q9P0U4;Q9P0U4-2;K7EQ21;K7EQZ1;K7EJR0;K7EKZ6	Q9P0U4;Q9P0U4-2;K7EQ21	251.44
Q8N9N5	BANP	Protein BANP	+		-0.64572	-0.715445	-0.856679	-0.808877	-0.765345	-0.796095	-0.0204137	-0.163268	-0.181231		Q8N9N5;Q8N9N5-7;Q8N9N5-3;Q8N9N5-6;Q8N9N5-2;Q8N9N5-4;Q8N9N5-5;C9JGM9;C9JF73;C9JTM8;E9PJI6;C9J811;C9JYB6	Q8N9N5;Q8N9N5-7;Q8N9N5-3;Q8N9N5-6;Q8N9N5-2;Q8N9N5-4;Q8N9N5-5	50.882
Q96LA8	PRMT6	Protein arginine N-methyltransferase 6	+		-0.903258	-0.927072	-0.829779	-0.824603	-0.649959	-0.665458	-0.0804997	-0.247337	-0.157029		Q96LA8;Q96LA8-2	Q96LA8;Q96LA8-2	209.2
Q8IUE6	HIST2H2AB	Histone H2A type 2-B	+		-0.936628	-0.951291	-0.762326	-0.73268	-0.748372	-0.676426	-0.220228	-0.149985	-0.156884		Q8IUE6	Q8IUE6	64.333
Q15723	ELF2	ETS-related transcription factor Elf-2	+		-0.726695	-0.799473	-0.755878	-0.792682	-0.77653	-0.714664	-0.154811	-0.156788	-0.226966		Q15723-2;Q15723-3;Q15723-4;D6R9B1;D6RHI1	Q15723-2;Q15723-3;Q15723-4	100.37
Q96KR7	PHACTR3	Phosphatase and actin regulator 3	+		-0.850201	-0.764895	-0.918696	-0.785306	-0.774915	-0.906805	-0.233057	-0.0787313	-0.156113		Q96KR7;Q96KR7-2;Q96KR7-4;Q96KR7-3	Q96KR7;Q96KR7-2;Q96KR7-4;Q96KR7-3	146.45
Q76N32	CEP68	Centrosomal protein of 68 kDa	+		-0.643994	-0.931582	-0.71222	-1.00773	-0.859099	-0.786053	-0.146212	-0.11313	-0.0754896		Q76N32;F5H2Y2;Q76N32-2;Q5HYA6	Q76N32;F5H2Y2;Q76N32-2	104.49
Q9UKU7	ACAD8	Isobutyryl-CoA dehydrogenase, mitochondrial	+		-0.910014	-0.984736	-0.940923	-0.76816	-0.831893	-0.592672	-0.0836609	-0.109514	-0.133654		Q9UKU7;B7Z5W4;Q6ZWP6;B7Z7F1;E9PLS3;H0YDR9	Q9UKU7;B7Z5W4;Q6ZWP6;B7Z7F1	57.823
O15417	TNRC18	Trinucleotide repeat-containing gene 18 protein	+		-0.836141	-0.741537	-0.764458	-0.90459	-1.00408	-0.78677	-0.189697	0.0531114	-0.096576		O15417;H9KVB4;O15417-2;H7BXS9;H7C0N9;H7C177	O15417;H9KVB4;O15417-2	41.513
Q9C0F1	CEP44	Centrosomal protein of 44 kDa	+		-0.837826	-0.836409	-0.666031	-0.818814	-0.785211	-0.673724	-0.0769801	-0.103891	0.0214797		Q9C0F1;Q9C0F1-2;D6RGX6;D6RC25;D6RBX1	Q9C0F1;Q9C0F1-2;D6RGX6	323.31
Q96HY7	DHTKD1	Probable 2-oxoglutarate dehydrogenase E1 component DHKTD1, mitochondrial	+		-0.799519	-0.818385	-0.89952	-0.767113	-0.79921	-0.802598	-0.206512	-0.0689826	-0.00568091		Q96HY7;C9JWN1;H7C1J3;H7C149	Q96HY7	283.51
Q9Y2Z9	COQ6	Ubiquinone biosynthesis monooxygenase COQ6, mitochondrial	+		-0.672805	-0.773201	-0.853658	-0.774545	-0.70885	-0.755938	0.00575923	-0.0688768	-0.1331		Q9Y2Z9;Q9Y2Z9-3;G3XA86;Q9Y2Z9-2;G3V2L5;G3V4A6;G3V3A1	Q9Y2Z9;Q9Y2Z9-3;G3XA86;Q9Y2Z9-2	161.13
P17026	ZNF22	Zinc finger protein 22	+		-0.919735	-0.876328	-0.801728	-0.82945	-0.843824	-0.855889	0.000432773	-0.0930324	-0.0658685		P17026	P17026	44.329
Q15072	ZNF146	Zinc finger protein OZF	+		-0.822937	-1.12481	-0.681961	-0.866541	-0.777723	-0.511891	-0.216518	-0.0473682	-0.0535087		Q15072	Q15072	12.194
Q5VV52	ZNF691	Zinc finger protein 691	+		-0.890175	-0.653753	-0.664591	-0.926921	-0.527967	-0.552846	-0.0272778	-0.29791	-0.0515337		Q5VV52;Q5VV52-2;Q5VV50;Q5VV52-3;Q5VV51	Q5VV52;Q5VV52-2;Q5VV50;Q5VV52-3;Q5VV51	183.57
Q96RQ3	MCCC1	Methylcrotonoyl-CoA carboxylase subunit alpha, mitochondrial	+		-0.867967	-0.860823	-0.804446	-0.887082	-0.856921	-0.748258	-0.0157096	-0.124707	-0.0367627		Q96RQ3;E9PHF7;E9PG35;F5GYT8;G5E9X5;F8WDI3	Q96RQ3;E9PHF7;E9PG35;F5GYT8;G5E9X5	323.31
O00287	RFXAP	Regulatory factor X-associated protein	+		-1.08152	-0.93284	-0.764853	-0.652227	-1.0065	-0.735978	-0.0112535	0.0728604	0.243303		O00287	O00287	41.223
P57071	PRDM15	PR domain zinc finger protein 15	+		-0.740102	-0.715417	-0.640064	-0.796045	-0.698823	-0.79902	-0.185917	-0.0342489	0.0560286		P57071;E7ER26;F6QQW4;P57071-3;P57071-2;P57071-5;Q4W8S1;P57071-6	P57071;E7ER26;F6QQW4;P57071-3;P57071-2	116.26
Q96C12	ARMC5	Armadillo repeat-containing protein 5	+		-0.983316	-1.26856	-1.07357	-1.11042	-1.11985	-0.649609	-0.417194	-0.184687	-0.417714		Q96C12;F5H156;J3KQ26;H3BS74;Q96C12-2;E7EMQ9;Q96C12-4;Q96C12-3	Q96C12;F5H156;J3KQ26;H3BS74;Q96C12-2;E7EMQ9;Q96C12-4	11.015
O95696	BRD1	Bromodomain-containing protein 1	+		-0.9402	-1.14512	-1.15988	-0.892664	-1.03179	-0.958591	-0.365054	-0.235909	-0.331264		O95696-2;B4E3L9;J3KNX6	O95696-2;B4E3L9;J3KNX6	156.95
Q5T0B9	ZNF362	Zinc finger protein 362	+		-1.09872	-1.25494	-1.04866	-1.07481	-1.02883	-1.04618	-0.282895	-0.27514	-0.0916789		Q5T0B9;F5H055	Q5T0B9	153.46
Q92994	BRF1	Transcription factor IIIB 90 kDa subunit	+		-1.16153	-1.40027	-1.4647	-0.755623	-0.942996	-0.974817	-0.260014	-0.153607	-0.244155		Q92994;Q92994-5;Q92994-7;Q92994-8;Q92994-9;Q92994-3;H0YIV6;F8VS45;F8VQ19;F8VWT8;Q3SYD7;B3KWA2;Q92994-2;Q92994-6;Q92994-4	Q92994;Q92994-5;Q92994-7;Q92994-8;Q92994-9;Q92994-3	181.24
Q01831	XPC	DNA repair protein complementing XP-C cells	+		-1.09956	-1.05666	-1.05807	-0.894238	-0.915988	-0.831897	-0.2283	-0.235807	-0.224098		Q01831;Q01831-2;E7EUB5;E9PB96	Q01831;Q01831-2	323.31
P17010	ZFX	Zinc finger X-chromosomal protein	+		-1.21994	-1.1163	-0.788367	-0.938608	-1.06073	-0.869288	-0.408053	-0.225616	0.0024506		P17010-3;P17010;P17010-2;E9PEP7	P17010-3;P17010;P17010-2;E9PEP7	96.998
Q9H8H3	METTL7A	Methyltransferase-like protein 7A	+		-1.31812	-1.27165	-1.19534	-1.17366	-1.13616	-0.857448	-0.165143	-0.202738	-0.372094		Q9H8H3;H0YI09;F8VQX6	Q9H8H3;H0YI09;F8VQX6	158.6
P28356	HOXD9	Homeobox protein Hox-D9	+		-0.800401	-1.13767	-0.940008	-1.09535	-1.14176	-1.15091	-0.0234018	-0.390472	-0.155823		P28356	P28356	61.628
Q9UI43	FTSJ2	rRNA methyltransferase 2, mitochondrial	+		-1.32886	-1.25782	-1.19398	-1.12931	-1.15234	-1.11684	-0.138061	-0.108705	-0.205114		Q9UI43;E9PGN6;E7ETL2	Q9UI43;E9PGN6	33.692
Q9NR11	ZNF302	Zinc finger protein 302	+		-1.3549	-1.48781	-1.40135	-1.07107	-1.11086	-0.804251	0.155749	-0.705759	-0.137949		Q9NR11;Q9NR11-2;E7EVR1;D6RAM0;D6RA23;D6R9Q0;B4DMN2	Q9NR11;Q9NR11-2;E7EVR1;D6RAM0	4.8185
Q13825	AUH	Methylglutaconyl-CoA hydratase, mitochondrial	+		-1.17766	-1.21697	-1.20206	-0.885476	-1.00286	-1.03073	-0.0542126	-0.239106	-0.122915		Q13825;Q13825-2;B4DYI6	Q13825;Q13825-2	89.773
Q8N4T8	CBR4	Carbonyl reductase family member 4	+		-1.42545	-1.19831	-1.04174	-1.03517	-0.985098	-1.14135	0.0311129	-0.225481	-0.107197		Q8N4T8;Q8N4T8-2;H0Y962;D6RAV8;D6RJF4;D6RGF2	Q8N4T8;Q8N4T8-2;H0Y962	94.319
O15060	ZBTB39	Zinc finger and BTB domain-containing protein 39	+		-1.09991	-1.19649	-0.876937	-0.999658	-0.973022	-0.734355	-0.0707998	-0.105442	-0.195566		O15060	O15060	21.677
Q9Y625	GPC6	Glypican-6;Secreted glypican-6	+		-1.14696	-1.12211	-1.06878	-0.960589	-0.842973	-0.924782	-0.135586	-0.0212772	-0.103643		Q9Y625	Q9Y625	323.31
Q9BT17	MTG1	Mitochondrial ribosome-associated GTPase 1;Mitochondrial GTPase 1	+		-0.972035	-1.02729	-1.32994	-1.03151	-1.13453	-1.23748	-0.0794018	-0.138886	0.0756011		Q9BT17;U3KQ69;E9PI62;E7EVK2;Q9BT17-2	Q9BT17;U3KQ69;E9PI62;E7EVK2;Q9BT17-2	68.71
Q02252	ALDH6A1	Methylmalonate-semialdehyde dehydrogenase [acylating], mitochondrial	+		-1.36136	-1.30997	-1.07449	-1.20781	-1.10648	-0.969532	-0.0306634	-0.0712848	-0.152628		Q02252;Q02252-2;G3V4Z4	Q02252;Q02252-2;G3V4Z4	257.51
O75564	JRK	Jerky protein homolog	+		-1.10452	-1.19682	-1.43975	-0.95924	-0.995045	-1.07391	-0.183916	-0.0682868	0.0576929		O75564	O75564	59.733
Q13449	LSAMP	Limbic system-associated membrane protein	+		-1.16235	-1.04943	-0.810231	-1.07326	-1.00558	-0.775122	0.109294	-0.0413132	-0.010861		Q13449;H3BLU2;F5H5G1;C9J5G3	Q13449;H3BLU2;F5H5G1	192.73
P78549	NTHL1	Endonuclease III-like protein 1	+		-1.1805	-1.26356	-1.26284	-1.05417	-1.01311	-1.12936	0.149389	-0.0676515	-0.136506		P78549;P78549-3;P78549-2;H3BRL9;H3BPD5;H3BUV2	P78549;P78549-3;P78549-2;H3BRL9;H3BPD5	118.95
Q96AD5	PNPLA2	Patatin-like phospholipase domain-containing protein 2	+		-0.26399	-0.074559	-0.10471	-2.02933	-1.45218	-1.23231	-0.241595	-0.387921	-0.487824		Q96AD5;Q96AD5-2;B1AHL9;Q7Z6Z6	Q96AD5	67.998
Q2VY69	ZNF284	Zinc finger protein 284	+		-0.739248	-0.646817	-0.816865	-1.16965	-1.15987	-1.19639	-0.888194	0.0483758	-0.139808		Q2VY69	Q2VY69	4.0897
P06213	INSR	Insulin receptor;Insulin receptor subunit alpha;Insulin receptor subunit beta	+		-0.239117	-0.513548	-0.621541	-1.51012	-1.12738	-1.08775	-0.312258	-0.120106	-0.181395		P06213;P06213-2;M0R3E6	P06213;P06213-2	44.926
Q8NFI3	ENGASE	Cytosolic endo-beta-N-acetylglucosaminidase	+		-0.637261	-1.00114	-0.840315	-0.174175	-0.373769	-0.474694	-0.13841	-0.1551	-0.0924786		Q8NFI3;Q8NFI3-2;Q8NFI3-3;F8W925;J9JID0;I3L3M8	Q8NFI3;Q8NFI3-2;Q8NFI3-3	32.351
Q8WUB8	PHF10	PHD finger protein 10	+		-0.638986	-0.723644	-0.570201	-0.243784	-0.498116	-0.510017	-0.0246926	-0.0418032	0.0486546		Q8WUB8;Q8WUB8-2;Q8WUB8-3	Q8WUB8;Q8WUB8-2;Q8WUB8-3	193.6
Q8IWL3	HSCB	Iron-sulfur cluster co-chaperone protein HscB, mitochondrial	+		-0.739892	-0.822216	-0.600624	-0.378238	-0.486707	-0.4066	0.0139267	-0.235943	-0.0227713		Q8IWL3;B0QYH2;F8WBY7	Q8IWL3;B0QYH2	22.524
O75683	SURF6	Surfeit locus protein 6	+		-0.49436	-0.696973	-0.601757	-0.269632	-0.429231	-0.316597	-0.00323532	-0.161056	0.0267293		O75683	O75683	132.97
Q9BRU9	UTP23	rRNA-processing protein UTP23 homolog	+		-0.639273	-0.690855	-0.558814	-0.376973	-0.698453	-0.466492	-0.0127374	-0.074274	0.0905825		Q9BRU9;E5RGP0;Q9BRU9-2;G3XAM4;E5RH13;E5RIC4	Q9BRU9;E5RGP0;Q9BRU9-2	37.137
Q9NX47	2018-03-05	E3 ubiquitin-protein ligase MARCH5	+		-0.468395	-0.567381	-0.664663	-0.541341	-0.511169	-0.750591	-0.251625	-0.183425	-0.26214		Q9NX47	Q9NX47	44.444
Q15796	SMAD2	Mothers against decapentaplegic homolog 2;Mothers against decapentaplegic homolog	+		-0.49526	-0.518079	-0.482148	-0.561271	-0.522383	-0.511247	-0.250663	-0.232549	-0.0925094		Q15796;Q15796-2;B7Z5N5;K7EJX0;K7ERC7;K7ESI8;K7EL92;H0YMP2;H0YL71;H3BP09	Q15796;Q15796-2;B7Z5N5;K7EJX0	176.77
Q9H7Z6	KAT8	Histone acetyltransferase KAT8	+		-0.461187	-0.498465	-0.65829	-0.586535	-0.529206	-0.598428	-0.363549	-0.105737	-0.189499		Q9H7Z6;Q9H7Z6-2;H3BMX5	Q9H7Z6;Q9H7Z6-2	153.31
Q96CT7	CCDC124	Coiled-coil domain-containing protein 124	+		-0.473192	-0.63903	-0.586534	-0.512778	-0.565543	-0.582857	-0.240333	-0.177409	-0.154907		Q96CT7;M0R2F5	Q96CT7;M0R2F5	323.31
P07919	UQCRH	Cytochrome b-c1 complex subunit 6, mitochondrial	+		-0.479263	-0.560244	-0.584976	-0.560662	-0.423137	-0.612179	-0.175827	-0.15674	-0.103736		P07919	P07919	323.31
O60341	KDM1A	Lysine-specific histone demethylase 1A	+		-0.458976	-0.509866	-0.527093	-0.456572	-0.567021	-0.566589	-0.151987	-0.127006	-0.148561		O60341	O60341	323.31
Q9NW82	WDR70	WD repeat-containing protein 70	+		-0.484629	-0.634484	-0.540326	-0.491635	-0.615006	-0.600966	-0.146579	-0.0958203	-0.175387		Q9NW82;D6RIW8	Q9NW82;D6RIW8	253.34
P31483	TIA1	Nucleolysin TIA-1 isoform p40	+		-0.440354	-0.490211	-0.520977	-0.595622	-0.56651	-0.530517	-0.184752	-0.145031	-0.0842573		P31483-2;C9JTN7;H7BY49	P31483-2;C9JTN7;H7BY49	193.85
Q14562	DHX8	ATP-dependent RNA helicase DHX8	+		-0.390644	-0.382437	-0.44763	-0.642684	-0.625596	-0.625287	-0.250629	-0.112677	-0.138521		Q14562;F5H658;S4R3S0;K7END7;K7EQH7;K7EJH9	Q14562;F5H658	323.31
Q5TC79	ZBTB37	Zinc finger and BTB domain-containing protein 37	+		-0.631013	-0.369626	-0.729203	-0.708978	-0.504637	-0.599415	-0.329377	-0.130571	-0.128298		Q5TC79;Q5TC79-3;Q5TC79-2	Q5TC79;Q5TC79-3;Q5TC79-2	14.032
Q9Y6J0	CABIN1	Calcineurin-binding protein cabin-1	+		-0.358012	-0.443944	-0.450016	-0.606139	-0.674724	-0.73124	-0.122052	-0.118476	-0.12246		Q9Y6J0;Q9Y6J0-2;C9JT60;C9J068	Q9Y6J0;Q9Y6J0-2	287.32
Q9BQ95	ECSIT	Evolutionarily conserved signaling intermediate in Toll pathway, mitochondrial	+		-0.368172	-0.40511	-0.540675	-0.519062	-0.649927	-0.709578	-0.0791732	-0.0731049	-0.126927		Q9BQ95;J3KTF5;Q9BQ95-2;Q9BQ95-3;K7EMM0;K7EPL5;K7EN32;K7EJI1;K7EJG5;K7EIK2	Q9BQ95;J3KTF5;Q9BQ95-2;Q9BQ95-3;K7EMM0	180.88
[truncated: 1,011 more rows]

## Sheet: SILACproteome_ALL
Protein IDs	Gene names	Protein names	Ratio H/L KDvsGFP_R1	Ratio H/L KDvsGFP_R2	Ratio H/L KDvsGFP_R3	Ratio M/L KDvsGFPLig_E4	Ratio M/L KDvsGFPLig_E5	Ratio M/L KDvsGFPLig_E6	Ratio H/M KDLigvsKD_E4	Ratio H/M KDLigvsKD_E5	Ratio H/M KDLigvsKD_E6		Protein IDs	Majority protein IDs	Score
[truncated: 10,030 more rows]
