# Supplementary material for: Proteomic investigation of Cbl and Cbl-b in neuroblastoma cell differentiation highlights roles for SHP-2 and CDK16
Source: iScience. 2021 Mar 17;24(4):102321. doi: 10.1016/j.isci.2021.102321 (PMC8050387; doi:10.1016/j.isci.2021.102321)
Supplement: Table S2. SILAC 24 hr ubiquitylome list of identified and regulated ubiquitin sites, related to Figures 2 and S3 [file mmc3.xlsx]

## Sheet: Sup Table 2_Info
	Supplementary table 2: SILAC ubiquitylome
	Conditions:
	Light: siGFP
	Heavy: siCbl/siCbl-b
	Tab 1 Ubi-sites_Reg: Includes all significantly regulated sites with regulation indicated.
	Tab 2 Ubi-sites_ALL: Includes all sites identified after filtering.

## Sheet: Ubi-sites_Reg
Protein ID	Gene names	Protein names	Amino acid	Position	Sequence window +/- 6AA	Sequence window +/- 15AA	Regulation	t-test Significant	=-Log t-test p-value	t-test Difference	Ratio H/L KDvsGFP normalized_E2	Ratio H/L KDvsGFP normalized_E1	Ratio H/L KDvsGFP normalized	Localization prob	Multiplicity		Proteins	Positions within proteins	Score
Q9UKY7	CDV3	Protein CDV3 homolog	K	251	AVLENQKSSHSQY	LKLQLDNQYAVLENQKSSHSQYN________	Down by KD	+	2.01091	-0.201379	-0.166681	-0.236079	-0.201377	1	___1		Q9UKY7	251	208.28
Q5SW79	CEP170	Centrosomal protein of 170 kDa	K	132	SESELSKSASAKS	IQLQLSQKSSESELSKSASAKSIDSKVADAA	Down by KD	+	2.58691	-0.211088	-0.195946	-0.231905	-0.205414	0.999993	___1		Q5SW79	132	208.46
Q15233	NONO	Non-POU domain-containing octamer-binding protein	K	239	EEGLPEKLVIKNQ	VEPMDQLDDEEGLPEKLVIKNQQFHKEREQP	Down by KD	+	2.62916	-0.20393	-0.18413	-0.213989	-0.213671	0.999707	___1		Q15233	239	294.37
Q14683	SMC1A	Structural maintenance of chromosomes protein 1A	K	660	GGASDLKAKARRW	LFQKSGVISGGASDLKAKARRWDEKAVDKLK	Down by KD	+	2.17856	-0.202475	-0.169355	-0.219908	-0.218162	0.997294	___1		Q14683	660	145.91
Q14683	SMC1A	Structural maintenance of chromosomes protein 1A	K	584	VKPTDEKLRELKG	TFLPLDYLEVKPTDEKLRELKGAKLVIDVIR	Down by KD	+	2.51502	-0.216338	-0.195583	-0.237098	-0.216334	0.986125	___1		Q14683	584	78.916
O00425	IGF2BP3	Insulin-like growth factor 2 mRNA-binding protein 3	K	483	ENFVSPKEEVKLE	GRIYGKIKEENFVSPKEEVKLEAHIRVPSFA	Down by KD	+	2.38626	-0.213975	-0.200216	-0.241492	-0.200216	1	___1		O00425	483	295.62
O75534	CSDE1	Cold shock domain-containing protein E1	K	277	IPKVPSKNQNDPL	HFEGTVTKVIPKVPSKNQNDPLPGRIKVDFV	Down by KD	+	2.30256	-0.203563	-0.180953	-0.230381	-0.199355	1	___1		O75534	277	253.71
Q9UBH6	XPR1	Xenotropic and polytropic retrovirus receptor 1	K	48	TDEDTVKRYFAKF	QDQAPSVEVTDEDTVKRYFAKFEEKFFQTCE	Down by KD	+	2.12332	-0.217417	-0.179482	-0.23703	-0.235739	1	___1		Q9UBH6	48	238.28
Q9NS91	RAD18	E3 ubiquitin-protein ligase RAD18	K	197	PSTSTLKQVTKVD	PSEAKRPEPPSTSTLKQVTKVDCPVCGVNIP	Down by KD	+	2.25681	-0.218039	-0.185458	-0.234329	-0.234329	1	___1		Q9NS91	197	220.97
Q96G74	OTUD5	OTU domain-containing protein 5	K	386	QMLEDKKRATDWE	TSEESWIEQQMLEDKKRATDWEATNEAIEEQ	Down by KD	+	1.94788	-0.206619	-0.163753	-0.237575	-0.218531	1	___1		Q96G74	386	358.82
O00291	HIP1	Huntingtin-interacting protein 1	K	329	SEPVLEKDDLMDM	IPAEASSPDSEPVLEKDDLMDMDASQQNLFD	Down by KD	+	1.93055	-0.213933	-0.17223	-0.253103	-0.216468	1	___1		O00291	329	314.91
P08670	VIM	Vimentin	K	294	EEWYKSKFADLSE	VAAKNLQEAEEWYKSKFADLSEAANRNNDAL	Down by KD	+	1.96748	-0.21875	-0.174133	-0.249977	-0.232142	1	___1		P08670	294	210.98
Q13200	PSMD2	26S proteasome non-ATPase regulatory subunit 2	K	178	ELDDAEKVQREPL	AGEVAKEWQELDDAEKVQREPLLTLVKEIVP	Down by KD	+	2.74881	-0.229318	-0.22127	-0.248622	-0.218061	1	___1		Q13200	178	280.03
P04637	TP53	Cellular tumor antigen p53	K	386	HKKLMFKTEGPDS	SKKGQSTSRHKKLMFKTEGPDSD________	Down by KD	+	2.05127	-0.233677	-0.260532	-0.250818	-0.18968	1	___1		P04637	386	146.23
P08670	VIM	Vimentin	K	236	EIAFLKKLHEEEI	ERKVESLQEEIAFLKKLHEEEIQELQAQIQE	Down by KD	+	2.32934	-0.226379	-0.21083	-0.257476	-0.21083	1	___1		P08670	236	511.25
Q96AE4	FUBP1	Far upstream element-binding protein 1	K	133	QQESGCKIQIAPD	RGGEQISRIQQESGCKIQIAPDSGGLPERSC	Down by KD	+	3.09842	-0.237793	-0.226156	-0.249428	-0.237796	1	___1		Q96AE4	133	138.46
Q8TDX7	NEK7	Serine/threonine-protein kinase Nek7	K	81	ARADCIKEIDLLK	QIFDLMDAKARADCIKEIDLLKQLNHPNVIK	Down by KD	+	6.88997	-0.248039	-0.247885	-0.248194	-0.248039	1	___1		Q8TDX7	81	85.288
Q7Z3T8	ZFYVE16	Zinc finger FYVE domain-containing protein 16	K	1395	AEEKGNKGVISSV	EYVDICWVDAEEKGNKGVISSVDGISLQGFP	Down by KD	+	3.15109	-0.233949	-0.223172	-0.244719	-0.233956	0.52621	___1		Q7Z3T8	1395	90.367
Q15649	ZNHIT3	Zinc finger HIT domain-containing protein 3	K	60	RSALPTKTVKPVE	ETRPVEKKIRSALPTKTVKPVENKDDDDSIA	Down by KD	+	3.95672	-0.250044	-0.252673	-0.244788	-0.252673	0.997988	___1		Q15649	60	92.063
P36383	GJC1	Gap junction gamma-1 protein	K	315	IAYKQNKANTAQE	QYTELSNAKIAYKQNKANTAQEQQYGSHEEN	Down by KD	+	2.89448	-0.233332	-0.216669	-0.242311	-0.241015	1	___1		P36383	315	324.12
O15439	ABCC4	Multidrug resistance-associated protein 4	K	515	KACALKKDLQLLE	EKERYEKVIKACALKKDLQLLEDGDLTVIGD	Down by KD	+	4.79872	-0.24139	-0.239515	-0.242704	-0.241953	1	___1		O15439	515	155.79
P18621	RPL17;RPL17-C18orf32	60S ribosomal protein L17	K	37	ETAQAIKGMHIRK	LRVHFKNTRETAQAIKGMHIRKATKYLKDVT	Down by KD	+	3.2429	-0.236667	-0.242328	-0.225346	-0.242328	1	___1		P18621;A0A0A6YYL6	37;37	72.652
O14974	PPP1R12A	Protein phosphatase 1 regulatory subunit 12A	K	320	QKTFKNKETLIIE	TANMDNNQSQKTFKNKETLIIEPEKNASRIE	Down by KD	+	4.57342	-0.251603	-0.250303	-0.254203	-0.250303	1	___1		O14974	320	199.59
P84098	RPL19	60S ribosomal protein L19	K	181	ERLQAKKEEIIKT	TKEARKRREERLQAKKEEIIKTLSKEEETKK	Down by KD	+	2.8417	-0.206838	-0.206495	-0.193404	-0.220614	1	___2		P84098	181	194.94
Q9P2R6	RERE	Arginine-glutamic acid dipeptide repeats protein	K	378	SGYDAGKALQRLV	LNALNTLHESGYDAGKALQRLVKKPVPKLIE	Down by KD	+	2.70537	-0.206365	-0.223761	-0.192612	-0.202721	1	___1		Q9P2R6	378	244.81
Q9NW61	PLEKHJ1	Pleckstrin homology domain-containing family J member 1	K	34	KKGSVLKRRLVKL	AAELGMRGPKKGSVLKRRLVKLVVNFLFYFR	Down by KD	+	2.29044	-0.217924	-0.233583	-0.186607	-0.233583	0.999946	___1		Q9NW61	34	85.38
Q15907	RAB11B	Ras-related protein Rab-11B	K	145	ARAFAEKNNLSFI	HLRAVPTDEARAFAEKNNLSFIETSALDSTN	Down by KD	+	3.29117	-0.208649	-0.216099	-0.199902	-0.209945	1	___1		Q15907	145	308.79
P85037	FOXK1	Forkhead box protein K1	K	388	DPASEAKLVEQAF	PGKGSFWRIDPASEAKLVEQAFRKRRQRGVS	Down by KD	+	2.7286	-0.211846	-0.227726	-0.195963	-0.211849	1	___1		P85037	388	142.1
O14579	COPE	Coatomer subunit epsilon	K	265	LSQHLGKPPEVTN	PETLVNLIVLSQHLGKPPEVTNRYLSQLKDA	Down by KD	+	2.59896	-0.219836	-0.230888	-0.197732	-0.230888	1	___1		O14579	265	177.52
P37235	HPCAL1	Hippocalcin-like protein 1	K	7	MGKQNSKLRPEVL	_________MGKQNSKLRPEVLQDLRENTEF	Down by KD	+	2.94826	-0.21431	-0.22678	-0.201842	-0.214307	1	___1		P37235	7	101.42
Q9Y512	SAMM50	Sorting and assembly machinery component 50 homolog	K	36	EVEPEAKQEILEN	GLGEEAEFVEVEPEAKQEILENKDVVVQHVH	Down by KD	+	3.20598	-0.22371	-0.231888	-0.213036	-0.226206	0.999979	___1		Q9Y512	36	231.87
Q9H467	CUEDC2	CUE domain-containing protein 2	K	186	QMLVEGKEEGPAA	ARGDLEEAVQMLVEGKEEGPAAWEGPNQDLP	Down by KD	+	2.75785	-0.224339	-0.242192	-0.210379	-0.220446	1	___1		Q9H467	186	294.04
Q93100	PHKB	Phosphorylase b kinase regulatory subunit beta	K	1047	RLKEIEKQDDMTS	FNEFQKDQSRLKEIEKQDDMTSFYNTPPLGK	Down by KD	+	2.47622	-0.233682	-0.257132	-0.210229	-0.233685	1	___1		Q93100	1047	163.44
O00311	CDC7	Cell division cycle 7-related protein kinase	K	244	LSGPVPKELDQQS	HIITGNKIPLSGPVPKELDQQSTTKASVKRP	Down by KD	+	2.08545	-0.216912	-0.251178	-0.182655	-0.216904	0.993939	___1		O00311	244	56.719
P08183	ABCB1	Multidrug resistance protein 1	K	1093	YDPLAGKVLLDGK	TVVQLLERFYDPLAGKVLLDGKEIKRLNVQW	Down by KD	+	3.19693	-0.225739	-0.235603	-0.215881	-0.225734	0.99843	___1		P08183	1093	54.583
Q71DI3	HIST1H3A;H3F3C;H3F3A;HIST2H3PS2;HIST2H3A	Histone H3.1;Histone H3.3C;Histone H3.3;Histone H3;Histone H3.2	K	24	RKQLATKAARKSA	RKSTGGKAPRKQLATKAARKSAPATGGVKKP;RKSTGGKAPRKQLATKAARKSAPSTGGVKKP	Down by KD	+	3.60227	-0.221121	-0.215798	-0.227709	-0.219858	1	___2		P68431;Q6NXT2;P84243;Q5TEC6;Q71DI3	24;24;24;24;24	209.58
Q71DI3	HIST1H3A;H3F3C;H3F3A;HIST2H3PS2;HIST2H3A	Histone H3.1;Histone H3.3C;Histone H3.3;Histone H3;Histone H3.2	K	19	GGKAPRKQLATKA	TKQTARKSTGGKAPRKQLATKAARKSAPATG;TKQTARKSTGGKAPRKQLATKAARKSAPSTG	Down by KD	+	3.60227	-0.221121	-0.215798	-0.227709	-0.219858	1	___2		P68431;Q6NXT2;P84243;Q5TEC6;Q71DI3	19;19;19;19;19	209.58
Q9H6Y7	RNF167	E3 ubiquitin-protein ligase RNF167	K	223	PTHDYQKGDQYDV	LTKEQLKQIPTHDYQKGDQYDVCAICLDEYE	Down by KD	+	2.87819	-0.227898	-0.211298	-0.236198	-0.236198	1	___1		Q9H6Y7	223	235.68
Q92667	AKAP1	A-kinase anchor protein 1, mitochondrial	K	66	VEDVCPKVVSTPP	DPAIKEPLPVEDVCPKVVSTPPSVTEPPEKE	Down by KD	+	4.27142	-0.220129	-0.21734	-0.222919	-0.220127	1	___1		Q92667	66	115.87
P62979	RPS27A	Ubiquitin-40S ribosomal protein S27a;Ubiquitin;40S ribosomal protein S27a	K	113	KVDENGKISRLRR	VKLAVLKYYKVDENGKISRLRRECPSDECGA	Down by KD	+	2.90852	-0.2212	-0.206345	-0.232633	-0.224621	1	___1		P62979	113	134.25
P49327	FASN	Fatty acid synthase;[Acyl-carrier-protein] S-acetyltransferase;[Acyl-carrier-protein] S-malonyltransferase;3-oxoacyl-[acyl-carrier-protein] synthase;3-oxoacyl-[acyl-carrier-protein] reductase;3-hydroxyacyl-[acyl-carrier-protein] dehydratase;Enoyl-[acyl-carrier-protein] reductase;Oleoyl-[acyl-carrier-protein] hydrolase	K	1866	EPEAVLKGAKPKL	KVVVQVLAEEPEAVLKGAKPKLMSAISKTFC	Down by KD	+	4.17364	-0.22631	-0.229349	-0.226628	-0.222953	0.942647	___1		P49327	1866	257.95
P07602	PSAP	Prosaposin;Saposin-A;Saposin-B-Val;Saposin-B;Saposin-C;Saposin-D	K	414	FCEVCKKLVGYLD	HVTQPKDGGFCEVCKKLVGYLDRNLEKNSTK	Down by KD	+	6.32817	-0.227709	-0.227979	-0.227439	-0.227709	1	___1		P07602	414	129.77
P13591	NCAM1	Neural cell adhesion molecule 1	K	776	KDMEEGKAAFSKD	GKAGPGAKGKDMEEGKAAFSKDESKEPIVEV	Down by KD	+	2.69318	-0.216036	-0.206295	-0.235518	-0.206295	0.999997	___1		P13591	776	136.27
Q9Y5T5	USP16	Ubiquitin carboxyl-terminal hydrolase 16	K	538	TEEVDMKNINMDN	ESVTDNQKSTEEVDMKNINMDNDLEVLTSSP	Down by KD	+	2.42018	-0.26786	-0.240333	-0.297573	-0.265674	1	___1		Q9Y5T5	538	260.32
Q99728	BARD1	BRCA1-associated RING domain protein 1	K	171	TQPAIKKDASAQQ	YVVSKASVQTQPAIKKDASAQQDSYEFVSPS	Down by KD	+	2.13357	-0.265123	-0.225531	-0.304719	-0.265119	1	___1		Q99728	171	152.34
Q96JK2	DCAF5	DDB1- and CUL4-associated factor 5	K	604	KPSAPIKPTNTYI	RRQKTTREDKPSAPIKPTNTYIGEDNYDYPQ	Down by KD	+	2.03451	-0.25505	-0.2123	-0.297803	-0.255047	0.998972	___1		Q96JK2	604	132.35
Q96GA3	LTV1	Protein LTV1 homolog	K	108	IPSTGIKLPSSVF	REEKEETLVIPSTGIKLPSSVFASEFEEDVG	Down by KD	+	2.17464	-0.246103	-0.211064	-0.281141	-0.246105	1	___1		Q96GA3	108	182.09
Q92900	UPF1	Regulator of nonsense transcripts 1	K	282	TLEDLEKPGVDEE	ELWKENPSATLEDLEKPGVDEEPQHVLLRYE	Down by KD	+	2.00807	-0.243352	-0.198676	-0.282211	-0.249171	1	___1		Q92900	282	263.18
Q8TCD1	C18orf32	UPF0729 protein C18orf32	K	65	MNGLPTKGPTEIC	GKVNFKGADMNGLPTKGPTEICDKKKD____	Down by KD	+	2.06503	-0.247456	-0.207428	-0.287484	-0.247457	0.999848	___1		Q8TCD1	65	92.993
Q86VY4	TSPYL5	Testis-specific Y-encoded-like protein 5	K	211	LENVQLKLENMNA	PATEGSMDTLENVQLKLENMNAQADRAYLRL	Down by KD	+	2.08758	-0.247522	-0.213002	-0.289827	-0.239736	1	___1		Q86VY4	211	365.85
Q32MZ4	LRRFIP1	Leucine-rich repeat flightless-interacting protein 1	K	21	LSPEAQKLAEARL	AAQSREIDCLSPEAQKLAEARLAAKRAARAE	Down by KD	+	2.38347	-0.251074	-0.22302	-0.279126	-0.251075	1	___1		Q32MZ4	21	88.385
Q15393	SF3B3	Splicing factor 3B subunit 3	K	1191	MEPNKQKNVSEEL	GDLCEQFNSMEPNKQKNVSEELDRTPPEVSK	Down by KD	+	2.16111	-0.259649	-0.222094	-0.297201	-0.259651	1	___1		Q15393	1191	112.36
Q14566	MCM6	DNA replication licensing factor MCM6	K	588	FKPKISKESEDFI	RRYLLFARQFKPKISKESEDFIVEQYKHLRQ	Down by KD	+	2.25143	-0.267161	-0.245797	-0.307305	-0.248382	1	___1		Q14566	588	122.12
Q13200	PSMD2	26S proteasome non-ATPase regulatory subunit 2	K	66	VERLGEKDTSLYR	QLQDELEMLVERLGEKDTSLYRPALEELRRQ	Down by KD	+	2.32327	-0.253948	-0.218817	-0.271513	-0.271513	1	___1		Q13200	66	169.37
P35998	PSMC2	26S protease regulatory subunit 7	K	169	MMQVEEKPDVTYS	PPKIDPTVTMMQVEEKPDVTYSDVGGCKEQI	Down by KD	+	2.08419	-0.268248	-0.225818	-0.310683	-0.268243	1	___1		P35998	169	217.93
P29558	RBMS1	RNA-binding motif, single-stranded-interacting protein 1	K	207	FNGKFIKTPPGVS	EKCEAVIGHFNGKFIKTPPGVSAPTEPLLCK	Down by KD	+	2.33145	-0.242195	-0.213454	-0.270939	-0.242192	1	___1		P29558	207	112.91
O94776	MTA2	Metastasis-associated protein MTA2	K	152	EIRVGCKYQAEIP	QKTLLADQGEIRVGCKYQAEIPDRLVEGESD	Down by KD	+	1.93672	-0.269009	-0.239822	-0.327385	-0.239822	1	___1		O94776	152	108.31
O15355	PPM1G	Protein phosphatase 1G	K	247	CSSASDKLPRVAK	IPTGEAGPSCSSASDKLPRVAKSKFFEDSED	Down by KD	+	2.31709	-0.245127	-0.215546	-0.274704	-0.24513	1	___1		O15355	247	274.3
O43567	RNF13	E3 ubiquitin-protein ligase RNF13	K	233	PVHKFKKGDEYDV	LRKDQLKKLPVHKFKKGDEYDVCAICLDEYE	Down by KD	+	1.99134	-0.246062	-0.197302	-0.28037	-0.260515	1	___1		O43567	233	157.14
Q9NVJ2	ARL8B	ADP-ribosylation factor-like protein 8B	K	141	PNALDEKQLIEKM	LVLGNKRDLPNALDEKQLIEKMNLSAIQDRE	Down by KD	+	2.73571	-0.294897	-0.272524	-0.316348	-0.295819	1	___1		Q9NVJ2	141	248.99
Q9NS91	RAD18	E3 ubiquitin-protein ligase RAD18	K	186	PDPSEAKRPEPPS	ETRSVEEIAPDPSEAKRPEPPSTSTLKQVTK	Down by KD	+	2.88716	-0.298617	-0.277167	-0.310916	-0.307769	0.999969	___1		Q9NS91	186	183.09
Q92990	GLMN	Glomulin	K	11	ELQSIIKRCQILE	_____MAVEELQSIIKRCQILEEQDFKEEDF	Down by KD	+	3.50017	-0.310454	-0.300893	-0.320018	-0.31045	1	___1		Q92990	11	188.66
Q8IYW5	RNF168	E3 ubiquitin-protein ligase RNF168	K	112	PVRLLSKPGELRR	SEEVADDYQPVRLLSKPGELRREYEEEISKV	Down by KD	+	2.22526	-0.294409	-0.254892	-0.333934	-0.294402	1	___1		Q8IYW5	112	45.368
Q7Z3T8	ZFYVE16	Zinc finger FYVE domain-containing protein 16	K	558	ENVNDSKSQMNQI	QTTNIKSFEENVNDSKSQMNQIDMKGLDDGN	Down by KD	+	2.65402	-0.297976	-0.273186	-0.321856	-0.298886	1	___1		Q7Z3T8	558	269.24
Q14807	KIF22	Kinesin-like protein KIF22	K	559	NKGRKRKLESLDA	PNAEIHILKNKGRKRKLESLDALEPEEKAED	Down by KD	+	2.62093	-0.297242	-0.268104	-0.311811	-0.311811	1	___1		Q14807	559	102.29
P78362	SRPK2	SRSF protein kinase 2;SRSF protein kinase 2 N-terminal;SRSF protein kinase 2 C-terminal	K	324	EYCPEVKLKTTGL	AAPSNDQDGEYCPEVKLKTTGLEEAAEAETA	Down by KD	+	4.53069	-0.312511	-0.315451	-0.309574	-0.312509	0.98672	___1		P78362	324	234.39
P35580	MYH10	Myosin-10	K	1059	LEKAKRKLDGETT	KKEEKTRQELEKAKRKLDGETTDLQDQIAEL	Down by KD	+	2.67556	-0.315034	-0.286093	-0.328	-0.33101	1	___1		P35580	1059	220.69
P68104	EEF1A1;EEF1A1P5	Elongation factor 1-alpha 1;Putative elongation factor 1-alpha-like 3	K	219	GWKVTRKDGNASG	PSANMPWFKGWKVTRKDGNASGTTLLEALDC	Down by KD	+	3.14534	-0.311764	-0.295075	-0.320108	-0.320108	1	___1		P68104;Q5VTE0	219;219	377.09
Q9GZU2	PEG3	Paternally-expressed gene 3 protein	K	1335	IPFYECKDCGKSF	FLTEPLKGAIPFYECKDCGKSFIHSTVLTKH	Down by KD	+	2.15444	-0.314381	-0.267774	-0.359379	-0.315989	0.99816	___1		Q9GZU2	1335	118.04
Q15181	PPA1	Inorganic pyrophosphatase	K	176	NDINDVKRLKPGY	VDDPDAANYNDINDVKRLKPGYLEATVDWFR	Down by KD	+	2.57211	-0.33168	-0.301888	-0.361472	-0.331681	1	___1		Q15181	176	273.44
Q14204	DYNC1H1	Cytoplasmic dynein 1 heavy chain 1	K	3284	VKEDLDKVEPAVI	EVIADKQMSVKEDLDKVEPAVIEAQNAVKSI	Down by KD	+	2.15701	-0.298089	-0.254771	-0.341409	-0.298087	1	___1		Q14204	3284	146.76
Q14118	DAG1	Dystroglycan;Alpha-dystroglycan;Beta-dystroglycan	K	808	DELDDSKPPPSSS	KKGVPIIFADELDDSKPPPSSSMPLILQEEK	Down by KD	+	2.18368	-0.301446	-0.258978	-0.343916	-0.301444	1	___1		Q14118	808	139.16
Q13394	MAB21L1	Protein mab-21-like 1	K	221	CHSLAGKQSSAES	EGFNLLSKECHSLAGKQSSAESDAWVLQFAE	Down by KD	+	2.45169	-0.320914	-0.288981	-0.355129	-0.318632	1	___1		Q13394	221	279.66
O75190	DNAJB6	DnaJ homolog subfamily B member 6	K	225	EEDGQLKSLTING	ENGQERVEVEEDGQLKSLTINGVADDDALAE	Down by KD	+	2.17602	-0.322679	-0.276817	-0.368551	-0.322668	1	___1		O75190	225	109.26
O95229	ZWINT	ZW10 interactor	K	239	ENLPDDKPQQPTR	LFPEAEAEAENLPDDKPQQPTRPQEQSTGDT	Down by KD	+	2.07464	-0.333337	-0.280019	-0.386657	-0.333334	1	___1		O95229	239	126.11
Q9Y3S2	ZNF330	Zinc finger protein 330	K	33	STIDLAKHPCNAS	REKQLRASRSTIDLAKHPCNASMECDKCQRR	Down by KD	+	3.17314	-0.28247	-0.267826	-0.289792	-0.289792	1	___1		Q9Y3S2	33	376.69
Q9UBU8	MORF4L1	Mortality factor 4-like protein 1	K	227	FYLPAKKNVDSIL	DLITRQKQLFYLPAKKNVDSILEDYANYKKS	Down by KD	+	2.66175	-0.279998	-0.266906	-0.306181	-0.266906	1	___1		Q9UBU8	227	117.2
Q16763	UBE2S	Ubiquitin-conjugating enzyme E2 S	K	197	AEGPMAKKHAGER	PGAPGGPGGAEGPMAKKHAGERDKKLAAKKK	Down by KD	+	5.88756	-0.269988	-0.269373	-0.270295	-0.270295	0.896099	___1		Q16763	197	416.81
P67936	TPM4	Tropomyosin alpha-4 chain	K	153	AEVSELKCGDLEE	GELERAEERAEVSELKCGDLEEELKNVTNNL	Down by KD	+	5.13479	-0.264143	-0.265379	-0.262902	-0.264149	0.999995	___1		P67936	153	75.018
P62993	GRB2	Growth factor receptor-bound protein 2	K	50	KDGFIPKNYIEMK	NWYKAELNGKDGFIPKNYIEMKPHPWFFGKI	Down by KD	+	4.43736	-0.279303	-0.27638	-0.282228	-0.279301	0.999831	___1		P62993	50	73.466
P60953	CDC42	Cell division control protein 42 homolog	K	135	LAKNKQKPITPET	RDDPSTIEKLAKNKQKPITPETAEKLARDLK	Down by KD	+	4.86144	-0.278182	-0.276118	-0.279214	-0.279214	1	___1		P60953	135	101.38
P48681	NES	Nestin	K	723	ENQEPLKTLEEED	KEAFRSLEKENQEPLKTLEEEDQSIVRPLET	Down by KD	+	4.6221	-0.264231	-0.262123	-0.266576	-0.263993	0.999999	___1		P48681	723	80.293
O60232	SSSCA1	Sjoegren syndrome/scleroderma autoantigen 1	K	133	GAAAGLKAAQGPP	PVPRPEHCEGAAAGLKAAQGPPAPAVPPNTD	Down by KD	+	6.06039	-0.262429	-0.262002	-0.26285	-0.262434	1	___1		O60232	133	225.96
P05023	ATP1A1	Sodium/potassium-transporting ATPase subunit alpha-1	K	177	VIRNGEKMSINAE	KNMVPQQALVIRNGEKMSINAEEVVVGDLVE	Down by KD	+	5.63466	-0.261155	-0.260757	-0.26195	-0.260757	1	___1		P05023	177	155.76
Q9H999	PANK3	Pantothenate kinase 3	K	46	EEVESLKSIRKYL	IDITAEEEQEEVESLKSIRKYLTSNVAYGST	Down by KD	+	3.27123	-0.274569	-0.282421	-0.261985	-0.279301	1	___1		Q9H999	46	276.85
Q9BX40	LSM14B	Protein LSM14 homolog B	K	288	AEKGEEKDLAVVT	KKLNFKDDKAEKGEEKDLAVVTQSAEAPAEE	Down by KD	+	3.15242	-0.283086	-0.296102	-0.270069	-0.283088	1	___1		Q9BX40	288	117.88
Q96G74	OTUD5	OTU domain-containing protein 5	K	385	QQMLEDKKRATDW	KTSEESWIEQQMLEDKKRATDWEATNEAIEE	Down by KD	+	2.59763	-0.266215	-0.293023	-0.25281	-0.25281	1	___1		Q96G74	385	427.66
Q969G3	SMARCE1	SWI/SNF-related matrix-associated actin-dependent regulator of chromatin subfamily E member 1	K	284	VEVDMEKIAAEIA	ELKRLCGLKVEVDMEKIAAEIAQAEEQARKR	Down by KD	+	3.19848	-0.284031	-0.298318	-0.276345	-0.277429	1	___1		Q969G3	284	250.19
Q6PJP8	DCLRE1A	DNA cross-link repair 1A protein	K	361	QDESCPKVNSFLT	KRHGPLLKDQDESCPKVNSFLTRDKYDEGLY	Down by KD	+	2.69479	-0.277899	-0.29956	-0.256235	-0.277901	1	___1		Q6PJP8	361	125.39
Q13049	TRIM32	E3 ubiquitin-protein ligase TRIM32	K	175	ALEGVSKDLQARY	MGELQRRKAALEGVSKDLQARYKAVLQEYGH	Down by KD	+	3.40538	-0.266087	-0.276642	-0.260809	-0.260809	1	___1		Q13049	175	194.5
P40855	PEX19	Peroxisomal biogenesis factor 19	K	52	DASGPQKRSPGDT	APPSTTTAPDASGPQKRSPGDTAKDALFASQ	Down by KD	+	3.27257	-0.272749	-0.28358	-0.261742	-0.272925	1	___1		P40855	52	139.95
P60228	EIF3E	Eukaryotic translation initiation factor 3 subunit E	K	93	ETEPIVKMFEDPE	VAQLKQLQAETEPIVKMFEDPETTRQMQSTR	Down by KD	+	3.30074	-0.277199	-0.287307	-0.265917	-0.278374	1	___1		P60228	93	256.26
Q9P0L0	VAPA	Vesicle-associated membrane protein-associated protein A	K	146	NDMEPSKAVPLNA	EMPNENDKLNDMEPSKAVPLNASKQDGPMPK	Down by KD	+	1.95279	-0.285968	-0.338706	-0.233227	-0.28597	0.999956	___1		Q9P0L0	146	76.068
Q07960	ARHGAP1	Rho GTPase-activating protein 1	K	31	LASIDEKNWPSDE	TSEALNQLKLASIDEKNWPSDEMPDFPKSDD	Down by KD	+	2.42043	-0.30194	-0.334262	-0.269616	-0.301941	1	___1		Q07960	31	85.974
P46821	MAP1B	Microtubule-associated protein 1B;MAP1B heavy chain;MAP1 light chain LC1	K	1419	FLSADDKASGRGA	IGSESAYESFLSADDKASGRGAESPFEEKSG	Down by KD	+	2.65436	-0.288945	-0.312545	-0.265344	-0.288946	1	___1		P46821	1419	229.78
O95067	CCNB2	G2/mitotic-specific cyclin-B2	K	101	PEDVSMKEENLCQ	LAPKGPSPTPEDVSMKEENLCQAFSDALLCK	Down by KD	+	2.50997	-0.287321	-0.293589	-0.256993	-0.311381	1	___1		O95067	101	402.85
P04183	TK1	Thymidine kinase, cytosolic	K	170	KRLGTEKEVEVIG	ECFREAAYTKRLGTEKEVEVIGGADKYHSVC	Down by KD	+	2.73097	-0.285413	-0.297733	-0.260774	-0.297733	1	___1		P04183	170	188.12
P17987	TCP1	T-complex protein 1 subunit alpha	K	73	VEHPAAKVLCELA	GATILKLLEVEHPAAKVLCELADLQDKEVGD	Down by KD	+	3.82227	-0.29358	-0.297183	-0.286375	-0.297183	1	___1		P17987	73	205.68
Q8TD19	NEK9	Serine/threonine-protein kinase Nek9	K	852	EELQGLKVASEAP	ESEKDTLPYEELQGLKVASEAPLEHKPQVEA	Down by KD	+	2.14017	-0.30287	-0.347729	-0.30292	-0.257959	1	___1		Q8TD19	852	183.59
Q8N488	RYBP	RING1 and YY1-binding protein	K	136	SANATTKTSETNH	PPSEANSIQSANATTKTSETNHTSRPRLKNV	Down by KD	+	2.00616	-0.301186	-0.347289	-0.244531	-0.311739	1	___1		Q8N488	136	259.44
P26641	EEF1G	Elongation factor 1-gamma	K	243	SREEKQKPQAERK	KDTPRKEKGSREEKQKPQAERKEEKKAAAPA	Down by KD	+	1.94817	-0.321856	-0.381536	-0.262175	-0.321856	1	___1		P26641	243	49.65
Q13501	SQSTM1	Sequestosome-1	K	313	LAEQMRKIALESE	GNVEGATQSLAEQMRKIALESEGRPEEQMES	Down by KD	+	2.10258	-0.3222	-0.377463	-0.280492	-0.308644	1	___1		Q13501	313	317.81
Q9NWU2	GID8	Glucose-induced degradation protein 8 homolog	K	12	KPDEITKDEWMEK	____MSYAEKPDEITKDEWMEKLNNLHVQRA	Down by KD	+	2.30405	-0.244289	-0.269651	-0.211281	-0.251934	0.999997	___1		Q9NWU2	12	147.64
Q5T5Y3	CAMSAP1	Calmodulin-regulated spectrin-associated protein 1	K	1000	HELERNKVISAAL	HKAKDPVALHELERNKVISAALLEDTVGEVV	Down by KD	+	2.04685	-0.238588	-0.25972	-0.193107	-0.262936	1	___1		Q5T5Y3	1000	228.41
P10244	MYBL2	Myb-related protein B	K	533	EKYGPLKPLPQTP	TPTPFKNALEKYGPLKPLPQTPHLEEDLKEV	Down by KD	+	2.4947	-0.244745	-0.268782	-0.220698	-0.244754	1	___1		P10244	533	94.384
Q13426	XRCC4	DNA repair protein XRCC4	K	197	IRSLHNKLLNAAQ	LVLNEKKTKIRSLHNKLLNAAQEREKDIKQE	Down by KD	+	2.24283	-0.249253	-0.282035	-0.216468	-0.249256	1	___1		Q13426	197	85.287
Q9ULF5	SLC39A10	Zinc transporter ZIP10	K	562	SDWLQLKPLAGTD	DHKLNNTPDSDWLQLKPLAGTDDSVVSEDRL	Down by KD	+	2.14031	-0.252629	-0.293748	-0.22053	-0.243609	1	___1		Q9ULF5	562	177.3
Q9UK76	HN1	Hematological and neurological expressed 1 protein;Hematological and neurological expressed 1 protein, N-terminally processed	K	122	LGQSEEKPVPAAP	NVDTDLPGSLGQSEEKPVPAAPVPSPVAPAP	Down by KD	+	2.33247	-0.267051	-0.298708	-0.235399	-0.267045	1	___1		Q9UK76	122	172.69
Q9BUJ2	HNRNPUL1	Heterogeneous nuclear ribonucleoprotein U-like protein 1	K	539	PTDEDLKDRTIKR	FQRKAIVICPTDEDLKDRTIKRTDEEGKDVP	Down by KD	+	2.04783	-0.263054	-0.306466	-0.219639	-0.263057	1	___1		Q9BUJ2	539	88.075
Q93045	STMN2	Stathmin-2	K	43	YDDMEVKQINKRA	EPRNINIYTYDDMEVKQINKRASGQAFELIL	Down by KD	+	2.07894	-0.272214	-0.31554	-0.228892	-0.27221	0.963427	___1		Q93045	43	119.2
Q86V59	PNMAL1	PNMA-like protein 1	K	259	EAVPWKKPKGINS	KKQKKNSRQEAVPWKKPKGINSNSTANLEDP	Down by KD	+	2.36609	-0.260119	-0.289774	-0.230465	-0.260117	0.55722	___1		Q86V59	259	230.45
O75348	ATP6V1G1;ATP6V1G2;ATP6V1G2-DDX39B	V-type proton ATPase subunit G 1;V-type proton ATPase subunit G 2	K	16	QLLQAEKRAAEKV	MASQSQGIQQLLQAEKRAAEKVSEARKRKNR	Down by KD	+	1.98123	-0.275752	-0.324943	-0.226561	-0.275751	1	___1		O75348;O95670;F2Z307	16;16;16	360.11
P48444	ARCN1	Coatomer subunit delta	K	243	NFVDKLKSEGETI	LGAKGKEVDNFVDKLKSEGETIMSSSMGKRT	Down by KD	+	2.07971	-0.262664	-0.304434	-0.2209	-0.262659	1	___1		P48444	243	72.797
Q71F23	CENPU	Centromere protein U	K	197	AQPSVEKENLAIE	TSKKTGPLSAQPSVEKENLAIESQSKTQKKG	Down by KD	+	2.06047	-0.176441	-0.147745	-0.205131	-0.176446	0.999985	___1		Q71F23	197	150.14
Q6FIF0	ZFAND6	AN1-type zinc finger protein 6	K	137	PSEEQSKSLEKPK	ASVSDTAQQPSEEQSKSLEKPKQKKNRCFMC	Down by KD	+	2.29606	-0.17777	-0.155791	-0.199752	-0.177767	0.919567	___1		Q6FIF0	137	129.01
P78362	SRPK2	SRSF protein kinase 2;SRSF protein kinase 2 N-terminal;SRSF protein kinase 2 C-terminal	K	300	EREAERKIIEENI	KRLQEIEELEREAERKIIEENITSAAPSNDQ	Down by KD	+	2.13248	-0.172068	-0.14634	-0.197798	-0.172067	1	___1		P78362	300	201.15
P20042	EIF2S2	Eukaryotic translation initiation factor 2 subunit 2	K	125	IMLGNKKKKKKNV	PTEPEDDLDIMLGNKKKKKKNVKFPDEDEIL	Down by KD	+	2.43629	-0.174596	-0.156241	-0.192942	-0.174605	0.550618	___1		P20042	125	126.61
P29401	TKT	Transketolase	K	254	ITGVEDKESWHGK	IAKTFKGRGITGVEDKESWHGKPLPKNMAEQ	Down by KD	+	1.99319	-0.187542	-0.155952	-0.221775	-0.1849	1	___1		P29401	254	190.36
Q9UEU0	VTI1B	Vesicle transport through interaction with t-SNAREs homolog 1B	K	13	SSEHFEKLHEIFR	___MASSAASSEHFEKLHEIFRGLHEDLQGV	Down by KD	+	2.32663	-0.1609	-0.138727	-0.171986	-0.171986	1	___1		Q9UEU0	13	195.27
Q9NTX7	RNF146	E3 ubiquitin-protein ligase RNF146	K	95	LSPEELKAASRGN	EDFLDKPTLLSPEELKAASRGNGEYAWYYEG	Down by KD	+	2.15487	-0.152802	-0.130539	-0.175061	-0.152805	1	___1		Q9NTX7	95	96.303
Q16763	UBE2S	Ubiquitin-conjugating enzyme E2 S	K	18	IIRLVYKEVTTLT	SNVENLPPHIIRLVYKEVTTLTADPPDGIKV	Down by KD	+	2.12944	-0.166177	-0.141239	-0.191112	-0.166179	1	___1		Q16763	18	86.8
O43242	PSMD3	26S proteasome non-ATPase regulatory subunit 3	K	54	TGEADGKTAAAAA	EEAATGGGSTGEADGKTAAAAAEHSQRELDT	Down by KD	+	2.01235	-0.158553	-0.130776	-0.185294	-0.159589	1	___1		O43242	54	250.71
P61981	YWHAG	14-3-3 protein gamma;14-3-3 protein gamma, N-terminally processed	K	28	DMAAAMKNVTELN	LAEQAERYDDMAAAMKNVTELNEPLSNEERN	Down by KD	+	1.94768	-0.16721	-0.141478	-0.201659	-0.158494	1	___1		P61981	28	202.85
Q8IYW5	RNF168	E3 ubiquitin-protein ligase RNF168	K	409	FSAKRRKVSPESS	SFEAVKDPCFSAKRRKVSPESSPDQEETEIN	Down by KD	+	2.68708	-0.153191	-0.141144	-0.16524	-0.15319	1	___1		Q8IYW5	409	234.11
Q13442	PDAP1	28 kDa heat- and acid-stable phosphoprotein	K	132	KMHLAGKTEQAKA	KQKAKERYMKMHLAGKTEQAKADLARLAIIR	Down by KD	+	3.19013	-0.155047	-0.151106	-0.162929	-0.151106	1	___1		Q13442	132	103.31
P42166	TMPO	Lamina-associated polypeptide 2, isoform alpha;Thymopoietin;Thymopentin	K	13	DPSVLTKDKLKSE	___MPEFLEDPSVLTKDKLKSELVANNVTLP	Down by KD	+	3.77693	-0.157998	-0.153912	-0.16004	-0.16004	0.906489	___1		P42166	13	129.54
P47897	QARS	Glutamine--tRNA ligase	K	205	TDRRTAKDVVENG	KVAKARLEETDRRTAKDVVENGETADQTLSL	Down by KD	+	5.79492	-0.157775	-0.158124	-0.157432	-0.157769	1	___1		P47897	205	221.6
Q9Y5K5	UCHL5	Ubiquitin carboxyl-terminal hydrolase isozyme L5	K	277	IEEEVQKLKRYKI	SEVAKNQMLIEEEVQKLKRYKIENIRRKHNY	Down by KD	+	3.05716	-0.162848	-0.158365	-0.157689	-0.17249	0.993134	___1		Q9Y5K5	277	201.48
Q8N0X7	SPG20	Spartin	K	447	GAEITGKAIQKGA	SWVSWGLVKGAEITGKAIQKGASKLRERIQP	Down by KD	+	4.23293	-0.167265	-0.164707	-0.168544	-0.168544	1	___1		Q8N0X7	447	168.83
Q8N0X7	SPG20	Spartin	K	390	KRGKRAKDTSSEE	GNKDVRHKGKRGKRAKDTSSEEVNLSHIVPC	Down by KD	+	3.49693	-0.163392	-0.160476	-0.169225	-0.160476	1	___1		Q8N0X7	390	190.93
Q16643	DBN1	Drebrin	K	624	PPVFYNKPPEIDI	SEELCAKAPPPVFYNKPPEIDITCWDADPVP	Down by KD	+	2.56064	-0.166723	-0.149201	-0.175485	-0.175485	1	___1		Q16643	624	165.34
Q15019	2018-09-02	Septin-2	K	3	____MSKQQPTQF	_____________MSKQQPTQFINPETPGYV	Down by KD	+	2.53207	-0.168192	-0.149921	-0.177327	-0.177327	1	___1		Q15019	3	255.12
P23396	RPS3	40S ribosomal protein S3	K	201	TGKIGPKKPLPDH	VKIMLPWDPTGKIGPKKPLPDHVSIVEPKDE	Down by KD	+	2.72856	-0.167154	-0.156048	-0.180741	-0.164674	0.965825	___1		P23396	201	154.26
P48681	NES	Nestin	K	598	ENKELLKDVEVVR	LETLKSLEKENKELLKDVEVVRPLEKEAVGQ	Down by KD	+	3.5201	-0.168712	-0.162848	-0.171645	-0.171645	1	___1		P48681	598	90.334
Q92616	GCN1L1	Translational activator GCN1	K	12	QVSETLKRFAGKV	____MAADTQVSETLKRFAGKVTTASVKERR	Down by KD	+	2.50484	-0.142812	-0.156675	-0.128945	-0.142815	1	___1		Q92616	12	238.73
Q86UE4	MTDH	Protein LYRIC	K	467	DTEELEKEIREDL	QGEDNSTAQDTEELEKEIREDLPVNTSKTRP	Down by KD	+	3.57971	-0.153911	-0.158236	-0.149585	-0.153912	0.983675	___1		Q86UE4	467	62.1
Q14444	CAPRIN1	Caprin-1	K	158	LQYVLDKLGDDEV	QKRLKTVLELQYVLDKLGDDEVRTDLKQGLN	Down by KD	+	2.76863	-0.150433	-0.161201	-0.139665	-0.150433	1	___1		Q14444	158	131.45
P60953	CDC42	Cell division control protein 42 homolog	K	153	RDLKAVKYVECSA	TPETAEKLARDLKAVKYVECSALTQKGLKNV	Down by KD	+	2.68496	-0.139068	-0.145398	-0.126407	-0.145398	1	___1		P60953	153	163.33
O15062	ZBTB5	Zinc finger and BTB domain-containing protein 5	K	239	FSPDSLKIVDNPK	SGVHSREEFFSPDSLKIVDNPKADGMTDNQE	Down by KD	+	4.88305	-0.150449	-0.150994	-0.149361	-0.150994	0.999765	___1		O15062	239	121.79
P48444	ARCN1	Coatomer subunit delta	K	241	VDNFVDKLKSEGE	LKLGAKGKEVDNFVDKLKSEGETIMSSSMGK	Down by KD	+	3.06897	-0.156835	-0.165904	-0.151138	-0.153463	0.996487	___1		P48444	241	106.6
Q9H3N1	TMX1	Thioredoxin-related transmembrane protein 1	K	234	SAQPLKKVEEEQE	YPSKKLLSESAQPLKKVEEEQEADEEDVSEE	Down by KD	+	2.10179	-0.160527	-0.189253	-0.146164	-0.146164	0.57487	___1		Q9H3N1	234	51.762
O14497	ARID1A	AT-rich interactive domain-containing protein 1A	K	1962	EDEPHSKDETPLC	QSHRNIKILEDEPHSKDETPLCTLLDWQDSL	Down by KD	+	2.52021	-0.15967	-0.174898	-0.144441	-0.15967	1	___1		O14497	1962	141.21
P43686	PSMC4	26S protease regulatory subunit 6B	K	10	IGILVEKAQDEIP	______MEEIGILVEKAQDEIPALSVSRPQT	Down by KD	+	2.45175	-0.166144	-0.18595	-0.156241	-0.156241	1	___1		P43686	10	420.63
Q9NYB0	TERF2IP	Telomeric repeat-binding factor 2-interacting protein 1	K	240	PEEEYVKEEIQEN	PQNKRTPDLPEEEYVKEEIQENEEAVKKMLV	Down by KD	+	2.33118	-0.169351	-0.186065	-0.147042	-0.174947	1	___1		Q9NYB0	240	137.42
P46821	MAP1B	Microtubule-associated protein 1B;MAP1B heavy chain;MAP1 light chain LC1	K	844	KDFEELKAEEVDV	LMSSPEDLTKDFEELKAEEVDVTKDIKPQLE	Down by KD	+	2.29656	-0.169993	-0.188365	-0.14709	-0.174524	1	___1		P46821	844	130.01
Q13490	BIRC2	Baculoviral IAP repeat-containing protein 2	K	425	TTGENYKTVNDIV	KQTVQSKILTTGENYKTVNDIVSALLNAEDE	Down by KD	+	2.17061	-0.164333	-0.187839	-0.140825	-0.164335	1	___1		Q13490	425	180.21
Q96S55	WRNIP1	ATPase WRNIP1	K	636	GYGKGYKYNPMYS	APTRLMKDLGYGKGYKYNPMYSEPVDQEYLP	Down by KD	+	2.0655	-0.173838	-0.201941	-0.145733	-0.17384	1	___1		Q96S55	636	262.12
P53999	SUB1	Activated RNA polymerase II transcriptional coactivator p15	K	38	APEKPVKKQKTGE	KKLKRKKQVAPEKPVKKQKTGETSRALSSSK	Down by KD	+	2.07383	-0.171727	-0.199222	-0.144233	-0.171726	0.965588	___1		P53999	38	80.986
O14545	TRAFD1	TRAF-type zinc finger domain-containing protein 1	K	103	LSILKLKEHEDYC	AVCQHCDLELSILKLKEHEDYCGARTELCGN	Down by KD	+	2.02478	-0.171054	-0.200051	-0.142051	-0.17106	1	___1		O14545	103	158.08
P27635	RPL10	60S ribosomal protein L10	K	78	ANKYMVKSCGKDG	EALEAARICANKYMVKSCGKDGFHIRVRLHP	Down by KD	+	2.03245	-0.171641	-0.203917	-0.148401	-0.162606	0.999982	___1		P27635	78	107.59
Q14444	CAPRIN1	Caprin-1	K	169	EVRTDLKQGLNGV	YVLDKLGDDEVRTDLKQGLNGVPILSEEELS	Down by KD	+	2.10385	-0.176723	-0.192497	-0.145175	-0.192497	1	___1		Q14444	169	120.08
Q8NE71	ABCF1	ATP-binding cassette sub-family F member 1	K	603	EAPELLKRPKEYT	RKNQDEESQEAPELLKRPKEYTVRFTFPDPP	Down by KD	+	1.98624	-0.178992	-0.197319	-0.142337	-0.197319	0.99832	___1		Q8NE71	603	387.89
Q9NRR5	UBQLN4	Ubiquilin-4	K	62	FAGKILKDGDTLN	AQQDQLVLIFAGKILKDGDTLNQHGIKDGLT	Down by KD	+	3.05008	-0.166552	-0.173921	-0.157078	-0.168658	1	___1		Q9NRR5	62	220.66
Q9NPH2	ISYNA1	Inositol-3-phosphate synthase 1	K	356	RSKEVSKSNVVDD	ENLSAPLQFRSKEVSKSNVVDDMVQSNPVLY	Down by KD	+	2.53355	-0.171439	-0.187543	-0.155341	-0.171433	1	___1		Q9NPH2	356	111.05
Q9BX40	LSM14B	Protein LSM14 homolog B	K	316	CYYDKSKSFFDNI	AEEDLLGPNCYYDKSKSFFDNISSELKTSSR	Down by KD	+	2.53492	-0.167586	-0.176658	-0.149441	-0.176658	1	___1		Q9BX40	316	184.87
Q92922	SMARCC1	SWI/SNF complex subunit SMARCC1	K	392	PKNVNLKKDSENT	VPNIEEVVLPKNVNLKKDSENTPVKGGTVAD	Down by KD	+	2.69227	-0.170403	-0.178094	-0.15502	-0.178094	0.612699	___1		Q92922	392	158.73
Q8IYW5	RNF168	E3 ubiquitin-protein ligase RNF168	K	383	SCLLISKEISKRK	NTGETENEESCLLISKEISKRKNQESSFEAV	Down by KD	+	2.8259	-0.172326	-0.178992	-0.158993	-0.178992	0.999767	___1		Q8IYW5	383	257.59
Q5T3I0	GPATCH4	G patch domain-containing protein 4	K	46	ALRVTLKQDTHGV	GRKENGITQALRVTLKQDTHGVGHDPAKEFT	Down by KD	+	2.76762	-0.172932	-0.185327	-0.16054	-0.172929	1	___1		Q5T3I0	46	99.344
O60684	KPNA6	Importin subunit alpha-7	K	9	TMASPGKDNYRMK	_______METMASPGKDNYRMKSYKNNALNP	Down by KD	+	2.65566	-0.173007	-0.187116	-0.158896	-0.17301	1	___1		O60684	9	149.96
P05556	ITGB1	Integrin beta-1	K	784	GENPIYKSAVTTV	EKMNAKWDTGENPIYKSAVTTVVNPKYEGK_	Down by KD	+	2.58055	-0.171108	-0.186328	-0.155888	-0.171108	0.999999	___1		P05556	784	115.76
Q99848	EBNA1BP2	Probable rRNA-processing protein EBP2	K	157	RQKLQTKQAAMER	KSDLQMQKIRQKLQTKQAAMERSEKAKQLRA	Down by KD	+	2.73105	-0.184627	-0.192596	-0.16869	-0.192596	1	___1		Q99848	157	176.6
Q16763	UBE2S	Ubiquitin-conjugating enzyme E2 S	K	198	EGPMAKKHAGERD	GAPGGPGGAEGPMAKKHAGERDKKLAAKKKT	Down by KD	+	2.3679	-0.178162	-0.196194	-0.156225	-0.182066	0.563797	___1		Q16763	198	206
P68104	EEF1A1;EEF1A1P5	Elongation factor 1-alpha 1;Putative elongation factor 1-alpha-like 3	K	439	VAVGVIKAVDKKA	FAVRDMRQTVAVGVIKAVDKKAAGAGKVTKS	Down by KD	+	2.85384	-0.17794	-0.184605	-0.164609	-0.184605	0.976393	___1		P68104;Q5VTE0	439;439	90.926
P48681	NES	Nestin	K	760	TLRTLEKETQQRR	RSLEEQDQETLRTLEKETQQRRRSLGEQDQM	Down by KD	+	2.31439	-0.175676	-0.187954	-0.151122	-0.187954	1	___1		P48681	760	159.28
P50395	GDI2	Rab GDP dissociation inhibitor beta	K	364	ETKEPEKEIRPAL	YIAIVSTTVETKEPEKEIRPALELLEPIEQK	Down by KD	+	2.50052	-0.175699	-0.18917	-0.156402	-0.181526	1	___1		P50395	364	136.2
Q8WWM7	ATXN2L	Ataxin-2-like protein	K	348	LASREGKYIPLPQ	QGSGRESPSLASREGKYIPLPQRVREGPRGG	Down by KD	+	2.08522	-0.199164	-0.230634	-0.167701	-0.199156	1	___1		Q8WWM7	348	88.681
Q6Y7W6	GIGYF2	PERQ amino acid-rich with GYF domain-containing protein 2	K	985	QQQQQQKLSGWGN	ELMKALQQQQQQQQQKLSGWGNVSKPSGTTK	Down by KD	+	2.06996	-0.191843	-0.2227	-0.160992	-0.191837	0.999999	___1		Q6Y7W6	985	240.42
P49368	CCT3	T-complex protein 1 subunit gamma	K	427	ALTEKSKAMTGVE	GASEMAVAHALTEKSKAMTGVEQWPYRAVAQ	Down by KD	+	2.237	-0.202738	-0.229585	-0.175892	-0.202738	0.602171	___1		P49368	427	95.212
O43719	HTATSF1	HIV Tat-specific factor 1	K	199	SVELALKLLDEDE	GLCCYLKRESVELALKLLDEDEIRGYKLHVE	Down by KD	+	1.98176	-0.189191	-0.225886	-0.159541	-0.182148	1	___1		O43719	199	126.42
O60341	KDM1A	Lysine-specific histone demethylase 1A	K	432	EQIEHWKKIVKTQ	QLQEKHVKDEQIEHWKKIVKTQEELKELLNK	Down by KD	+	2.21877	-0.197815	-0.22457	-0.17106	-0.197815	0.962635	___1		O60341	432	100.25
P50990	CCT8	T-complex protein 1 subunit theta	K	7	MALHVPKAPGFAQ	_________MALHVPKAPGFAQMLKEGAKHF	Down by KD	+	2.16954	-0.189131	-0.216602	-0.188348	-0.162444	1	___1		P50990	7	161.67
Q9UMS4	PRPF19	Pre-mRNA-processing factor 19	K	64	AHPIRPKPPSATS	EEQLIDIKVAHPIRPKPPSATSIPAILKALQ	Down by KD	+	2.5551	-0.189349	-0.209378	-0.179335	-0.179335	1	___1		Q9UMS4	64	66.325
P14406	COX7A2	Cytochrome c oxidase subunit 7A2, mitochondrial	K	33	KVPEKQKLFQEDD	TASRRHFKNKVPEKQKLFQEDDEIPLYLKGG	Down by KD	+	2.01628	-0.205221	-0.245797	-0.184933	-0.184933	1	___1		P14406	33	253.54
Q9UBF2	COPG2	Coatomer subunit gamma-2	K	572	TLEPSEKPFDMKS	GMEKALHQYTLEPSEKPFDMKSIPLAMAPVF	Down by KD	+	1.99412	-0.204791	-0.246344	-0.184015	-0.184015	0.995648	___1		Q9UBF2	572	51.76
P42285	SKIV2L2	Superkiller viralicidic activity 2-like 2	K	1022	NTELENKFAEGIT	MCQAAKAIGNTELENKFAEGITKIKRDIVFA	Down by KD	+	4.13197	-0.197966	-0.200913	-0.195021	-0.197964	0.999989	___1		P42285	1022	166.35
P40937	RFC5	Replication factor C subunit 5	K	7	METSALKQQEQPA	_________METSALKQQEQPAATKIRNLPW	Down by KD	+	4.21243	-0.196196	-0.198858	-0.193536	-0.196194	1	___1		P40937	7	415.9
O94782	USP1	Ubiquitin carboxyl-terminal hydrolase 1	K	623	QMCEIGKPEPLNE	LDKGNFVVDQMCEIGKPEPLNEEEARGVVEN	Down by KD	+	5.3981	-0.192821	-0.193486	-0.192151	-0.192826	1	___1		O94782	623	173.47
P12081	HARS	Histidine--tRNA ligase, cytoplasmic	K	12	ALEELVKLQGERV	____MAERAALEELVKLQGERVRGLKQQKAS	Down by KD	+	2.58189	-0.198008	-0.208161	-0.177702	-0.208161	1	___1		P12081	12	98.942
Q9UL15	BAG5	BAG family molecular chaperone regulator 5	K	421	QGEEKCKAARKQA	LLALDAVDPQGEEKCKAARKQAVRLAQNILS	Down by KD	+	3.54714	-0.190406	-0.184851	-0.195963	-0.190405	0.671559	___1		Q9UL15	421	159.08
Q9C0C9	UBE2O	E2/E3 hybrid ubiquitin-protein ligase UBE2O	K	943	SNHSFKKIEFQPP	VFSVLEFAPSNHSFKKIEFQPPEAKKFFSTV	Down by KD	+	2.62192	-0.189894	-0.173791	-0.205996	-0.189894	0.999975	___1		Q9C0C9	943	45.939
O14730	RIOK3	Serine/threonine-protein kinase RIO3	K	146	DPYRPAKPVPTPK	EVDWQDTRDDPYRPAKPVPTPKKGFIGKGKD	Down by KD	+	2.93675	-0.197372	-0.185737	-0.209011	-0.197368	0.999885	___1		O14730	146	84.946
Q13442	PDAP1	28 kDa heat- and acid-stable phosphoprotein	K	105	LDLDGPKELSRRE	AQTTKKVTQLDLDGPKELSRREREEIEKQKA	Down by KD	+	2.6403	-0.189238	-0.172116	-0.192612	-0.202987	1	___1		Q13442	105	136.51
Q9BX40	LSM14B	Protein LSM14 homolog B	K	327	NISSELKTSSRRT	YDKSKSFFDNISSELKTSSRRTTWAEERKLN	Down by KD	+	3.36527	-0.178827	-0.172392	-0.185261	-0.178829	1	___1		Q9BX40	327	116.43
P00558	PGK1	Phosphoglycerate kinase 1	K	75	GVPMPDKYSLEPV	LMSHLGRPDGVPMPDKYSLEPVAVELKSLLG	Down by KD	+	3.36205	-0.178207	-0.174491	-0.185638	-0.174491	1	___1		P00558	75	146.78
P08670	VIM	Vimentin	K	282	YESVAAKNLQEAE	AALRDVRQQYESVAAKNLQEAEEWYKSKFAD	Down by KD	+	3.4048	-0.17406	-0.170605	-0.18097	-0.170605	1	___1		P08670	282	308.84
Q9H0E9	BRD8	Bromodomain-containing protein 8	K	391	APSIDGKEELDLA	VAEAPVGSKAPSIDGKEELDLAEKMDIAVSY	Down by KD	+	4.37171	-0.181472	-0.179106	-0.182655	-0.182655	1	___1		Q9H0E9	391	113.65
Q68CZ6	HAUS3	HAUS augmin-like complex subunit 3	K	584	KDEDYLKDIVENL	EREFYVYFLKDEDYLKDIVENLETQSKIKAV	Down by KD	+	3.75832	-0.182796	-0.187625	-0.180381	-0.180381	1	___1		Q68CZ6	584	105.39
P67936	TPM4	Tropomyosin alpha-4 chain	K	177	LEAASEKYSEKED	KNVTNNLKSLEAASEKYSEKEDKYEEEIKLL	Down by KD	+	4.10559	-0.182984	-0.179743	-0.184605	-0.184605	0.99996	___1		P67936	177	173.24
P08195	SLC3A2	4F2 cell-surface antigen heavy chain	K	147	NGLVKIKVAEDEA	AMSLAGAEKNGLVKIKVAEDEAEAAAAAKFT	Down by KD	+	3.52746	-0.181898	-0.188167	-0.178763	-0.178763	1	___1		P08195	147	199.31
P35241	RDX	Radixin	K	526	KNERVKKQLQALS	EEERVTETQKNERVKKQLQALSSELAQARDE	Down by KD	+	3.65796	-0.179383	-0.184703	-0.176723	-0.176723	1	___1		P35241	526	307.03
Q9Y5T5	USP16	Ubiquitin carboxyl-terminal hydrolase 16	K	520	DLNGQAKMIESVT	HKEYCVNQKDLNGQAKMIESVTDNQKSTEEV	Down by KD	+	2.88815	-0.067696	-0.0628213	-0.0701333	-0.0701333	1	___1		Q9Y5T5	520	118.64
Q9Y5K5	UCHL5	Ubiquitin carboxyl-terminal hydrolase isozyme L5	K	158	DTKTSAKEEDAFH	FARQQMFEFDTKTSAKEEDAFHFVSYVPVNG	Down by KD	+	2.45828	-0.0661913	-0.0588186	-0.0721642	-0.067591	1	___1		Q9Y5K5	158	143.15
Q9UNF1	MAGED2	Melanoma-associated antigen D2	K	424	DEFVKQKYLDYAR	FGDVKKLITDEFVKQKYLDYARVPNSNPPEY	Down by KD	+	3.85	-0.0683325	-0.0669259	-0.0697396	-0.0683321	0.621216	___1		Q9UNF1	424	91.318
Q9UBQ5	EIF3K	Eukaryotic translation initiation factor 3 subunit K	K	38	YVETQAKENAYDL	PENLATLERYVETQAKENAYDLEANLAVLKL	Down by KD	+	2.46624	-0.0711807	-0.0628364	-0.0753528	-0.0753528	1	___1		Q9UBQ5	38	186.9
Q99832	CCT7	T-complex protein 1 subunit eta	K	47	GPRGMDKLIVDGR	IAEAVRTTLGPRGMDKLIVDGRGKATISNDG	Down by KD	+	2.26943	-0.0695053	-0.060638	-0.0783656	-0.0695124	1	___1		Q99832	47	157.75
Q8NG27	PJA1	E3 ubiquitin-protein ligase Praja-1	K	399	WETLPGKEEREPP	QTLSSSGESWETLPGKEEREPPQAKVSASTG	Down by KD	+	2.1751	-0.0714856	-0.0613152	-0.0816595	-0.0714819	1	___1		Q8NG27	399	78.708
Q8IXJ9	ASXL1	Putative Polycomb group protein ASXL1	K	351	KKVEQWKEKFFED	RIRQEMEKEKKVEQWKEKFFEDYYGQKLGLT	Down by KD	+	1.96903	-0.0685188	-0.0613604	-0.0828356	-0.0613604	1	___1		Q8IXJ9	351	224.7
Q13618	CUL3	Cullin-3	K	262	TEEPIVKVVEREL	RVMHCLDKSTEEPIVKVVERELISKHMKTIV	Down by KD	+	2.14758	-0.066908	-0.0568363	-0.0764781	-0.0674096	1	___1		Q13618	262	156.48
P98194	ATP2C1	Calcium-transporting ATPase type 2C member 1	K	8	KVARFQKIPNGEN	________MKVARFQKIPNGENETMIPVLTS	Down by KD	+	5.41804	-0.0623091	-0.06252	-0.0620982	-0.0623091	1	___1		P98194	8	116.98
P60709	ACTB;ACTG1	Actin, cytoplasmic 1;Actin, cytoplasmic 1, N-terminally processed;Actin, cytoplasmic 2;Actin, cytoplasmic 2, N-terminally processed	K	113	EAPLNPKANREKM	PEEHPVLLTEAPLNPKANREKMTQIMFETFN	Down by KD	+	2.11625	-0.0713829	-0.0605778	-0.0823315	-0.0712393	1	___1		P60709;P63261	113;113	190.71
P29692	EEF1D	Elongation factor 1-delta	K	242	VGYGIRKLQIQCV	VWGASKLVPVGYGIRKLQIQCVVEDDKVGTD	Down by KD	+	3.10015	-0.0608056	-0.0573767	-0.06252	-0.06252	1	___1		P29692	242	279.3
P20290	BTF3	Transcription factor BTF3	K	177	KQSVDGKAPLATG	LRRLAEALPKQSVDGKAPLATGEDDDDEVPD	Down by KD	+	2.27554	-0.0618212	-0.0573016	-0.0708605	-0.0573016	1	___1		P20290	177	133.95
P24534	EEF1B2	Elongation factor 1-beta	K	186	VGYGIKKLQIQCV	VWGSSKLVPVGYGIKKLQIQCVVEDDKVGTD	Down by KD	+	3.10015	-0.0608056	-0.0573767	-0.06252	-0.06252	1	___1		P24534	186	279.3
Q9Y4C2	TCAF1	TRPM8 channel-associated factor 1	K	434	KRGNVEKGWLAKL	AEFQVIMGRKRGNVEKGWLAKLGPDGAAFLQ	Down by KD	+	2.40527	-0.0659106	-0.0730897	-0.0587284	-0.0659138	0.999883	___1		Q9Y4C2	434	50.95
Q9H3R5	CENPH	Centromere protein H	K	76	EQIMQEKQIEAKI	VDASEEKTPEQIMQEKQIEAKIEDLENEIEE	Down by KD	+	2.04379	-0.0707255	-0.0824536	-0.0589989	-0.0707241	0.999999	___1		Q9H3R5	76	166.79
Q9H0A8	COMMD4	COMM domain-containing protein 4	K	50	QGIDYEKILKLTA	SQVLKELLGQGIDYEKILKLTADAKFESGDV	Down by KD	+	2.0248	-0.0728366	-0.0799659	-0.0585781	-0.0799659	0.99868	___1		Q9H0A8	50	113.52
Q8ND90	PNMA1	Paraneoplastic antigen Ma1	K	231	TTAECLKALEQVF	ILKSNNPAITTAECLKALEQVFGSVESSRDA	Down by KD	+	2.61719	-0.073296	-0.0660799	-0.0769041	-0.0769041	1	___1		Q8ND90	231	239.13
P51149	RAB7A	Ras-related protein Rab-7a	K	175	IARNALKQETEVE	INVEQAFQTIARNALKQETEVELYNEFPEPI	Down by KD	+	3.92183	-0.0701084	-0.0708756	-0.0685741	-0.0708756	1	___1		P51149	175	175.16
P26373	RPL13	60S ribosomal protein L13	K	145	SSAEELKLATQLT	KPSAPKKGDSSAEELKLATQLTGPVMPVRNV	Down by KD	+	2.75131	-0.075674	-0.0694216	-0.0799049	-0.0776955	1	___1		P26373	145	226.08
O95271	TNKS	Tankyrase-1	K	791	TPLDLVKEGDTDI	PTKKNRDGNTPLDLVKEGDTDIQDLLRGDAA	Down by KD	+	2.22701	-0.0768728	-0.0674096	-0.0878407	-0.075368	1	___1		O95271	791	334.78
O00712	NFIB	Nuclear factor 1 B-type	K	65	DELLSEKPEIKQK	SKDEERAVKDELLSEKPEIKQKWASRLLAKL	Down by KD	+	2.5577	-0.0749786	-0.0719367	-0.0828203	-0.0701787	0.996274	___1		O00712	65	119.68
O95197	RTN3	Reticulon-3	K	293	ISETNDKLFPLRN	HTDKESSEDISETNDKLFPLRNKEAGRYPMS	Down by KD	+	3.73546	-0.0760732	-0.0742891	-0.0778631	-0.0760674	1	___1		O95197	293	76.85
Q9BX79	STRA6	Stimulated by retinoic acid gene 6 protein homolog	K	621	MQLLQTKDSMAKG	LRPGEEDEGMQLLQTKDSMAKGARPGASRGR	Down by KD	+	2.17314	-0.0901244	-0.0753984	-0.0990927	-0.095882	0.999143	___1		Q9BX79	621	137.85
Q96QD9	FYTTD1	UAP56-interacting factor	K	29	SNENLDKIDMSLD	TSSPPPKARSNENLDKIDMSLDDIIKLNRKE	Down by KD	+	2.1878	-0.085484	-0.0734995	-0.0974711	-0.0854814	1	___1		Q96QD9	29	107.57
Q96AP4	ZUFSP	Zinc finger with UFM1-specific peptidase domain protein	K	262	EIEEFQKLQRQYG	KRRSEESRQEIEEFQKLQRQYGLDNSGGYKQ	Down by KD	+	2.08693	-0.080023	-0.0693308	-0.0939407	-0.0767976	1	___1		Q96AP4	262	303.56
P32121	ARRB2	Beta-arrestin-2	K	50	VDPDYLKDRKVFV	VDPVDGVVLVDPDYLKDRKVFVTLTCAFRYG	Down by KD	+	1.97252	-0.0901574	-0.0739095	-0.106405	-0.0901578	1	___1		P32121	50	116.82
Q08752	PPID	Peptidyl-prolyl cis-trans isomerase D	K	341	GIAPEDKAIQAEL	ALADLKKAQGIAPEDKAIQAELLKVKQKIKA	Down by KD	+	1.99467	-0.090462	-0.0721187	-0.0996336	-0.0996336	1	___1		Q08752	341	133.96
P62979	UBC;UBB;RPS27A;UBA52	Polyubiquitin-C;Ubiquitin;Polyubiquitin-B;Ubiquitin;Ubiquitin-40S ribosomal protein S27a;Ubiquitin;40S ribosomal protein S27a;Ubiquitin-60S ribosomal protein L40;Ubiquitin;60S ribosomal protein L40	K	27	DTIENVKAKIQDK	TITLEVEPSDTIENVKAKIQDKEGIPPDQQR	Down by KD	+	2.54781	-0.096219	-0.100639	-0.102032	-0.0859867	0.99993	___2		P0CG48;P0CG47;P62979;P62987	27;27;27;27	347.26
Q9Y597	KCTD3	BTB/POZ domain-containing protein KCTD3	K	594	TEEELLKLLDQCD	SEDKDVGGPTEEELLKLLDQCDLSTSRCATP	Down by KD	+	3.47553	-0.0992443	-0.102388	-0.0960979	-0.0992471	1	___1		Q9Y597	594	204.65
Q9UNH6	SNX7	Sorting nexin-7	K	318	LPEEIGKLEDKVE	TYKKADTDLLPEEIGKLEDKVECANNALKAD	Down by KD	+	3.53702	-0.101167	-0.0981812	-0.104154	-0.101165	0.820416	___1		Q9UNH6	318	92.575
Q9UJ41	RABGEF1	Rab5 GDP/GTP exchange factor	K	187	YHKARQKQIQEDW	FCSKCWREEYHKARQKQIQEDWELAERVLLC	Down by KD	+	2.88378	-0.0969086	-0.0934018	-0.103922	-0.0934018	1	___1		Q9UJ41	187	201.6
Q99570	PIK3R4	Phosphoinositide 3-kinase regulatory subunit 4	K	786	TEEEEDKLLALKD	LKKLLSQGMTEEEEDKLLALKDFMMKSNKAK	Down by KD	+	4.35129	-0.0938434	-0.0932171	-0.0950959	-0.0932171	0.999683	___1		Q99570	786	175.65
Q15154	PCM1	Pericentriolar material 1 protein	K	1870	QNNCPVKPCYLNI	EREATSKNDQNNCPVKPCYLNILEDEQPLNS	Down by KD	+	2.92133	-0.0974686	-0.0916175	-0.103317	-0.0974711	1	___1		Q15154	1870	223.09
P52565	ARHGDIA	Rho GDP-dissociation inhibitor 1	K	28	EHSVNYKPPAQKS	QIAAENEEDEHSVNYKPPAQKSIQEIQELDK	Down by KD	+	2.87815	-0.0926762	-0.0859254	-0.0960516	-0.0960516	0.981577	___1		P52565	28	168.69
O43765	SGTA	Small glutamine-rich tetratricopeptide repeat-containing protein alpha	K	184	AVAYYKKALELDP	LSSLNKHVEAVAYYKKALELDPDNETYKSNL	Down by KD	+	3.27403	-0.0959214	-0.0914945	-0.0981349	-0.0981349	1	___1		O43765	184	300.78
P26641	EEF1G	Elongation factor 1-gamma	K	212	EVKLCEKMAQFDA	QPQFRAVLGEVKLCEKMAQFDAKKFAETQPK	Down by KD	+	4.02727	-0.0979605	-0.0963139	-0.0996027	-0.097965	1	___1		P26641	212	155
Q9Y2W2	WBP11	WW domain-binding protein 11	K	610	SAVPLAKAAPKSG	APQRKSEDDSAVPLAKAAPKSGPSVPVSVQT	Down by KD	+	3.02386	-0.0921509	-0.094988	-0.0864767	-0.094988	0.992191	___1		Q9Y2W2	610	108.9
Q9UJU6	DBNL	Drebrin-like protein	K	131	PECIMEKVAKASG	NARAEEDVEPECIMEKVAKASGANYSFHKES	Down by KD	+	2.31205	-0.0929645	-0.099479	-0.0799354	-0.099479	0.9976	___1		Q9UJU6	131	183.66
P52943	CRIP2	Cysteine-rich protein 2	K	79	GSYIYEKPLAEGP	PKGVNIGGAGSYIYEKPLAEGPQVTGPIEVP	Down by KD	+	2.58238	-0.0956058	-0.104093	-0.0871203	-0.0956045	1	___1		P52943	79	209.72
Q9P2I0	CPSF2	Cleavage and polyadenylation specificity factor subunit 2	K	472	APEERIKWDEYGE	AKKSYPMFPAPEERIKWDEYGEIIKPEDFLV	Down by KD	+	2.29967	-0.0935094	-0.105023	-0.0819955	-0.0935096	0.999999	___1		Q9P2I0	472	168.79
Q9Y6Y8	SEC23IP	SEC23-interacting protein	K	365	TEEFSEKLEAEYK	DTDSRFIPYTEEFSEKLEAEYKKAVTTNQWH	Down by KD	+	2.2108	-0.0947904	-0.109732	-0.0873195	-0.0873195	0.999969	___1		Q9Y6Y8	365	117.73
P46013	MKI67	Antigen KI-67	K	2441	EDLVGFKELFQTP	TPKEKAEALEDLVGFKELFQTPGHTEESMTD	Down by KD	+	2.12553	-0.0908564	-0.106653	-0.082301	-0.0836151	1	___1		P46013	2441	155.45
O60925	PFDN1	Prefoldin subunit 1	K	92	IAEEKIKELEQKK	HSQLLEKQKIAEEKIKELEQKKSYLERSVKE	Down by KD	+	2.17446	-0.0995357	-0.113707	-0.0853589	-0.0995408	1	___1		O60925	92	135.77
O75822	EIF3J	Eukaryotic translation initiation factor 3 subunit J	K	117	EEQLADKLRLKKL	PEEPKVLTPEEQLADKLRLKKLQEESDLELA	Down by KD	+	2.45918	-0.0972984	-0.107057	-0.0871509	-0.0976871	1	___1		O75822	117	166.97
Q8NC51	SERBP1	Plasminogen activator inhibitor 1 RNA-binding protein	K	103	PPVALKKEGIRRV	VVDKKEETQPPVALKKEGIRRVGRRPDQQLQ	Down by KD	+	2.06084	-0.0877139	-0.10197	-0.073454	-0.087718	0.571771	___1		Q8NC51	103	84.718
Q5W0B1	RNF219	RING finger protein 219	K	569	DLDGLSKSSQGSE	PCNNGFKSLDLDGLSKSSQGSEFLEEPDKLE	Down by KD	+	2.15759	-0.0833585	-0.0954658	-0.0712545	-0.0833552	1	___1		Q5W0B1	569	216.82
P49454	CENPF	Centromere protein F	K	2910	EKEILQKELSQLQ	IKSCKQLEEEKEILQKELSQLQAAQEKQKTG	Down by KD	+	2.11884	-0.0772403	-0.0889757	-0.0655062	-0.0772389	1	___1		P49454	2910	98.633
Q96B45	C10orf32;C10orf32-ASMT	UPF0693 protein C10orf32	K	105	QLNHLLK______	VEQSSDLQDQLNHLLK_______________	Down by KD	+	3.58231	-0.086187	-0.0889757	-0.0847927	-0.0847927	1	___1		Q96B45;A0A0B4J1R7	105;106	143.02
P48449	LSS	Lanosterol synthase	K	432	NPPDYQKYYRQMR	FLRLSQVPDNPPDYQKYYRQMRKGGFSFSTL	Down by KD	+	2.18629	-0.0805344	-0.0918481	-0.0692249	-0.0805302	1	___1		P48449	432	107.5
Q9UHD8	2018-09-09	Septin-9	K	476	IDVYPQKEFDEDS	ITADLLSNGIDVYPQKEFDEDSEDRLVNEKF	Down by KD	+	2.07681	-0.0976661	-0.0802404	-0.110262	-0.102496	1	___1		Q9UHD8	476	223.15
Q15223	PVRL1	Nectin-1	K	465	KYDEDAKRPYFTV	ERKVGGPHPKYDEDAKRPYFTVDEAEARQDG	Down by KD	+	1.99818	-0.104853	-0.0845326	-0.120169	-0.109857	1	___1		Q15223	465	141.97
P49454	CENPF	Centromere protein F	K	652	HLETCLKTQQIKS	KENLQSKINHLETCLKTQQIKSHEYNERVRT	Down by KD	+	2.10967	-0.100782	-0.0829121	-0.109717	-0.109717	1	___1		P49454	652	343.75
Q14999	CUL7	Cullin-7	K	567	NCHVYKKYGPEAL	NDSALRDLINCHVYKKYGPEALAGNQAYPSL	Down by KD	+	1.94826	-0.0992739	-0.0808659	-0.117678	-0.0992781	1	___1		Q14999	567	339.04
Q92922	SMARCC1	SWI/SNF complex subunit SMARCC1	K	740	VEAHVKKVQEAAR	VREEVPLELVEAHVKKVQEAARASGKVDPTY	Down by KD	+	2.06841	-0.119031	-0.106933	-0.141144	-0.109016	0.657939	___1		Q92922	740	139.04
Q8NBR6	FAM63B	Protein FAM63B	K	234	QVLAASKERFPGQ	KEEEGEETAQVLAASKERFPGQSVYHIKWIQ	Down by KD	+	2.21916	-0.114674	-0.0991699	-0.130176	-0.114675	1	___1		Q8NBR6	234	144.46
P30876	POLR2B	DNA-directed RNA polymerase II subunit RPB2	K	831	QEEVFEKPTRETC	EQESKKGFDQEEVFEKPTRETCQGMRHAIYD	Down by KD	+	2.07878	-0.112955	-0.0949726	-0.130934	-0.112958	1	___1		P30876	831	113.43
P09651	HNRNPA1	Heterogeneous nuclear ribonucleoprotein A1;Heterogeneous nuclear ribonucleoprotein A1, N-terminally processed	K	8	SKSESPKEPEQLR	________MSKSESPKEPEQLRKLFIGGLSF	Down by KD	+	2.20586	-0.113394	-0.0971161	-0.128141	-0.114925	1	___1		P09651	8	138.22
P08670	VIM;DES	Vimentin;Desmin	K	104	NTRTNEKVELQEL	ADAINTEFKNTRTNEKVELQELNDRFANYID	Down by KD	+	1.99785	-0.117024	-0.0944797	-0.134461	-0.12213	1	___1		P08670;P17661	104;109	334.9
P63027	VAMP2;VAMP1;VAMP3	Vesicle-associated membrane protein 2;Vesicle-associated membrane protein 1;Vesicle-associated membrane protein 3	K	52	MRVNVDKVLERDQ	AQVDEVVDIMRVNVDKVLERDQKLSELDDRA;NQVDEVVDIMRVNVDKVLERDQKLSELDDRA	Down by KD	+	2.66002	-0.114315	-0.105039	-0.123591	-0.114316	1	___1		P63027;L7N2F9;P23763;Q15836	52;52;54;35	185.81
O60716	CTNND1	Catenin delta-1	K	898	NMGSNTKSLDNNY	PDREEIQMSNMGSNTKSLDNNYSTPNERGDH	Down by KD	+	2.26202	-0.11154	-0.0971932	-0.125888	-0.111539	1	___1		O60716	898	313.89
Q9ULW0	TPX2	Targeting protein for Xklp2	K	396	EAEELEKLQQYKF	VTCKSTAELEAEELEKLQQYKFKARELDPRI	Down by KD	+	4.23412	-0.106871	-0.105458	-0.108285	-0.106871	0.999988	___1		Q9ULW0	396	117.37
P46060	RANGAP1	Ran GTPase-activating protein 1	K	452	LLRLGPKSSVLIA	FLAFPSPEKLLRLGPKSSVLIAQQTDTSDPE	Down by KD	+	3.28271	-0.106362	-0.102155	-0.110573	-0.106358	1	___1		P46060	452	141.64
Q7Z5G4	GOLGA7	Golgin subfamily A member 7	K	95	VLKKVSKYIQEQN	LCMETHYEKVLKKVSKYIQEQNEKIYAPQGL	Down by KD	+	2.96359	-0.10819	-0.10462	-0.115332	-0.10462	1	___1		Q7Z5G4	95	151.22
Q14152	EIF3A	Eukaryotic translation initiation factor 3 subunit A	K	672	PDFIMAKQVEQLE	DIEDLEELDPDFIMAKQVEQLEKEKKELQER	Down by KD	+	2.44067	-0.107418	-0.100933	-0.120388	-0.100933	0.999963	___1		Q14152	672	219.88
Q15181	PPA1	Inorganic pyrophosphatase	K	70	DPLNPIKQDVKKG	NAKMEIATKDPLNPIKQDVKKGKLRYVANLF	Down by KD	+	2.34027	-0.106534	-0.099309	-0.120984	-0.099309	0.99994	___1		Q15181	70	187.97
Q96A49	SYAP1	Synapse-associated protein 1	K	106	IIGDFQKEQKKFV	KIDGIIDKTIIGDFQKEQKKFVEEQHTKKSE	Down by KD	+	1.96623	-0.111957	-0.129655	-0.0897586	-0.116457	0.999996	___1		Q96A49	106	154.35
Q8TBB5	KLHDC4	Kelch domain-containing protein 4	K	49	FQTLDAKRTQTVE	EDLEALIAHFQTLDAKRTQTVELPCPPPSPR	Down by KD	+	2.22893	-0.111154	-0.126014	-0.0962984	-0.11115	1	___1		Q8TBB5	49	165.1
Q13625	TP53BP2	Apoptosis-stimulating of p53 protein 2	K	322	KAALQQKENLPVS	ELRDRLWKKKAALQQKENLPVSSDGNLPQQA	Down by KD	+	2.06917	-0.105063	-0.121973	-0.0881474	-0.10507	1	___1		Q13625	322	188.29
P35249	RFC4	Replication factor C subunit 4	K	260	GKEITEKVITDIA	LQSATRLTGGKEITEKVITDIAGVIPAEKID	Down by KD	+	2.35808	-0.107668	-0.120059	-0.0952809	-0.107663	1	___1		P35249	260	107.69
Q13505	MTX1	Metaxin-1	K	190	APLKVHKISNPWQ	VLTYARFTGAPLKVHKISNPWQSPSGTLPAL	Down by KD	+	2.69933	-0.110382	-0.115426	-0.1005	-0.115222	1	___1		Q13505	190	495.93
Q8IVM0	CCDC50	Coiled-coil domain-containing protein 50	K	94	AQEIQEKLAIEAE	DLEQQDCEIAQEIQEKLAIEAERRRIQEKKD	Down by KD	+	3.39018	-0.118063	-0.115082	-0.122774	-0.116332	1	___1		Q8IVM0	94	311.33
Q13042	CDC16	Cell division cycle protein 16 homolog	K	101	MEEPINKRLFEKY	HQQALDVLDMEEPINKRLFEKYLKDESGFKD	Down by KD	+	2.04949	-0.12105	-0.132562	-0.0980268	-0.132562	1	___1		Q13042	101	214.28
P08183	ABCB1	Multidrug resistance protein 1	K	645	NAADESKSEIDAL	TAGNEVELENAADESKSEIDALEMSSNDSRS	Down by KD	+	3.62963	-0.115329	-0.117537	-0.111835	-0.116614	1	___1		P08183	645	222.56
O15417	TNRC18	Trinucleotide repeat-containing gene 18 protein	K	1962	SSPDKAKLAVEKG	TPGARGPDPSSPDKAKLAVEKGRKARKLRGP	Down by KD	+	3.74665	-0.111941	-0.114535	-0.109343	-0.111945	1	___1		O15417	1962	127.84
O60262	GNG7	Guanine nucleotide-binding protein G(I)/G(S)/G(O) subunit gamma-7	K	30	ERIKVSKAASDLM	EQLRIEAGIERIKVSKAASDLMSYCEQHARN	Down by KD	+	3.6638	-0.11449	-0.116457	-0.111134	-0.115879	1	___1		O60262	30	151.04
Q9H832	UBE2Z	Ubiquitin-conjugating enzyme E2 Z	K	260	CDMMEGKCPCPEP	RHETIRVAVCDMMEGKCPCPEPLRGVMEKSF	Down by KD	+	3.10119	-0.134941	-0.141526	-0.128361	-0.134936	1	___1		Q9H832	260	141.86
P11441	UBL4A	Ubiquitin-like protein 4A	K	27	ELVSTLKQLVSEK	ECSLQVPEDELVSTLKQLVSEKLNVPVRQQR	Down by KD	+	2.04296	-0.133324	-0.155454	-0.111196	-0.133322	0.999424	___1		P11441	27	174.22
P14618	PKM	Pyruvate kinase PKM	K	270	NIKIISKIENHEG	RKVLGEKGKNIKIISKIENHEGVRRFDEILE	Down by KD	+	2.01603	-0.126547	-0.151394	-0.111524	-0.116723	1	___1		P14618	270	166.14
Q9Y4X5	ARIH1	E3 ubiquitin-protein ligase ARIH1	K	484	FAFYLKKNNQSII	RATLMYTYVFAFYLKKNNQSIIFENNQADLE	Down by KD	+	2.64224	-0.121866	-0.111773	-0.131961	-0.121863	1	___1		Q9Y4X5	484	254.6
Q9BU64	CENPO	Centromere protein O	K	97	QEALEEKLENVKA	PNQTVEINEQEALEEKLENVKAILQAYHFTG	Down by KD	+	2.35076	-0.125811	-0.111212	-0.140412	-0.125809	0.975579	___1		Q9BU64	97	191.69
Q7L8J4	SH3BP5L	SH3 domain-binding protein 5-like	K	242	LEEHKAKVTELEQ	ELKAQFSQILEEHKAKVTELEQQVAQAKTRY	Down by KD	+	2.56381	-0.12175	-0.109001	-0.128125	-0.128125	1	___1		Q7L8J4	242	228.12
P48681	NES	Nestin	K	507	IWGLVEKETAIEG	ICRGEGEGQIWGLVEKETAIEGKVVSSLQQE	Down by KD	+	2.48846	-0.128378	-0.115676	-0.14108	-0.128377	0.999999	___1		P48681	507	141.07
P08670	VIM	Vimentin	K	334	CEVDALKGTNESL	YRRQVQSLTCEVDALKGTNESLERQMREMEE	Down by KD	+	3.92218	-0.132938	-0.134525	-0.134255	-0.130034	1	___1		P08670	334	533.51
O00422	SAP18	Histone deacetylase complex subunit SAP18	K	74	ELTSLVKEVYPEA	YTWMDATLKELTSLVKEVYPEARKKGTHFNF	Down by KD	+	2.31982	-0.119945	-0.103317	-0.12915	-0.127368	1	___1		O00422	74	244.18
O95772	STARD3NL	MLN64 N-terminal domain homolog	K	229	EKQDSEKPLLEL_	SEAGSEEAEEKQDSEKPLLEL__________	Down by KD	+	2.60751	-0.126461	-0.11416	-0.134936	-0.130286	1	___1		O95772	229	167.23
Q9Y2K6	USP20	Ubiquitin carboxyl-terminal hydrolase 20	K	906	NLHGEQKIEAETR	SVAQPLGPENLHGEQKIEAETRAV_______	Down by KD	+	2.02443	-0.131945	-0.119025	-0.157785	-0.119025	1	___1		Q9Y2K6	906	147.26
Q9UBB9	TFIP11	Tuftelin-interacting protein 11	K	780	KDLIETKAEEHNI	AASSVPMNFKDLIETKAEEHNIVFMPVIGKR	Down by KD	+	1.94411	-0.129801	-0.10324	-0.150545	-0.135618	1	___1		Q9UBB9	780	145.88
Q9BTU6	PI4K2A	Phosphatidylinositol 4-kinase type 2-alpha	K	336	TDWVVVKEPVIKV	PMDSSSSRDTDWVVVKEPVIKVAAIDNGLAF	Down by KD	+	2.35655	-0.134126	-0.11904	-0.149937	-0.133401	1	___1		Q9BTU6;E9PAM4	336;306	199.68
Q13367	AP3B2	AP-3 complex subunit beta-2	K	37	IFSSDYKRHDDLK	YGHDPASGGIFSSDYKRHDDLKEMLDTNKDS	Down by KD	+	2.13272	-0.129421	-0.110075	-0.148769	-0.129418	1	___1		Q13367	37	118.37
P49454	CENPF	Centromere protein F	K	1643	TPSAPAKGVEELE	QEENLTRKETPSAPAKGVEELESLCEVYRQS	Down by KD	+	2.22157	-0.133269	-0.115301	-0.151234	-0.133274	1	___1		P49454	1643	110.38
O14950	MYL12B;MYL12A;MYL9	Myosin regulatory light chain 12B;Myosin regulatory light chain 12A;Myosin regulatory light polypeptide 9	K	51	RDGFIDKEDLHDM	EAFNMIDQNRDGFIDKEDLHDMLASLGKNPT	Down by KD	+	2.01197	-0.132308	-0.110386	-0.155839	-0.130697	1	___1		O14950;P19105;P24844	51;50;51	144.74
P43007	SLC1A4	Neutral amino acid transporter A	K	528	APELESKESVL__	QNPAGPVASAPELESKESVL___________	Down by KD	+	2.06247	-0.13316	-0.111555	-0.154763	-0.133163	1	___1		P43007	528	117.33
Q8WWM7	ATXN2L	Ataxin-2-like protein	K	267	EENYGVKTTYDSS	DPNEMFKFNEENYGVKTTYDSSLSSYTVPLE	Down by KD	+	2.20827	-0.142473	-0.122963	-0.161976	-0.142481	1	___1		Q8WWM7	267	218.93
Q13435	SF3B2	Splicing factor 3B subunit 2	K	672	HAGGWGKPPVDET	IPESCSFGYHAGGWGKPPVDETGKPLYGDVF	Down by KD	+	2.17735	-0.143118	-0.122805	-0.16343	-0.143118	0.999999	___1		Q13435	672	289.71
O75792	RNASEH2A	Ribonuclease H2 subunit A	K	217	PNDPKTKAWLKEH	LDTDYGSGYPNDPKTKAWLKEHVEPVFGFPQ	Down by KD	+	2.1981	-0.139603	-0.120263	-0.158945	-0.139601	0.64551	___1		O75792	217	125.28
P46013	MKI67	Antigen KI-67	K	2245	SKRSLRKADVEEE	GTPTIFKPQSKRSLRKADVEEESLALRKRTP	Down by KD	+	2.50913	-0.139765	-0.126266	-0.15327	-0.13976	1	___1		P46013	2245	142.83
Q9NTX7	RNF146	E3 ubiquitin-protein ligase RNF146	K	85	PEDFLDKPTLLSP	RCALCRQEIPEDFLDKPTLLSPEELKAASRG	Down by KD	+	3.51825	-0.142108	-0.139633	-0.147058	-0.139633	1	___1		Q9NTX7	85	118.21
P36543	ATP6V1E1	V-type proton ATPase subunit E 1	K	10	SDADVQKQIKHMM	______MALSDADVQKQIKHMMAFIEQEANE	Down by KD	+	2.84731	-0.144137	-0.134715	-0.153559	-0.144138	0.999999	___1		P36543	10	264.3
Q92616	GCN1L1	Translational activator GCN1	K	821	KKKKGIKEEVQLT	IELELKEEIKKKKGIKEEVQLTSKQKEMLQA	Down by KD	+	2.70793	-0.147802	-0.13976	-0.160782	-0.142863	1	___1		Q92616	821	172.61
P51784	USP11	Ubiquitin carboxyl-terminal hydrolase 11	K	664	EDDEEDKDDVPGP	DDEDDGDEKEDDEEDKDDVPGPSTGGSLRDP	Down by KD	+	2.08956	-0.383125	-0.452669	-0.348353	-0.348353	1	___1		P51784	664	254.29
O60282	KIF5C	Kinesin heavy chain isoform 5C	K	416	STEEKEKYDEEIS	NIAPVVAGISTEEKEKYDEEISSLYRQLDDK	Down by KD	+	1.94982	-0.368768	-0.446482	-0.318596	-0.341226	1	___1		O60282	416	173.64
P29084	GTF2E2	Transcription initiation factor IIE subunit beta	K	116	DIGLKQKQWLMTE	EILDETQHLDIGLKQKQWLMTEALVNNPKIE	Down by KD	+	2.23081	-0.356602	-0.411522	-0.329141	-0.329141	0.593234	___1		P29084	116	153.77
Q96MF7	NSMCE2	E3 SUMO-protein ligase NSE2	K	96	KEERPEKIPDLKL	AVQSTINHVKEERPEKIPDLKLLVEKKFLAL	Down by KD	+	2.02693	-0.358477	-0.419102	-0.297857	-0.358472	1	___1		Q96MF7	96	128.01
Q96IZ6	METTL2A	Methyltransferase-like protein 2A	K	16	PAVLADKRQQFGS	MAGSYPEGAPAVLADKRQQFGSRFLRDPARV	Down by KD	+	2.66672	-0.370154	-0.399959	-0.340349	-0.370154	1	___1		Q96IZ6	16	134.56
Q8WVX9	FAR1	Fatty acyl-CoA reductase 1	K	90	SELTQPKLALSEE	FREKIIAINSELTQPKLALSEEDKEVIIDST	Down by KD	+	2.01811	-0.348346	-0.407861	-0.288822	-0.348353	0.9999	___1		Q8WVX9	90	129.46
Q5TB80	CEP162	Centrosomal protein of 162 kDa	K	708	KLKQIQKEIQEQE	EAADPVTGEKLKQIQKEIQEQETLLQGYQQE	Down by KD	+	2.44226	-0.357494	-0.394809	-0.32018	-0.357492	1	___1		Q5TB80	708	183.09
Q16537	PPP2R5E	Serine/threonine-protein phosphatase 2A 56 kDa regulatory subunit epsilon isoform	K	66	PELFLKKLQQCCV	LKDVPSSEQPELFLKKLQQCCVIFDFMDTLS	Down by KD	+	2.1113	-0.362401	-0.417945	-0.306859	-0.362399	0.550976	___1		Q16537	66	92.468
Q14789	GOLGB1	Golgin subfamily B member 1	K	2081	AELASFKVLLDDT	AVEHRKKAQAELASFKVLLDDTQSEAARVLA	Down by KD	+	2.06541	-0.375989	-0.436783	-0.315199	-0.375983	1	___1		Q14789	2081	159.98
P60953	CDC42	Cell division control protein 42 homolog	K	144	TPETAEKLARDLK	LAKNKQKPITPETAEKLARDLKAVKYVECSA	Down by KD	+	2.39835	-0.362654	-0.402989	-0.323353	-0.36162	1	___1		P60953	144	161.87
P62256	UBE2H	Ubiquitin-conjugating enzyme E2 H	K	8	SSPSPGKRRMDTD	________MSSPSPGKRRMDTDVVKLIESKH	Down by KD	+	2.24041	-0.362922	-0.410793	-0.315056	-0.362918	1	___1		P62256	8	87.435
Q96S38	RPS6KC1	Ribosomal protein S6 kinase delta-1	K	674	VPVISFKDAAFDD	TISRGSDDSVPVISFKDAAFDDVSGTDEGRP	Down by KD	+	3.07117	-0.339675	-0.356827	-0.322523	-0.339674	1	___1		Q96S38	674	196.56
Q5JTW2	CEP78	Centrosomal protein of 78 kDa	K	588	DEKPEPKQNALGQ	PKEEKKALEDEKPEPKQNALGQMQNIQFQKI	Down by KD	+	3.01518	-0.354635	-0.373738	-0.335535	-0.35463	0.994694	___1		Q5JTW2	588	160.77
O75832	PSMD10	26S proteasome non-ATPase regulatory subunit 10	K	23	GKLEELKESILAD	LMVCNLAYSGKLEELKESILADKSLATRTDQ	Down by KD	+	2.82579	-0.331299	-0.344117	-0.305664	-0.344117	1	___1		O75832	23	191.52
Q14980	NUMA1	Nuclear mitotic apparatus protein 1	K	1766	SQRLPPKVESLES	VPGEPASPISQRLPPKVESLESLYFTPIPAR	Down by KD	+	2.38009	-0.338888	-0.376901	-0.300875	-0.338889	1	___1		Q14980	1766	170.5
Q9NTK5	OLA1	Obg-like ATPase 1	K	178	VRGGDKKLKPEYD	IIDKLEKVAVRGGDKKLKPEYDIMCKVKSWV	Down by KD	+	2.79543	-0.338031	-0.314571	-0.36149	-0.338032	0.998166	___1		Q9NTK5	178	103.88
Q99996	AKAP9	A-kinase anchor protein 9	K	738	QINELQKEIEILR	NSKSEEMTLQINELQKEIEILRQEEKEKGTL	Down by KD	+	3.24472	-0.349308	-0.340971	-0.365983	-0.340971	1	___1		Q99996	738	264.22
Q96IV0	NGLY1	Peptide-N(4)-(N-acetyl-beta-glucosaminyl)asparagine amidase	K	204	IPVQELKRKSQEK	ALQEKALACIPVQELKRKSQEKLSRARKLDK	Down by KD	+	3.49425	-0.350544	-0.339674	-0.361416	-0.350541	1	___1		Q96IV0	204	92.866
Q8WWK9	CKAP2	Cytoskeleton-associated protein 2	K	452	TLNDLIKNIPDAK	GCPKEDILVTLNDLIKNIPDAKKLVKYWICL	Down by KD	+	2.78269	-0.369384	-0.343366	-0.395397	-0.369389	0.999819	___1		Q8WWK9	452	129.36
Q8WVC0	LEO1	RNA polymerase-associated protein LEO1	K	591	ISLAAIKNRYKGG	DEEEEGEESISLAAIKNRYKGGIREERARIY	Down by KD	+	1.99712	-0.357657	-0.369557	-0.41348	-0.289933	1	___1		Q8WVC0	591	98
Q14669	TRIP12	E3 ubiquitin-protein ligase TRIP12	K	1079	LARAASKDTISNN	PARTAGGSGLARAASKDTISNNREKIKGWIK	Down by KD	+	3.19602	-0.360733	-0.34496	-0.376508	-0.360731	1	___1		Q14669	1079	100.58
Q13257	MAD2L1	Mitotic spindle assembly checkpoint protein MAD2A	K	166	DLVVPEKWEESGP	FDLLIYTDKDLVVPEKWEESGPQFITNSEEV	Down by KD	+	3.38346	-0.34312	-0.32916	-0.3501	-0.3501	1	___1		Q13257	166	177.47
Q13200	PSMD2	26S proteasome non-ATPase regulatory subunit 2	K	27	PGGTDEKPSGKER	QPQQSPAAAPGGTDEKPSGKERRDAGDKDKE	Down by KD	+	3.47794	-0.362417	-0.373869	-0.350964	-0.362418	0.930978	___1		Q13200	27	118.51
P46100	ATRX	Transcriptional regulator ATRX	K	1982	NPSVSLKLEESKA	EGNVDETGNNPSVSLKLEESKATSSSNPSSP	Down by KD	+	3.60455	-0.356812	-0.366559	-0.347068	-0.356809	0.999799	___1		P46100	1982	286.67
P60953	CDC42	Cell division control protein 42 homolog	K	184	EPPEPKKSRRCVL	FDEAILAALEPPEPKKSRRCVLL________	Down by KD	+	2.77907	-0.35099	-0.323913	-0.372673	-0.356384	0.618626	___1		P60953	184	256.81
Q5SW79	CEP170	Centrosomal protein of 170 kDa	K	163	ALKSEEKAMDISA	TEVQHKTTEALKSEEKAMDISAMPRGTPLYG	Down by KD	+	2.47598	-0.363035	-0.320955	-0.384075	-0.384075	1	___1		Q5SW79	163	205.46
Q5SW79	CEP170	Centrosomal protein of 170 kDa	K	142	AKSIDSKVADAAT	ESELSKSASAKSIDSKVADAATEVQHKTTEA	Down by KD	+	2.04915	-0.359924	-0.305503	-0.35113	-0.423139	1	___1		Q5SW79	142	178.85
Q7L590	MCM10	Protein MCM10 homolog	K	520	SCSEEFKELMDLP	KLGIPQKSLSCSEEFKELMDLPTCGARNLKQ	Down by KD	+	2.48732	-0.392461	-0.353579	-0.431345	-0.392459	1	___1		Q7L590	520	108.71
Q9Y328	NSG2;HMP19	Neuron-specific protein family member 2	K	11	NSNPSEKGTKPPS	_____MVKLNSNPSEKGTKPPSVEDGFQTVP	Down by KD	+	2.13305	-0.380218	-0.333898	-0.443615	-0.363141	1	___1		Q9Y328;E5RGE8	11;11	176.71
P52294	KPNA1	Importin subunit alpha-5;Importin subunit alpha-5, N-terminally processed	K	6	_MTTPGKENFRLK	__________MTTPGKENFRLKSYKNKSLNP	Down by KD	+	2.0448	-0.395128	-0.329685	-0.460568	-0.395132	1	___1		P52294	6	96.711
Q9UBU8	MORF4L1	Mortality factor 4-like protein 1	K	249	RGNTDNKEYAVNE	EDYANYKKSRGNTDNKEYAVNEVVAGIKEYF	Down by KD	+	2.44622	-0.428667	-0.387732	-0.476097	-0.422173	1	___1		Q9UBU8	249	454.35
Q92624	APPBP2	Amyloid protein-binding protein 2	K	396	AIDCHNKETEQRL	VKALILEEIAIDCHNKETEQRLLQEAHDLHL	Down by KD	+	2.69286	-0.411743	-0.374599	-0.430314	-0.430314	1	___1		Q92624	396	161.86
P68400	CSNK2A1	Casein kinase II subunit alpha	K	260	LYDYIDKYNIELD	IAKVLGTEDLYDYIDKYNIELDPRFNDILGR	Down by KD	+	2.61313	-0.428755	-0.392024	-0.46548	-0.42876	1	___1		P68400	260	141.31
Q8NB90	SPATA5	Spermatogenesis-associated protein 5	K	590	PNLPDVKVAGLVK	ALRRILKKQPNLPDVKVAGLVKITLKDFLQA	Down by KD	+	2.1407	-0.417215	-0.355424	-0.47901	-0.417213	0.999778	___1		Q8NB90	590	110.86
Q93008	USP9X;USP9Y	Probable ubiquitin carboxyl-terminal hydrolase FAF-X;Probable ubiquitin carboxyl-terminal hydrolase FAF-Y	K	1632	DKPALSKTEDRKE	VFGYPQQFEDKPALSKTEDRKEYNIGVLRHL	Down by KD	+	2.00568	-0.409911	-0.490983	-0.358399	-0.380352	1	___2		Q93008;O00507	1632;1634	223.23
Q93008	USP9X	Probable ubiquitin carboxyl-terminal hydrolase FAF-X	K	1627	PQQFEDKPALSKT	DPRDDVFGYPQQFEDKPALSKTEDRKEYNIG	Down by KD	+	2.00568	-0.409911	-0.490983	-0.358399	-0.380352	1	___2		Q93008	1627	192.65
Q7Z3T8	ZFYVE16	Zinc finger FYVE domain-containing protein 16	K	627	QGLPTSKSEITNQ	GEKSTIPVQQGLPTSKSEITNQLSVSDINSQ	Down by KD	+	2.54518	-0.423732	-0.46907	-0.401063	-0.401063	1	___1		Q7Z3T8	627	227.56
Q7Z3T8	ZFYVE16	Zinc finger FYVE domain-containing protein 16	K	392	GSLIESKARGDFL	CLPASGSMCGSLIESKARGDFLPQHEHKDNI	Down by KD	+	2.32471	-0.419761	-0.469969	-0.369557	-0.419758	1	___1		Q7Z3T8	392	120.67
Q06609	RAD51	DNA repair protein RAD51 homolog 1	K	64	KELINIKGISEAK	VEAVAYAPKKELINIKGISEAKADKILAEAA	Down by KD	+	2.12507	-0.447604	-0.525559	-0.408627	-0.408627	1	___1		Q06609	64	169.65
Q7KZ85	SUPT6H	Transcription elongation factor SPT6	K	1345	NFKQAEKMMETMD	IAHPSFHNINFKQAEKMMETMDQGDVIIRPS	Down by KD	+	2.11447	-0.405183	-0.467055	-0.343311	-0.405184	1	___1		Q7KZ85	1345	122.04
Q99460	PSMD1	26S proteasome non-ATPase regulatory subunit 1	K	869	EEKEKKKEPEPNF	MEVDEAEKKEEKEKKKEPEPNFQLLDNPARV	Down by KD	+	3.14377	-0.376266	-0.356088	-0.386355	-0.386355	0.5	___1		Q99460	869	127.2
Q99460	PSMD1	26S proteasome non-ATPase regulatory subunit 1	K	868	KEEKEKKKEPEPN	KMEVDEAEKKEEKEKKKEPEPNFQLLDNPAR	Down by KD	+	3.14377	-0.376266	-0.356088	-0.386355	-0.386355	0.5	___1		Q99460	868	127.2
Q96QK1	VPS35	Vacuolar protein sorting-associated protein 35	K	14	PQDEQEKLLDEAI	__MPTTQQSPQDEQEKLLDEAIQAVKVQSFQ	Down by KD	+	3.2745	-0.394494	-0.410256	-0.378738	-0.394487	1	___1		Q96QK1	14	240.71
Q92681	RSC1A1	Regulatory solute carrier protein family 1 member 1	K	495	GVEISPKLLAGEE	TSNQLHCTLGVEISPKLLAGEEDALNQTSEQ	Down by KD	+	3.60858	-0.374523	-0.368644	-0.38628	-0.368644	1	___1		Q92681	495	167.97
Q16513	PKN2	Serine/threonine-protein kinase N2	K	385	SSRNLLKTDDLSN	SRTSKSKSGSSRNLLKTDDLSNDVCAVLKLD	Down by KD	+	3.58163	-0.405889	-0.394506	-0.417271	-0.405891	1	___1		Q16513	385	189.81
Q15643	TRIP11	Thyroid receptor-interacting protein 11	K	998	DIFQETKVQSLNI	RQDIQTDNSDIFQETKVQSLNIENGSEKHDL	Down by KD	+	4.04251	-0.38492	-0.381254	-0.392251	-0.381254	1	___1		Q15643	998	323.88
Q15417	CNN3	Calponin-3	K	158	FDEGKLKAGQSVI	KYAEKQTRRFDEGKLKAGQSVIGLQMGTNKC	Down by KD	+	2.78295	-0.398492	-0.370434	-0.426548	-0.398494	1	___1		Q15417	158	344.42
P54725	RAD23A	UV excision repair protein RAD23 homolog A	K	80	VMVTKTKAGQGTS	RIDEKNFVVVMVTKTKAGQGTSAPPEASPTA	Down by KD	+	4.91682	-0.392801	-0.390434	-0.39517	-0.3928	1	___1		P54725	80	113.59
P39880	CUX1	Homeobox protein cut-like 1	K	362	KELNILKSMEFAP	GQADYEEVKKELNILKSMEFAPSEGAGTQDA	Down by KD	+	6.82699	-0.398227	-0.397961	-0.398494	-0.398227	1	___1		P39880	362	127.96
P29966	MARCKS	Myristoylated alanine-rich C-kinase substrate	K	172	LSGFSFKKNKKEA	RFSFKKSFKLSGFSFKKNKKEAGEGGEAEAP	Down by KD	+	2.96091	-0.374961	-0.362547	-0.399787	-0.362547	0.917757	___1		P29966	172	109.42
P24928	POLR2A	DNA-directed RNA polymerase II subunit RPB1	K	719	VIEVIEKAHNNEL	NTIKKAKQDVIEVIEKAHNNELEPTPGNTLR	Down by KD	+	3.97072	-0.388417	-0.381461	-0.395378	-0.388412	1	___1		P24928	719	185.28
P17707	AMD1	S-adenosylmethionine decarboxylase proenzyme;S-adenosylmethionine decarboxylase alpha chain;S-adenosylmethionine decarboxylase beta chain	K	301	VLASPQKIEGFKR	VNQSSKCRTVLASPQKIEGFKRLDCQSAMFN	Down by KD	+	3.00167	-0.390174	-0.368831	-0.411522	-0.390169	0.942196	___1		P17707	301	51.546
O43396	TXNL1	Thioredoxin-like protein 1	K	181	VKLYSMKFQGPDN	LITVAFNQPVKLYSMKFQGPDNGQGPKYVKI	Down by KD	+	3.04189	-0.391243	-0.411675	-0.370807	-0.391248	1	___1		O43396	181	101.42
P00374	DHFR	Dihydrofolate reductase	K	174	SDVQEEKGIKYKF	LLPEYPGVLSDVQEEKGIKYKFEVYEKND__	Down by KD	+	3.6253	-0.397164	-0.409393	-0.391134	-0.390964	0.984844	___1		P00374	174	116.29
Q969G3	SMARCE1	SWI/SNF-related matrix-associated actin-dependent regulator of chromatin subfamily E member 1	K	271	SFNNELKRLCGLK	KRKFLESTDSFNNELKRLCGLKVEVDMEKIA	Down by KD	+	3.78635	-0.419669	-0.408933	-0.425036	-0.425036	1	___1		Q969G3	271	355.39
Q92796	DLG3	Disks large homolog 3	K	268	EGGAAQKDGRLQI	NSIYITKIIEGGAAQKDGRLQIGDRLLAVNN	Down by KD	+	3.35561	-0.432343	-0.448076	-0.416616	-0.432338	1	___1		Q92796	268	80.522
Q8WXW3	PIBF1	Progesterone-induced-blocking factor 1	K	251	LELADTKQLIQQG	VQIRCQRLALELADTKQLIQQGDYRQENYDK	Down by KD	+	2.85327	-0.418032	-0.445166	-0.390888	-0.418041	1	___1		Q8WXW3	251	189.87
Q14683	SMC1A	Structural maintenance of chromosomes protein 1A	K	467	EEVEMAKRRIDEI	QKKLEGELTEEVEMAKRRIDEINKELNQVME	Down by KD	+	3.05951	-0.421855	-0.443556	-0.400378	-0.421631	1	___1		Q14683	467	119.65
O14757	CHEK1	Serine/threonine-protein kinase Chk1	K	54	CPENIKKEICINK	IVDMKRAVDCPENIKKEICINKMLNHENVVK	Down by KD	+	3.0123	-0.402895	-0.424668	-0.381122	-0.402893	0.551049	___1		O14757	54	73.848
P24385	CCND1	G1/S-specific cyclin-D1	K	46	PSVSYFKCVQKEV	MLKAEETCAPSVSYFKCVQKEVLPSMRKIVA	Down by KD	+	4.61329	-0.431219	-0.435476	-0.42909	-0.42909	0.999668	___1		P24385	46	253.54
Q9NZ52	GGA3	ADP-ribosylation factor-binding protein GGA3	K	258	FDQCENKRRTLFK	GDRELMKELFDQCENKRRTLFKLASETEDND	Down by KD	+	1.9948	-0.473946	-0.521991	-0.377857	-0.521991	1	___1		Q9NZ52	258	152.63
Q8N2W9	PIAS4	E3 SUMO-protein ligase PIAS4	K	125	LGRLPAKTLKPEV	VLYGKYLNGLGRLPAKTLKPEVRLVKLPFFN	Down by KD	+	2.0217	-0.535774	-0.626937	-0.444616	-0.535771	0.999938	___1		Q8N2W9	125	70.412
Q15084	PDIA6	Protein disulfide-isomerase A6	K	160	SDSSSKKDVIELT	GYSSGKQGRSDSSSKKDVIELTDDSFDKNVL	Down by KD	+	2.42246	-0.468778	-0.518846	-0.418716	-0.468771	1	___1		Q15084	160	83.692
Q14118	DAG1	Dystroglycan;Alpha-dystroglycan;Beta-dystroglycan	K	794	QATFIKKGVPIIF	RKGKLTLEDQATFIKKGVPIIFADELDDSKP	Down by KD	+	2.50927	-0.486258	-0.533222	-0.439285	-0.486267	1	___1		Q14118	794	228.84
Q13283	G3BP1	Ras GTPase-activating protein-binding protein 1	K	59	DAVYGQKEIHRKV	GLDSNGKPADAVYGQKEIHRKVMSQNFTNCH	Down by KD	+	2.03064	-0.481802	-0.547636	-0.391172	-0.506599	1	___1		Q13283	59	219.92
P49918	CDKN1C	Cyclin-dependent kinase inhibitor 1C	K	286	KRSAPEKSSGDVP	LISDFFAKRKRSAPEKSSGDVPAPCPSPSAA	Down by KD	+	2.49569	-0.477387	-0.52423	-0.430548	-0.477382	1	___1		P49918	286	151.67
P00374	DHFR	Dihydrofolate reductase	K	99	SLDDALKLTEQPE	PQGAHFLSRSLDDALKLTEQPELANKVDMVW	Down by KD	+	2.0167	-0.45635	-0.534454	-0.37825	-0.456346	1	___1		P00374	99	169.64
P31350	RRM2	Ribonucleoside-diphosphate reductase subunit M2	K	23	LQLSPLKGLSLVD	LAPITDPQQLQLSPLKGLSLVDKENTPPALS	Down by KD	+	2.146	-0.480979	-0.551776	-0.410179	-0.480982	0.999092	___1		P31350	23	256.05
P04075	ALDOA	Fructose-bisphosphate aldolase A	K	330	AQEEYVKRALANS	GGKKENLKAAQEEYVKRALANSLACQGKYTP	Down by KD	+	4.94419	-0.480876	-0.483682	-0.478065	-0.480881	1	___2		P04075	330	172.21
Q9UBU8	MORF4L1	Mortality factor 4-like protein 1	K	117	KQRELQKANQEQY	LKYVDTNLQKQRELQKANQEQYAEGKMRGAA	Down by KD	+	3.79237	-0.477554	-0.489686	-0.471489	-0.471489	1	___1		Q9UBU8	117	329.77
Q9BPU6	DPYSL5	Dihydropyrimidinase-related protein 5	K	338	KQKAMGKEDFTKI	ASDHRPFTTKQKAMGKEDFTKIPHGVSGVQD	Down by KD	+	3.31437	-0.472024	-0.454012	-0.49003	-0.472029	0.999924	___1		Q9BPU6	338	71.451
Q8N4C6	NIN	Ninein	K	1641	QEKFNLKEELERC	GNSALEEREQEKFNLKEELERCKVQSSTLVS	Down by KD	+	6.0232	-0.47291	-0.471989	-0.47337	-0.47337	1	___1		Q8N4C6	1641	169.44
Q7Z3T8	ZFYVE16	Zinc finger FYVE domain-containing protein 16	K	325	SRDENFKLPDFSF	EDLCLNDSNSRDENFKLPDFSFQEDKTVIKQ	Down by KD	+	3.47608	-0.505196	-0.52367	-0.495959	-0.495959	1	___1		Q7Z3T8	325	104.94
Q15012	LAPTM4A	Lysosomal-associated transmembrane protein 4A	K	224	AVKMPEKEPPPPY	QYVLPTYEMAVKMPEKEPPPPYLPA______	Down by KD	+	5.49787	-0.459325	-0.460747	-0.45791	-0.459318	1	___1		Q15012	224	110.53
Q13200	PSMD2	26S proteasome non-ATPase regulatory subunit 2	K	31	DEKPSGKERRDAG	SPAAAPGGTDEKPSGKERRDAGDKDKEQELS	Down by KD	+	3.12438	-0.50469	-0.528656	-0.48072	-0.504694	0.995355	___1		Q13200	31	272.96
O95714	HERC2	E3 ubiquitin-protein ligase HERC2	K	990	SRTPLDKDLINTG	EANASTFHRSRTPLDKDLINTGICESSGKQC	Down by KD	+	3.39743	-0.466537	-0.447859	-0.475876	-0.475876	1	___1		O95714	990	517.6
P04183	TK1	Thymidine kinase, cytosolic	K	211	NCPVPGKPGEAVA	QPAGPDNKENCPVPGKPGEAVAARKLFAPQQ	Down by KD	+	2.85027	-0.479698	-0.51095	-0.44845	-0.479693	1	___1		P04183	211	94.569
Q96PU4	UHRF2	E3 ubiquitin-protein ligase UHRF2	K	548	DAPLDDKIGAESR	MNRALALNCDAPLDDKIGAESRNWRAGKPVR	Down by KD	+	2.25587	-0.507659	-0.441889	-0.573424	-0.507665	1	___1		Q96PU4	548	94.057
Q8TER5	ARHGEF40	Rho guanine nucleotide exchange factor 40	K	189	CPRFVHKEGLMVG	QRLPWAELICPRFVHKEGLMVGHQPSTLPPE	Down by KD	+	1.9942	-0.489885	-0.390812	-0.546309	-0.532533	1	___1		Q8TER5	189	212.48
Q3B7T1	EDRF1	Erythroid differentiation-related factor 1	K	637	STPIPLKYEDESS	ESDLPAADPSTPIPLKYEDESSRGGPEGLEK	Down by KD	+	2.95431	-0.497555	-0.468811	-0.526307	-0.497547	1	___1		Q3B7T1	637	98.689
Q2M389	KIAA1033	WASH complex subunit 7	K	968	LAEETLKAARHLD	FEELVKEEGLAEETLKAARHLDSVLSDHTRN	Down by KD	+	2.35605	-0.496138	-0.430062	-0.529177	-0.529177	1	___1		Q2M389	968	146.11
Q04323	UBXN1	UBX domain-containing protein 1	K	178	KAERAKKYGGSVG	RVREKIERDKAERAKKYGGSVGSQPPPVAPE	Down by KD	+	2.29889	-0.480601	-0.415672	-0.531677	-0.494455	1	___1		Q04323	178	160.56
P49454	CENPF	Centromere protein F	K	1661	YRQSLEKLEEKME	EELESLCEVYRQSLEKLEEKMESQGIMKNKE	Down by KD	+	2.27068	-0.526197	-0.448824	-0.564883	-0.564883	0.999999	___1		P49454	1661	82.831
O15078	CEP290	Centrosomal protein of 290 kDa	K	1336	ELISTLKDTKGAQ	MELKLKGLEELISTLKDTKGAQKVINWHMKI	Down by KD	+	2.4978	-0.481905	-0.434734	-0.529073	-0.481908	0.966755	___1		O15078	1336	77.527
P11047	LAMC1	Laminin subunit gamma-1	K	1303	EQLIDQKLKDYED	NIKMEAENLEQLIDQKLKDYEDLREDMRGKE	Down by KD	+	2.28517	-0.475371	-0.406637	-0.509738	-0.509738	0.97739	___1		P11047	1303	162.94
Q9Y3T9	NOC2L	Nucleolar complex protein 2 homolog	K	649	LNFPEIKRRKMAD	ISGKERLEDLNFPEIKRRKMADRKDEDRKQF	Down by KD	+	2.08147	-0.453339	-0.409892	-0.536378	-0.413749	1	___1		Q9Y3T9	649	115.34
Q8TD16	BICD2	Protein bicaudal D homolog 2	K	310	EHGGLAKLPLDNK	DAEALVNGFEHGGLAKLPLDNKTSTPKKEGL	Down by KD	+	2.297	-0.448649	-0.412347	-0.512431	-0.421168	0.988915	___1		Q8TD16	310	149.14
P60866	RPS20	40S ribosomal protein S20	K	75	PCGEGSKTWDRFQ	TLRITTRKTPCGEGSKTWDRFQMRIHKRLID	Down by KD	+	3.02646	-0.471573	-0.457098	-0.500524	-0.457098	1	___1		P60866	75	141.71
P15927	RPA2	Replication protein A 32 kDa subunit	K	127	PPETYVKVAGHLR	DTSSENTVVPPETYVKVAGHLRSFQNKKSLV	Down by KD	+	2.95406	-0.460335	-0.432786	-0.485883	-0.462336	1	___1		P15927	127	200.12
P07948	LYN	Tyrosine-protein kinase Lyn	K	20	DDGVDLKTQPVRN	KSKGKDSLSDDGVDLKTQPVRNTERTIYVRD	Down by KD	+	2.03537	-0.491486	-0.461243	-0.584631	-0.428585	1	___1		P07948	20	121.79
P11047	LAMC1	Laminin subunit gamma-1	K	1473	QLQEAEKELKRKQ	DNEVNNMLKQLQEAEKELKRKQDDADQDMMM	Down by KD	+	3.24197	-0.45416	-0.435319	-0.47299	-0.45417	0.978605	___1		P11047	1473	72.325
Q9UHV9	PFDN2	Prefoldin subunit 2	K	94	PALENNKEQIQKI	VERTVKEVLPALENNKEQIQKIIETLTQQLQ	Down by KD	+	3.0115	-0.891324	-0.939538	-0.843112	-0.891322	0.999996	___1		Q9UHV9	94	134.4
Q05682	CALD1	Caldesmon	K	170	ETETVTKSYQKND	SRQERYEIEETETVTKSYQKNDWRDAEENKK	Down by KD	+	3.53642	-1.00954	-1.04397	-0.992317	-0.992317	0.950548	___1		Q05682	170	52.522
O75116	ROCK2	Rho-associated protein kinase 2	K	9	RPPPTGKMPGAPE	_______MSRPPPTGKMPGAPETAPGDGAGA	Down by KD	+	2.15848	-1.03798	-0.887393	-1.18856	-1.03798	1	___1		O75116	9	44.752
Q01518	CAP1	Adenylyl cyclase-associated protein 1	K	63	EYLKISKEIGGDV	DSLLAGPVAEYLKISKEIGGDVQKHAEMVHT	Down by KD	+	2.56443	-1.18158	-1.07692	-1.29092	-1.1769	1	___1		Q01518	63	149.33
Q9UBU8	MORF4L1	Mortality factor 4-like protein 1	K	127	EQYAEGKMRGAAP	QRELQKANQEQYAEGKMRGAAPGKKTSGLQQ	Down by KD	+	1.9952	-0.684794	-0.551247	-0.784234	-0.718901	1	___1		Q9UBU8	127	183.03
Q4KMP7	TBC1D10B	TBC1 domain family member 10B	K	386	LEQNPGKFEELER	QYLSNSKELLEQNPGKFEELERAPGDPKWLD	Down by KD	+	2.44388	-0.70902	-0.635159	-0.782893	-0.709009	1	___1		Q4KMP7	386	70.98
Q15417	CNN3	Calponin-3	K	6	_MTHFNKGPSYGL	__________MTHFNKGPSYGLSAEVKNKIA	Down by KD	+	2.09063	-0.687178	-0.587121	-0.801481	-0.672934	1	___1		Q15417	6	370.69
P61586	RHOA	Transforming protein RhoA	K	135	RELAKMKQEPVKP	DLRNDEHTRRELAKMKQEPVKPEEGRDMANR	Down by KD	+	2.06037	-0.861432	-0.703431	-0.970526	-0.910339	1	___1		P61586	135	205.46
P08134	RHOC;RHOB	Rho-related GTP-binding protein RhoC;Rho-related GTP-binding protein RhoB	K	135	RELAKMKQEPVRS	DLRQDEHTRRELAKMKQEPVRSEEGRDMANR;DLRSDEHVRTELARMKQEPVRTDDGRAMAVR	Down by KD	+	2.5948	-0.84555	-0.771569	-0.919533	-0.845546	1	___1		P08134;P62745	135;135	125.25
P35241	RDX	Radixin	K	162	RVLEQHKLTKEQW	LANDRLLPQRVLEQHKLTKEQWEERIQNWHE	Down by KD	+	2.74839	-0.746998	-0.700286	-0.807225	-0.733483	1	___1		P35241	162	175.91
Q9Y5C1	ANGPTL3	Angiopoietin-related protein 3	K	109	TYKLQVKNEEVKN	EEEKELRRTTYKLQVKNEEVKNMSLELNSKL	Down by KD	+	2.49972	-0.673458	-0.739228	-0.607683	-0.673463	0.999999	___1		Q9Y5C1	109	87.639
Q9UI14	RABAC1	Prenylated Rab acceptor protein 1	K	9	AQKDQQKDAEAEG	_______MAAQKDQQKDAEAEGLSGTTLLPK	Down by KD	+	2.64439	-0.678482	-0.734539	-0.622421	-0.678488	0.999998	___1		Q9UI14	9	62.999
Q9H1K0	RBSN	Rabenosyn-5	K	277	HTPDIVKLYEKLR	REQQIDEKEHTPDIVKLYEKLRLCMEKVDQK	Down by KD	+	2.70542	-0.609383	-0.6631	-0.57639	-0.588661	1	___1		Q9H1K0	277	227.94
Q9BX40	LSM14B	Protein LSM14 homolog B	K	84	TVCEPPKAQHTLP	FRGSDIKDITVCEPPKAQHTLPQDPAIVQSS	Down by KD	+	2.73652	-0.680672	-0.73123	-0.630104	-0.680683	1	___1		Q9BX40	84	197.08
P35998	PSMC2	26S protease regulatory subunit 7	K	34	GDIALLKTYGQST	DKPIRALDEGDIALLKTYGQSTYSRQIKQVE	Down by KD	+	2.41202	-0.760281	-0.842465	-0.678095	-0.760284	1	___1		P35998	34	125.23
Q12905	ILF2	Interleukin enhancer-binding factor 2	K	356	IVTPSEKAYEKPP	SEISTWDGVIVTPSEKAYEKPPEKKEGEEEE	Down by KD	+	2.04604	-0.597329	-0.69612	-0.498546	-0.597321	0.995059	___1		Q12905	356	255.37
Q9Y5T5	USP16	Ubiquitin carboxyl-terminal hydrolase 16	K	9	KKRTKGKTVPIDD	_______MGKKRTKGKTVPIDDSSETLEPVC	Down by KD	+	2.17587	-0.562215	-0.485721	-0.645187	-0.555736	1	___1		Q9Y5T5	9	200.55
Q9NPD8	UBE2T	Ubiquitin-conjugating enzyme E2 T	K	28	ITCWQDKDQMDDL	MLATEPPPGITCWQDKDQMDDLRAQILGGAN	Down by KD	+	2.81695	-0.542811	-0.510724	-0.582901	-0.534809	1	___1		Q9NPD8	28	341.13
Q9BZX2	UCK2	Uridine-cytidine kinase 2	K	78	QKAKALKGQFNFD	SFYRVLTSEQKAKALKGQFNFDHPDAFDNEL	Down by KD	+	3.81015	-0.562792	-0.572694	-0.549261	-0.566421	1	___1		Q9BZX2	78	229.1
P08243	ASNS	Asparagine synthetase [glutamine-hydrolyzing]	K	460	DSNLIPKEILWRP	KHLLRETFEDSNLIPKEILWRPKEAFSDGIT	Down by KD	+	2.25563	-0.545899	-0.475154	-0.616636	-0.545908	1	___1		P08243	460	88.561
O43242	PSMD3	26S proteasome non-ATPase regulatory subunit 3	K	38	PQDVEMKEEAATG	EQEPPPPPAPQDVEMKEEAATGGGSTGEADG	Down by KD	+	2.09623	-0.586811	-0.48221	-0.652221	-0.626001	1	___1		O43242	38	172.92
O43399	TPD52L2	Tumor protein D54	K	55	LRAELTKVEEEIV	GLTEAEEEELRAELTKVEEEIVTLRQVLAAK	Down by KD	+	3.30304	-0.586438	-0.564243	-0.585518	-0.609552	1	___1		O43399	55	207.86
Q9P0M6	H2AFY2	Core histone macro-H2A.2	K	189	FTILSSKSLVLGQ	TSEDGPGDGFTILSSKSLVLGQKLSLTQSDI	Down by KD	+	4.23268	-0.022112	-0.021819	-0.022405	-0.0221119	1	___1		Q9P0M6	189	305.7
P62316	SNRPD2	Small nuclear ribonucleoprotein Sm D2	K	8	SLLNKPKSEMTPE	________MSLLNKPKSEMTPEELQKREEEE	Down by KD	+	3.23706	-0.0201699	-0.0210137	-0.0193312	-0.0201649	0.997419	___1		P62316	8	142.35
P55072	VCP	Transitional endoplasmic reticulum ATPase	K	502	PVEHPDKFLKFGM	RELQELVQYPVEHPDKFLKFGMTPSKGVLFY	Down by KD	+	2.29455	-0.0190888	-0.021819	-0.0177237	-0.0177237	0.999937	___1		P55072	502	164.94
O43255	SIAH2	E3 ubiquitin-protein ligase SIAH2	K	13	TGPSANKPCSKQP	___MSRPSSTGPSANKPCSKQPPPQPQHTPS	Down by KD	+	2.55961	-0.0132618	-0.0144705	-0.0120534	-0.0132615	0.999907	___1		O43255	13	157.37
O43395	PRPF3	U4/U6 small nuclear ribonucleoprotein Prp3	K	139	SPGMLTKLQIKQM	EVIPGPPSESPGMLTKLQIKQMMEAATRQIE	Down by KD	+	3.35198	-0.0112584	-0.0110209	-0.0117334	-0.0110209	0.991661	___1		O43395	139	176.14
Q02241	KIF23	Kinesin-like protein KIF23	K	571	NKTLEYKIEILEK	LEIERLEKKNKTLEYKIEILEKTTTIYEEDK	Down by KD	+	3.43744	-0.0268567	-0.0259701	-0.0277485	-0.0268517	1	___1		Q02241	571	96.64
P55884	EIF3B	Eukaryotic translation initiation factor 3 subunit B	K	529	GDYLCVKVDRTPK	DCKLHWQKNGDYLCVKVDRTPKGTQGVVTNF	Down by KD	+	3.58837	-0.0262101	-0.0266312	-0.0253679	-0.0266312	1	___1		P55884	529	83.397
P35998	PSMC2	26S protease regulatory subunit 7	K	57	DIQQLLKKINELT	SRQIKQVEDDIQQLLKKINELTGIKESDTGL	Down by KD	+	2.57643	-0.0265933	-0.0293377	-0.0252211	-0.0252211	0.953791	___1		P35998	57	177.57
P11137	MAP2	Microtubule-associated protein 2	K	438	EPILTEKETELKL	RDTFTPSGQEPILTEKETELKLEEKTTISDK	Down by KD	+	2.05986	-0.0316327	-0.0375768	-0.0286606	-0.0286606	0.824334	___1		P11137	438	133.93
P11142	HSPA8;HSPA2	Heat shock cognate 71 kDa protein;Heat shock-related 70 kDa protein 2	K	108	KVQVEYKGETKSF	MVVNDAGRPKVQVEYKGETKSFYPEEVSSMV	Down by KD	+	2.79229	-0.025819	-0.0278956	-0.0247807	-0.0247807	0.999971	___1		P11142;P54652	108;109	157.34
Q92995	USP13	Ubiquitin carboxyl-terminal hydrolase 13	K	405	YSKPPVKSELIEQ	LGHGLLSGQYSKPPVKSELIEQVMKEEHKPQ	Down by KD	+	4.07773	-0.0330873	-0.0336138	-0.0325657	-0.0330823	1	___1		Q92995	405	358.48
P48643	CCT5	T-complex protein 1 subunit epsilon	K	496	GIDCLHKGTNDMK	QVKEMNPALGIDCLHKGTNDMKQQHVIETLI	Down by KD	+	2.16947	-0.0320788	-0.0294261	-0.0373843	-0.0294261	0.999317	___1		P48643	496	145.99
Q6DKI1	RPL7L1	60S ribosomal protein L7-like 1	K	163	QAKVKNKTIPLTD	VRELILKRGQAKVKNKTIPLTDNTVIEEHLG	Down by KD	+	2.73373	-0.0349056	-0.0319019	-0.0364075	-0.0364075	1	___1		Q6DKI1	163	189.9
Q99961	SH3GL1;SH3GL2;SH3GL3	Endophilin-A2;Endophilin-A1;Endophilin-A3	K	8	SVAGLKKQFYKAS	________MSVAGLKKQFYKASQLVSEKVGG	Down by KD	+	2.92902	-0.0404438	-0.0376657	-0.0418329	-0.0418329	0.645725	___1		Q99961;Q99962;Q99963	8;8;8	79.454
Q16543	CDC37	Hsp90 co-chaperone Cdc37;Hsp90 co-chaperone Cdc37, N-terminally processed	K	307	LPEELQKCFDVKD	LDPVEVYESLPEELQKCFDVKDVQMLQDAIS	Down by KD	+	2.11512	-0.0390023	-0.0330528	-0.0449551	-0.038999	0.987821	___1		Q16543	307	199.75
Q01831	XPC	DNA repair protein complementing XP-C cells	K	174	ETPEQAKTRERSE	PVKPVEIEIETPEQAKTRERSEKIKLEFETY	Down by KD	+	2.35061	-0.0390137	-0.0344854	-0.0435419	-0.0390139	1	___1		Q01831	174	133.48
P26640	VARS	Valine--tRNA ligase	K	1230	ASGYPVKVPLEVQ	AQRLRERRAASGYPVKVPLEVQEADEAKLQQ	Down by KD	+	3.59557	-0.0397209	-0.039088	-0.0409866	-0.039088	1	___1		P26640	1230	119.95
P63208	SKP1	S-phase kinase-associated protein 1	K	57	NAAILKKVIQWCT	DDPVPLPNVNAAILKKVIQWCTHHKDDPPPP	Down by KD	+	2.41378	-0.0400117	-0.0356975	-0.0443301	-0.0400073	0.57095	___1		P63208	57	265.22
P26358	DNMT1	DNA (cytosine-5)-methyltransferase 1	K	981	KYSDYIKGSNLDA	EDLYPEHYRKYSDYIKGSNLDAPEPYRIGRI	Down by KD	+	2.19405	-0.0397177	-0.0365258	-0.0461015	-0.0365258	1	___1		P26358	981	161.19
Q9UIW2	PLXNA1	Plexin-A1	K	1418	LSDLIEKNLESKN	YATGVLKQLLSDLIEKNLESKNHPKLLLRRT	Down by KD	+	2.01049	-0.0361255	-0.0423528	-0.0298974	-0.0361265	0.999999	___1		Q9UIW2	1418	234.65
Q9Y4C2	TCAF1	TRPM8 channel-associated factor 1	K	817	VRIYLSKGPNVKN	LWPPVREKRVRIYLSKGPNVKNWNAWTALET	Down by KD	+	3.2756	-0.0499058	-0.0510554	-0.0476068	-0.0510554	0.999999	___1		Q9Y4C2	817	151.5
Q99623	PHB2	Prohibitin-2	K	236	GEAEAAKMLGEAL	QRQKIVQAEGEAEAAKMLGEALSKNPGYIKL	Down by KD	+	2.24908	-0.0485608	-0.041239	-0.0522216	-0.0522216	0.999987	___1		Q99623	236	131.18
Q96AE4	FUBP1	Far upstream element-binding protein 1	K	64	YGYGGQKRPLEDG	AGTSLNSNDYGYGGQKRPLEDGDQPDAKKVA	Down by KD	+	5.34965	-0.0494271	-0.0496361	-0.0493225	-0.0493225	1	___1		Q96AE4	64	347.31
Q93077	HIST1H2AC;HIST3H2A;HIST1H2AB	Histone H2A type 1-C;Histone H2A type 3;Histone H2A type 1-B/E	K	119	QAVLLPKKTESHH	AQGGVLPNIQAVLLPKKTESHHKAKGK____	Down by KD	+	2.30723	-0.0476892	-0.0500393	-0.0519674	-0.0410609	1	___1		Q93077;Q7L7L0;P04908	119;119;119	381.74
Q6FI13	HIST2H2AA3	Histone H2A type 2-A	K	119	QAVLLPKKTESHH	AQGGVLPNIQAVLLPKKTESHHKAKGK____	Down by KD	+	2.30723	-0.0476892	-0.0500393	-0.0519674	-0.0410609	1	___1		Q6FI13	119	381.74
P61326	MAGOH;MAGOHB	Protein mago nashi homolog;Protein mago nashi homolog 2	K	114	IDVNQSKDPEGLR	FTTSKIGSLIDVNQSKDPEGLRVFYYLVQDL	Down by KD	+	4.40359	-0.0465486	-0.0470552	-0.0460419	-0.0465485	1	___1		P61326;Q96A72	114;116	137.19
P48643	CCT5	T-complex protein 1 subunit epsilon	K	261	FEPPKPKTKHKLD	AKIAILTCPFEPPKPKTKHKLDVTSVEDYKA	Down by KD	+	2.91586	-0.0461183	-0.0433337	-0.0489047	-0.0461165	0.617779	___1		P48643	261	88.552
P45974	USP5	Ubiquitin carboxyl-terminal hydrolase 5	K	586	LDWVPKKLDVSIE	IQIKKFTFGLDWVPKKLDVSIEMPEELDISQ	Down by KD	+	2.77	-0.0447689	-0.0415656	-0.0479647	-0.0447765	1	___1		P45974	586	349.47
P26599	PTBP1	Polypyrimidine tract-binding protein 1	K	65	RVIHIRKLPIDVT	DSRSAGVPSRVIHIRKLPIDVTEGEVISLGL	Down by KD	+	2.44497	-0.0549893	-0.0582927	-0.0483824	-0.0582927	1	___1		P26599	65	231.91
O76021	RSL1D1	Ribosomal L1 domain-containing protein 1	K	374	LVPIGKKTPANEK	NESEDEIPQLVPIGKKTPANEKVEIQKHATG	Down by KD	+	2.36187	-0.0501316	-0.0558762	-0.0443896	-0.0501289	0.568362	___1		O76021	374	113.33
O95630	STAMBP	STAM-binding protein	K	107	PKAEELKAELLKR	VKKLKEIAFPKAEELKAELLKRYTKEYTEYN	Down by KD	+	4.84074	-0.047085	-0.0467273	-0.0472639	-0.0472639	1	___1		O95630	107	156.48
Q9NZ32	ACTR10	Actin-related protein 10	K	13	LGSGGEKTAVVID	___MPLYEGLGSGGEKTAVVIDLGEAFTKCG	Down by KD	+	2.37633	-2.37582	-2.10818	-2.6435	-2.3758	1	___1		Q9NZ32	13	62.823
A6QL63	BTBD11	Ankyrin repeat and BTB/POZ domain-containing protein BTBD11	K	850	CLLKEFKTIQEEE	QQHRRPLIQCLLKEFKTIQEEEYTEELVTQG	Down by KD	+	3.06218	-1.78921	-1.8805	-1.69792	-1.78921	0.943507	___1		A6QL63	850	46.606
Q8WU20	FRS2	Fibroblast growth factor receptor substrate 2	K	250	LEPEGVKFVLGPT	IEDRDPQILLEPEGVKFVLGPTPVQKQLMEK	Down by KD	+	2.38208	-1.45868	-1.62193	-1.29545	-1.45866	0.99998	___1		Q8WU20	250	133.23
Q9UMX0	UBQLN1	Ubiquilin-1	K	62	SSVQQFKEEISKR	KEEFAVPENSSVQQFKEEISKRFKSHTDQLV	Down by KD	+	1.98556	-0.00754616	-0.00831944	-0.0059996	-0.00831944	0.999872	___1		Q9UMX0	62	204.04
P51532	SMARCA4;SMARCA2	Transcription activator BRG1;Probable global transcription activator SNF2L2	K	1349	LPSWIIKDDAEVE	KPRLMEEDELPSWIIKDDAEVERLTCEEEEE	Up by KD	+	2.23345	0.00595066	0.0067647	0.00518438	0.00590291	1	___1		P51532;P51531	1349;1286	162.76
P12270	TPR	Nucleoprotein TPR	K	1191	SLSEEGKSQEQIL	EGVQGPLNVSLSEEGKSQEQILEILRFIRRE	Up by KD	+	2.99474	0.00398591	0.00417777	0.00374607	0.00403388	1	___1		P12270	1191	321.38
P46013	MKI67	Antigen KI-67	K	892	KLPVESKSEETNT	RSTEFRNIQKLPVESKSEETNTEIVECILKR	Up by KD	+	2.38855	0.00129788	0.00144204	0.00115371	0.00129788	1	___1		P46013	892	159.7
Q9Y3B4	SF3B6	Splicing factor 3B subunit 6	K	116	LKLLKEKYGINTD	MDTKKKEEQLKLLKEKYGINTDPPK______	Up by KD	+	3.12638	1.12501	1.09424	1.18656	1.09424	1	___1		Q9Y3B4	116	121.9
Q9Y3B4	SF3B6	Splicing factor 3B subunit 6	K	111	KKEEQLKLLKEKY	RAFQKMDTKKKEEQLKLLKEKYGINTDPPK_	Up by KD	+	2.72724	1.04298	1.12128	0.964657	1.04299	0.999999	___1		Q9Y3B4	111	128.61
Q8WXW3	PIBF1	Progesterone-induced-blocking factor 1	K	461	EFLHQSKLKSFES	QLSTESKVTEFLHQSKLKSFESERVQLLQEE	Up by KD	+	2.93686	1.03785	1.09903	0.976657	1.03787	0.999997	___1		Q8WXW3	461	215.83
Q86Y13	DZIP3	E3 ubiquitin-protein ligase DZIP3	K	29	TENKLEKSSGQLN	AVEDQRKEETENKLEKSSGQLNKQENDIPTD	Up by KD	+	2.36727	1.02634	1.1432	0.909504	1.0263	1	___1		Q86Y13	29	178.84
Q86Y13	DZIP3	E3 ubiquitin-protein ligase DZIP3	K	1066	LKDAYGKSLSELT	KELTDFLRKLKDAYGKSLSELTFDEIVCKIS	Up by KD	+	2.46161	0.973766	1.08536	0.941181	0.89476	1	___1		Q86Y13	1066	145.48
Q86T82	USP37	Ubiquitin carboxyl-terminal hydrolase 37	K	692	CPIEPDKSELENS	EDLEKDSKLCPIEPDKSELENSGFDRMSEEE	Up by KD	+	5.52831	1.04423	1.0411	1.04733	1.04425	1	___1		Q86T82	692	123.14
Q15691	MAPRE1	Microtubule-associated protein RP/EB family member 1	K	148	VAPALNKPKKPLT	QETAVAPSLVAPALNKPKKPLTSSSAAPQRP	Up by KD	+	2.00082	1.3603	1.08644	1.49723	1.49723	0.861026	___1		Q15691	148	204.35
P62081	RPS7	40S ribosomal protein S7	K	160	IKVHLDKAQQNNV	RVKLDGSRLIKVHLDKAQQNNVEHKVETFSG	Up by KD	+	2.24564	1.02321	0.889084	1.15737	1.02318	0.999882	___1		P62081	160	58.595
Q15051	IQCB1	IQ calmodulin-binding motif-containing protein 1	K	255	RQSTCYKGLRRLL	SHQEILILLRQSTCYKGLRRLLSKQETGTEF	Up by KD	+	2.96022	1.01086	1.07368	0.999567	0.959325	1	___1		Q15051	255	47.808
Q8N9N8	EIF1AD	Probable RNA-binding protein EIF1AD	K	98	HVRSLQKEGFWPE	EISFVLCKDHVRSLQKEGFWPEAFSEVAEKH	Up by KD	+	3.1074	2.06838	1.9682	2.16855	2.0684	1	___1		Q8N9N8	98	92.474
Q9Y2K7	KDM2A	Lysine-specific demethylase 2A	K	700	EEAVQAKVLRPLR	QKRKMEESDEEAVQAKVLRPLRSCDEPLTPP	Up by KD	+	4.77664	1.86119	1.87436	1.848	1.8612	1	___1		Q9Y2K7	700	114.01
Q8WUD1	RAB2B	Ras-related protein Rab-2B	K	165	AFINTAKEIYRKI	AKTACNVEEAFINTAKEIYRKIQQGLFDVHN	Up by KD	+	2.48814	3.60903	3.25179	3.96625	3.60905	1	___1		Q8WUD1	165	157.54
Q9Y265	RUVBL1	RuvB-like 1	K	441	ELFYDAKSSAKIL	EKEHVEEISELFYDAKSSAKILADQQDKYMK	Up by KD	+	2.34375	3.53699	3.78094	3.0592	3.77083	0.995228	___1		Q9Y265	441	196.22
Q13526	PIN1	Peptidyl-prolyl cis-trans isomerase NIMA-interacting 1	K	117	SDCSSAKARGDLG	DFESLASQFSDCSSAKARGDLGAFSRGQMQK	Up by KD	+	3.1596	0.0198203	0.0187766	0.0203421	0.0203421	1	___1		Q13526	117	402.67
P46821	MAP1B	Microtubule-associated protein 1B;MAP1B heavy chain;MAP1 light chain LC1	K	550	SLKPAAKPLPSKS	LKQRADSRESLKPAAKPLPSKSVRKESKEET	Up by KD	+	3.23816	0.0154499	0.0160683	0.0147838	0.0154976	0.997448	___1		P46821	550	74.649
P16401	HIST1H1B	Histone H1.5	K	67	SLAALKKALAAGG	AASKERNGLSLAALKKALAAGGYDVEKNNSR	Up by KD	+	2.11492	0.00867766	0.0102069	0.00791302	0.00791302	1	___1		P16401	67	196.16
O43164	PJA2	E3 ubiquitin-protein ligase Praja-2	K	320	VRPKVRKLISSSQ	NHGSSPEQVVRPKVRKLISSSQVDQETGFNR	Up by KD	+	2.08689	0.0192966	0.0210533	0.015783	0.0210533	1	___1		O43164	320	391.61
O75131	CPNE3	Copine-3	K	253	FECINEKKRQKKK	EASRSSPVEFECINEKKRQKKKSYKNSGVIS	Up by KD	+	2.9346	0.014498	0.013641	0.0153548	0.0144981	0.99296	___1		O75131	253	237.84
P62979	RPS27A	Ubiquitin-40S ribosomal protein S27a;Ubiquitin;40S ribosomal protein S27a	K	152	LTYCFNKPEDK__	DRHYCGKCCLTYCFNKPEDK___________	Up by KD	+	2.00861	0.0234171	0.0193461	0.0274371	0.0234682	0.999999	___1		P62979	152	86.014
P60709	ACTB;POTEE;ACTG1	Actin, cytoplasmic 1;Actin, cytoplasmic 1, N-terminally processed;POTE ankyrin domain family member E;Actin, cytoplasmic 2;Actin, cytoplasmic 2, N-terminally processed	K	215	VRDIKEKLCYVAL	FTTTAEREIVRDIKEKLCYVALDFEQEMATA	Up by KD	+	3.83278	0.0272483	0.0265876	0.0275787	0.0275787	1	___1		P60709;Q6S8J3;P63261	215;915;215	287.25
P52948	NUP98	Nuclear pore complex protein Nup98-Nup96;Nuclear pore complex protein Nup98;Nuclear pore complex protein Nup96	K	1019	FSRLPSKADTSQE	DVDMALDQRFSRLPSKADTSQEICSPRLPIS	Up by KD	+	3.11348	0.0236099	0.0247452	0.0224743	0.0236102	1	___1		P52948	1019	188.44
P48681	NES	Nestin	K	587	EDLETLKSLEKEN	NQECPRSLEEDLETLKSLEKENKELLKDVEV	Up by KD	+	3.31276	0.0298883	0.0305479	0.0285691	0.0305479	0.989947	___1		P48681	587	212.38
P29966	MARCKS	Myristoylated alanine-rich C-kinase substrate	K	87	SPSAAEKGEPAAA	PAAAGSGAASPSAAEKGEPAAAAAPEAGASP	Up by KD	+	2.55095	0.0306873	0.0335111	0.0278618	0.0306892	1	___1		P29966	87	178.9
P29401	TKT	Transketolase	K	319	DKIATRKAYGQAL	PSLPSYKVGDKIATRKAYGQALAKLGHASDR	Up by KD	+	2.06042	0.0210031	0.0170666	0.0231843	0.0227584	1	___1		P29401	319	148.38
P09651	HNRNPA1	Heterogeneous nuclear ribonucleoprotein A1;Heterogeneous nuclear ribonucleoprotein A1, N-terminally processed	K	3	____MSKSESPKE	_____________MSKSESPKEPEQLRKLFI	Up by KD	+	2.60578	0.0264921	0.0251707	0.0291349	0.0251707	1	___1		P09651	3	198.49
O60814	HIST1H2BK;H2BFS	Histone H2B type 1-K;Histone H2B type F-S	K	121	GTKAVTKYTSAK_	ELAKHAVSEGTKAVTKYTSAK__________	Up by KD	+	3.42957	0.0254539	0.0246034	0.0263043	0.0254541	1	___1		O60814;P57053	121;121	185.72
O14828	SCAMP3	Secretory carrier-associated membrane protein 3	K	101	ATAELLKKQEELN	YSTQASAAAATAELLKKQEELNRKAEELDRR	Up by KD	+	1.9478	0.026346	0.0214797	0.0312541	0.0263043	0.991144	___1		O14828	101	361.39
O43663	PRC1	Protein regulator of cytokinesis 1	K	524	LPPSGSKPVAAST	TVYHSPVSRLPPSGSKPVAASTCSGKKTPRT	Up by KD	+	2.33147	0.0274347	0.0306892	0.0241777	0.0274371	1	___1		O43663	524	100.04
Q9NX63	CHCHD3	MICOS complex subunit MIC19	K	76	LALEQAKKESEDQ	ELKRRVAEELALEQAKKESEDQKRLKQAKEL	Up by KD	+	6.18106	0.0569534	0.0568609	0.0569996	0.0569996	0.924507	___1		Q9NX63	76	185.29
Q9H2M9	RAB3GAP2	Rab3 GTPase-activating protein non-catalytic subunit	K	1363	TAKLVNKVIELLP	QNTEVPIATTAKLVNKVIELLPEKHGQYGLA	Up by KD	+	2.73389	0.0585661	0.0629506	0.0542234	0.0585242	1	___1		Q9H2M9	1363	140.01
Q8IVM0	CCDC50	Coiled-coil domain-containing protein 50	K	181	DAEIARKLQEEEL	MAHRDQEWYDAEIARKLQEEELLATQVDMRA	Up by KD	+	2.06396	0.0577188	0.0676387	0.0490731	0.0564447	1	___1		Q8IVM0	181	398.97
P63208	SKP1	S-phase kinase-associated protein 1	K	142	RKTFNIKNDFTEE	IKGKTPEEIRKTFNIKNDFTEEEEAQVRKEN	Up by KD	+	5.55278	0.0552882	0.0554733	0.0551957	0.0551957	1	___1		P63208	142	309.93
A3KN83	SBNO1	Protein strawberry notch homolog 1	K	925	ILNITEKQRFMDG	RSELDVPVEILNITEKQRFMDGDKNIAIISE	Up by KD	+	2.2865	0.0592503	0.0666747	0.0518593	0.0592169	1	___1		A3KN83	925	119.96
P06753	TPM3	Tropomyosin alpha-3 chain	K	169	YEEVARKLVIIEG	HIAEEADRKYEEVARKLVIIEGDLERTEERA	Up by KD	+	3.23945	0.061383	0.0643311	0.059909	0.059909	1	___1		P06753	169	105.17
Q7Z6Z7	HUWE1	E3 ubiquitin-protein ligase HUWE1	K	2671	DCVSVVKVSIVNH	KVLDAESMHDCVSVVKVSIVNHLEFLRDEEL	Up by KD	+	2.3077	0.0527309	0.0453032	0.0564447	0.0564447	1	___1		Q7Z6Z7	2671	220.5
Q8N684	CPSF7	Cleavage and polyadenylation specificity factor subunit 7	K	342	EFEDIMKRNRAIS	PPPSTVSEAEFEDIMKRNRAISSSAISKAVS	Up by KD	+	2.34143	0.0580518	0.0501883	0.0619835	0.0619835	1	___1		Q8N684	342	154.55
Q8N9Z2	CCDC71L	Coiled-coil domain-containing protein 71L	K	54	SLADSTKALGDAF	KVVYSRSQLSLADSTKALGDAFKLFMPRSTE	Up by KD	+	2.81558	0.0712538	0.0684644	0.0768327	0.0684644	1	___1		Q8N9Z2	54	228.17
Q14202	ZMYM3	Zinc finger MYM-type protein 3	K	920	ETIEELKVKIPSN	TLESTDKIVETIEELKVKIPSNPLEADILAM	Up by KD	+	2.6444	0.0727607	0.0692898	0.0797024	0.0692898	0.996698	___1		Q14202	920	162.88
P60228	EIF3E	Eukaryotic translation initiation factor 3 subunit E	K	35	KEIYNEKELLQGK	FPLLEFLSVKEIYNEKELLQGKLDLLSDTNM	Up by KD	+	2.02274	0.07611	0.0614305	0.0858326	0.081067	1	___1		P60228	35	294.24
P62979	UBC;UBB;RPS27A;UBA52	Polyubiquitin-C;Ubiquitin;Polyubiquitin-B;Ubiquitin;Ubiquitin-40S ribosomal protein S27a;Ubiquitin;40S ribosomal protein S27a;Ubiquitin-60S ribosomal protein L40;Ubiquitin;60S ribosomal protein L40	K	48	RLIFAGKQLEDGR	KEGIPPDQQRLIFAGKQLEDGRTLSDYNIQK	Up by KD	+	2.44748	0.067398	0.0593554	0.0720372	0.0708015	1	___1		P0CG48;P0CG47;P62979;P62987	48;48;48;48	442.7
O75821	EIF3G	Eukaryotic translation initiation factor 3 subunit G	K	148	EEDPMNKLKGQKI	SKEDLNCQEEEDPMNKLKGQKIVSCRICKGD	Up by KD	+	1.99139	0.0657252	0.0532504	0.0761487	0.0677764	0.999363	___1		O75821	148	336.33
O15511	ARPC5	Actin-related protein 2/3 complex subunit 5	K	93	KANDIEKAVQSLD	IVLKVLISFKANDIEKAVQSLDKNGVDLLMK	Up by KD	+	2.71971	0.0681372	0.0629506	0.0732718	0.0681893	1	___1		O15511	93	132.31
O43719	HTATSF1	HIV Tat-specific factor 1	K	221	VAKFQLKGEYDAS	IRGYKLHVEVAKFQLKGEYDASKKKKKCKDY	Up by KD	+	2.32063	0.0723856	0.0673633	0.0824301	0.0673633	1	___1		O43719	221	132.32
Q9C0F1	CEP44	Centrosomal protein of 44 kDa	K	374	KMERMKKMFEETA	EISEETTIQKMERMKKMFEETAELLKCPNHY	Up by KD	+	4.12225	0.0641929	0.0651587	0.0632269	0.0641931	1	___1		Q9C0F1	374	125.74
Q8NC51	SERBP1	Plasminogen activator inhibitor 1 RNA-binding protein	K	68	NSNAAGKQLRKES	SAAQAAAQTNSNAAGKQLRKESQKDRKNPLP	Up by KD	+	2.59978	0.0652432	0.0590784	0.070252	0.0663992	1	___1		Q8NC51	68	475.81
P48681	NES	Nestin	K	547	LEKETLKSLGEEI	KEIQDSQVPLEKETLKSLGEEIQESLKTLEN	Up by KD	+	2.00118	0.0596533	0.0504668	0.0709388	0.0575542	1	___1		P48681	547	238.13
P18124	RPL7	60S ribosomal protein L7	K	9	GVEEKKKEVPAVP	_______MEGVEEKKKEVPAVPETLKKKRRN	Up by KD	+	3.00425	0.0657072	0.0621218	0.0692898	0.0657101	0.5	___1		P18124	9	60.196
P18124	RPL7	60S ribosomal protein L7	K	8	EGVEEKKKEVPAV	________MEGVEEKKKEVPAVPETLKKKRR	Up by KD	+	3.00425	0.0657072	0.0621218	0.0692898	0.0657101	0.5	___1		P18124	8	60.196
P67809	YBX3;YBX1	Y-box-binding protein 3;Nuclease-sensitive element-binding protein 1	K	92	VHQTAIKKNNPRK	RNDTKEDVFVHQTAIKKNNPRKYLRSVGDGE	Up by KD	+	2.45833	0.0608684	0.0536674	0.064469	0.064469	1	___1		P16989;P67809	124;92	290.6
P13010	XRCC5	X-ray repair cross-complementing protein 5	K	545	LIEAKKKDQVTAQ	LSKIKTLFPLIEAKKKDQVTAQEIFQDNHED	Up by KD	+	3.17391	0.0639152	0.06226	0.0672257	0.06226	0.815043	___1		P13010	545	402.32
O00429	DNM1L	Dynamin-1-like protein	K	597	GMLKTSKAEELLA	QEPTTGNWRGMLKTSKAEELLAEEKSKPIPI	Up by KD	+	6.27296	0.0630427	0.0630887	0.0629506	0.0630887	1	___1		O00429	597	140.24
P16402	HIST1H1E;HIST1H1D	Histone H1.4;Histone H1.3	K	35	AGAAKRKASGPPV	PVKKKARKSAGAAKRKASGPPVSELITKAVA;VKKKAKKAGATAGKRKASGPPVSELITKAVA	Up by KD	+	2.55166	0.065518	0.0586628	0.067914	0.0699771	1	___1		P10412;P16402	34;35	196.15
Q9Y6Y8	SEC23IP	SEC23-interacting protein	K	931	ESPDFSKDEDYLG	QVVEAEKVVESPDFSKDEDYLGKVGMLNGGR	Up by KD	+	2.18324	0.0714647	0.0809305	0.0608775	0.072586	1	___1		Q9Y6Y8	931	215.34
Q9Y696	CLIC4	Chloride intracellular channel protein 4	K	90	VKTDVNKIEEFLE	PPFITFNSEVKTDVNKIEEFLEEVLCPPKYL	Up by KD	+	3.634	0.0677756	0.0695647	0.0659858	0.0677764	1	___1		Q9Y696	90	123.55
Q9Y2S6	TMA7;EXOG	Translation machinery-associated protein 7;Nuclease EXOG, mitochondrial	K	44	KKLEELKAKAAGK	FKQKQKEEQKKLEELKAKAAGKGPLATGGIK	Up by KD	+	2.61075	0.0680897	0.0739573	0.06226	0.0680517	0.998941	___1		Q9Y2S6;Q9Y2C4	44;355	143.45
Q9UBB4	ATXN10	Ataxin-10	K	438	NQDLIAKMEEQGL	RNLTEDNSQNQDLIAKMEEQGLADASLLKKV	Up by KD	+	5.30105	0.0709388	0.0706641	0.0712136	0.0709388	1	___1		Q9UBB4	438	376.73
Q9NS91	RAD18	E3 ubiquitin-protein ligase RAD18	K	328	SVMVFTKDQTEKE	RLEASKLNESVMVFTKDQTEKEIDEIHSKYR	Up by KD	+	2.07432	0.0743357	0.0812032	0.0606008	0.0812032	0.999769	___1		Q9NS91	328	146.45
Q96SN8	CDK5RAP2	CDK5 regulatory subunit-associated protein 2	K	737	QSNEIMKDLSKGG	NFLSDQHLQQSNEIMKDLSKGGCKNGYLRHT	Up by KD	+	2.39809	0.068268	0.075738	0.0607391	0.0683268	0.995639	___1		Q96SN8	737	248.58
Q96S55	WRNIP1	ATPase WRNIP1	K	286	IIASNSKKHSIRF	GCGKTTLAHIIASNSKKHSIRFVTLSATNAK	Up by KD	+	2.4318	0.0714749	0.0790197	0.0639171	0.0714881	0.915274	___1		Q96S55	286	157.52
Q6VMQ6	ATF7IP	Activating transcription factor 7-interacting protein 1	K	454	ELTCFSKTSLLPI	LEKLAPSEDELTCFSKTSLLPIDETNPDLEE	Up by KD	+	3.19655	0.0672695	0.0706641	0.0655723	0.0655723	1	___1		Q6VMQ6	454	84.905
Q5T4S7	UBR4	E3 ubiquitin-protein ligase UBR4	K	1150	AETDPHKSSEITK	LDEHFSKMAAETDPHKSSEITKNLLPATLQL	Up by KD	+	4.98478	0.0711218	0.0706641	0.0713507	0.0713507	0.996897	___1		Q5T4S7	1150	107.98
P26038	MSN	Moesin	K	72	TAQDVRKESPLLF	TWLKLNKKVTAQDVRKESPLLFKFRAKFYPE	Up by KD	+	2.85997	0.0703846	0.0749164	0.065848	0.0703893	1	___1		P26038	72	138.78
P68036	UBE2L3	Ubiquitin-conjugating enzyme E2 L3	K	131	LAEEYSKDRKKFC	QPEHPLRADLAEEYSKDRKKFCKNAEEFTKK	Up by KD	+	3.48407	0.0683258	0.0708015	0.067088	0.067088	1	___1		P68036	131	143.89
Q9Y282	ERGIC3	Endoplasmic reticulum-Golgi intermediate compartment protein 3	K	15	QFDAYPKTLEDFR	_MEALGKLKQFDAYPKTLEDFRVKTCGGATV	Up by KD	+	2.29681	0.0642246	0.0721745	0.0563061	0.0641931	1	___1		Q9Y282	15	149.96
P55036	PSMD4	26S proteasome non-ATPase regulatory subunit 4	K	40	NIVCHSKTRSNPE	RLQAQQDAVNIVCHSKTRSNPENNVGLITLA	Up by KD	+	2.3789	0.05097	0.0564447	0.0450235	0.0514416	1	___1		P55036	40	202.18
P16403	HIST1H1C	Histone H1.2	K	34	AGGTPRKASGPPV	PVKKKAAKKAGGTPRKASGPPVSELITKAVA	Up by KD	+	2.29585	0.0516643	0.0586628	0.0461418	0.0501883	1	___1		P16403	34	196.15
P43487	RANBP1	Ran-specific GTPase-activating protein	K	183	AEKVAEKLEALSV	KAGSGKNDHAEKVAEKLEALSVKEETKEDAE	Up by KD	+	2.06155	0.0505907	0.0553346	0.0411028	0.0553346	1	___1		P43487	183	156.51
Q14103	HNRNPD	Heterogeneous nuclear ribonucleoprotein D0	K	197	PDTPEEKIREYFG	KKIFVGGLSPDTPEEKIREYFGGFGEVESIE	Up by KD	+	2.6853	0.0470233	0.0513026	0.0448837	0.0448837	1	___1		Q14103	197	224.66
Q07020	RPL18	60S ribosomal protein L18	K	99	QEVPKLKVCALRV	GTITDDVRVQEVPKLKVCALRVTSRARSRIL	Up by KD	+	2.7388	0.0471167	0.0506061	0.0436244	0.0471196	0.718108	___1		Q07020	99	81.119
P35249	RFC4	Replication factor C subunit 4	K	221	AKKENVKISDEGI	IQQQRLLDIAKKENVKISDEGIAYLVKVSEG	Up by KD	+	2.22047	0.0450616	0.0511633	0.038998	0.0450235	1	___1		P35249	221	99.927
P16401	HIST1H1B	Histone H1.5	K	78	GGYDVEKNNSRIK	AALKKALAAGGYDVEKNNSRIKLGLKSLVSK	Up by KD	+	2.16582	0.046597	0.0504668	0.0388575	0.0504668	1	___1		P16401	78	326.43
P0C0S5	H2AFZ;H2AFV	Histone H2A.Z;Histone H2A.V	K	116	VIPHIHKSLIGKK	IKATIAGGGVIPHIHKSLIGKKGQQKTV___	Up by KD	+	2.43884	0.0454844	0.0482362	0.0399806	0.0482362	0.997898	___1		P0C0S5;Q71UI9	116;116	100.02
P07900	HSP90AA1	Heat shock protein HSP 90-alpha	K	446	QFSKNIKLGIHED	KENYKKFYEQFSKNIKLGIHEDSQNRKKLSE	Up by KD	+	2.34799	0.043012	0.0487942	0.040121	0.040121	1	___1		P07900	446	72.006
P09429	HMGB1;SP100	High mobility group protein B1;Nuclear autoantigen Sp-100	K	76	HYEREMKTYIPPK	EDMAKADKAHYEREMKTYIPPKGEKKKKFKD;EDMAKADKARYEREMKTYIPPKGETKKKFKD	Up by KD	+	3.68578	0.0477241	0.0489337	0.0465609	0.0476779	0.999815	___1		P09429;P23497	76;750	38.303
Q92600	RQCD1	Cell differentiation protein RCD1 homolog	K	267	TFAQVLKDDTTTK	CLPDQLKDTTFAQVLKDDTTTKRWLAQLVKN	Up by KD	+	1.95051	0.0411829	0.032524	0.0468402	0.0441843	1	___1		Q92600	267	271.6
P07814	EPRS	Bifunctional glutamate/proline--tRNA ligase;Glutamate--tRNA ligase;Proline--tRNA ligase	K	186	KKQDVGKFVELPG	TTKARVAPEKKQDVGKFVELPGAEMGKVTVR	Up by KD	+	2.03916	0.040391	0.033652	0.0471196	0.0404014	0.999926	___1		P07814	186	108.94
P27816	MAP4	Microtubule-associated protein 4	K	933	TSAPDLKNVRSKV	PRLSRLATNTSAPDLKNVRSKVGSTENIKHQ	Up by KD	+	2.3316	0.0415645	0.0387171	0.0472592	0.0387171	1	___1		P27816	933	177.44
Q9ULT8	HECTD1	E3 ubiquitin-protein ligase HECTD1	K	255	GPSSACKPGRSTT	MAAAGGTVSGPSSACKPGRSTTGAPSTTADS	Up by KD	+	2.44948	0.0368399	0.0346383	0.041243	0.0346383	1	___1		Q9ULT8	255	352.01
Q9H6K1	C6orf106	Uncharacterized protein C6orf106	K	228	SDENNLKDPGGSE	FASPQKNRQSDENNLKDPGGSEFDSISKNTW	Up by KD	+	3.3363	0.0359519	0.037312	0.0346383	0.0359054	1	___1		Q9H6K1	228	218.78
Q08209	PPP3CA	Serine/threonine-protein phosphatase 2B catalytic subunit alpha isoform	K	32	SHRLTAKEVFDND	VVKAVPFPPSHRLTAKEVFDNDGKPRVDILK	Up by KD	+	2.64415	0.0393231	0.0366088	0.0384361	0.0429245	1	___1		Q08209	32	270.32
P78347	GTF2I	General transcription factor II-I	K	752	GEALGLKQAVKVP	VENLFNEKCGEALGLKQAVKVPFALFESFPE	Up by KD	+	2.41663	0.0340718	0.0298416	0.0361869	0.0361869	0.999804	___1		P78347	752	133.99
P49366	DHPS	Deoxyhypusine synthase	K	366	DAFMHEKNED___	VAETFAQKMDAFMHEKNED____________	Up by KD	+	5.33481	0.0377336	0.037593	0.0378742	0.0377336	1	___1		P49366	366	202.44
P06733	ENO1	Alpha-enolase	K	92	EQEKIDKLMIEMD	LVSKKLNVTEQEKIDKLMIEMDGTENKSKFG	Up by KD	+	5.75951	0.0355769	0.0356239	0.0354831	0.0356239	1	___1		P06733	92	134.9
P27816	MAP4	Microtubule-associated protein 4	K	352	KDVTLLKETERAS	PTETEVAPAKDVTLLKETERASPIKMDLAPS	Up by KD	+	2.26921	0.0319088	0.0295589	0.0366088	0.0295589	1	___1		P27816	352	152.34
Q9Y295	DRG1	Developmentally-regulated GTP-binding protein 1	K	126	GIIEGAKDGKGRG	AKIQLLDLPGIIEGAKDGKGRGRQVIAVART	Up by KD	+	2.1845	0.55857	0.479955	0.637193	0.558562	0.965699	___1		Q9Y295	126	141.13
Q9BZL1	UBL5	Ubiquitin-like protein 5	K	41	TGTRWNKIVLKKW	DLKKLIAAQTGTRWNKIVLKKWYTIFKDHVS	Up by KD	+	2.35752	0.556861	0.492725	0.620962	0.556895	1	___1		Q9BZL1	41	138.62
Q96DN5	TBC1D31	TBC1 domain family member 31	K	866	EEHMFHKLIEAGE	DAYRRKVDLEEHMFHKLIEAGETQSQKTQKV	Up by KD	+	1.99212	0.535589	0.441271	0.629939	0.535555	1	___1		Q96DN5	866	260.56
Q15691	MAPRE1	Microtubule-associated protein RP/EB family member 1	K	204	QQVNVLKLTVEDL	GDDEAAELMQQVNVLKLTVEDLEKERDFYFG	Up by KD	+	2.58817	0.53924	0.491699	0.586789	0.539233	0.999996	___1		Q15691	204	280.97
P63241	EIF5A;EIF5AL1;EIF5A2	Eukaryotic translation initiation factor 5A-1;Eukaryotic translation initiation factor 5A-1-like;Eukaryotic translation initiation factor 5A-2	K	68	DIFTGKKYEDICP	HAKVHLVGIDIFTGKKYEDICPSTHNMDVPN	Up by KD	+	2.50636	0.557825	0.496513	0.598651	0.578311	1	___1		P63241;Q6IS14;Q9GZV4	68;68;68	331.63
P29692	EEF1D	Elongation factor 1-delta	K	280	DIAAFNKI_____	KFEEHVQSVDIAAFNKI______________	Up by KD	+	2.2605	0.529561	0.461319	0.597793	0.529571	1	___1		P29692	280	84.41
P52209	PGD	6-phosphogluconate dehydrogenase, decarboxylating	K	309	KLKGPQKFQFDGD	KDERIQASKKLKGPQKFQFDGDKKSFLEDIR	Up by KD	+	1.93847	0.55031	0.447103	0.653519	0.55031	0.999673	___1		P52209	309	46.063
Q92598	HSPH1	Heat shock protein 105 kDa	K	697	KLEELMKIGTPVK	DQAKQAYVDKLEELMKIGTPVKVRFQEAEER	Up by KD	+	1.94099	0.587013	0.477263	0.696795	0.586981	0.999942	___1		Q92598	697	71.176
O75665	OFD1	Oral-facial-digital syndrome 1 protein	K	547	DLKLQLKQTQTAL	VKSLTTQVADLKLQLKQTQTALENEVYCNPK	Up by KD	+	2.13647	0.588725	0.501108	0.676358	0.588709	1	___1		O75665	547	228.49
P22234	PAICS	Multifunctional protein ADE2;Phosphoribosylaminoimidazole-succinocarboxamide synthase;Phosphoribosylaminoimidazole carboxylase	K	53	KNHLEGKAAISNK	QITAGNAARKNHLEGKAAISNKITSCIFQLL	Up by KD	+	1.93416	0.607207	0.509037	0.73292	0.579663	0.999953	___1		P22234	53	83.53
Q9Y6I3	EPN1	Epsin-1	K	11	SLRRQMKNIVHNY	_____MSTSSLRRQMKNIVHNYSEAEIKVRE	Up by KD	+	3.23108	0.573855	0.547351	0.594453	0.579759	1	___1		Q9Y6I3	11	129.38
Q9UQE7	SMC3	Structural maintenance of chromosomes protein 3	K	999	FSEQKEKLIKRQE	KKALDQFVNFSEQKEKLIKRQEELDRGYKSI	Up by KD	+	2.94361	0.585781	0.551491	0.620023	0.585828	0.765858	___1		Q9UQE7	999	170.79
Q9NPA3	MID1IP1	Mid1-interacting protein 1	K	124	GSAWKSKDILVDL	PPPPAGSEEGSAWKSKDILVDLGHLEGADAG	Up by KD	+	2.40636	0.58383	0.547154	0.657183	0.547154	1	___1		Q9NPA3	124	148.66
P63010	AP2B1	AP-2 complex subunit beta	K	5	__MTDSKYFTTNK	___________MTDSKYFTTNKKGEIFELKA	Up by KD	+	2.90799	0.596596	0.575603	0.638584	0.575603	1	___1		P63010	5	182.98
P36578	RPL4	60S ribosomal protein L4	K	364	AAALQAKSDEKAA	LRVDKAAAAAAALQAKSDEKAAVAGKKPVVG	Up by KD	+	5.846	0.582491	0.583712	0.581303	0.58246	0.999432	___1		P36578	364	234.3
P52209	PGD	6-phosphogluconate dehydrogenase, decarboxylating	K	59	VGAQSLKEMVSKL	ANEAKGTKVVGAQSLKEMVSKLKKPRRIILL	Up by KD	+	3.05755	0.567447	0.538339	0.596554	0.567448	0.999929	___1		P52209	59	103.75
O75121	MFAP3L;MFAP3	Microfibrillar-associated protein 3-like;Microfibril-associated glycoprotein 3	K	221	KTLELAKVTQFKT	KRIPIITSAKTLELAKVTQFKTMEFARYIEE	Up by KD	+	2.56549	0.59706	0.534659	0.62826	0.62826	0.999949	___1		O75121;P55082	221;219	111.65
Q9UL63	MKLN1	Muskelin	K	78	TFGKYEKTHVCNL	ERPAIVQNITFGKYEKTHVCNLKKFKVFGGM	Up by KD	+	2.023	0.541068	0.51783	0.462995	0.642378	1	___1		Q9UL63	78	200.56
Q9C0C9	UBE2O	E2/E3 hybrid ubiquitin-protein ligase UBE2O	K	819	ELKEAIKILESLK	KDGPPKSFRELKEAIKILESLKNMTVEQLLT	Up by KD	+	2.94682	0.560046	0.522357	0.57889	0.57889	1	___1		Q9C0C9	819	131.45
Q92878	RAD50	DNA repair protein RAD50	K	483	LDQELIKAERELS	EGSSDRILELDQELIKAERELSKAEKNSNVE	Up by KD	+	2.89855	0.549486	0.515612	0.583326	0.549521	1	___1		Q92878	483	105.99
Q8IUZ0	LRRC49	Leucine-rich repeat-containing protein 49	K	686	QQITDQK______	KNSYMKLCLQQITDQK_______________	Up by KD	+	3.67748	0.535182	0.521754	0.548634	0.535157	1	___1		Q8IUZ0	686	195.06
P68363	TUBA1B;TUBA3C;TUBA3E;TUBA1A	Tubulin alpha-1B chain;Tubulin alpha-3C/D chain;Tubulin alpha-3E chain;Tubulin alpha-1A chain	K	60	SETGAGKHVPRAV	GDDSFNTFFSETGAGKHVPRAVFVDLEPTVI;GDDSFNTFFSETGAGKHVPRAVFVDLEPTVV	Up by KD	+	3.48406	0.545538	0.535655	0.565305	0.535655	1	___1		P68363;Q13748;Q6PEY2;Q71U36	60;60;60;60	224.05
Q13310	PABPC4	Polyadenylate-binding protein 4	K	312	DDEKLRKEFSPFG	YIKNLDDTIDDEKLRKEFSPFGSITSAKVML	Up by KD	+	3.29205	0.546982	0.522257	0.559345	0.559345	1	___1		Q13310	312	179.67
Q92541	RTF1	RNA polymerase-associated protein RTF1 homolog	K	660	LSEDLFKVHDFDV	DLNSKSASDLSEDLFKVHDFDVKIDLQVPSS	Up by KD	+	2.66916	0.513231	0.483777	0.560324	0.495593	0.999996	___1		Q92541	660	134.98
Q5EBL8	PDZD11	PDZ domain-containing protein 11	K	109	QDIEHSKAVEILK	VLAVNDVDFQDIEHSKAVEILKTAREISMRV	Up by KD	+	2.94137	0.508932	0.491699	0.543397	0.491699	0.9989	___1		Q5EBL8	109	193.34
Q58WW2	DCAF6	DDB1- and CUL4-associated factor 6	K	514	GIGSHCKSEGQEE	WSSIASSSRGIGSHCKSEGQEESFVPQSSVQ	Up by KD	+	2.64545	0.516335	0.473735	0.558953	0.516318	1	___1		Q58WW2	514	158.15
O94888	UBXN7	UBX domain-containing protein 7	K	134	GGAIDKKLTTLAD	IRQEQELRNGGAIDKKLTTLADLFRPPIDLM	Up by KD	+	4.30953	0.515804	0.509544	0.522056	0.515813	1	___1		O94888	134	117.26
Q16531	DDB1	DNA damage-binding protein 1	K	1131	TADDLIKVVEELT	DGSGMKREATADDLIKVVEELTRIH______	Up by KD	+	2.80409	0.538386	0.508226	0.579663	0.527271	1	___1		Q16531	1131	119.08
Q9UBC2	EPS15L1	Epidermal growth factor receptor substrate 15-like 1	K	680	TDDFFKKQTKNDP	ESDPFRGSATDDFFKKQTKNDPFTSDPFTKN	Up by KD	+	2.92142	0.524469	0.560813	0.506297	0.506297	0.863416	___1		Q9UBC2	680	66.022
Q96JH7	VCPIP1	Deubiquitinating protein VCIP135	K	1053	ETSVVRKHNTGTD	NPHLDPRARETSVVRKHNTGTDFSNSSTKTE	Up by KD	+	2.49984	0.520686	0.576377	0.476745	0.508936	1	___1		Q96JH7	1053	347.29
Q92973	TNPO1	Transportin-1	K	385	SDWNLRKCSAAAL	DEIDDDDTISDWNLRKCSAAALDVLANVYRD	Up by KD	+	2.98191	0.503606	0.531768	0.475396	0.503654	1	___1		Q92973	385	101.97
Q02878	RPL6	60S ribosomal protein L6	K	210	SNVKIPKHLTDAY	IATSTKIDISNVKIPKHLTDAYFKKKKLRKP	Up by KD	+	3.32344	0.521497	0.532865	0.498761	0.532865	1	___1		Q02878	210	178.88
P60981	DSTN	Destrin	K	92	DASFETKESRKEE	EKDCRYALYDASFETKESRKEELMFFLWAPE	Up by KD	+	2.8262	0.523547	0.543793	0.483055	0.543793	1	___1		P60981	92	123.02
P60228	EIF3E	Eukaryotic translation initiation factor 3 subunit E	K	407	YQQVIEKTKSLSF	VMGNNAVSPYQQVIEKTKSLSFRSQMLAMNI	Up by KD	+	3.08401	0.514687	0.529471	0.485118	0.529471	0.779325	___1		P60228	407	122.94
P37802	TAGLN2	Transgelin-2	K	79	GQAPVKKIQASTM	ELINALYPEGQAPVKKIQASTMAFKQMEQIS	Up by KD	+	3.22813	0.510147	0.522558	0.485324	0.522558	1	___1		P37802	79	163.88
P36578	RPL4	60S ribosomal protein L4	K	157	PLVVEDKVEGYKK	HRIEEVPELPLVVEDKVEGYKKTKEAVLLLK	Up by KD	+	3.27453	0.518101	0.531469	0.494262	0.528571	0.950688	___1		P36578	157	130.11
O94955	RHOBTB3	Rho-related BTB domain-containing protein 3	K	366	DIRKKLKDSGDVS	AFQWEELEEDIRKKLKDSGDVSNVIEKVKCI	Up by KD	+	3.71432	0.507921	0.520146	0.495695	0.507922	1	___1		O94955	366	170.95
P36578	RPL4	60S ribosomal protein L4	K	20	KGESSGKNVTLPA	RPLISVYSEKGESSGKNVTLPAVFKAPIRPD	Up by KD	+	3.52954	0.516498	0.531868	0.501108	0.51652	1	___1		P36578	20	80.632
Q9Y295	DRG1	Developmentally-regulated GTP-binding protein 1	K	159	KPLGHKKIIENEL	LILIVLDVLKPLGHKKIIENELEGFGIRLNS	Up by KD	+	2.12094	0.666588	0.778713	0.582652	0.638398	1	___1		Q9Y295	159	179.67
Q9UKJ3	GPATCH8	G patch domain-containing protein 8	K	1322	EMEKYSKLQQAAQ	SQPITFTPEEMEKYSKLQQAAQQHIQQQLLA	Up by KD	+	2.3106	0.640331	0.718175	0.562474	0.640343	1	___1		Q9UKJ3	1322	222.7
Q9NVT9	ARMC1	Armadillo repeat-containing protein 1	K	253	PTKEQDKAVSRVG	PDYLPEDESPTKEQDKAVSRVGSHPEGGASW	Up by KD	+	2.18451	0.62665	0.714839	0.538439	0.626673	0.630733	___1		Q9NVT9	253	66.72
O43427	FIBP	Acidic fibroblast growth factor intracellular-binding protein	K	245	QDLKELKVLVADK	DMDLDKEFLQDLKELKVLVADKDLLDLHKSL	Up by KD	+	2.19728	0.645174	0.734655	0.555718	0.645148	0.99999	___1		O43427	245	61.56
O60315	ZEB2	Zinc finger E-box-binding homeobox 2	K	391	TGLLKIKTEPLDF	GKPLSMSEQTGLLKIKTEPLDFNDYKVLMAT	Up by KD	+	1.9939	0.659498	0.77543	0.543595	0.659468	1	___1		O60315	391	99.844
Q9UBC2	EPS15L1	Epidermal growth factor receptor substrate 15-like 1	K	679	ATDDFFKKQTKND	KESDPFRGSATDDFFKKQTKNDPFTSDPFTK	Up by KD	+	2.80028	0.629565	0.673014	0.586116	0.629566	0.980717	___1		Q9UBC2	679	151.97
Q8NB14	USP38	Ubiquitin carboxyl-terminal hydrolase 38	K	982	LMDAITKDNKLYL	NGDPPLQKELMDAITKDNKLYLQEQELNARA	Up by KD	+	3.81371	0.617603	0.630871	0.604356	0.617581	0.956546	___1		Q8NB14	982	58.274
P46013	MKI67	Antigen KI-67	K	1330	ENLTGSKRRPQTP	TPVQKLDLTENLTGSKRRPQTPKEEAQALED	Up by KD	+	2.84773	0.629175	0.673737	0.592732	0.621055	1	___1		P46013	1330	276.21
P18077	RPL35A	60S ribosomal protein L35a	K	63	TVTPGGKPNKTRV	AYVYKAKNNTVTPGGKPNKTRVIWGKVTRAH	Up by KD	+	3.59049	0.612459	0.622274	0.592828	0.622274	0.997295	___1		P18077	63	175.93
O14730	RIOK3	Serine/threonine-protein kinase RIO3	K	318	FKDRFSKLNPRKI	DKYIKDDFRFKDRFSKLNPRKIIRMWAEKEM	Up by KD	+	2.7596	0.648724	0.695638	0.601792	0.648741	1	___1		O14730	318	119.56
O75886	STAM2	Signal transducing adapter molecule 2	K	283	DDVEEIKKSEPEP	AVDKLNVIDDDVEEIKKSEPEPVYIDEDKMD	Up by KD	+	3.29424	0.645801	0.671022	0.620587	0.645794	0.868382	___1		O75886	283	116.19
Q96B26	EXOSC8	Exosome complex component RRP43	K	6	_MAAGFKTVEPLE	__________MAAGFKTVEPLEYYRRFLKEN	Up by KD	+	3.51664	0.643307	0.623867	0.662752	0.643302	1	___1		Q96B26	6	167.6
Q14152	EIF3A	Eukaryotic translation initiation factor 3 subunit A	K	775	QSVYEEKLKQFEE	FVMRLKAARQSVYEEKLKQFEERLAEERHNR	Up by KD	+	3.08142	0.634639	0.615793	0.671203	0.616922	0.999786	___1		Q14152	775	159.58
P62917	RPL8	60S ribosomal protein L8	K	60	RGAPLAKVVFRDP	VKDIIHDPGRGAPLAKVVFRDPYRFKKRTEL	Up by KD	+	3.52048	0.617532	0.596076	0.62826	0.62826	1	___1		P62917	60	113.89
Q12874	SF3A3	Splicing factor 3A subunit 3	K	69	DKDGLRKEELNAI	SGNLRDLYDDKDGLRKEELNAISGPNEFAEF	Up by KD	+	4.2129	0.649214	0.644133	0.659377	0.644133	1	___1		Q12874	69	81.357
Q9BZF1	OSBPL8	Oxysterol-binding protein-related protein 8	K	823	PSTRRKKGIELGD	SGSEAQSVKPSTRRKKGIELGDIQSSIESIK	Up by KD	+	2.70546	0.581515	0.626299	0.536749	0.581496	0.999998	___1		Q9BZF1	823	57.788
Q7L014	DDX46	Probable ATP-dependent RNA helicase DDX46	K	903	AEQLAEKINAKLN	APTVSAKTIAEQLAEKINAKLNYVPLEKQEE	Up by KD	+	2.1419	0.592246	0.69332	0.538439	0.54498	0.998548	___1		Q7L014	903	223.31
Q14141	SEPT6;SEPT11	Septin-6;Septin-11	K	327	QETYEAKRNEFLG	DPDSKPFSLQETYEAKRNEFLGELQKKEEEM	Up by KD	+	2.57958	0.568122	0.618709	0.517528	0.568129	1	___1		Q14141;Q9NVA2	327;326	170.61
Q13242	SRSF9	Serine/arginine-rich splicing factor 9	K	28	PTDVREKDLEDLF	DGRIYVGNLPTDVREKDLEDLFYKYGRIREI	Up by KD	+	2.17079	0.559652	0.645794	0.487589	0.545573	1	___1		Q13242	28	134.57
P62166	NCS1	Neuronal calcium sensor 1	K	50	DAAGFQKIYKQFF	IKDCPSGQLDAAGFQKIYKQFFPFGDPTKFA	Up by KD	+	2.41746	0.585906	0.648833	0.52296	0.585924	0.989255	___1		P62166	50	118.33
P61421	ATP6V0D1	V-type proton ATPase subunit d 1	K	288	GSNPGDKTLEDRF	EYKLLFEGAGSNPGDKTLEDRFFEHEVKLNK	Up by KD	+	2.59983	0.573349	0.623211	0.523462	0.573375	1	___1		P61421	288	161.19
P55072	VCP	Transitional endoplasmic reticulum ATPase	K	164	MRAVEFKVVETDP	GDIFLVRGGMRAVEFKVVETDPSPYCIVAPD	Up by KD	+	2.98307	0.557619	0.588804	0.52647	0.557582	1	___1		P55072	164	176.94
O14964	HGS	Hepatocyte growth factor-regulated tyrosine kinase substrate	K	207	PKFGIEKEVRVCE	KCSSKYSTIPKFGIEKEVRVCEPCYEQLNRK	Up by KD	+	2.079	0.575391	0.601031	0.473735	0.651408	1	___1		O14964	207	145.65
P10586	PTPRF	Receptor-type tyrosine-protein phosphatase F	K	1303	EQSIGLKDSLLAH	RTHSPSSKDEQSIGLKDSLLAHSSDPVEMRR	Up by KD	+	2.47154	0.588788	0.648189	0.529371	0.588804	1	___1		P10586	1303	184.95
Q9Y3B4	SF3B6	Splicing factor 3B subunit 6	K	7	MAMQAAKRANIRL	_________MAMQAAKRANIRLPPEVNRILY	Up by KD	+	8.47685	0.818114	0.818196	0.818033	0.818114	1	___1		Q9Y3B4	7	118.06
Q9ULX6	AKAP8L	A-kinase anchor protein 8-like	K	544	KLERYLKGENPFT	ILNNKLISKKLERYLKGENPFTDSPEEEKEQ	Up by KD	+	2.43963	0.814932	0.729618	0.900258	0.81492	1	___1		Q9ULX6	544	77.324
Q9NYF8	BCLAF1	Bcl-2-associated transcription factor 1	K	831	TFQKRPKEEEWDP	NTGPNNSNTTFQKRPKEEEWDPEYTPKSKKY	Up by KD	+	2.13939	0.834193	0.710437	0.957915	0.834226	0.999995	___1		Q9NYF8	831	52.887
Q9NTK5	OLA1	Obg-like ATPase 1	K	190	DIMCKVKSWVIDQ	GDKKLKPEYDIMCKVKSWVIDQKKPVRFYHD	Up by KD	+	2.08361	0.846092	0.691445	0.923415	0.923415	1	___1		Q9NTK5	190	135.43
Q96BX8	MOB3A	MOB kinase activator 3A	K	203	FGLIDTKELEPLK	KHFYYFVKEFGLIDTKELEPLKEMTARMCH_	Up by KD	+	4.08925	0.783101	0.770871	0.795351	0.783079	0.999999	___1		Q96BX8	203	115.12
Q8NDN9	RCBTB1	RCC1 and BTB domain-containing protein 1	K	522	LKEFIAKASKCGA	AFWQMDGPLLKEFIAKASKCGAFKN______	Up by KD	+	2.57106	0.814648	0.730053	0.856946	0.856946	0.995589	___1		Q8NDN9	522	87.181
Q14677	CLINT1	Clathrin interactor 1	K	625	NFANFSK______	VQPKQDAFANFANFSK_______________	Up by KD	+	5.27024	0.816556	0.813278	0.819832	0.816559	1	___1		Q14677	625	107.03
Q13347	EIF3I	Eukaryotic translation initiation factor 3 subunit I	K	176	LNQYSAKSGEVLV	IIAGHESGELNQYSAKSGEVLVNVKEHSRQI	Up by KD	+	2.4726	0.815463	0.733267	0.897628	0.815493	0.999992	___1		Q13347	176	251.68
O00232	PSMD12	26S proteasome non-ATPase regulatory subunit 12	K	448	TTHLIAKEEMIHN	NSLMSLVNKTTHLIAKEEMIHNLQ_______	Up by KD	+	3.07932	0.784008	0.749234	0.826518	0.776273	1	___1		O00232	448	177.39
P62258	YWHAE	14-3-3 protein epsilon	K	94	MVETELKLICCDI	LKMIREYRQMVETELKLICCDILDVLDKHLI	Up by KD	+	4.08971	0.805696	0.793105	0.818278	0.805705	1	___1		P62258	94	96.79
P42566	EPS15	Epidermal growth factor receptor substrate 15	K	754	SNVVITKNVFEET	FRSATSSSVSNVVITKNVFEETSVKSEDEPP	Up by KD	+	1.9661	0.693226	0.567351	0.819096	0.69323	0.99989	___1		P42566	754	200.17
P08238	HSP90AA1;HSP90AB1;HSP90AB3P;HSP90AA4P	Heat shock protein HSP 90-alpha;Heat shock protein HSP 90-beta;Putative heat shock protein HSP 90-beta-3;Putative heat shock protein HSP 90-alpha A4	K	607	NMERIMKAQALRD	AKSTYGWTANMERIMKAQALRDNSTTGYMAA;VTSTYGWTANMERIMKAQALRDNSTMGYMAA;VTSTYGWTANMERIMKAQALRDNSTMGYMMA	Up by KD	+	2.03825	0.723119	0.602457	0.843823	0.723078	1	___1		P07900;P08238;Q58FF7;Q58FG1	615;607;480;303	126.24
P33176	KIF5B	Kinesin-1 heavy chain	K	514	EVEDKTKEYELLS	AVNYDQKSQEVEDKTKEYELLSDELNQKSAT	Up by KD	+	2.12713	0.700975	0.595504	0.806448	0.700972	1	___1		P33176	514	89.26
Q9Y297	BTRC	F-box/WD repeat-containing protein 1A	K	11	EAVLQEKALKFMC	_____MDPAEAVLQEKALKFMCSMPRSLWLG	Up by KD	+	2.98236	0.678549	0.656634	0.722379	0.656634	0.920009	___1		Q9Y297	11	176.8
P46379	BAG6	Large proline-rich protein BAG6	K	1033	QSQRKVKPQPPLS	WVPIIQQDIQSQRKVKPQPPLSDAYLSGMPA	Up by KD	+	2.26191	0.719736	0.6515	0.682573	0.825134	1	___1		P46379	1033	108.71
P10645	CHGA	Chromogranin-A;Vasostatin-1;Vasostatin-2;EA-92;ES-43;Pancreastatin;SS-18;WA-8;WE-14;LF-19;Catestatin;AL-11;GV-19;GR-44;ER-37;GE-25;Serpinin-RRG;Serpinin;p-Glu serpinin precursor	K	88	LALQGAKERAHQQ	QNLLKELQDLALQGAKERAHQQKKHSGFEDE	Up by KD	+	2.25499	0.665781	0.566084	0.71563	0.71563	1	___1		P10645	88	251.24
P32297	CHRNA3	Neuronal acetylcholine receptor subunit alpha-3	K	456	YIAENMKAQNEAK	IKEAIQSVKYIAENMKAQNEAKEIQDDWKYV	Up by KD	+	2.74541	0.665086	0.60862	0.69332	0.69332	1	___1		P32297	456	211.37
Q9Y4C1	KDM3A	Lysine-specific demethylase 3A	K	851	ILKNEIKCLPPLP	NKEKQPTMPILKNEIKCLPPLPPLSKSSTVL	Up by KD	+	3.80967	0.69864	0.683562	0.713696	0.698663	0.999988	___1		Q9Y4C1	851	61.732
Q9UKK9	NUDT5	ADP-sugar pyrophosphatase	K	14	ESSQNGKQYIISE	__MESQEPTESSQNGKQYIISEELISEGKWV	Up by KD	+	4.40727	0.716816	0.709026	0.724563	0.716859	1	___1		Q9UKK9	14	121.75
Q9H6S1	AZI2	5-azacytidine-induced protein 2	K	19	NHEKAHKRDTVTP	LVEDDICILNHEKAHKRDTVTPVSIYSGDES	Up by KD	+	2.63608	0.703781	0.762476	0.645056	0.703809	0.629619	___1		Q9H6S1	19	106.16
Q8IWE2	FAM114A1	Protein NOXP20	K	327	ASLDGEKLELLKN	SESKVQSFLASLDGEKLELLKNDLISIKDIF	Up by KD	+	3.12387	0.680803	0.713168	0.648466	0.680774	0.998632	___1		Q8IWE2	327	116.06
Q86Y13	DZIP3	E3 ubiquitin-protein ligase DZIP3	K	36	SSGQLNKQENDIP	EETENKLEKSSGQLNKQENDIPTDLVPVNLL	Up by KD	+	3.33304	0.720024	0.746915	0.693141	0.720016	1	___1		Q86Y13	36	129.5
Q86Y13	DZIP3	E3 ubiquitin-protein ligase DZIP3	K	650	SSTESLKDLQEVK	KDGTSIPSESSTESLKDLQEVKSKQRKKKKT	Up by KD	+	3.26368	0.689835	0.717737	0.661932	0.689836	0.99947	___1		Q86Y13	650	134.07
Q16658	FSCN1	Fascin	K	479	DHAGVLKASAETV	KVGGRYLKGDHAGVLKASAETVDPASLWEY_	Up by KD	+	3.06794	0.736903	0.774249	0.699552	0.736908	1	___1		Q16658	479	98.132
Q14534	SQLE	Squalene monooxygenase	K	436	LWRKLLKGIPDLY	MTVAFKDIKLWRKLLKGIPDLYDDAAIFEAK	Up by KD	+	3.26101	0.714147	0.743127	0.685178	0.714136	1	___1		Q14534	436	153.86
P61513	RPL37A	60S ribosomal protein L37a	K	28	LRKMVKKIEISQH	KYGTRYGASLRKMVKKIEISQHAKYTCSFCG	Up by KD	+	4.69548	0.764423	0.770364	0.758474	0.764431	0.999993	___1		P61513	28	51.488
O94955	RHOBTB3	Rho-related BTB domain-containing protein 3	K	387	ILKTPGKINCLRN	SNVIEKVKCILKTPGKINCLRNCKTYQARKP	Up by KD	+	5.11522	0.689535	0.685716	0.691445	0.691445	1	___1		O94955	387	119.27
P46013	MKI67	Antigen KI-67	K	1793	PAVGEEKDINTFL	AGKAMHTPKPAVGEEKDINTFLGTPVQKLDQ	Up by KD	+	2.95089	0.749769	0.706287	0.793272	0.749749	1	___1		P46013	1793	210.39
Q96M89	CCDC138	Coiled-coil domain-containing protein 138	K	102	SFHDLKKQETEEE	VNCLDDELDSFHDLKKQETEEELIENDYRVS	Up by KD	+	2.17227	0.74781	0.850479	0.637378	0.755571	0.552856	___1		Q96M89	102	136.2
Q86W74	ANKRD46	Ankyrin repeat domain-containing protein 46	K	137	LEEQEVKGFNRGT	KDVIRLLESLEEQEVKGFNRGTHSKLETMQT	Up by KD	+	2.32171	0.894835	1.00223	0.787432	0.894837	1	___1		Q86W74	137	158.81
Q14683	SMC1A	Structural maintenance of chromosomes protein 1A	K	1222	LTFDLTKYPDANP	QGDCVISKVLTFDLTKYPDANPNPNEQ____	Up by KD	+	2.02755	0.74969	0.849919	0.607295	0.791856	1	___1		Q14683	1222	383.2
P68543	UBXN2A	UBX domain-containing protein 2A	K	8	KDVDNLKSIKEEW	________MKDVDNLKSIKEEWVCETGSDNQ	Up by KD	+	2.09305	0.805445	0.929942	0.677801	0.808591	0.998759	___1		P68543	8	110.87
P60903	S100A10	Protein S100-A10	K	37	LRVLMEKEFPGFL	DKGYLTKEDLRVLMEKEFPGFLENQKDPLAV	Up by KD	+	1.99042	0.753931	0.886979	0.620868	0.753947	1	___1		P60903	37	167.72
O14964	HGS	Hepatocyte growth factor-regulated tyrosine kinase substrate	K	202	KYSTIPKFGIEKE	QIFCGKCSSKYSTIPKFGIEKEVRVCEPCYE	Up by KD	+	2.13462	0.738828	0.849039	0.628634	0.738811	0.999415	___1		O14964	202	67.08
P07942	LAMB1	Laminin subunit beta-1	K	1244	PAAEPLKNIGNLF	EIKDILAQSPAAEPLKNIGNLFEEAEKLIKD	Up by KD	+	1.97586	0.851971	1.0049	0.699018	0.851999	0.999917	___1		P07942	1244	148.28
Q9NVW2	RLIM	E3 ubiquitin-protein ligase RLIM	K	582	EYTEGNKLRKLPC	LKTCSVCITEYTEGNKLRKLPCSHEYHVHCI	Up by KD	+	2.01438	0.431975	0.357833	0.506094	0.431997	1	___1		Q9NVW2	582	180.11
Q96CV9	OPTN	Optineurin	K	448	LQMDEMKQTIAKQ	AEKALASKQLQMDEMKQTIAKQEEDLETMTI	Up by KD	+	2.10937	0.431561	0.355355	0.475915	0.463413	1	___1		Q96CV9	448	222.49
P42566	EPS15	Epidermal growth factor receptor substrate 15	K	648	FGGDPFKGSDPFA	DDPFGKIDPFGGDPFKGSDPFASDCFFRQST	Up by KD	+	2.10999	0.447328	0.368042	0.486972	0.486972	1	___1		P42566	648	136.64
P60900	PSMA6	Proteasome subunit alpha type-6	K	182	TSFLEKKVKKKFD	AAGVKQTESTSFLEKKVKKKFDWTFEQTVET	Up by KD	+	2.04104	0.46541	0.385707	0.540325	0.470199	0.587025	___1		P60900	182	120.68
Q9HCK8	CHD8	Chromodomain-helicase-DNA-binding protein 8	K	328	AALTQAKNAQGQP	KIVLQGNQLAALTQAKNAQGQPAKVVTIQLQ	Up by KD	+	5.33016	0.440137	0.438506	0.441802	0.440102	0.999998	___1		Q9HCK8	328	235.26
P56559	ARL4C	ADP-ribosylation factor-like protein 4C	K	133	NKQDLPKSLPVAE	QGTPLLVIANKQDLPKSLPVAEIEKQLALHE	Up by KD	+	3.96218	0.424729	0.417056	0.432425	0.424707	1	___1		P56559	133	114.87
O00750	PIK3C2B	Phosphatidylinositol 4-phosphate 3-kinase C2 domain-containing subunit beta	K	70	GVDFYSKPAGRRT	PSLISWDEPGVDFYSKPAGRRTDLKLLRGLS	Up by KD	+	5.04441	0.446502	0.447844	0.443819	0.447844	1	___1		O00750	70	228.29
P07355	ANXA2;ANXA2P2	Annexin A2;Putative annexin A2-like protein	K	49	ETAIKTKGVDEVT	DAERDALNIETAIKTKGVDEVTIVNILTNRS	Up by KD	+	3.90713	0.447333	0.438719	0.455965	0.447315	0.667863	___1		P07355;A6NMY6	49;49	93.959
Q9UQE7	SMC3	Structural maintenance of chromosomes protein 3	K	143	YIVKQGKINQMAT	AGFSRSNPYYIVKQGKINQMATAPDSQRLKL	Up by KD	+	3.2635	0.408395	0.391878	0.424922	0.408386	1	___1		Q9UQE7	143	228.28
P48556	PSMD8	26S proteasome non-ATPase regulatory subunit 8	K	111	KSPNLSKCGEELG	EQLKGEWNRKSPNLSKCGEELGRLKLVLLEL	Up by KD	+	3.23698	0.413778	0.403813	0.433707	0.403813	1	___1		P48556	111	322.77
Q8IW19	APLF	Aprataxin and PNK-like factor	K	502	DVEELLKEAKRFM	PGKEDEEKEDVEELLKEAKRFMKRK______	Up by KD	+	3.01458	0.402068	0.380397	0.423739	0.402067	0.999565	___1		Q8IW19	502	87.184
Q9P2S5	WRAP73	WD repeat-containing protein WRAP73	K	307	LPSSESKYEIASV	PPPRAGAGPLPSSESKYEIASVPVSLQTLKP	Up by KD	+	2.26816	0.422565	0.368601	0.476537	0.422556	1	___1		Q9P2S5	307	112.36
P52597	HNRNPF	Heterogeneous nuclear ribonucleoprotein F;Heterogeneous nuclear ribonucleoprotein F, N-terminally processed	K	167	SQELAEKALGKHK	TGEAFVQFASQELAEKALGKHKERIGHRYIE	Up by KD	+	2.48633	0.412451	0.3667	0.445515	0.425137	0.998666	___1		P52597	167	256
P63104	YWHAZ	14-3-3 protein zeta/delta	K	3	____MDKNELVQK	_____________MDKNELVQKAKLAEQAER	Up by KD	+	2.41465	0.419355	0.374177	0.464564	0.419323	1	___1		P63104	3	148.62
Q9Y295	DRG1	Developmentally-regulated GTP-binding protein 1	K	7	MSSTLAKIAEIEA	_________MSSTLAKIAEIEAEMARTQKNK	Up by KD	+	2.38455	0.438558	0.384823	0.480575	0.450274	1	___1		Q9Y295	7	234.82
Q9H3F6	KCTD10	BTB/POZ domain-containing adapter for CUL3-mediated RhoA degradation protein 3	K	25	TRTTSFKGTSPSS	VSSAVPAAATRTTSFKGTSPSSKYVKLNVGG	Up by KD	+	2.526	0.447922	0.402504	0.48656	0.454702	1	___1		Q9H3F6	25	186.24
Q15843	NEDD8	NEDD8	K	48	RLIYSGKQMNDEK	KEGIPPQQQRLIYSGKQMNDEKTAADYKILG	Up by KD	+	2.70776	0.436116	0.399991	0.466131	0.442227	1	___1		Q15843	48	247.79
P11137	MAP2	Microtubule-associated protein 2	K	1698	VQIVTKKIDLSHV	IKYQPKGGQVQIVTKKIDLSHVTSKCGSLKN	Up by KD	+	2.58012	0.434714	0.39605	0.473423	0.434668	1	___1		P11137	1698	85.676
P26599	PTBP1	Polypyrimidine tract-binding protein 1	K	482	SNGGVVKGFKFFQ	EEDLKVLFSSNGGVVKGFKFFQKDRKMALIQ	Up by KD	+	2.77561	0.436011	0.418136	0.47176	0.418136	0.983088	___1		P26599	482	102.66
Q7Z4V5	HDGFRP2	Hepatoma-derived growth factor-related protein 2	K	554	SRVLGPKIEAVQK	AAEVYTRLKSRVLGPKIEAVQKVNKAGMEKE	Up by KD	+	2.50711	0.429244	0.387693	0.470823	0.429214	1	___1		Q7Z4V5	554	91.549
P54219	SLC18A1	Chromaffin granule amine transporter	K	487	PPAKEEKLAILSQ	APLCYYLRSPPAKEEKLAILSQDCPMETRMY	Up by KD	+	2.28232	0.432882	0.378512	0.487281	0.432852	1	___1		P54219	487	141.55
O43175	PHGDH	D-3-phosphoglycerate dehydrogenase	K	394	VNLVNAKLLVKEA	LKEASKQADVNLVNAKLLVKEAGLNVTTSHS	Up by KD	+	2.76766	0.428532	0.397803	0.459222	0.428571	0.999852	___1		O43175	394	135.66
O94901	SUN1	SUN domain-containing protein 1	K	84	SSAVSLKNRAART	EAVGADSGTSSAVSLKNRAARTTKQRRSTNK	Up by KD	+	2.72987	0.428227	0.396159	0.460271	0.42825	1	___1		O94901	84	305.56
Q13347	EIF3I	Eukaryotic translation initiation factor 3 subunit I	K	85	WDCETGKQLALLK	GSADNSCRLWDCETGKQLALLKTNSAVRTCG	Up by KD	+	2.20647	0.470623	0.406319	0.470094	0.535456	1	___1		Q13347	85	190.53
Q8NFM7	IL17RD	Interleukin-17 receptor D	K	594	LNDVMCKPGPESD	LEKFDSGLVLNDVMCKPGPESDFCLKVEAAV	Up by KD	+	3.36268	0.485425	0.467905	0.502942	0.485427	0.999975	___1		Q8NFM7	594	102.21
Q5QJE6	DNTTIP2	Deoxynucleotidyltransferase terminal-interacting protein 2	K	658	EMTNELKNDLKAL	DGWFGMKAPEMTNELKNDLKALKMRASMDPK	Up by KD	+	2.99504	0.482341	0.455755	0.508936	0.482332	0.987827	___1		Q5QJE6	658	101.61
Q66PJ3	ARL6IP4	ADP-ribosylation factor-like protein 6-interacting protein 4	K	383	GRTRLIKGDGEVL	IRKVVDPETGRTRLIKGDGEVLEEIVTKERH	Up by KD	+	2.51494	0.496908	0.449218	0.544584	0.496922	1	___1		Q66PJ3	383	92.38
Q9NZ72	STMN3	Stathmin-3	K	105	QEAQVLKQLAERR	EAAEERRKTQEAQVLKQLAERREHEREVLHK	Up by KD	+	2.66347	0.472186	0.434028	0.510354	0.472176	1	___1		Q9NZ72	105	98.253
Q9H8H0	NOL11	Nucleolar protein 11	K	407	LLSTIMKDSEKHI	QPEVPPSKQLLSTIMKDSEKHIEVEVRKFLA	Up by KD	+	2.51019	0.462674	0.418028	0.507313	0.462681	0.974624	___1		Q9H8H0	407	109.16
O00750	PIK3C2B	Phosphatidylinositol 4-phosphate 3-kinase C2 domain-containing subunit beta	K	201	VEQLPGKLLEHRI	PSDINTFSLVEQLPGKLLEHRILEEEEVLGG	Up by KD	+	2.28037	0.484394	0.426855	0.548338	0.477988	1	___1		O00750	201	196.81
P35611	ADD1	Alpha-adducin	K	288	EKVLIQKNLGPKS	YHGILVDEEEKVLIQKNLGPKSKVLILRNHG	Up by KD	+	2.70858	0.474364	0.437973	0.51076	0.474358	0.99907	___1		P35611	288	98.392
P98170	XIAP	E3 ubiquitin-protein ligase XIAP	K	19	VPADINKEEEFVE	NSFEGSKTCVPADINKEEEFVEEFNRLKTFA	Up by KD	+	3.01049	0.461454	0.445621	0.490262	0.448478	1	___1		P98170	19	120.9
Q9NYF8	BCLAF1	Bcl-2-associated transcription factor 1	K	332	GDQETAKTGKFLK	GRSSFYPDGGDQETAKTGKFLKRFTDEESRV	Up by KD	+	5.37191	0.471412	0.469469	0.472384	0.472384	0.995856	___1		Q9NYF8	332	160.18
Q14CS0	UBXN2B	UBX domain-containing protein 2B	K	42	EDEVKCKSSKSNR	LQLALAELYEDEVKCKSSKSNRPKATVFKSP	Up by KD	+	4.67749	0.456768	0.453122	0.460376	0.456806	0.616334	___1		Q14CS0	42	151.62
Q03393	PTS	6-pyruvoyl tetrahydrobiopterin synthase	K	143	NNIVVYKGE____	YKVKVYETDNNIVVYKGE_____________	Up by KD	+	4.85574	0.467799	0.464773	0.470823	0.467801	1	___1		Q03393	143	124.12
P30153	PPP2R1A	Serine/threonine-protein phosphatase 2A 65 kDa regulatory subunit A alpha isoform	K	194	KLGEFAKVLELDN	PMVRRAAASKLGEFAKVLELDNVKSEIIPMF	Up by KD	+	3.34008	0.479606	0.459327	0.492417	0.487075	1	___1		P30153	194	129.54
O14776	TCERG1	Transcription elongation regulator 1	K	1035	ITYRSKKLIQESD	RTLLKETKFITYRSKKLIQESDQHLKDVEKI	Up by KD	+	3.81333	0.477618	0.467384	0.487898	0.477574	1	___1		O14776	1035	122.42
P09455	RBP1	Retinol-binding protein 1	K	99	KLQCVQKGEKEGR	MTTVSWDGDKLQCVQKGEKEGRGWTQWIEGD	Up by KD	+	4.73947	0.47148	0.46801	0.474981	0.471448	0.972986	___1		P09455	99	115.71
Q05639	EEF1A2	Elongation factor 1-alpha 2	K	392	KLEDNPKSLKSGD	EKIDRRSGKKLEDNPKSLKSGDAAIVEMVPG	Up by KD	+	2.68261	0.455979	0.446574	0.425567	0.495798	1	___1		Q05639	392	211.31
Q9NPJ6	MED4	Mediator of RNA polymerase II transcription subunit 4	K	112	DIQQLQKQLKEAE	EKEVEKRDSDIQQLQKQLKEAEQILATAVYQ	Up by KD	+	2.91964	0.473514	0.489954	0.440633	0.489954	0.999472	___1		Q9NPJ6	112	132.79
Q15154	PCM1	Pericentriolar material 1 protein	K	787	GNCPTKKYMPAVT	DLQLSAASVGNCPTKKYMPAVTSTPTVNQHE	Up by KD	+	3.04391	0.431987	0.454492	0.409472	0.431997	1	___1		Q15154	787	221.81
O94880	PHF14	PHD finger protein 14	K	307	DSLILEKSQNWSS	TLSQSKSNEDSLILEKSQNWSSQKMDHILIC	Up by KD	+	2.61127	0.428794	0.465609	0.391988	0.428786	1	___1		O94880	307	203.59
P42566	EPS15	Epidermal growth factor receptor substrate 15	K	860	DMIEWAKRESERE	NFSAYPSEEDMIEWAKRESEREEEQRLARLN	Up by KD	+	2.82019	0.436885	0.46634	0.407407	0.436908	1	___1		P42566	860	203.84
Q9Y3C6	PPIL1	Peptidyl-prolyl cis-trans isomerase-like 1	K	80	GASIYGKQFEDEL	GDPTGTGRGGASIYGKQFEDELHPDLKFTGA	Up by KD	+	3.11273	0.46103	0.486045	0.443713	0.453333	1	___1		Q9Y3C6	80	139.81
Q9BTE3	MCMBP	Mini-chromosome maintenance complex-binding protein	K	582	DFVEMRKNDPQSI	DEITKAVEDDFVEMRKNDPQSITADDLHQLL	Up by KD	+	2.72184	0.462397	0.502738	0.442227	0.442227	1	___1		Q9BTE3	582	220.04
Q9UBC2	EPS15L1	Epidermal growth factor receptor substrate 15-like 1	K	546	INQARSKLSQLHE	KSLKSTQDEINQARSKLSQLHESRQEAHRSL	Up by KD	+	2.65709	0.466181	0.504163	0.42825	0.466131	1	___1		Q9UBC2	546	73.435
Q9H2B2	SYT4	Synaptotagmin-4	K	111	FPKTNLKPGSPSD	LEKRDLNGNFPKTNLKPGSPSDLENATPKLF	Up by KD	+	2.18865	0.45827	0.522458	0.394075	0.458277	1	___1		Q9H2B2	111	98.062
Q92753	RORB	Nuclear receptor ROR-beta	K	470	DCATGCK______	PLYKELFNPDCATGCK_______________	Up by KD	+	2.23015	0.457555	0.518636	0.396488	0.457542	1	___1		Q92753	470	152.54
P30260	CDC27	Cell division cycle protein 27 homolog	K	720	FANEKYKSALQEL	CKFHRASVLFANEKYKSALQELEELKQIVPK	Up by KD	+	2.09954	0.456478	0.534759	0.396488	0.438186	1	___1		P30260	720	124.38
P42566	EPS15	Epidermal growth factor receptor substrate 15	K	818	NDSPKEKDPEIFC	NDPFQPFPGNDSPKEKDPEIFCDPFTSATTT	Up by KD	+	2.38858	0.465862	0.515006	0.41186	0.470719	1	___1		P42566	818	349.61
Q8WWQ0	PHIP	PH-interacting protein	K	1542	ASAIPGKTILENS	AKTFITKANASAIPGKTILENSVKHSKALNT	Up by KD	+	2.28689	0.445083	0.5007	0.389457	0.445091	0.999402	___1		Q8WWQ0	1542	83.467
Q6PJT7	ZC3H14	Zinc finger CCCH domain-containing protein 14	K	139	TSSQESKTTNVRQ	PEKRDSRVSTSSQESKTTNVRQTYDDGAATR	Up by KD	+	2.48647	0.448268	0.492725	0.403813	0.448267	1	___1		Q6PJT7	139	248.42
Q13242	SRSF9	Serine/arginine-rich splicing factor 9	K	144	CYADVQKDGVGMV	DHMREAGDVCYADVQKDGVGMVEYLRKEDME	Up by KD	+	2.51933	0.458779	0.501312	0.413811	0.461214	1	___1		Q13242	144	241.65
P18206	VCL	Vinculin	K	815	SDPGLQKSFLDSG	DAKAVAGNISDPGLQKSFLDSGYRILGAVAK	Up by KD	+	2.24196	0.444089	0.502534	0.385597	0.444137	1	___1		P18206	815	138.04
P63172	DYNLT1	Dynein light chain Tctex-type 1	K	56	TLSQLTKLGKPFK	QWTTNVVEQTLSQLTKLGKPFKYIVTCVIMQ	Up by KD	+	2.49937	0.4519	0.494057	0.405992	0.455649	0.986774	___1		P63172	56	302.49
Q92783	STAM	Signal transducing adapter molecule 1	K	162	SPALVAKDPGTVA	SQAAEQAKASPALVAKDPGTVANKKEEEDLA	Up by KD	+	2.11925	0.452219	0.493647	0.372952	0.490057	1	___1		Q92783	162	264.84
P08238	HSP90AA1;HSP90AA2P;HSP90AB1	Heat shock protein HSP 90-alpha;Heat shock protein HSP 90-alpha A2;Heat shock protein HSP 90-beta	K	107	NLGTIAKSGTKAF	GMTKADLINNLGTIAKSGTKAFMEALQAGAD	Up by KD	+	2.34732	0.444299	0.478195	0.384713	0.46999	0.98914	___1		P07900;Q14568;P08238	112;112;107	213.99
P54252	ATXN3	Ataxin-3	K	190	QQMHRPKLIGEEL	DQLLQMIRVQQMHRPKLIGEELAQLKEQRVH	Up by KD	+	2.71351	0.44246	0.461948	0.403486	0.461948	1	___1		P54252	190	176.78
Q86YT6	MIB1	E3 ubiquitin-protein ligase MIB1	K	421	LSQLLKKLFETQE	AISNASGERLSQLLKKLFETQESGDLNEELV	Up by KD	+	1.93095	0.428962	0.522056	0.373063	0.391768	1	___1		Q86YT6	421	377.19
Q9NW64	RBM22	Pre-mRNA-splicing factor RBM22	K	104	DAGLSFKDDMPKS	EYGLPIQVRDAGLSFKDDMPKSDVNKEYYTQ	Up by KD	+	2.01168	0.414186	0.487384	0.344942	0.410232	0.999646	___1		Q9NW64	104	114.83
P23769	GATA2	Endothelial transcription factor GATA-2	K	419	CFEELSKCMQEKS	SKKSKKGAECFEELSKCMQEKSSPFSAAALA	Up by KD	+	1.94633	0.410628	0.482022	0.330214	0.419647	1	___1		P23769	419	306.64
Q9HAB8	PPCS	Phosphopantothenate--cysteine ligase	K	287	SEEEIEKGVEIEE	KDSETKLLLSEEEIEKGVEIEEKIVDNLQSR	Up by KD	+	1.94206	0.427208	0.507008	0.347439	0.427177	0.996228	___1		Q9HAB8	287	58.83
Q9BYM8	RBCK1	RanBP-type and C3HC4-type zinc finger-containing protein 1	K	174	LEPGPPKPGVPQE	DLTLQPRGPLEPGPPKPGVPQEPGRGQPDAV	Up by KD	+	2.28461	0.428192	0.481816	0.374511	0.42825	1	___1		Q9BYM8	174	123.59
P68363	TUBA1B;TUBA4A;TUBA3C;TUBA1A	Tubulin alpha-1B chain;Tubulin alpha-4A chain;Tubulin alpha-3C/D chain;Tubulin alpha-1A chain	K	96	EQLITGKEDAANN	GPYRQLFHPEQLITGKEDAANNYARGHYTIG;GTYRQLFHPEQLITGKEDAANNYARGHYTIG	Up by KD	+	2.1519	0.436108	0.503857	0.37729	0.427177	1	___1		P68363;P68366;Q13748;Q71U36	96;96;96;96	270
O95166	GABARAP;GABARAPL1	Gamma-aminobutyric acid receptor-associated protein;Gamma-aminobutyric acid receptor-associated protein-like 1	K	24	GEKIRKKYPDRVP	HPFEKRRSEGEKIRKKYPDRVPVIVEKAPKA	Up by KD	+	2.10313	0.434761	0.502025	0.367483	0.434775	1	___1		O95166;Q9H0R8	24;24	102.73
P07900	HSP90AA1;HSP90AA2P	Heat shock protein HSP 90-alpha;Heat shock protein HSP 90-alpha A2	K	74	SKLDSGKELHINL	IRYESLTDPSKLDSGKELHINLIPNKQDRTL	Up by KD	+	2.14227	0.432656	0.495081	0.367259	0.435629	1	___1		P07900;Q14568	74;74	164.53
Q9Y371	SH3GLB1	Endophilin-B1	K	29	VQFTEEKLGQAEK	DAGTFLSRAVQFTEEKLGQAEKTELDAHLEN	Up by KD	+	2.25833	0.41348	0.457647	0.354114	0.428678	0.99967	___1		Q9Y371	29	122.34
Q86YT6	MIB1	E3 ubiquitin-protein ligase MIB1	K	735	AAWEPSKNTLIMG	DMQDVGKVDAAWEPSKNTLIMGLGTQGAEKK	Up by KD	+	2.35463	0.421293	0.461109	0.367036	0.435735	0.999999	___1		Q86YT6	735	121.92
Q86YT6	MIB1	E3 ubiquitin-protein ligase MIB1	K	949	VNADVQKLQQQLQ	LQKDKDNTNVNADVQKLQQQLQDIKEQTMCP	Up by KD	+	2.02636	0.407082	0.448901	0.327572	0.444773	1	___1		Q86YT6	949	493.55
Q58WW2	DCAF6	DDB1- and CUL4-associated factor 6	K	694	RRRKERKEMEELD	AVARIQEFFRRRKERKEMEELDTLNIRRPLV	Up by KD	+	2.12616	0.416442	0.456491	0.344147	0.44869	1	___1		Q58WW2	694	140.27
Q13185	CBX3	Chromobox protein homolog 3	K	10	NKTTLQKMGKKQN	______MASNKTTLQKMGKKQNGKSKKVEEA	Up by KD	+	2.44346	0.40141	0.425567	0.353097	0.425567	0.999972	___1		Q13185	10	122.78
Q13263	TRIM28	Transcription intermediary factor 1-beta	K	272	KHATLQKSTKEVR	ASLVKRLGDKHATLQKSTKEVRSSIRQVSDV	Up by KD	+	2.32308	0.417201	0.458592	0.361656	0.431356	1	___1		Q13263	272	243.03
Q96A65	EXOC4	Exocyst complex component 4	K	223	KISSLVKDASVPL	VVQRNKEKGKISSLVKDASVPLIDVTNLPTP	Up by KD	+	2.37174	0.479171	0.533464	0.424922	0.479127	1	___1		Q96A65	223	152.48
Q8WWM9	CYGB	Cytoglobin	K	3	____MEKVPGEME	_____________MEKVPGEMEIERRERSEE	Up by KD	+	2.17718	0.487025	0.565695	0.435949	0.459432	1	___1		Q8WWM9	3	91.549
Q13619	CUL4A	Cullin-4A	K	728	QLKFPVKPGDLKK	NLLVSELYNQLKFPVKPGDLKKRIESLIDRD	Up by KD	+	2.3432	0.486018	0.542902	0.429107	0.486045	0.999999	___1		Q13619	728	97.635
P56937	HSD17B7	3-keto-steroid reductase	K	311	DEDTAEKFYQKLL	YIMTQKMDLDEDTAEKFYQKLLELEKHIRVT	Up by KD	+	2.15133	0.491927	0.575022	0.45038	0.45038	0.999921	___1		P56937	311	159.94
A1L020	MEX3A	RNA-binding protein MEX3A	K	114	KGASDAKLCALYK	QTPQPPTAPKGASDAKLCALYKEAELRLKGS	Up by KD	+	2.4736	0.490791	0.545178	0.44869	0.478506	0.999999	___1		A1L020	114	93.098
P43243	MATR3	Matrin-3	K	571	KVDLSEKYKKLVL	ALWFQGRCVKVDLSEKYKKLVLRIPNRGIDL	Up by KD	+	2.51193	0.485677	0.532467	0.438932	0.485633	0.992416	___1		P43243	571	121.62
P60903	S100A10	Protein S100-A10	K	37	LRVLMEKEFPGFL	DKGYLTKEDLRVLMEKEFPGFLENQKDPLAV	Up by KD	+	2.0142	0.527296	0.599889	0.425889	0.55611	1	___2		P60903	37	167.72
P60903	S100A10	Protein S100-A10	K	47	GFLENQKDPLAVD	RVLMEKEFPGFLENQKDPLAVDKIMKDLDQC	Up by KD	+	2.0142	0.527296	0.599889	0.425889	0.55611	1	___2		P60903	47	197.19
Q7Z4S6	KIF21A	Kinesin-like protein KIF21A	K	47	VFLGKDKAFTFDY	TSVTPGEPQVFLGKDKAFTFDYVFDIDSQQE	Up by KD	+	2.04477	0.511463	0.596172	0.426748	0.511468	0.697546	___1		Q7Z4S6	47	138.46
Q6P2Q9	PRPF8	Pre-mRNA-processing-splicing factor 8	K	1994	LADYGKKNNVNVA	VEVQLKDLILADYGKKNNVNVASLTQSEIRD	Up by KD	+	2.0013	0.508608	0.597221	0.41997	0.508632	0.60045	___1		Q6P2Q9	1994	99.802
P12270	TPR	Nucleoprotein TPR	K	1299	MQAKVRKLELDIL	ERLEQDLQQMQAKVRKLELDILPLQEANAEL	Up by KD	+	2.0923	0.53318	0.616734	0.449641	0.533165	1	___1		P12270	1299	119.38
Q49A88	CCDC14	Coiled-coil domain-containing protein 14	K	606	EALVNVKSSQFKL	ITRIKIELEEALVNVKSSQFKLETAEKENQI	Up by KD	+	2.04046	0.51571	0.56988	0.416732	0.560519	0.999802	___1		Q49A88	606	182.43
P80370	DLK1	Protein delta homolog 1;Fetal antigen 1	K	376	DMTTFSKEAGDEE	VNIIFPEKIDMTTFSKEAGDEEI________	Up by KD	+	2.0936	0.395574	0.32435	0.436268	0.426104	1	___1		P80370	376	223.08
P11388	TOP2A;TOP2B	DNA topoisomerase 2-alpha;DNA topoisomerase 2-beta	K	131	IPVVEHKVEKMYV	ISIWNNGKGIPVVEHKVEKMYVPALIFGQLL;ISIWNNGKGIPVVEHKVEKVYVPALIFGQLL	Up by KD	+	2.05481	0.395453	0.323197	0.448161	0.415001	0.999336	___1		P11388;Q02880	131;152	117.02
P27694	RPA1	Replication protein A 70 kDa DNA-binding subunit;Replication protein A 70 kDa DNA-binding subunit, N-terminally processed	K	502	GLYRCEKCDTEFP	NKKVIDQQNGLYRCEKCDTEFPNFKYRMILS	Up by KD	+	2.10674	0.394727	0.32458	0.432746	0.426855	1	___1		P27694	502	267.85
Q9Y5N5	N6AMT1	HemK methyltransferase family member 2	K	184	NPEEILKIMKTKG	FYLVTIKENNPEEILKIMKTKGLQGTTALSR	Up by KD	+	2.02307	0.374835	0.311154	0.438506	0.374845	0.999707	___1		Q9Y5N5	184	173.76
Q9H3Y8	PPDPF	Pancreatic progenitor cell differentiation and proliferation factor	K	99	ARDAPRKQPGGQS	SSSMTACGLARDAPRKQPGGQSSTASAGPPS	Up by KD	+	2.06546	0.38441	0.322274	0.446574	0.384381	1	___1		Q9H3Y8	99	181.66
Q6Q0C0	TRAF7	E3 ubiquitin-protein ligase TRAF7	K	331	KIDQLEKSLELKF	RSMLGKLSEKIDQLEKSLELKFDVLDENQSK	Up by KD	+	2.08911	0.387203	0.328607	0.450169	0.382833	0.999744	___1		Q6Q0C0	331	113.44
O75475	PSIP1	PC4 and SFRS1-interacting protein	K	524	ETEISLKDSTLDN	KKKPSSEERETEISLKDSTLDN_________	Up by KD	+	1.92845	0.393192	0.318577	0.467801	0.393197	1	___1		O75475	524	155.11
Q5VZL5	ZMYM4	Zinc finger MYM-type protein 4	K	1080	ELFLDTKIFEKDQ	QGESQTSEHELFLDTKIFEKDQGSTYSGDLE	Up by KD	+	1.9475	0.378187	0.308011	0.448373	0.378179	0.990169	___1		Q5VZL5	1080	133.53
Q9Y3B9	RRP15	RRP15-like protein	K	200	SMRKRAKLISTVS	DEKVKEAGSSMRKRAKLISTVSKKDFISVLR	Up by KD	+	2.00395	0.414023	0.3421	0.485942	0.414027	1	___1		Q9Y3B9	200	131.52
P61313	RPL15	60S ribosomal protein L15	K	83	KGATYGKPVHHGV	RGGRKRPVPKGATYGKPVHHGVNQLKFARSL	Up by KD	+	1.93107	0.404893	0.325962	0.47892	0.409798	1	___1		P61313	83	296.28
Q8N543	OGFOD1	Prolyl 3-hydroxylase OGFOD1	K	379	EDEMNDKKEAETT	KLHFLAPSEEDEMNDKKEAETTDITEEGTSH	Up by KD	+	2.09011	0.414885	0.349705	0.480058	0.414893	0.927501	___1		Q8N543	379	177.88
O15042	U2SURP	U2 snRNP-associated SURP motif-containing protein	K	208	SNLELFKEELKQI	KKGEKEKKKSNLELFKEELKQIQEERDERHK	Up by KD	+	2.24087	0.386253	0.327457	0.41565	0.41565	0.999881	___1		O15042	208	107.58
P33176	KIF5B	Kinesin-1 heavy chain	K	783	QARQDLKGLEETV	LTVMQDRREQARQDLKGLEETVAKELQTLHN	Up by KD	+	2.58689	0.384485	0.345283	0.40414	0.404031	1	___1		P33176	783	104.07
Q15121	PEA15	Astrocytic phosphoprotein PEA-15	K	98	EDELDTKLTRIPS	RTRVLKISEEDELDTKLTRIPSAKKYKDIIR	Up by KD	+	2.2772	0.361511	0.316146	0.36087	0.407516	1	___1		Q15121	98	234.39
O15144	ARPC2	Actin-related protein 2/3 complex subunit 2	K	65	ISLKFYKELQAHG	GDKTKVMVSISLKFYKELQAHGADELLKRVY	Up by KD	+	2.0131	0.375485	0.301002	0.414677	0.410775	1	___1		O15144	65	109.04
P52789	HK2	Hexokinase-2	K	315	ILVKMAKEELLFG	MYMGELVRLILVKMAKEELLFGGKLSPELLN	Up by KD	+	2.17736	0.37634	0.31487	0.411426	0.402722	1	___1		P52789	315	114.45
Q5VVJ2	MYSM1	Histone H2A deubiquitinase MYSM1	K	79	EYYLSKKSQPEKV	VIEKMLLEEEYYLSKKSQPEKVWLDQKEDDK	Up by KD	+	1.99643	0.363114	0.299479	0.426748	0.363115	0.561522	___1		Q5VVJ2	79	83.617
Q5SZQ8	CELF3	CUGBP Elav-like family member 3	K	135	GPDGTSKGCAFVK	TIDECTVLRGPDGTSKGCAFVKFQTHAEAQA	Up by KD	+	2.07203	0.351009	0.294665	0.407298	0.351063	0.999938	___1		Q5SZQ8	135	69.03
O75533	SF3B1	Splicing factor 3B subunit 1	K	214	PGATPKKLSSWDQ	RWDQTADQTPGATPKKLSSWDQAETPGHTPS	Up by KD	+	2.20519	0.364478	0.314406	0.414569	0.36446	1	___1		O75533	214	98.165
P58546	MTPN	Myotrophin	K	19	GDLDEVKDYVAKG	KEFMWALKNGDLDEVKDYVAKGEDVNRTLEG	Up by KD	+	1.95264	0.349728	0.280838	0.408712	0.359634	1	___1		P58546	19	170.79
Q96T23	RSF1	Remodeling and spacing factor 1	K	400	DFDSPVKGPLCKS	KKREIKLSDDFDSPVKGPLCKSVTPTKEFLK	Up by KD	+	3.22653	0.360629	0.345396	0.375846	0.360645	0.999677	___1		Q96T23	400	101.3
Q15154	PCM1	Pericentriolar material 1 protein	K	40	WGAQQKKANRSSE	VDDRLNNMDWGAQQKKANRSSEKNKKKFGVE	Up by KD	+	2.46923	0.348776	0.313478	0.38405	0.348799	0.597926	___1		Q15154	40	124.42
P99999	CYCS	Cytochrome c	K	56	TAANKNKGIIWGE	TGQAPGYSYTAANKNKGIIWGEDTLMEYLEN	Up by KD	+	2.51357	0.358086	0.318346	0.377957	0.377957	1	___1		P99999	56	191.89
P06703	S100A6	Protein S100-A6	K	47	ELTIGSKLQDAEI	KELKELIQKELTIGSKLQDAEIARLMEDLDR	Up by KD	+	2.37333	0.3628	0.324696	0.40621	0.357496	1	___1		P06703	47	332.41
P63104	YWHAZ	14-3-3 protein zeta/delta	K	158	AFEISKKEMQPTH	DQSQQAYQEAFEISKKEMQPTHPIRLGLALN	Up by KD	+	2.58278	0.361867	0.329755	0.393965	0.361881	0.548449	___1		P63104	158	114.72
Q9UBC2	EPS15L1	Epidermal growth factor receptor substrate 15-like 1	K	604	DDPFKNKALLFSN	AERGSFGAMDDPFKNKALLFSNNTQELHPDP	Up by KD	+	2.33423	0.368832	0.324234	0.411426	0.370834	1	___1		Q9UBC2	604	269.25
P51610	HCFC1	Host cell factor 1;HCF N-terminal chain 1;HCF N-terminal chain 2;HCF N-terminal chain 3;HCF N-terminal chain 4;HCF N-terminal chain 5;HCF N-terminal chain 6;HCF C-terminal chain 1;HCF C-terminal chain 2;HCF C-terminal chain 3;HCF C-terminal chain 4;HCF C-terminal chain 5;HCF C-terminal chain 6	K	836	VTQVVLKGAPGQP	IATGHGQQGVTQVVLKGAPGQPGTILRTVPM	Up by KD	+	2.58436	0.369953	0.337197	0.402722	0.369941	1	___1		P51610	836	130.48
P08243	ASNS	Asparagine synthetase [glutamine-hydrolyzing]	K	203	ASVEMVKYHHCRD	LDLKPNGKVASVEMVKYHHCRDVPLHALYDN	Up by KD	+	2.48434	0.368475	0.347326	0.410775	0.347326	1	___1		P08243	203	150.06
P08238	HSP90AB1;HSP90AB2P	Heat shock protein HSP 90-beta;Putative heat shock protein HSP 90-beta 2	K	559	MEESKAKFENLCK	PEDEEEKKKMEESKAKFENLCKLMKEILDKK;PEDGEEKKRMEERKAKFENLCKFMKETLDKK	Up by KD	+	2.7131	0.372543	0.373398	0.400538	0.343692	1	___1		P08238;Q58FF8	559;332	133.33
O94964	SOGA1	Protein SOGA1;N-terminal form;C-terminal 80 kDa form	K	620	ADNFNQKMVQLKE	QERQLRKEEADNFNQKMVQLKEDQQRALLRR	Up by KD	+	2.71208	0.367934	0.339821	0.39605	0.36793	1	___1		O94964	620	171.05
P00167	CYB5A	Cytochrome b5	K	10	QSDEAVKYYTLEE	______MAEQSDEAVKYYTLEEIQKHNHSKS	Up by KD	+	2.62026	0.383987	0.360645	0.421264	0.370053	1	___1		P00167	10	189.09
Q02878	RPL6	60S ribosomal protein L6	K	207	IDISNVKIPKHLT	KFVIATSTKIDISNVKIPKHLTDAYFKKKKL	Up by KD	+	1.95473	0.393642	0.426748	0.443607	0.310573	1	___1		Q02878	207	178.88
Q9UNZ2	NSFL1C	NSFL1 cofactor p47	K	113	VGPPRKKSPNELV	GSERSGQQIVGPPRKKSPNELVDDLFKGAKE	Up by KD	+	2.42996	0.382198	0.39605	0.413919	0.336626	1	___1		Q9UNZ2	113	131.06
Q86YT6	MIB1	E3 ubiquitin-protein ligase MIB1	K	726	DMQDVGKVDAAWE	TLSQLRQLQDMQDVGKVDAAWEPSKNTLIMG	Up by KD	+	1.99428	0.401672	0.481299	0.346872	0.376846	1	___1		Q86YT6	726	500.85
Q01968	OCRL	Inositol polyphosphate 5-phosphatase OCRL-1	K	715	SFLEKEKSLLQMV	TKLIDLEEDSFLEKEKSLLQMVPLDEGASER	Up by KD	+	2.17706	0.38981	0.451224	0.343806	0.3744	0.688619	___1		Q01968	715	131.84
P05455	SSB	Lupus La protein	K	128	ATLDDIKEWLEDK	VYIKGFPTDATLDDIKEWLEDKGQVLNIQMR	Up by KD	+	2.0996	0.412636	0.486663	0.375179	0.376068	0.999995	___1		P05455	128	138.08
P22234	PAICS	Multifunctional protein ADE2;Phosphoribosylaminoimidazole-succinocarboxamide synthase;Phosphoribosylaminoimidazole carboxylase	K	11	EVLNIGKKLYEGK	_____MATAEVLNIGKKLYEGKTKEVYELLD	Up by KD	+	2.24432	0.390862	0.449852	0.356482	0.366252	0.938077	___1		P22234	11	230.24
Q99453	PHOX2B	Paired mesoderm homeobox protein 2B	K	95	HGGLNEKRKQRRI	AVPYKLFTDHGGLNEKRKQRRIRTTFTSAQL	Up by KD	+	2.0705	0.373906	0.408603	0.304511	0.408603	1	___1		Q99453	95	121.02
Q15154	PCM1	Pericentriolar material 1 protein	K	755	LQEERKKLIDIQE	QQQQRELKQLQEERKKLIDIQEKIQALQTAC	Up by KD	+	2.04101	0.377416	0.440208	0.314639	0.377402	1	___1		Q15154	755	175.51
O75665	OFD1	Oral-facial-digital syndrome 1 protein	K	484	ELAVFQKELRKAE	LNRLAQPAPELAVFQKELRKAEKAIVVEHEE	Up by KD	+	2.20016	0.381049	0.433707	0.328377	0.381062	1	___1		O75665	484	115.31
P62166	NCS1	Neuronal calcium sensor 1	K	7	MGKSNSKLKPEVV	_________MGKSNSKLKPEVVEELTRKTYF	Up by KD	+	2.39012	0.388184	0.431248	0.345169	0.388134	0.999983	___1		P62166	7	141.36
Q9UHP3	USP25	Ubiquitin carboxyl-terminal hydrolase 25	K	715	QKALQEKLLASQK	LEEWDAQLAQKALQEKLLASQKLRESETSVT	Up by KD	+	2.2744	0.402049	0.453017	0.351063	0.402067	1	___1		Q9UHP3	715	181.53
Q8WYA0	IFT81	Intraflagellar transport protein 81 homolog	K	330	NQLIEKKMMRNEP	KINEINTEINQLIEKKMMRNEPIEGKLSLYR	Up by KD	+	2.0523	0.390123	0.454176	0.326077	0.390117	0.60522	___1		Q8WYA0	330	176.25
Q5MNZ6	WDR45B	WD repeat domain phosphoinositide-interacting protein 3	K	343	LEMTDDKL_____	CIRDVYAQFLEMTDDKL______________	Up by KD	+	1.94134	0.401313	0.47633	0.326307	0.401303	1	___1		Q5MNZ6	343	169.23
Q15369	TCEB1	Transcription elongation factor B polypeptide 1	K	6	_MDGEEKTYGGCE	__________MDGEEKTYGGCEGPDAMYVKL	Up by KD	+	2.17256	0.398772	0.449852	0.337426	0.409038	1	___1		Q15369	6	295.01
P35240	NF2	Merlin	K	396	ITEEEAKLLAQKA	ADLLAEKAQITEEEAKLLAQKAAEAEQEMQR	Up by KD	+	2.03126	0.402465	0.467697	0.332507	0.40719	1	___1		P35240	396	290.28
P35658	NUP214	Nuclear pore complex protein Nup214	K	844	QHLEQKKKQRHLL	NDVLDLEWDQHLEQKKKQRHLLVPERETLFN	Up by KD	+	2.08528	0.395841	0.458382	0.333309	0.395831	0.559342	___1		P35658	844	125.73
O75665	OFD1	Oral-facial-digital syndrome 1 protein	K	815	EFSDVDKLAFKDN	RQTELQDKSEFSDVDKLAFKDNEEFESSFES	Up by KD	+	1.9804	0.386479	0.46069	0.324234	0.374511	0.999056	___1		O75665	815	95.477
Q9P021	CRIPT	Cysteine-rich PDZ-binding protein	K	80	QGCAYKKGICAMC	VHQPGSHYCQGCAYKKGICAMCGKKVLDTKN	Up by KD	+	2.04803	0.37333	0.444455	0.337197	0.338339	1	___1		Q9P021	80	131.06
Q16665	HIF1A	Hypoxia-inducible factor 1-alpha	K	538	KLELVEKLFAEDT	VDSDMVNEFKLELVEKLFAEDTEAKNPFSTQ	Up by KD	+	1.93907	0.362972	0.440633	0.313942	0.334339	1	___1		Q16665	538	146.5
Q01968	OCRL	Inositol polyphosphate 5-phosphatase OCRL-1	K	701	REVPVTKLIDLEE	ALCRMKRPIREVPVTKLIDLEEDSFLEKEKS	Up by KD	+	2.1989	0.364354	0.422448	0.338795	0.33182	1	___1		Q01968	701	144.66
P36578	RPL4	60S ribosomal protein L4	K	294	DLSRILKSPEIQR	LPMHKMINTDLSRILKSPEIQRALRAPRKKI	Up by KD	+	2.12022	0.365425	0.429428	0.333424	0.333424	1	___1		P36578	294	144.12
P54252	ATXN3	Ataxin-3	K	295	FEKQQQKQQQQQQ	ELRKRREAYFEKQQQKQQQQQQQQQQGDLSG	Up by KD	+	2.03117	0.361803	0.432104	0.326652	0.326652	1	___1		P54252	295	415.92
Q92878	RAD50	DNA repair protein RAD50	K	520	LDRTLRKLDQEME	ISLQNEKADLDRTLRKLDQEMEQLNHHTTTR	Up by KD	+	2.00874	0.337894	0.396269	0.279531	0.337882	1	___1		Q92878	520	109.38
P63241	EIF5A;EIF5AL1	Eukaryotic translation initiation factor 5A-1;Eukaryotic translation initiation factor 5A-1-like	K	121	PEGDLGKEIEQKY	GEVREDLRLPEGDLGKEIEQKYDCGEEILIT	Up by KD	+	1.96102	0.345462	0.405448	0.27965	0.351289	1	___1		P63241;Q6IS14	121;121	253.97
P31689	DNAJA1	DnaJ homolog subfamily A member 1	K	14	YDVLGVKPNATQE	__MVKETTYYDVLGVKPNATQEELKKAYRKL	Up by KD	+	2.06686	0.336708	0.38228	0.276556	0.351289	1	___1		P31689	14	342.97
P16949	STMN1	Stathmin	K	62	AAEERRKSHEAEV	LEEIQKKLEAAEERRKSHEAEVLKQLAEKRE	Up by KD	+	2.18643	0.346516	0.356932	0.293488	0.389126	1	___1		P16949	62	163.16
P07900	HSP90AA1;HSP90AA5P	Heat shock protein HSP 90-alpha;Putative heat shock protein HSP 90-alpha A5	K	567	QEEKKTKFENLCK	PEDEEEKKKQEEKKTKFENLCKIMKDILEKK	Up by KD	+	2.05557	0.342706	0.375067	0.277985	0.375067	1	___1		P07900;Q58FG0	567;252	177.97
P11388	TOP2A	DNA topoisomerase 2-alpha	K	386	NMTLQPKSFGSTC	PTFDSQTKENMTLQPKSFGSTCQLSEKFIKA	Up by KD	+	2.37532	0.353598	0.376735	0.307545	0.376513	1	___1		P11388	386	110.85
Q9Y263	PLAA	Phospholipase A-2-activating protein	K	315	EIKAFEKELSHAT	SEDRTASAEEIKAFEKELSHATIDSKTGDLG	Up by KD	+	2.30587	0.35398	0.402176	0.318461	0.341303	1	___1		Q9Y263	315	319.37
Q9NXR7	BRE	BRCA1-A complex subunit BRE	K	382	AAFANGKL_____	KTFVPQFQEAAFANGKL______________	Up by KD	+	2.50103	0.363609	0.401849	0.33182	0.357158	1	___1		Q9NXR7	382	160.52
Q9C099	LRRCC1	Leucine-rich repeat and coiled-coil domain-containing protein 1	K	412	PKTEIIKVDQSHS	CPMLQESEKPKTEIIKVDQSHSEDNTYQSLV	Up by KD	+	2.31958	0.357107	0.399991	0.314058	0.35727	1	___1		Q9C099	412	221.46
Q8WWQ0	PHIP	PH-interacting protein	K	1553	NSVKHSKALNTLS	AIPGKTILENSVKHSKALNTLSSPGQSSFSH	Up by KD	+	2.24136	0.367463	0.415867	0.31904	0.367483	1	___1		Q8WWQ0	1553	75.797
Q8WUX9	CHMP7	Charged multivesicular body protein 7	K	427	LEAELEKLSLSEG	PNPRISDAELEAELEKLSLSEGGLVPSSKSP	Up by KD	+	2.30588	0.352255	0.395063	0.308943	0.352758	1	___1		Q8WUX9	427	216.67
Q07955	SRSF1	Serine/arginine-rich splicing factor 1	K	38	IEDVFYKYGAIRD	LPPDIRTKDIEDVFYKYGAIRDIDLKNRRGG	Up by KD	+	2.48893	0.354619	0.390888	0.320889	0.352081	1	___1		Q07955	38	205.09
O75608	LYPLA1	Acyl-protein thioesterase 1	K	224	VKQFIDKLLPPID	SSCQQEMMDVKQFIDKLLPPID_________	Up by KD	+	2.45578	0.361897	0.40294	0.330444	0.352307	1	___1		O75608	224	137.84
O95628	CNOT4	CCR4-NOT transcription complex subunit 4	K	413	PFDVTRKALADLI	QPEDDLGFDPFDVTRKALADLIEKELSVQDQ	Up by KD	+	2.2927	0.367971	0.411209	0.320196	0.372506	1	___1		O95628	413	127.76
Q9Y6A5	TACC3	Transforming acidic coiled-coil-containing protein 3	K	649	DLDAVVKATQEEN	VDLLQYSQKDLDAVVKATQEENRELRSRCEE	Up by KD	+	1.97836	0.361922	0.426211	0.296663	0.362891	1	___1		Q9Y6A5	649	194.96
P37837	TALDO1	Transaldolase	K	314	LSDGIRKFAADAV	NEDQMAVEKLSDGIRKFAADAVKLERMLTER	Up by KD	+	2.04033	0.358735	0.41846	0.29901	0.358734	1	___1		P37837	314	95.358
Q92541	RTF1	RNA polymerase-associated protein RTF1 homolog	K	649	DKDLNSKSASDLS	KEMSKGQGKDKDLNSKSASDLSEDLFKVHDF	Up by KD	+	2.0057	0.363691	0.426748	0.300651	0.363676	1	___1		Q92541	649	159.4
Q49A88	CCDC14	Coiled-coil domain-containing protein 14	K	722	ETIEPDKTYENVL	EPLSTIKNEETIEPDKTYENVLSSRGPQNSN	Up by KD	+	3.68658	0.368693	0.377846	0.359521	0.368712	1	___1		Q49A88	722	133.16
P08238	HSP90AB1	Heat shock protein HSP 90-beta	K	306	EYGEFYKSLTNDW	RNPDDITQEEYGEFYKSLTNDWEDHLAVKHF	Up by KD	+	2.89436	0.358845	0.381062	0.336626	0.358846	1	___1		P08238	306	242.94
P42566	EPS15	Epidermal growth factor receptor substrate 15	K	836	ATTTTNKEADPSN	EIFCDPFTSATTTTNKEADPSNFANFSAYPS	Up by KD	+	3.03609	0.363554	0.378401	0.341986	0.370276	1	___1		P42566	836	379.82
Q9Y5V3	MAGED1	Melanoma-associated antigen D1	K	147	KSEMAFKAQNATT	ATTGELAANKSEMAFKAQNATTKVGPNATYN	Up by KD	+	2.59642	0.378591	0.416299	0.364909	0.354565	1	___1		Q9Y5V3	147	292.08
Q7Z4S6	KIF21A	Kinesin-like protein KIF21A	K	542	EIIDLAKKDLEKL	ILSSDKETIEIIDLAKKDLEKLKRKEKRKKK	Up by KD	+	3.22923	0.375603	0.393856	0.366476	0.366476	0.917183	___1		Q7Z4S6	542	172.23
P45974	USP5	Ubiquitin carboxyl-terminal hydrolase 5	K	184	KHAFSLKQLDNPA	WDGEVRQVSKHAFSLKQLDNPARIPPCGWKC	Up by KD	+	2.68291	0.37045	0.400757	0.342327	0.368266	1	___1		P45974	184	315.64
Q12756	KIF1A	Kinesin-like protein KIF1A	K	670	RLDYESKLEALQK	EATYLLEQQRLDYESKLEALQKQMDSRYYPE	Up by KD	+	3.03322	0.376125	0.39594	0.356256	0.376179	1	___1		Q12756	670	138.45
Q9UBC2	EPS15L1	Epidermal growth factor receptor substrate 15-like 1	K	719	SSSVSSKGSDPFG	PFESSDPFSSSSVSSKGSDPFGTLDPFGSGS	Up by KD	+	3.78869	0.371822	0.377734	0.362442	0.37529	1	___1		Q9UBC2	719	227.14
Q9H9Q2	COPS7B	COP9 signalosome complex subunit 7b	K	221	NIKKTLKATASSS	QQQVEAEVTNIKKTLKATASSSAQEMEQQLA	Up by KD	+	4.32847	0.373504	0.370945	0.378623	0.370945	1	___1		Q9H9Q2	221	454.45
Q8WWQ0	PHIP	PH-interacting protein	K	1032	LDPDTGKLTGGSF	TLCCLKLAFLDPDTGKLTGGSFTMKYHDMPD	Up by KD	+	4.26239	0.390955	0.39594	0.385928	0.390998	0.999981	___1		Q8WWQ0	1032	126.07
Q8TAT6	NPLOC4	Nuclear protein localization protein 4 homolog	K	116	IDQYLSKQDGKIY	GAPNVVEDEIDQYLSKQDGKIYRSRDPQLCR	Up by KD	+	4.1275	0.391137	0.394514	0.384381	0.394514	0.999982	___1		Q8TAT6	116	335.29
Q16665	HIF1A	Hypoxia-inducible factor 1-alpha	K	389	TSSLFDKLKKEPD	LFTKVESEDTSSLFDKLKKEPDALTLLAPAA	Up by KD	+	4.74435	0.375696	0.372506	0.37729	0.37729	0.986118	___1		Q16665	389	193.28
Q13233	MAP3K1	Mitogen-activated protein kinase kinase kinase 1	K	1160	AVLSPEKAENDDT	TTVTFKSEVAVLSPEKAENDDTYKDDVNHNQ	Up by KD	+	3.33102	0.378909	0.38637	0.362554	0.387804	0.999999	___1		Q13233	1160	230.06
P62158	CALM1	Calmodulin	K	14	EQIAEFKEAFSLF	__MADQLTEEQIAEFKEAFSLFDKDGDGTIT	Up by KD	+	3.31935	0.37691	0.361656	0.390007	0.379066	1	___1		P62158	14	360.63
O43175	PHGDH	D-3-phosphoglycerate dehydrogenase	K	384	LLKEASKQADVNL	CLSPAVIVGLLKEASKQADVNLVNAKLLVKE	Up by KD	+	4.51784	0.37098	0.375067	0.368936	0.368936	1	___1		O43175	384	294.4
P43243	MATR3	Matrin-3	K	836	LKKFLNKLAEERR	CSSLPHYQKLKKFLNKLAEERRQKKET____	Up by KD	+	3.82457	0.373606	0.36446	0.378179	0.378179	1	___1		P43243	836	104.17
Q9Y696	CLIC4	Chloride intracellular channel protein 4	K	103	EVLCPPKYLKLSP	VNKIEEFLEEVLCPPKYLKLSPKHPESNTAG	Up by KD	+	3.14882	0.384235	0.366476	0.401958	0.384271	0.871398	___1		Q9Y696	103	110.55
Q9UNA4	POLI	DNA polymerase iota	K	513	TNFSKEKDINEFP	RTRESPLDTTNFSKEKDINEFPLCSLPEGVD	Up by KD	+	3.14182	0.386111	0.375735	0.406863	0.375735	1	___1		Q9UNA4	513	140.59
Q9BWT6	MND1	Meiotic nuclear division protein 1 homolog	K	190	FGFEENKIDRTFG	AIKSWAKRKFGFEENKIDRTFGIPEDFDYID	Up by KD	+	5.89967	0.391878	0.390998	0.392317	0.392317	1	___1		Q9BWT6	190	199.46
Q14980	NUMA1	Nuclear mitotic apparatus protein 1	K	1138	LEQQCQKQQEQAD	EALRAEVSKLEQQCQKQQEQADSLERSLEAE	Up by KD	+	2.95291	0.396695	0.373732	0.419647	0.396707	1	___1		Q14980	1138	112.16
P08238	HSP90AA1;HSP90AB1;HSP90AB3P;HSP90AB4P	Heat shock protein HSP 90-alpha;Heat shock protein HSP 90-beta;Putative heat shock protein HSP 90-beta-3;Putative heat shock protein HSP 90-beta 4	K	186	KVILHLKEDQTEY	HGEPIDRDTKVILHLKEDQTEYLEERWVKEV;HGEPIGRGTKVILHLKEDQTEYLEERRVKEV;TGEPMGRGTKVILHLKEDQTEYLEERRIKEI	Up by KD	+	3.97312	0.385033	0.381062	0.392977	0.381062	1	___1		P07900;P08238;Q58FF7;Q58FF6	191;186;165;161	179.25
P17096	HMGA1	High mobility group protein HMG-I/HMG-Y	K	7	MSESSSKSSQPLA	_________MSESSSKSSQPLASKQEKDGTE	Up by KD	+	3.07944	0.388819	0.369383	0.408277	0.388796	1	___1		P17096	7	251.2
Q9Y263	PLAA	Phospholipase A-2-activating protein	K	456	FIIDNTKGQMLGL	PMFLDQVAKFIIDNTKGQMLGLGNPSFSDPF	Up by KD	+	2.64955	0.403632	0.436802	0.370499	0.403595	1	___1		Q9Y263	456	211.49
Q9H2B2	SYT4	Synaptotagmin-4	K	140	VSPESLKSSTSLT	LFLEGEKESVSPESLKSSTSLTSEEKQEKLG	Up by KD	+	2.50267	0.395926	0.434455	0.357383	0.39594	0.998937	___1		Q9H2B2	140	65.855
Q14103	HNRNPD	Heterogeneous nuclear ribonucleoprotein D0	K	129	VVDCTLKLDPITG	KDYFSKFGEVVDCTLKLDPITGRSRGFGFVL	Up by KD	+	2.66021	0.413262	0.446786	0.379732	0.413269	1	___1		Q14103	129	90.223
P61081	UBE2M	NEDD8-conjugating enzyme Ubc12	K	8	IKLFSLKQQKKEE	________MIKLFSLKQQKKEEESAGGTKGS	Up by KD	+	2.76105	0.395605	0.42417	0.367036	0.395611	0.999992	___1		P61081	8	160.03
Q03701	CEBPZ	CCAAT/enhancer-binding protein zeta	K	5	__MAAVKEPLEFH	___________MAAVKEPLEFHAKRPWRPEE	Up by KD	+	2.67799	0.406187	0.440633	0.376624	0.401303	0.999996	___1		Q03701	5	76.228
Q9H6V9	C2orf43	UPF0554 protein C2orf43	K	93	LAPKDKKILTTSE	WTISHAGHALAPKDKKILTTSEDSNAQEIKD	Up by KD	+	3.56911	0.417635	0.431356	0.410775	0.410775	1	___1		Q9H6V9	93	246.68
Q8N806	UBR7	Putative E3 ubiquitin-protein ligase UBR7	K	384	DLKTELKDYLKRF	QVELICEYNDLKTELKDYLKRFADEGTVVKR	Up by KD	+	3.08427	0.400774	0.423524	0.38637	0.392427	1	___1		Q8N806	384	148.99
Q14004	CDK13	Cyclin-dependent kinase 13	K	1199	AQQSKQKDVLLEE	AVLLTQLIKAQQSKQKDVLLEERENGSGHEA	Up by KD	+	6.32553	0.410956	0.41045	0.411426	0.410992	1	___1		Q14004	1199	87.258
P55072	VCP	Transitional endoplasmic reticulum ATPase	K	190	CEGEPIKREDEEE	IVAPDTVIHCEGEPIKREDEEESLNEVGYDD	Up by KD	+	3.60029	0.39876	0.409038	0.387252	0.399991	1	___1		P55072	190	179.99
P53621	COPA	Coatomer subunit alpha;Xenin;Proxenin	K	480	LFDVQQKRTLASV	LLRDADSITLFDVQQKRTLASVKISKVKYVI	Up by KD	+	3.30842	0.397822	0.406645	0.380175	0.406645	1	___1		P53621	480	188.28
P09960	LTA4H	Leukotriene A-4 hydrolase	K	418	VEKFSYKSITTDD	IFLGFLKAYVEKFSYKSITTDDWKDFLYSYF	Up by KD	+	3.71166	0.415591	0.427177	0.409798	0.409798	1	___1		P09960	418	194.5
O15155	BET1	BET1 homolog	K	62	EVKTQNKLLAEMD	KSLSIEIGHEVKTQNKLLAEMDSQFDSTTGF	Up by KD	+	4.8284	0.420076	0.422879	0.417272	0.420078	1	___1		O15155	62	136.62
O75475	PSIP1	PC4 and SFRS1-interacting protein	K	6	_MTRDFKPGDLIF	__________MTRDFKPGDLIFAKMKGYPHW	Up by KD	+	3.11598	0.399214	0.418352	0.380064	0.399226	1	___1		O75475	6	111.52
Q9Y224	C14orf166	UPF0568 protein C14orf166	K	115	TADNATKNAEPLI	KDLVPDNSKTADNATKNAEPLINLDVNNPDF	Up by KD	+	1.98692	0.329319	0.361656	0.364348	0.261952	1	___1		Q9Y224	115	234.73
Q9Y5V3	MAGED1	Melanoma-associated antigen D1	K	182	RPKTPFKAWNDTT	LNANDLANSRPKTPFKAWNDTTKAPTADTQT	Up by KD	+	2.07093	0.29587	0.240986	0.323312	0.323312	1	___1		Q9Y5V3	182	137.89
A0A0U1RQV1			K	80	TTQEAEKLLERQG	PITWGQIKKTTQEAEKLLERQGQAKTPDSMF	Up by KD	+	1.92984	0.305494	0.238665	0.338909	0.338909	1	___1		A0A0U1RQV1	80	157.78
Q92973	TNPO2;TNPO1	Transportin-2;Transportin-1	K	81	LSGLILKNNVKAH	KSEDEPTRSLSGLILKNNVKAHFQNFPNGVT;KSEDEPTRSLSGLILKNNVKAHYQSFPPPVA	Up by KD	+	2.21707	0.286417	0.241596	0.308827	0.308827	0.973168	___1		O14787;Q92973	71;81	215.38
Q9Y5J7	TIMM9	Mitochondrial import inner membrane translocase subunit Tim9	K	12	PESDQIKQFKEFL	____MAAQIPESDQIKQFKEFLGTYNKLTET	Up by KD	+	2.00579	0.280253	0.231678	0.328836	0.280244	0.999765	___1		Q9Y5J7	12	130.98
Q9NWF9	RNF216	E3 ubiquitin-protein ligase RNF216	K	351	ASQDETKLPKIDF	IINPSSSLLASQDETKLPKIDFFDYSKLTPL	Up by KD	+	2.16593	0.266417	0.228111	0.304745	0.266397	0.970563	___1		Q9NWF9	351	93.269
Q9C0C9	UBE2O	E2/E3 hybrid ubiquitin-protein ligase UBE2O	K	866	LQENLKKTLDNVA	KKFLDDIKKLQENLKKTLDNVAIVEEEKMEA	Up by KD	+	2.0939	0.274384	0.227125	0.310922	0.285106	1	___1		Q9C0C9	866	343.47
Q7LBC6	KDM3B	Lysine-specific demethylase 3B	K	1249	LRSVLNKESHSPF	KEETKEAGSLRSVLNKESHSPFGLDSFNSTA	Up by KD	+	1.95723	0.284359	0.23217	0.336512	0.284396	0.999995	___1		Q7LBC6	1249	97.457
Q5BKZ1	ZNF326	DBIRD complex subunit ZNF326	K	383	NQTEVVKIIEKDV	TSIRKQQTNNQTEVVKIIEKDVMEGVTVDDH	Up by KD	+	2.17242	0.277266	0.237686	0.316841	0.277271	0.999964	___1		Q5BKZ1	383	282.62
P16949	STMN1	Stathmin	K	9	SSDIQVKELEKRA	_______MASSDIQVKELEKRASGQAFELIL	Up by KD	+	1.95222	0.271249	0.213876	0.306029	0.293841	0.999996	___1		P16949	9	240.1
O95166	GABARAP	Gamma-aminobutyric acid receptor-associated protein	K	13	EEHPFEKRRSEGE	___MKFVYKEEHPFEKRRSEGEKIRKKYPDR	Up by KD	+	2.12922	0.281809	0.23952	0.324119	0.281787	1	___1		O95166	13	72.789
O15539	RGS5	Regulator of G-protein signaling 5	K	181	FYQELIK______	SLPRFVRSEFYQELIK_______________	Up by KD	+	2.17001	0.273817	0.234624	0.313014	0.273814	1	___1		O15539	181	131.22
O94880	PHF14	PHD finger protein 14	K	653	LENEQEKLHVEYN	AEQKNIKDKLENEQEKLHVEYNKLCESLEEL	Up by KD	+	2.05389	0.268546	0.224534	0.312549	0.268554	1	___1		O94880	653	223.97
Q9UNN5	FAF1	FAS-associated factor 1	K	139	LQIPVSKMLLKGW	EIKQILENELQIPVSKMLLKGWKTGDVEDST	Up by KD	+	2.47273	0.287239	0.262193	0.318924	0.2806	0.999993	___1		Q9UNN5	139	252.42
Q9HB71	CACYBP	Calcyclin-binding protein	K	223	SREKQAKGDTEF_	RTINKAWVESREKQAKGDTEF__________	Up by KD	+	2.59148	0.280579	0.255924	0.305212	0.2806	1	___1		Q9HB71	223	57.281
Q9H871	RMND5A	Protein RMD5 homolog A	K	327	EVDLGKKCWYHSI	WNQKDELPIEVDLGKKCWYHSIFACPILRQQ	Up by KD	+	2.49972	0.283902	0.256165	0.311619	0.283922	0.553352	___1		Q9H871	327	82.362
Q9H040	SPRTN	SprT-like domain-containing protein Spartan	K	384	SLRNSSKVTESAS	QRRVSSSKISLRNSSKVTESASVMPSQDVSG	Up by KD	+	2.65094	0.279132	0.265917	0.305562	0.265917	1	___1		Q9H040	384	193.19
Q9C040	TRIM2	Tripartite motif-containing protein 2	K	213	TFDELQKTLNVRK	ASIVDDIHSTFDELQKTLNVRKSVLLMELEV	Up by KD	+	2.28961	0.273784	0.243425	0.310689	0.267236	1	___1		Q9C040	213	263.19
Q14149	MORC3	MORC family CW-type zinc finger protein 3	K	794	SALQHVKAECSQC	EIERLKKQCSALQHVKAECSQCSNNESKSEM	Up by KD	+	2.41206	0.279003	0.261591	0.313826	0.261591	1	___1		Q14149	794	353.06
Q13404	UBE2V1	Ubiquitin-conjugating enzyme E2 variant 1	K	10	TTGSGVKVPRNFR	______MAATTGSGVKVPRNFRLLEELEEGQ	Up by KD	+	2.48825	0.280264	0.252537	0.308011	0.280244	1	___1		Q13404	10	145.9
P63279	UBE2I	SUMO-conjugating enzyme UBC9	K	18	ERKAWRKDHPFGF	GIALSRLAQERKAWRKDHPFGFVAVPTKNPD	Up by KD	+	2.54801	0.281987	0.255924	0.308011	0.282025	1	___1		P63279	18	75.968
P39019	RPS19	40S ribosomal protein S19	K	144	VAAANKKH_____	RDLDRIAGQVAAANKKH______________	Up by KD	+	2.65363	0.270635	0.248535	0.292782	0.270589	0.585609	___1		P39019	144	75.387
O43439	CBFA2T2	Protein CBFA2T2	K	398	ENTELRKTGTELV	LNYWKRRYNENTELRKTGTELVSRQHSPGSA	Up by KD	+	2.62309	0.270468	0.247563	0.29337	0.270469	1	___1		O43439	398	133.23
P25789	PSMA4	Proteasome subunit alpha type-4	K	199	AIKVLNKTMDVSK	MTLKSALALAIKVLNKTMDVSKLSAEKVEIA	Up by KD	+	2.42533	0.282369	0.272859	0.31603	0.258217	1	___1		P25789	199	161.51
Q9Y2I1	NISCH	Nischarin	K	1303	GNKTTGKMENYEL	VDKDFYSEFGNKTTGKMENYELIHSSRVKFT	Up by KD	+	3.48457	0.27117	0.26135	0.27608	0.27608	1	___1		Q9Y2I1	1303	106.52
Q99879	HIST1H2BM	Histone H2B type 1-M	K	6	_MPEPVKSAPVPK	__________MPEPVKSAPVPKKGSKKAINK	Up by KD	+	4.1869	0.273652	0.269273	0.276318	0.275365	1	___1		Q99879	6	157.38
Q96A37	RNF166	RING finger protein 166	K	89	KATHVEKQLSSYK	LPFDPKKVDKATHVEKQLSSYKAPCRGCNKK	Up by KD	+	3.25367	0.26533	0.259062	0.277866	0.259062	1	___1		Q96A37	89	92.295
P61978	HNRNPK	Heterogeneous nuclear ribonucleoprotein K	K	461	VKQYSGKFF____	NAQYLLQNSVKQYSGKFF_____________	Up by KD	+	3.84717	0.271896	0.266277	0.277509	0.271904	1	___1		P61978	461	58.819
P31689	DNAJA1;DNAJC5;DNAJA4	DnaJ homolog subfamily A member 1;DnaJ homolog subfamily C member 5;DnaJ homolog subfamily A member 4	K	37	LKYHPDKNPNEGE	LKKAYRKLALKYHPDKNPNEGEKFKQISQAY	Up by KD	+	3.76339	0.262345	0.256165	0.268075	0.262794	1	___1		P31689;Q9H3Z4;Q8WW22	37;46;37	206.1
O43768	ENSA	Alpha-endosulfine	K	24	KQDTQEKEGILPE	NPAEETGEEKQDTQEKEGILPERAEEAKLKA	Up by KD	+	4.35234	0.260746	0.257735	0.263756	0.260748	1	___1		O43768	24	142.91
O75663	TIPRL	TIP41-like protein	K	128	GESLKLKVVPTTD	TTDYKGTLLGESLKLKVVPTTDHIDTEKLKA	Up by KD	+	3.64742	0.268942	0.260869	0.272979	0.272979	1	___1		O75663	128	146.5
Q99729	HNRNPAB	Heterogeneous nuclear ribonucleoprotein A/B	K	125	DAASVEKVLDQKE	RGFGFILFKDAASVEKVLDQKEHRLDGRVID	Up by KD	+	2.26362	0.29945	0.260989	0.337882	0.299479	1	___1		Q99729	125	209.97
Q96BN8	OTULIN	Ubiquitin thioesterase otulin	K	66	DEIEKEKELLIHE	HEEDMYRAADEIEKEKELLIHERGASEPRLS	Up by KD	+	2.34994	0.302863	0.263756	0.331935	0.312897	1	___1		Q96BN8	66	166.34
P62424	RPL7A	60S ribosomal protein L7a	K	97	TATQLLKLAHKYR	QFTQALDRQTATQLLKLAHKYRPETKQEKKQ	Up by KD	+	2.1744	0.300501	0.259423	0.344828	0.29725	0.999361	___1		P62424	97	132.03
O75475	PSIP1	PC4 and SFRS1-interacting protein	K	100	SQQAATKQSNASS	DNNPKVKFSSQQAATKQSNASSDVEVEEKET	Up by KD	+	2.27738	0.298447	0.260748	0.336169	0.298424	1	___1		O75475	100	278.45
P00387	CYB5R3	NADH-cytochrome b5 reductase 3;NADH-cytochrome b5 reductase 3 membrane-bound form;NADH-cytochrome b5 reductase 3 soluble form	K	163	FAIRPDKKSNPII	LLVYQGKGKFAIRPDKKSNPIIRTVKSVGMI	Up by KD	+	2.46308	0.29821	0.267835	0.328607	0.298189	0.996394	___1		P00387	163	146.54
Q9Y2X9	ZNF281	Zinc finger protein 281	K	599	IKSCHDKSGIPDE	IDSSALNAEIKSCHDKSGIPDEVLQSILDQY	Up by KD	+	2.6218	0.291227	0.266517	0.315914	0.29125	1	___1		Q9Y2X9	599	94.988
Q9Y2I1	NISCH	Nischarin	K	1299	YSEFGNKTTGKME	SPEPVDKDFYSEFGNKTTGKMENYELIHSSR	Up by KD	+	2.56069	0.295164	0.268315	0.322043	0.295135	0.996632	___1		Q9Y2I1	1299	209.85
Q9H9E3	COG4	Conserved oligomeric Golgi complex subunit 4	K	208	KFAIATKEGDLPQ	QRLKAIVAEKFAIATKEGDLPQVERFFKIFP	Up by KD	+	2.74539	0.299016	0.277033	0.321005	0.29901	1	___1		Q9H9E3	208	138.57
Q96T58	SPEN	Msx2-interacting protein	K	1632	NKDSELKTPPSVG	PKTPESAPENKDSELKTPPSVGPPSVTVVTL	Up by KD	+	2.95587	0.287015	0.270469	0.303576	0.287	1	___1		Q96T58	1632	167.88
Q8IWA4	MFN1	Mitofusin-1	K	700	EIARLPKEIDQLE	DITQKQLEEEIARLPKEIDQLEKIQNNSKLL	Up by KD	+	2.67554	0.287666	0.264717	0.310573	0.287709	1	___1		Q8IWA4	700	147.3
P53004	BLVRA	Biliverdin reductase A	K	269	LGQFSEKELAAEK	DQNIFVQKLLGQFSEKELAAEKKRILHCLGL	Up by KD	+	3.06262	0.297119	0.281787	0.312084	0.297485	0.999999	___1		P53004	269	176.78
P33993	MCM7	DNA replication licensing factor MCM7	K	648	DSLLGDKGQTART	AIRLMEMSKDSLLGDKGQTARTQRPADVIFA	Up by KD	+	2.94184	0.294909	0.277628	0.3122	0.2949	1	___1		P33993	648	93.959
P00167	CYB5A	Cytochrome b5	K	39	KVYDLTKFLEEHP	KSTWLILHHKVYDLTKFLEEHPGGEEVLREQ	Up by KD	+	2.73989	0.294124	0.269033	0.307895	0.305445	1	___1		P00167	39	163.66
P22314	UBA1	Ubiquitin-like modifier-activating enzyme 1	K	806	TPKSGVKIHVSDQ	LQSVQVPEFTPKSGVKIHVSDQELQSANASV	Up by KD	+	2.8568	0.286447	0.265077	0.297837	0.296428	1	___1		P22314	806	184.3
Q9UPN4	CEP131	Centrosomal protein of 131 kDa	K	647	KKVLSEKCEAVVA	AFIDQLIEDKKVLSEKCEAVVAELKQEDQRC	Up by KD	+	2.01357	0.290592	0.257493	0.348006	0.266277	1	___1		Q9UPN4	647	186.13
Q9UNA4	POLI	DNA polymerase iota	K	533	VDQEVFKQLPVDI	FPLCSLPEGVDQEVFKQLPVDIQEEILSGKS	Up by KD	+	1.96417	0.286956	0.250355	0.346758	0.263756	1	___1		Q9UNA4	533	191.62
Q8IYB3	SRRM1	Serine/arginine repetitive matrix protein 1	K	140	RQIEQEKLASMKK	ELKKEEIKQRQIEQEKLASMKKQDEDKDKRD	Up by KD	+	2.17401	0.296015	0.271665	0.344715	0.271665	0.999996	___1		Q8IYB3	140	117.52
P46776	RPL27A	60S ribosomal protein L27a	K	125	KQPVIVKAKFFSR	KVLGKGKLPKQPVIVKAKFFSRRAEEKIKSV	Up by KD	+	2.09111	0.291667	0.2587	0.343919	0.272382	0.955925	___1		P46776	125	81.784
Q15459	SF3A1	Splicing factor 3A subunit 1	K	487	ETAIGKKIGEEEI	RRTDIFGVEETAIGKKIGEEEIQKPEEKVTW	Up by KD	+	2.17732	0.301241	0.276556	0.35061	0.276556	0.582815	___1		Q15459	487	118.21
Q8IXJ9	ASXL1	Putative Polycomb group protein ASXL1	K	367	QKLGLTKEESLQQ	EKFFEDYYGQKLGLTKEESLQQNVGQEEAEI	Up by KD	+	2.90657	0.309172	0.288299	0.314174	0.325041	1	___1		Q8IXJ9	367	249.14
Q7Z4S6	KIF21A	Kinesin-like protein KIF21A	K	851	AGKVTRKLSSSDA	QVRPMSDKVAGKVTRKLSSSDAPAQDTGSSA	Up by KD	+	3.89034	0.31799	0.311736	0.324234	0.317999	1	___1		Q7Z4S6	851	148.1
P42766	RPL35	60S ribosomal protein L35	K	43	TGGAASKLSKIRV	LSQLRVAKVTGGAASKLSKIRVVRKSIARVL	Up by KD	+	2.94345	0.315372	0.296545	0.333424	0.316146	0.999997	___1		P42766	43	169.58
Q56P03	EAPP	E2F-associated phosphoprotein	K	130	KKKKQHKIPTNDE	DRAVQVTKKKKKKQHKIPTNDELLYDPEKDN	Up by KD	+	3.53492	0.313768	0.304511	0.323082	0.31371	1	___1		Q56P03	130	107.34
Q9NVH2	INTS7	Integrator complex subunit 7	K	7	MASNSTKSFLADA	_________MASNSTKSFLADAGYGEQELDA	Up by KD	+	2.60491	0.312342	0.285343	0.339365	0.312317	1	___1		Q9NVH2	7	134.21
Q14576	ELAVL3	ELAV-like protein 3	K	134	YVSGLPKTMSQKE	SASIRDANLYVSGLPKTMSQKEMEQLFSQYG	Up by KD	+	2.44634	0.311145	0.278817	0.343465	0.311154	0.992898	___1		Q14576	134	93.152
P19338	NCL	Nucleolin	K	639	GEIDGNKVTLDWA	KAAKEAMEDGEIDGNKVTLDWAKPKGEGGFG	Up by KD	+	2.7393	0.313547	0.290307	0.33674	0.313594	0.999962	___1		P19338	639	126.88
P68104	EEF1A1;EEF1A1P5	Elongation factor 1-alpha 1;Putative elongation factor 1-alpha-like 3	K	392	KLEDGPKFLKSGD	EKIDRRSGKKLEDGPKFLKSGDAAIVDMVPG	Up by KD	+	2.68617	0.312061	0.28948	0.338225	0.308477	1	___1		P68104;Q5VTE0	392;392	192.26
Q9Y3E1	HDGFRP3	Hepatoma-derived growth factor-related protein 3	K	66	KDLFPYKEYKDKF	THETAFLGPKDLFPYKEYKDKFGKSNKRKGF	Up by KD	+	2.33581	0.335956	0.306029	0.380951	0.320889	0.998704	___1		Q9Y3E1	66	79.474
Q9BTT0	ANP32E	Acidic leucine-rich nuclear phosphoprotein 32 family member E	K	113	EALQNLKNLKSLD	NKIKDLSTVEALQNLKNLKSLDLFNCEITNL	Up by KD	+	2.70523	0.327617	0.302641	0.353097	0.327112	0.999664	___1		Q9BTT0	113	368.53
Q99615	DNAJC7	DnaJ homolog subfamily C member 7	K	384	KRKDYYKILGVDK	NAQLELKKSKRKDYYKILGVDKNASEDEIKK	Up by KD	+	2.62003	0.326896	0.295958	0.349705	0.335026	1	___1		Q99615	384	88.596
Q15233	NONO	Non-POU domain-containing octamer-binding protein	K	5	__MQSNKTFNLEK	___________MQSNKTFNLEKQNHTPRKHH	Up by KD	+	2.25329	0.317567	0.276318	0.358846	0.317536	1	___1		Q15233	5	187.97
O95239	KIF4A	Chromosome-associated kinesin KIF4A	K	784	VAQLKEKKESGEN	EDRKILAQDVAQLKEKKESGENPPPKLRRRT	Up by KD	+	2.35848	0.329003	0.291132	0.366812	0.329066	0.689294	___1		O95239	784	94.191
Q09161	NCBP1	Nuclear cap-binding protein subunit 1	K	684	DRSSDRKDGVLEE	QHKRRSDDDDRSSDRKDGVLEEQIERLQEKV	Up by KD	+	2.4107	0.329537	0.297602	0.368042	0.322966	1	___1		Q09161	684	134.3
Q9UBC2	EPS15L1	Epidermal growth factor receptor substrate 15-like 1	K	829	DPFQSKKGFGDPF	FQPLGADSGDPFQSKKGFGDPFSGKDPFVPS	Up by KD	+	2.98826	0.340802	0.32987	0.362666	0.32987	1	___1		Q9UBC2	829	237.79
Q9BQ75	CMSS1	Protein CMSS1	K	221	RIKELVKQGGLNL	VHLGVGTPGRIKELVKQGGLNLSPLKFLVFD	Up by KD	+	2.57253	0.341163	0.305795	0.358846	0.358846	1	___1		Q9BQ75	221	113.35
Q99707	MTR	Methionine synthase	K	871	KTHTAVKIAPRYS	LLIGGATTSKTHTAVKIAPRYSAPVIHVLDA	Up by KD	+	2.90655	0.35107	0.32964	0.372506	0.351063	1	___1		Q99707	871	111.61
Q8WXX5	DNAJC9	DnaJ homolog subfamily C member 9	K	229	RQKDRQKEMDNFL	DSLKAAIQSRQKDRQKEMDNFLAQMEAKYCK	Up by KD	+	2.76589	0.340367	0.315914	0.364797	0.340391	1	___1		Q8WXX5	229	297.18
Q86UV5	USP48	Ubiquitin carboxyl-terminal hydrolase 48	K	1028	MPEEGFKGTGLLG	AMDDVMQVCMPEEGFKGTGLLGH________	Up by KD	+	2.82191	0.347501	0.333996	0.374511	0.333996	1	___1		Q86UV5	1028	266.36
Q13185	CBX3	Chromobox protein homolog 3	K	154	ADLVLAKEANMKC	LMKWKDSDEADLVLAKEANMKCPQIVIAFYE	Up by KD	+	2.54618	0.332557	0.297015	0.350271	0.350384	0.999999	___1		Q13185	154	361.34
Q00535	CDK5	Cyclin-dependent-like kinase 5	K	56	REICLLKELKHKN	DEGVPSSALREICLLKELKHKNIVRLHDVLH	Up by KD	+	3.20173	0.334291	0.318346	0.346758	0.337768	0.999999	___1		Q00535	56	166.82
P12956	XRCC6	X-ray repair cross-complementing protein 6	K	605	LLEALTKHFQD__	LKSGLKKQELLEALTKHFQD___________	Up by KD	+	2.51223	0.342228	0.309293	0.375179	0.342213	1	___1		P12956	605	107.75
P17980	PSMC3	26S protease regulatory subunit 6A	K	245	ACAAQTKATFLKL	GTGKTLLARACAAQTKATFLKLAGPQLVQMF	Up by KD	+	2.54463	0.340389	0.308827	0.371949	0.340391	0.999968	___1		P17980	245	180.67
Q9UNZ2	NSFL1C	NSFL1 cofactor p47	K	127	DLFKGAKEHGAVA	KKSPNELVDDLFKGAKEHGAVAVERVTKSPG	Up by KD	+	2.10557	0.32832	0.277866	0.379177	0.327917	1	___1		Q9UNZ2	127	228.12
Q9NP72	RAB18	Ras-related protein Rab-18	K	183	ESENQNKGVKLSH	KIIQTPGLWESENQNKGVKLSHREEGQGGGA	Up by KD	+	1.95312	0.33191	0.270708	0.393087	0.331935	0.962843	___1		Q9NP72	183	169.02
Q05084	ICA1	Islet cell autoantigen 1	K	186	LDPDLYKQMEKFR	LWMKDVSQELDPDLYKQMEKFRKVQTQVRLA	Up by KD	+	2.16506	0.332893	0.284988	0.38084	0.332851	0.999133	___1		Q05084	186	97.579
Q9BZL1	UBL5	Ubiquitin-like protein 5	K	17	GKKVRVKCNTDDT	IEVVCNDRLGKKVRVKCNTDDTIGDLKKLIA	Up by KD	+	1.93186	0.329513	0.262553	0.385707	0.340277	1	___1		Q9BZL1	17	219.43
Q9BTE3	MCMBP	Mini-chromosome maintenance complex-binding protein	K	204	QWCGEPKRLETEA	RQAGSVGGLQWCGEPKRLETEASTGQQLNSL	Up by KD	+	3.63247	0.323987	0.333882	0.31904	0.31904	1	___1		Q9BTE3	204	262.92
P62750	RPL23A	60S ribosomal protein L23a	K	152	ALDVANKIGII__	YVRLAPDYDALDVANKIGII___________	Up by KD	+	2.81096	0.319585	0.344715	0.306029	0.308011	1	___1		P62750	152	129.22
O15539	RGS5	Regulator of G-protein signaling 5	K	127	IQTEAPKEVNIDH	KAKQIYEEFIQTEAPKEVNIDHFTKDITMKN	Up by KD	+	3.5935	0.324792	0.333767	0.315798	0.324811	0.99999	___1		O15539	127	216.44
P10599	TXN	Thioredoxin	K	96	SGANKEKLEATIN	KKGQKVGEFSGANKEKLEATINELV______	Up by KD	+	3.45647	0.315503	0.326077	0.305679	0.314755	1	___1		P10599	96	172.47
Q9NZZ3	CHMP5	Charged multivesicular body protein 5	K	203	PTDTKNKDGVLVD	SAPAIPEGVPTDTKNKDGVLVDEFGLPQIPA	Up by KD	+	2.8252	0.319743	0.341189	0.298306	0.319734	1	___1		Q9NZZ3	203	143.98
Q99880	HIST1H2BL	Histone H2B type 1-L	K	6	_MPELAKSAPAPK	__________MPELAKSAPAPKKGSKKAVTK	Up by KD	+	2.53311	0.312351	0.329296	0.278461	0.329296	1	___1		Q99880	6	185.18
Q15691	MAPRE1	Microtubule-associated protein RP/EB family member 1	K	212	TVEDLEKERDFYF	MQQVNVLKLTVEDLEKERDFYFGKLRNIELI	Up by KD	+	2.98896	0.315727	0.325847	0.295488	0.325847	1	___1		Q15691	212	120.09
Q14980	NUMA1	Nuclear mitotic apparatus protein 1	K	914	KMAATSKEVARLE	ADDLSTLQEKMAATSKEVARLETLVRKAGEQ	Up by KD	+	2.85417	0.318517	0.330444	0.294665	0.330444	1	___1		Q14980	914	155.07
O95628	CNOT4	CCR4-NOT transcription complex subunit 4	K	232	EEMQAGKHQEYEQ	GDEAASFTKEEMQAGKHQEYEQKLLQELYKL	Up by KD	+	3.59094	0.312415	0.31742	0.302407	0.31742	1	___1		O95628	232	131.66
P55884	EIF3B	Eukaryotic translation initiation factor 3 subunit B	K	216	IFSKFGKITNDFY	EKLKNVIHKIFSKFGKITNDFYPEEDGKTKG	Up by KD	+	2.78563	0.319117	0.332049	0.293253	0.332049	1	___1		P55884	216	299.04
Q9NQZ2	UTP3	Something about silencing protein 10	K	221	KLKMLRKESPELL	DLAKVSVKEKLKMLRKESPELLELIEDLKVK	Up by KD	+	4.00213	0.3263	0.331935	0.320658	0.326307	1	___1		Q9NQZ2	221	180.48
Q8TBC4	UBA3	NEDD8-activating enzyme E1 catalytic subunit	K	434	NLSKTLKELGLVD	TSIEERTRPNLSKTLKELGLVDGQELAVADV	Up by KD	+	5.53335	0.329449	0.330444	0.328492	0.329411	1	___1		Q8TBC4	434	176.68
Q6PKG0	LARP1	La-related protein 1	K	805	RFYPVVKEGRTLD	QLKDSSQTSRFYPVVKEGRTLDAKMPRKRKT	Up by KD	+	5.35454	0.327917	0.329296	0.327228	0.327228	1	___1		Q6PKG0	805	83.005
Q14980	NUMA1	Nuclear mitotic apparatus protein 1	K	908	LSTLQEKMAATSK	VRAQKLADDLSTLQEKMAATSKEVARLETLV	Up by KD	+	3.21416	0.330092	0.315218	0.343351	0.331705	1	___1		Q14980	908	321.85
P67936	TPM4	Tropomyosin alpha-4 chain	K	228	EKLAQAKEENVGL	LEKTIDDLEEKLAQAKEENVGLHQTLDQTLN	Up by KD	+	4.07157	0.332616	0.328836	0.338681	0.330329	1	___1		P67936	228	240.2
P55072	VCP	Transitional endoplasmic reticulum ATPase	K	658	SRVAILKANLRKS	IYIPLPDEKSRVAILKANLRKSPVAKDVDLE	Up by KD	+	4.89823	0.324234	0.325386	0.321928	0.325386	1	___1		P55072	658	134.12
P33176	KIF5B	Kinesin-1 heavy chain	K	656	LQNVEQKKRQLEE	AKIKSLTEYLQNVEQKKRQLEESVDALSEEL	Up by KD	+	3.63208	0.32441	0.315798	0.332966	0.324465	0.955751	___1		P33176	656	341.6
O15145	ARPC3	Actin-related protein 2/3 complex subunit 3	K	56	KANVFFKNYEIKN	IVDEAIYYFKANVFFKNYEIKNEADRTLIYI	Up by KD	+	5.38549	0.327227	0.328377	0.326077	0.327228	0.999967	___1		O15145	56	118.28
P08133	ANXA6	Annexin A6	K	102	CDAKEIKDAISGI	VGLMRPPAYCDAKEIKDAISGIGTDEKCLIE	Up by KD	+	3.22912	0.331011	0.322966	0.347099	0.322966	1	___1		P08133	102	162.6
Q9ULC4	MCTS1	Malignant T-cell-amplified sequence 1	K	18	SNCIQLKTSVIKG	KKFDEKENVSNCIQLKTSVIKGIKNQLIEQF	Up by KD	+	2.56605	0.326796	0.356369	0.29725	0.326767	0.99963	___1		Q9ULC4	18	140.84
Q96FJ2	DYNLL2	Dynein light chain 2, cytoplasmic	K	36	EKYNIEKDIAAYI	AVDCATQAMEKYNIEKDIAAYIKKEFDKKYN	Up by KD	+	2.79366	0.330972	0.34426	0.304394	0.34426	1	___1		Q96FJ2	36	135.99
Q7Z4S6	KIF21A	Kinesin-like protein KIF21A	K	747	EHARLLKNQSQYE	LQRLQAAQKEHARLLKNQSQYEKQLKKLQQD	Up by KD	+	2.47188	0.324027	0.342896	0.28629	0.342896	1	___1		Q7Z4S6	747	168.83
Q13619	CUL4A	Cullin-4A	K	749	DYMERDKDNPNQY	KRIESLIDRDYMERDKDNPNQYHYVA_____	Up by KD	+	2.50661	0.326038	0.357608	0.29443	0.326077	1	___1		Q13619	749	225.87
Q15040	JOSD1	Josephin-1	K	180	KHHLRGKNCELLL	GESELRKFLKHHLRGKNCELLLVVPEEVEAH	Up by KD	+	2.55669	0.332371	0.357045	0.298424	0.341644	1	___1		Q15040	180	142.04
Q9Y5L0	TNPO3	Transportin-3	K	900	QLTDFHKQVTSAE	VGAVTVTHKQLTDFHKQVTSAEECKQVCWAL	Up by KD	+	4.29427	0.337612	0.333424	0.341758	0.337654	1	___1		Q9Y5L0	900	180.1
Q9Y5B9	SUPT16H	FACT complex subunit SPT16	K	156	WNDCLNKEGFDKI	KFPGEFMKSWNDCLNKEGFDKIDISAVVAYT	Up by KD	+	4.24575	0.349247	0.354452	0.345964	0.347326	1	___1		Q9Y5B9	156	281.17
Q9UBC2	EPS15L1	Epidermal growth factor receptor substrate 15-like 1	K	848	VPSSAAKPSKASA	DPFSGKDPFVPSSAAKPSKASASGFADFTSV	Up by KD	+	4.2134	0.34418	0.338795	0.346872	0.346872	0.984753	___1		Q9UBC2	848	103.91
Q8WYP5	AHCTF1	Protein ELYS	K	1677	NLLDVIKDTRSKE	EPIKVAIAENLLDVIKDTRSKEITSDTMEQS	Up by KD	+	4.17252	0.347358	0.352307	0.342441	0.347326	1	___1		Q8WYP5	1677	142.1
Q8N5D0	WDTC1	WD and tetratricopeptide repeats protein 1	K	486	TAALFSKNDGEEK	ACDALGRDITAALFSKNDGEEKKGPGGGAPV	Up by KD	+	3.53544	0.342417	0.332278	0.352533	0.342441	0.999973	___1		Q8N5D0	486	288.15
Q6ZVM7	TOM1L2	TOM1-like protein 2	K	106	VKIISPKNNPPTI	NRDFIDSVLVKIISPKNNPPTIVQDKVLALI	Up by KD	+	3.7163	0.341591	0.351063	0.336855	0.336855	1	___1		Q6ZVM7	106	212.83
Q15717	ELAVL1	ELAV-like protein 1	K	50	GEVESAKLIRDKV	ELRSLFSSIGEVESAKLIRDKVAGHSLGYGF	Up by KD	+	5.37071	0.335902	0.337083	0.334683	0.33594	1	___1		Q15717	50	144.68
P63104	YWHAZ	14-3-3 protein zeta/delta	K	139	AAGDDKKGIVDQS	DYYRYLAEVAAGDDKKGIVDQSQQAYQEAFE	Up by KD	+	3.3506	0.340583	0.347779	0.326192	0.347779	1	___1		P63104	139	522.62
P61086	UBE2K	Ubiquitin-conjugating enzyme E2 K	K	28	TSKNQIKVDLVDE	FKEVLKSEETSKNQIKVDLVDENFTELRGEI	Up by KD	+	3.46239	0.342944	0.354001	0.331935	0.342896	1	___1		P61086	28	187.89
P35659	DEK	Protein DEK	K	371	FIKTTVKELIS__	TYDLTERKDFIKTTVKELIS___________	Up by KD	+	4.46075	0.352379	0.354452	0.348232	0.354452	1	___1		P35659	371	83.313
O00233	PSMD9	26S proteasome non-ATPase regulatory subunit 9	K	123	KEAMSRKLGQSES	QARDMAEAHKEAMSRKLGQSESQGPPRAFAK	Up by KD	+	3.4354	0.343776	0.351515	0.330673	0.349139	1	___1		O00233	123	112.64
P09543	CNP	2',3'-cyclic-nucleotide 3'-phosphodiesterase	K	162	LDCAQLKEKNQWQ	LVEPKTAWRLDCAQLKEKNQWQLSADDLKKL	Up by KD	+	4.47781	0.341793	0.339821	0.345737	0.339821	0.999737	___1		P09543	162	158.08
Q96JM3	CHAMP1	Chromosome alignment-maintaining phosphoprotein 1	K	399	GPPELRKTAPTLS	PASPESWKSGPPELRKTAPTLSPEHWKAVPP	Up by KD	+	3.24306	0.342091	0.356256	0.327917	0.3421	1	___1		Q96JM3	399	88.19
Q8TDZ2	MICAL1	Protein-methionine sulfoxide oxidase MICAL1	K	488	LYDVLAKEPVQRN	AVTPNQVRDLYDVLAKEPVQRNNDKTDTGMP	Up by KD	+	2.63171	0.352143	0.383055	0.324234	0.349139	1	___1		Q8TDZ2	488	208.46
Q15154	PCM1	Pericentriolar material 1 protein	K	393	ERLPDEKVELFSK	SQSRKPSASERLPDEKVELFSKMRVLQEKKQ	Up by KD	+	2.70462	0.353641	0.383607	0.330329	0.346985	1	___1		Q15154	393	181.68
Q13263	TRIM28	Transcription intermediary factor 1-beta	K	774	MFKQFNKLTEDKA	QEFAQDVGRMFKQFNKLTEDKADVQSIIGLQ	Up by KD	+	3.12896	0.348887	0.365357	0.332393	0.348912	1	___1		Q13263	774	180.45
O75506	HSBP1	Heat shock factor-binding protein 1	K	50	RIDDLEKNIADLM	IGRIDDMSSRIDDLEKNIADLMTQAGVEELE	Up by KD	+	3.26344	0.347015	0.363227	0.338909	0.338909	1	___1		O75506	50	294.91
P50542	PEX5	Peroxisomal targeting signal 1 receptor	K	278	MEFERAKSAIESD	RPVNTSALDMEFERAKSAIESDVDFWDKLQA	Up by KD	+	2.81698	0.346178	0.369606	0.322736	0.346191	1	___1		P50542	278	96.673
Q9Y4X5	ARIH1	E3 ubiquitin-protein ligase ARIH1	K	522	DSLQDIKQKVQDK	GYLERDISQDSLQDIKQKVQDKYRYCESRRR	Up by KD	+	2.83148	0.334796	0.360533	0.321928	0.321928	0.944798	___1		Q9Y4X5	522	76.868
Q7L1Q6	BZW1	Basic leucine zipper and W2 domain-containing protein 1	K	126	RYKYLEKGFEDEV	AQVFNKLIRRYKYLEKGFEDEVKKLLLFLKG	Up by KD	+	2.60559	0.334337	0.363227	0.305445	0.334339	1	___1		Q7L1Q6	126	93.258
Q5TDH0	DDI2	Protein DDI1 homolog 2	K	153	HELSLLKERNPPL	LRDMLLANPHELSLLKERNPPLAEALLSGDL	Up by KD	+	2.94356	0.340072	0.362105	0.323428	0.334683	1	___1		Q5TDH0	153	298.78
P28289	TMOD1	Tropomodulin-1	K	56	QKDQTTKAPTGPF	NALLPAGLRQKDQTTKAPTGPFKREELLDHL	Up by KD	+	2.54714	0.332175	0.362891	0.30147	0.332164	0.999999	___1		P28289	56	81.92
O14579	COPE	Coatomer subunit epsilon	K	288	RSHPFIKEYQAKE	YLSQLKDAHRSHPFIKEYQAKENDFDRLVLQ	Up by KD	+	2.57469	0.343436	0.374177	0.312665	0.343465	0.99999	___1		O14579	288	84.479
O14964	HGS	Hepatocyte growth factor-regulated tyrosine kinase substrate	K	86	HDEVANKQTMEEL	VVKNCGQTVHDEVANKQTMEELKDLLKRQVE	Up by KD	+	2.67347	0.340183	0.367371	0.313014	0.340164	1	___1		O14964	86	298.81
Q96FC7	PHYHIPL	Phytanoyl-CoA hydroxylase-interacting protein-like	K	57	PVPHNIKISNITC	SGIAEMEELPVPHNIKISNITCDSFKISWEM	Up by KD	+	1.96786	0.304969	0.283092	0.263996	0.367818	0.999847	___1		Q96FC7	57	169.65
Q9Y263	PLAA	Phospholipase A-2-activating protein	K	393	NQQTSGKVLYEGK	GDVVGSSGANQQTSGKVLYEGKEFDYVFSID	Up by KD	+	2.2093	0.318868	0.286172	0.302056	0.368377	0.999993	___1		Q9Y263	393	213.13
Q9Y5V0	ZNF706	Zinc finger protein 706	K	64	FESKHPKTPLPPE	PDPKTFKQHFESKHPKTPLPPELADVQA___	Up by KD	+	2.02719	0.314869	0.374733	0.272859	0.297015	1	___1		Q9Y5V0	64	188.06
Q7Z4S6	KIF21A	Kinesin-like protein KIF21A	K	826	EVVLRRKTEEVTA	LLEAQKRNQEVVLRRKTEEVTALRRQVRPMS	Up by KD	+	2.0596	0.289789	0.34426	0.262553	0.262553	1	___1		Q7Z4S6	826	144.66
Q14839	CHD4	Chromodomain-helicase-DNA-binding protein 4	K	1865	ELLSDMKADVTRL	LHKVLKQLEELLSDMKADVTRLPATIARIPP	Up by KD	+	2.09222	0.301344	0.352758	0.259905	0.291368	1	___1		Q14839	1865	228.07
Q6L8Q7	PDE12	2',5'-phosphodiesterase 12	K	84	IATNALKGHAKAA	EPLGRVLSRIATNALKGHAKAAAAKKSRKSR	Up by KD	+	2.02197	0.308422	0.364909	0.26123	0.299127	0.999997	___1		Q6L8Q7	84	216.12
Q9NS91	RAD18	E3 ubiquitin-protein ligase RAD18	K	161	SKFSPQKEASPAA	SELLIKENKSKFSPQKEASPAAKTKETRSVE	Up by KD	+	2.07068	0.294228	0.339137	0.298658	0.244887	1	___1		Q9NS91	161	128.51
P09661	SNRPA1	U2 small nuclear ribonucleoprotein A'	K	205	GDVEAIKNAIANA	DKKKGGPSPGDVEAIKNAIANASTLAEVERL	Up by KD	+	2.58622	0.308771	0.340277	0.293017	0.293017	1	___1		P09661	205	224.37
P40855	PEX19	Peroxisomal biogenesis factor 19	K	130	EFTSCLKETLSGL	VGSDMTSQQEFTSCLKETLSGLAKNATDLQN	Up by KD	+	2.24516	0.322551	0.370834	0.291957	0.304861	1	___1		P40855	130	344.01
Q5TDH0	DDI2	Protein DDI1 homolog 2	K	170	LSGDLEKFSRVLV	RNPPLAEALLSGDLEKFSRVLVEQQQDRARR	Up by KD	+	2.46337	0.296061	0.327917	0.267955	0.29231	1	___1		Q5TDH0	170	171.21
Q13263	TRIM28	Transcription intermediary factor 1-beta	K	31	GSAGGEKRSTAPS	ASGSPGPGEGSAGGEKRSTAPSAAASASASA	Up by KD	+	2.68301	0.299623	0.323312	0.275961	0.299596	1	___1		Q13263	31	290.31
P58546	MTPN	Myotrophin	K	97	GADKTVKGPDGLT	SCVKLLLSKGADKTVKGPDGLTAFEATDNQA	Up by KD	+	2.66203	0.295473	0.319387	0.271545	0.295488	1	___1		P58546	97	134.32
P53611	RABGGTB	Geranylgeranyl transferase type-2 subunit beta	K	11	QKDVIIKSDAPDT	_____MGTPQKDVIIKSDAPDTLLLEKHADY	Up by KD	+	2.43031	0.293539	0.329411	0.275603	0.275603	1	___1		P53611	11	111.06
P28715	ERCC5;BIVM-ERCC5	DNA repair protein complementing XP-G cells	K	313	SLPSSSKMHGMSF	KTVAEVDSESLPSSSKMHGMSFDVKSSPCEK	Up by KD	+	2.40609	0.293135	0.325041	0.26123	0.293135	0.999013	___1		P28715;R4GMW8	313;739	94.542
P49321	NASP	Nuclear autoantigenic sperm protein	K	93	AFFFYGKSLLELA	GETANECGEAFFFYGKSLLELARMENGVLGN	Up by KD	+	2.50616	0.298309	0.327228	0.269392	0.298306	1	___1		P49321	93	222.57
Q13838	DDX39B	Spliceosome RNA helicase DDX39B	K	33	AEAPAKKDVKGSY	VETAAGGDGAEAPAKKDVKGSYVSIHSSGFR	Up by KD	+	3.02216	0.302191	0.318346	0.286053	0.302173	0.525539	___1		Q13838	33	80.79
Q13310	PABPC4	Polyadenylate-binding protein 4	K	216	LFSQFGKTLSVKV	EVDDESLKELFSQFGKTLSVKVMRDPNGKSK	Up by KD	+	2.99533	0.305108	0.321928	0.288299	0.305095	0.999992	___1		Q13310	216	224.03
P20962	PTMS	Parathymosin	K	4	___MSEKSVEAAA	____________MSEKSVEAAAELSAKDLKE	Up by KD	+	3.02481	0.299772	0.314755	0.282973	0.301588	1	___1		P20962	4	160.15
O00750	PIK3C2B	Phosphatidylinositol 4-phosphate 3-kinase C2 domain-containing subunit beta	K	50	KEENRAKQNADPS	DALSRLRHDKEENRAKQNADPSLISWDEPGV	Up by KD	+	2.91398	0.297645	0.315682	0.27965	0.297602	1	___1		O00750	50	149.71
P07814	EPRS	Bifunctional glutamate/proline--tRNA ligase;Glutamate--tRNA ligase;Proline--tRNA ligase	K	1375	VGPRDMKSCQFVA	LKGVPIRLEVGPRDMKSCQFVAVRRDTGEKL	Up by KD	+	3.37694	0.296207	0.306729	0.285698	0.296193	1	___1		P07814	1375	135.99
Q9UK45	LSM7	U6 snRNA-associated Sm-like protein LSm7	K	17	SILDLSKYIDKTI	ADKEKKKKESILDLSKYIDKTIRVKFQGGRE	Up by KD	+	2.89125	0.308897	0.325386	0.287827	0.313478	0.99985	___1		Q9UK45	17	168.79
Q9UJ41	RABGEF1	Rab5 GDP/GTP exchange factor	K	610	GQTSPRKQEAESW	QEDFDRYMSGQTSPRKQEAESWSPDACLGVK	Up by KD	+	2.85014	0.309897	0.330099	0.289716	0.309875	1	___1		Q9UJ41	610	100.43
Q9UBC2	EPS15L1	Epidermal growth factor receptor substrate 15-like 1	K	701	NPSLPSKLDPFES	PFTSDPFTKNPSLPSKLDPFESSDPFSSSSV	Up by KD	+	2.91806	0.312661	0.332049	0.29443	0.311503	1	___1		Q9UBC2	701	480.26
Q7Z5L9	IRF2BP2	Interferon regulatory factor 2-binding protein 2	K	289	SAEGAGKSRGSGE	STAAGAAELSAEGAGKSRGSGEQDWVNRPKT	Up by KD	+	2.64478	0.306503	0.33182	0.281194	0.306496	1	___1		Q7Z5L9	289	168.75
Q15154	PCM1	Pericentriolar material 1 protein	K	738	EKFYEAKLQQQQR	DTGVNEKAREKFYEAKLQQQQRELKQLQEER	Up by KD	+	2.35284	0.306321	0.343578	0.272979	0.302407	1	___1		Q15154	738	224.64
Q02878	RPL6	60S ribosomal protein L6	K	130	KLLSHGKKPFSQH	YYPTEDVPRKLLSHGKKPFSQHVRKLRASIT	Up by KD	+	2.57201	0.312328	0.340391	0.284277	0.312317	0.998311	___1		Q02878	130	101.69
P49427	CDC34	Ubiquitin-conjugating enzyme E2 R1	K	11	LVPSSQKALLLEL	_____MARPLVPSSQKALLLELKGLQEEPVE	Up by KD	+	2.44313	0.314313	0.347099	0.28155	0.31429	1	___1		P49427	11	150.76
P12956	XRCC6	X-ray repair cross-complementing protein 6	K	591	CRAYGLKSGLKKQ	FTVPMLKEACRAYGLKSGLKKQELLEALTKH	Up by KD	+	2.51761	0.304626	0.333767	0.275484	0.304628	0.998823	___1		P12956	591	92.439
P25789	PSMA4	Proteasome subunit alpha type-4	K	176	AAVSMLKQDYKEG	ATCIGNNSAAAVSMLKQDYKEGEMTLKSALA	Up by KD	+	2.37415	0.313112	0.345283	0.275245	0.318808	0.999877	___1		P25789	176	155.49
Q9H2G2	SLK	STE20-like serine/threonine-protein kinase	K	492	IKSEEIKDTILQT	KQQMFENKLIKSEEIKDTILQTVDLVSQETG	Up by KD	+	2.26768	0.296058	0.333882	0.258217	0.296076	1	___1		Q9H2G2	492	215.98
Q86VP1	TAX1BP1	Tax1-binding protein 1	K	375	EVVFLAKELSDAV	EEQVQATRQEVVFLAKELSDAVNVRDRTMAD	Up by KD	+	2.21817	0.29637	0.336512	0.256286	0.296311	1	___1		Q86VP1	375	205.61
Q4J6C6	PREPL	Prolyl endopeptidase-like	K	426	YKFAEGKLFEETG	PIRPPKYYTYKFAEGKLFEETGHEDPITKTS	Up by KD	+	1.99022	0.291935	0.337197	0.23585	0.302758	1	___1		Q4J6C6	426	165.74
Q15154	PCM1	Pericentriolar material 1 protein	K	786	VGNCPTKKYMPAV	PDLQLSAASVGNCPTKKYMPAVTSTPTVNQH	Up by KD	+	2.08278	0.30079	0.348459	0.253142	0.300768	0.867854	___1		Q15154	786	323.9
P23528	CFL1	Cofilin-1	K	13	VSDGVIKVFNDMK	___MASGVAVSDGVIKVFNDMKVRKSSTPEE	Up by KD	+	2.25067	0.297607	0.336398	0.25882	0.297602	0.999983	___1		P23528	13	270.16
Q14141	SEPT6;SEPT11	Septin-6;Septin-11	K	316	DTDPDSKPFSLQE	CKLEEMGFKDTDPDSKPFSLQETYEAKRNEF	Up by KD	+	2.27581	0.305256	0.343919	0.266637	0.305212	1	___1		Q14141;Q9NVA2	316;315	118.24
O95155	UBE4B	Ubiquitin conjugation factor E4 B	K	801	NNESQWKDSPLAT	LNRTVEDLKNNESQWKDSPLATRHREMLKRC	Up by KD	+	2.20655	0.301079	0.324926	0.253384	0.324926	1	___1		O95155	801	336.5
P49903	SEPHS1	Selenide, water dikinase 1	K	16	ESYELDKSFRLTR	MSTRESFNPESYELDKSFRLTRFTELKGTGC	Up by KD	+	2.35728	0.291972	0.311387	0.253142	0.311387	1	___1		P49903	16	100.18
Q15382	RHEB	GTP-binding protein Rheb	K	109	LLDMVGKVQIPIM	EVIKVIHGKLLDMVGKVQIPIMLVGNKKDLH	Up by KD	+	3.17522	0.269837	0.281906	0.257735	0.269871	1	___1		Q15382	109	118.47
Q00688	FKBP3	Peptidyl-prolyl cis-trans isomerase FKBP3	K	201	EWAYGKKGQPDAK	EKARLEIEPEWAYGKKGQPDAKIPPNAKLTF	Up by KD	+	2.77535	0.273648	0.284869	0.251204	0.284869	0.56531	___1		Q00688	201	106.01
P62424	RPL7A	60S ribosomal protein L7a	K	21	APAVVKKQEAKKV	KAKGKKVAPAPAVVKKQEAKKVVNPLFEKRP	Up by KD	+	2.94305	0.276694	0.292899	0.260508	0.276675	0.574228	___1		P62424	21	111.82
O43143	DHX15	Pre-mRNA-splicing factor ATP-dependent RNA helicase DHX15	K	790	IAKLQSKEYSQY_	EAKRQLDRIIAKLQSKEYSQY__________	Up by KD	+	4.27512	0.274169	0.277628	0.270708	0.274172	1	___1		O43143	790	115.49
P05067	APP	Amyloid beta A4 protein;N-APP;Soluble APP-alpha;Soluble APP-beta;C99;Beta-amyloid protein 42;Beta-amyloid protein 40;C83;P3(42);P3(40);C80;Gamma-secretase C-terminal fragment 59;Gamma-secretase C-terminal fragment 57;Gamma-secretase C-terminal fragment 50;C31	K	751	EERHLSKMQQNGY	VEVDAAVTPEERHLSKMQQNGYENPTYKFFE	Up by KD	+	3.33623	0.278198	0.288536	0.267835	0.278223	1	___1		P05067	751	180.74
Q92522	H1FX	Histone H1x	K	145	PTAHKAKKAAPGA	APAAATAPAPTAHKAKKAAPGAAGSRRADKK	Up by KD	+	2.70627	0.284916	0.310224	0.272262	0.272262	0.772791	___1		Q92522	145	234.61
Q14980	NUMA1	Nuclear mitotic apparatus protein 1	K	1389	EELEQSKQAAGGL	QAAAEKRHREELEQSKQAAGGLRAELLRAQR	Up by KD	+	2.63972	0.286789	0.313942	0.269392	0.277033	1	___1		Q14980	1389	198.25
P62993	GRB2	Growth factor receptor-bound protein 2	K	10	IAKYDFKATADDE	______MEAIAKYDFKATADDELSFKRGDIL	Up by KD	+	2.86113	0.283687	0.301939	0.265437	0.283685	1	___1		P62993	10	208.95
P62158	CALM1	Calmodulin	K	22	AFSLFDKDGDGTI	EEQIAEFKEAFSLFDKDGDGTITTKELGTVM	Up by KD	+	3.05687	0.283833	0.300651	0.275007	0.275842	1	___1		P62158	22	341.27
P61019	RAB2A	Ras-related protein Rab-2A	K	165	AFINTAKEIYEKI	AKTASNVEEAFINTAKEIYEKIQEGVFDINN	Up by KD	+	2.99244	0.27999	0.297015	0.276199	0.266757	0.999995	___1		P61019	165	376.01
P09429	HMGB1;HMGB1P1	High mobility group protein B1;Putative high mobility group protein B1-like 1	K	114	EYRPKIKGEHPGL	PSAFFLFCSEYRPKIKGEHPGLSIGDVAKKL	Up by KD	+	2.5825	0.287715	0.315914	0.281075	0.266157	1	___1		P09429;B2RPK0	114;114	220.85
O00443	PIK3C2A	Phosphatidylinositol 4-phosphate 3-kinase C2 domain-containing subunit alpha	K	113	DSFETKKTPVLPV	AELEKLLLDDSFETKKTPVLPVTPILSPSFS	Up by KD	+	2.69132	0.28578	0.308128	0.263395	0.285816	0.557348	___1		O00443	113	68.069
O95470	SGPL1	Sphingosine-1-phosphate lyase 1	K	155	VYSGEEKLTELLV	WQEGRASGTVYSGEEKLTELLVKAYGDFAWS	Up by KD	+	2.57345	0.279425	0.308361	0.264957	0.264957	0.999998	___1		O95470	155	139.04
Q96ST3	SIN3A	Paired amphipathic helix protein Sin3a	K	457	SMADASKHGGGTE	PKLLNLKDSSMADASKHGGGTESLFFDKVRK	Up by KD	+	4.67259	0.288495	0.286172	0.290778	0.288536	0.999998	___1		Q96ST3	457	126.02
Q8TAT6	NPLOC4	Nuclear protein localization protein 4 homolog	K	413	PELGYAKESSSEQ	ECLLPCKDAPELGYAKESSSEQYVPDVFYKD	Up by KD	+	3.22596	0.285743	0.273695	0.297837	0.285698	1	___1		Q8TAT6	413	69.071
P31948	STIP1	Stress-induced-phosphoprotein 1	K	530	NPVIAQKIQKLMD	PQALSEHLKNPVIAQKIQKLMDVGLIAIR__	Up by KD	+	6.63376	0.283803	0.28404	0.283566	0.283803	1	___1		P31948	530	258.25
O14733	MAP2K7	Dual specificity mitogen-activated protein kinase kinase 7	K	9	ASSLEQKLSRLEA	_______MAASSLEQKLSRLEAKLKQENREA	Up by KD	+	4.67401	0.283209	0.281906	0.285816	0.281906	1	___1		O14733	9	227.88
P17980	PSMC3	26S protease regulatory subunit 6A	K	16	PVTRQEKMATVWD	MNLLPNIESPVTRQEKMATVWDEAEQDGIGE	Up by KD	+	4.24568	0.287902	0.290896	0.283685	0.289126	1	___1		P17980	16	374.41
Q9Y2S6	TMA7	Translation machinery-associated protein 7	K	50	KAKAAGKGPLATG	EEQKKLEELKAKAAGKGPLATGGIKKSGKK_	Up by KD	+	3.35657	0.284687	0.29066	0.27274	0.29066	1	___1		Q9Y2S6	50	144.1
Q9NR09	BIRC6	Baculoviral IAP repeat-containing protein 6	K	2270	NKGSSYKLLVEQA	QMEKEKIQSNKGSSYKLLVEQAKLKQATSKH	Up by KD	+	3.34373	0.285278	0.293959	0.273576	0.288299	1	___1		Q9NR09	2270	278.51
Q13573	SNW1	SNW domain-containing protein 1	K	509	KFLEEAKQHGGSK	FEEDPFGLDKFLEEAKQHGGSKRPSDSSRPK	Up by KD	+	2.8727	0.288419	0.306729	0.27011	0.288418	0.996465	___1		Q13573	509	91.858
Q13433	SLC39A6	Zinc transporter ZIP6	K	472	IKKQLSKYESQLS	KPENDDDVEIKKQLSKYESQLSTNEEKVDTD	Up by KD	+	3.77572	0.285097	0.291486	0.278698	0.285106	1	___1		Q13433	472	276.12
P62851	RPS25	40S ribosomal protein S25	K	94	LQELLSKGLIKLV	IRGSLARAALQELLSKGLIKLVSKHRAQVIY	Up by KD	+	3.59258	0.289859	0.299127	0.285225	0.285225	0.980457	___1		P62851	94	88.552
P54577	YARS	Tyrosine--tRNA ligase, cytoplasmic;Tyrosine--tRNA ligase, cytoplasmic, N-terminally processed	K	513	QTNFMTKLGSISC	SEECIAQWKQTNFMTKLGSISCKSLKGGNIS	Up by KD	+	3.60508	0.289977	0.294547	0.280838	0.294547	1	___1		P54577	513	238.92
P47914	RPL29	60S ribosomal protein L29	K	134	KAKDQTKAQAAAP	CRPKAKAKAKAKDQTKAQAAAPASVPAQAPK	Up by KD	+	3.1655	0.284752	0.29443	0.27011	0.289716	1	___1		P47914	134	102.16
P02545	LMNA	Prelamin-A/C;Lamin-A/C	K	171	LRGQVAKLEAALG	RTLEGELHDLRGQVAKLEAALGEAKKQLQDE	Up by KD	+	3.53004	0.289109	0.294077	0.279174	0.294077	1	___1		P02545	171	164.68
P40763	STAT3	Signal transducer and activator of transcription 3	K	177	DFDFNYKTLKSQG	MKVVENLQDDFDFNYKTLKSQGDMQDLNGNN	Up by KD	+	2.94215	0.291379	0.301237	0.271665	0.301237	0.967804	___1		P40763	177	158.45
Q9UHR5	SAP30BP	SAP30-binding protein	K	144	LYERKIKEGMDMN	NHLQDKIQKLYERKIKEGMDMNYIIQRKKEF	Up by KD	+	4.46239	0.294859	0.297837	0.291839	0.2949	1	___1		Q9UHR5	144	150.21
Q9P0B6	CCDC167	Coiled-coil domain-containing protein 167	K	21	IDGLEEKLSQCRR	RENLGVALEIDGLEEKLSQCRRDLEAVNSRL	Up by KD	+	3.82269	0.297123	0.300768	0.289834	0.300768	1	___1		Q9P0B6	21	188.26
Q5JTH9	RRP12	RRP12-like protein	K	6	_MGRSGKLPSGVS	__________MGRSGKLPSGVSAKLKRWKKG	Up by KD	+	3.77351	0.293243	0.286645	0.299831	0.293253	0.999973	___1		Q5JTH9	6	48.513
Q01968	OCRL	Inositol polyphosphate 5-phosphatase OCRL-1	K	127	LLVPEQKDSSSWY	LAAQKAQSQLLVPEQKDSSSWYQKLDTKDKP	Up by KD	+	6.68578	0.298306	0.298072	0.298541	0.298306	0.999999	___1		Q01968	127	142.76
P26373	RPL13	60S ribosomal protein L13	K	174	VITEEEKNFKAFA	NVYKKEKARVITEEEKNFKAFASLRMARANA	Up by KD	+	4.18448	0.303338	0.300885	0.308244	0.300885	0.999394	___1		P26373	174	196.95
P30085	CMPK1	UMP-CMP kinase	K	55	YGELIEKYIKEGK	DERKNPDSQYGELIEKYIKEGKIVPVEITIS	Up by KD	+	3.50968	0.292017	0.283092	0.300885	0.292075	0.999643	___1		P30085	55	141.06
Q9P0M6	H2AFY2	Core histone macro-H2A.2	K	239	LEKAGGKEFLETV	DLKEDIGKALEKAGGKEFLETVKELRKSQGP	Up by KD	+	1.98369	0.25034	0.240009	0.211884	0.299127	1	___1		Q9P0M6	239	162.38
P43243	MATR3	Matrin-3	K	554	MVDHCLKKALWFQ	METREDAMAMVDHCLKKALWFQGRCVKVDLS	Up by KD	+	2.0471	0.276079	0.302407	0.223423	0.302407	0.999156	___1		P43243	554	230.41
O43809	NUDT21	Cleavage and polyadenylation specificity factor subunit 5	K	23	VTQFGNKYIQQTK	RSQTGWPRGVTQFGNKYIQQTKPLTLERTIN	Up by KD	+	1.93845	0.279179	0.309409	0.218719	0.309409	1	___1		O43809	23	306.66
O75347	TBCA	Tubulin-specific chaperone A	K	105	LVLDSVKLEA___	EAEEYKEARLVLDSVKLEA____________	Up by KD	+	1.97127	0.278081	0.3122	0.220454	0.301588	1	___1		O75347	105	120.33
O75475	PSIP1	PC4 and SFRS1-interacting protein	K	402	MITTLKKIRRFKV	MQQAQKHTEMITTLKKIRRFKVSQVIMEKST	Up by KD	+	2.21742	0.272781	0.31545	0.251446	0.251446	0.929007	___1		O75475	402	60.518
P41091	EIF2S3	Eukaryotic translation initiation factor 2 subunit 3	K	196	NKIDLVKESQAKE	KLKHILILQNKIDLVKESQAKEQYEQILAFV	Up by KD	+	2.00814	0.264989	0.317883	0.238542	0.238542	1	___1		P41091	196	175.91
Q9Y5J9	TIMM8B	Mitochondrial import inner membrane translocase subunit Tim8 B	K	80	FAQIVQKGGQ___	DTTLAITSRFAQIVQKGGQ____________	Up by KD	+	2.58536	0.276538	0.29066	0.248292	0.29066	1	___1		Q9Y5J9	80	136.75
Q9UNZ2	NSFL1C	NSFL1 cofactor p47	K	356	DESQTLKEANLLN	TTFPNKELADESQTLKEANLLNAVIVQRLT_	Up by KD	+	2.49109	0.278009	0.305445	0.250598	0.277985	1	___1		Q9UNZ2	356	233.59
Q96EI5	TCEAL4	Transcription elongation factor A protein-like 4	K	3	____MEKLYSENE	_____________MEKLYSENEGMASNQGKM	Up by KD	+	2.36608	0.282023	0.314174	0.24987	0.282025	1	___1		Q96EI5	3	309.78
Q96DH6	MSI2	RNA-binding protein Musashi homolog 2	K	145	AMLMFDKTTNRHR	FEQFGKVEDAMLMFDKTTNRHRGFGFVTFEN	Up by KD	+	2.37712	0.280212	0.311736	0.248656	0.280244	1	___1		Q96DH6	145	121.86
P27816	MAP4	Microtubule-associated protein 4	K	504	KEVGLLKDMSPLS	AKDVAPSTVKEVGLLKDMSPLSETEMALGKD	Up by KD	+	2.24836	0.273122	0.308827	0.237441	0.273098	1	___1		P27816	504	145.88
P07900	HSP90AA1	Heat shock protein HSP 90-alpha	K	489	RMKENQKHIYYIT	MVSLKDYCTRMKENQKHIYYITGETKDQVAN	Up by KD	+	2.49908	0.278131	0.305329	0.250962	0.278104	1	___1		P07900	489	139.66
A6NKG5	RTL1	Retrotransposon-like protein 1	K	21	HKNPSSKQMESSE	EDSFETMMEHKNPSSKQMESSEGSSNTTEAT	Up by KD	+	2.33369	0.270312	0.30229	0.238298	0.27035	1	___1		A6NKG5	21	311.4
P06733	ENO1	Alpha-enolase	K	326	LTVTNPKRIAKAV	AGIQVVGDDLTVTNPKRIAKAVNEKSCNCLL	Up by KD	+	2.58358	0.269062	0.289126	0.242694	0.275365	1	___1		P06733	326	231.21
Q9H7N4	SCAF1	Splicing factor, arginine/serine-rich 19	K	1123	NLASRAKAQELIQ	ALLFKMEEANLASRAKAQELIQATNQILSHR	Up by KD	+	2.17459	0.285669	0.332622	0.26123	0.263155	1	___1		Q9H7N4	1123	204.05
Q9H2U2	PPA2	Inorganic pyrophosphatase 2, mitochondrial	K	157	DPHEKDKSTNCFG	YGTLPQTWEDPHEKDKSTNCFGDNDPIDVCE	Up by KD	+	1.98773	0.284324	0.334683	0.234011	0.284277	1	___1		Q9H2U2	157	164.89
P18206	VCL	Vinculin	K	792	ASDELSKTISPMV	PKFREAVKAASDELSKTISPMVMDAKAVAGN	Up by KD	+	2.02968	0.281583	0.329066	0.234133	0.28155	1	___1		P18206	792	142.35
P11137	MAP2	Microtubule-associated protein 2	K	1676	LKNVKSKIGSTDN	RLINQPLPDLKNVKSKIGSTDNIKYQPKGGQ	Up by KD	+	2.09857	0.284063	0.328262	0.239887	0.28404	1	___1		P11137	1676	115.23
O95139	NDUFB6	NADH dehydrogenase [ubiquinone] 1 beta subcomplex subunit 6	K	93	KYHVSEKPYGIVE	PVWIIHYYMKYHVSEKPYGIVEKKSRIFPGD	Up by KD	+	1.92863	0.278332	0.331132	0.225522	0.278342	0.999999	___1		O95139	93	79.089
O15164	TRIM24	Transcription intermediary factor 1-alpha	K	7	MEVAVEKAVAAAA	_________MEVAVEKAVAAAAAASAAASGG	Up by KD	+	2.07542	0.282421	0.333767	0.249021	0.264476	1	___1		O15164	7	216.74
O00459	PIK3R2	Phosphatidylinositol 3-kinase regulatory subunit beta	K	435	QQDQIVKEDSVEA	RLLYPVSKYQQDQIVKEDSVEAVGAQLKVYH	Up by KD	+	2.15207	0.286122	0.327917	0.244278	0.286172	1	___1		O00459	435	83.614
O14979	HNRNPDL	Heterogeneous nuclear ribonucleoprotein D-like	K	209	DKVLELKEHKLDG	VLFKDAASVDKVLELKEHKLDGKLIDPKRAK	Up by KD	+	2.09208	0.275926	0.319155	0.232661	0.275961	0.999836	___1		O14979	209	152.47
O00273	DFFA	DNA fragmentation factor subunit alpha	K	208	EGSLLSKQEESKA	QLYLQALEKEGSLLSKQEESKAAFGEEVDAV	Up by KD	+	2.14568	0.24256	0.283803	0.221939	0.221939	1	___1		O00273	208	195.83
Q8WWN8	ARAP3	Arf-GAP with Rho-GAP domain, ANK repeat and PH domain-containing protein 3	K	1386	SMFFPMKSSQGSV	RRLHNRRTLSMFFPMKSSQGSVEEQEELEEP	Up by KD	+	2.47917	0.248351	0.277033	0.234011	0.234011	1	___1		Q8WWN8	1386	66.682
Q9Y450	HBS1L	HBS1-like protein	K	109	EAVLKNKFDVQKA	DAVPDEILIEAVLKNKFDVQKALSGVLEQDR	Up by KD	+	2.84758	0.252111	0.268554	0.235604	0.252173	0.550189	___1		Q9Y450	109	132.59
Q9UPN4	CEP131	Centrosomal protein of 131 kDa	K	955	ERCSELKGQLGEA	LEQSERKLQERCSELKGQLGEAEGENLRLQG	Up by KD	+	2.3513	0.24239	0.263635	0.210513	0.253021	1	___1		Q9UPN4	955	309.49
Q96AG4	LRRC59	Leucine-rich repeat-containing protein 59	K	14	GGNLRDKLDGNEL	__MTKAGSKGGNLRDKLDGNELDLSLSDLNE	Up by KD	+	2.22458	0.248117	0.27011	0.209765	0.264476	1	___1		Q96AG4	14	419.06
P62750	RPL23A	60S ribosomal protein L23a	K	115	IKQAVKKLYDIDV	VDVKANKHQIKQAVKKLYDIDVAKVNTLIRP	Up by KD	+	2.59715	0.249033	0.264356	0.224164	0.258579	1	___1		P62750	115	185.81
P45973	CBX5	Chromobox protein homolog 5	K	42	EYLLKWKGFSEEH	DRRVVKGQVEYLLKWKGFSEEHNTWEPEKNL	Up by KD	+	2.77595	0.246074	0.260748	0.226755	0.250719	1	___1		P45973	42	305.69
P33527	ABCC1	Multidrug resistance-associated protein 1	K	290	QPKESSKVDANEE	VVYSSKDPAQPKESSKVDANEEVEALIVKSP	Up by KD	+	2.36028	0.244543	0.27262	0.216486	0.244522	1	___1		P33527	290	66.965
P26583	HMGB2	High mobility group protein B2	K	127	SIGDTAKKLGEMW	KIKSEHPGLSIGDTAKKLGEMWSEQSAKDKQ	Up by KD	+	2.38959	0.245203	0.272382	0.217975	0.245252	0.999759	___1		P26583	127	236.23
P00338	LDHA	L-lactate dehydrogenase A chain	K	59	VIEDKLKGEMMDL	LADELALVDVIEDKLKGEMMDLQHGSLFLRT	Up by KD	+	2.75978	0.252097	0.27035	0.233888	0.252052	1	___1		P00338	59	171.78
P09382	LGALS1	Galectin-1	K	13	ASNLNLKPGECLR	___MACGLVASNLNLKPGECLRVRGEVAPDA	Up by KD	+	2.51446	0.242569	0.262794	0.217107	0.247806	1	___1		P09382	13	294.81
Q9NVH2	INTS7	Integrator complex subunit 7	K	31	ALMELDKGLRSGK	GEQELDANSALMELDKGLRSGKLGEQCEAVV	Up by KD	+	2.12636	0.265029	0.304978	0.225152	0.264957	1	___1		Q9NVH2	31	349.52
Q92616	GCN1L1	Translational activator GCN1	K	2654	NRRSLKKLASQAD	ASLEVLNEVNRRSLKKLASQADSTEQVDDTI	Up by KD	+	2.10555	0.259655	0.299714	0.219587	0.259664	1	___1		Q92616	2654	142.91
Q9HCM4	EPB41L5	Band 4.1-like protein 5	K	576	QVEAVHKVTKEDS	DFKSNILKAQVEAVHKVTKEDSLLSHKNANV	Up by KD	+	2.01521	0.261449	0.299714	0.212134	0.272501	0.999997	___1		Q9HCM4	576	161.27
Q9Y696	CLIC4	Chloride intracellular channel protein 4	K	194	DCNLLPKLHIVKV	LDGNEMTLADCNLLPKLHIVKVVAKKYRNFD	Up by KD	+	2.04233	0.249109	0.295135	0.214995	0.237197	0.999949	___1		Q9Y696	194	229.07
Q9Y2X9	ZNF281	Zinc finger protein 281	K	818	SQIDPQKDIEPRT	FQIPSQELASQIDPQKDIEPRTTYQIENFAQ	Up by KD	+	2.07723	0.255058	0.295723	0.214373	0.255078	1	___1		Q9Y2X9	818	218.6
Q8NFQ8	TOR1AIP2	Torsin-1A-interacting protein 2	K	200	QKLEEIKENAQDT	EAGSHPQQTQKLEEIKENAQDTMRQINKKGF	Up by KD	+	1.99736	0.252771	0.297015	0.208517	0.252779	1	___1		Q8NFQ8	200	169.52
Q4VC31	CCDC58	Coiled-coil domain-containing protein 58	K	100	DDLTLLKQLRKEQ	LREEREKNLDDLTLLKQLRKEQTKLKWMQSE	Up by KD	+	2.13471	0.254504	0.290189	0.214622	0.2587	1	___1		Q4VC31	100	270.63
P61247	RPS3A	40S ribosomal protein S3a	K	56	TRTQGTKIASDGL	IRNIGKTLVTRTQGTKIASDGLKGRVFEVSL	Up by KD	+	1.97454	0.246503	0.284869	0.197991	0.256648	1	___1		P61247	56	149
O14818	PSMA7	Proteasome subunit alpha type-7	K	174	VREFLEKNYTDEA	NAIGRGAKSVREFLEKNYTDEAIETDDLTIK	Up by KD	+	2.16173	0.25613	0.295018	0.22132	0.252052	1	___1		O14818	174	160.27
O60315	ZEB2	Zinc finger E-box-binding homeobox 2	K	624	ENIVPNKAGVFVD	EIKAVLQPHENIVPNKAGVFVDNKALLLSSV	Up by KD	+	2.16699	0.248887	0.284633	0.213129	0.248899	0.999884	___1		O60315	624	105.67
Q9Y6K1	DNMT3A	DNA (cytosine-5)-methyltransferase 3A	K	844	NSIKQGKDQHFPV	KVRTITTRSNSIKQGKDQHFPVFMNEKEDIL	Up by KD	+	2.60469	0.261553	0.284159	0.238909	0.261591	1	___1		Q9Y6K1	844	86.777
Q9H706	GAREM	GRB2-associated and regulator of MAPK protein	K	747	TSPLPLKIDGAEE	LVEEKVASETSPLPLKIDGAEEDPKSGSPDL	Up by KD	+	2.59528	0.265552	0.288772	0.242328	0.265557	0.997258	___1		Q9H706	747	65.25
Q9H4A5	GOLPH3L	Golgi phosphoprotein 3-like	K	124	LLDETLKHIKATE	KSDSPTGDVLLDETLKHIKATEPTETVQTWI	Up by KD	+	2.76236	0.265432	0.287	0.250476	0.25882	0.98537	___1		Q9H4A5	124	172.24
Q9BX70	BTBD2	BTB/POZ domain-containing protein 2	K	481	DSHYGTKGLRKVT	TACATLKGPDSHYGTKGLRKVTHESPTTGAK	Up by KD	+	2.44986	0.261782	0.292193	0.240253	0.2529	1	___1		Q9BX70	481	198.25
Q07955	SRSF1	Serine/arginine-rich splicing factor 1	K	30	PPDIRTKDIEDVF	DCRIYVGNLPPDIRTKDIEDVFYKYGAIRDI	Up by KD	+	2.60636	0.258424	0.280838	0.236217	0.258217	1	___1		Q07955	30	157.78
Q6P1J9	CDC73	Parafibromin	K	209	DDITALKQRSFVD	RSTIKTDLDDDITALKQRSFVDAEVDVTRDI	Up by KD	+	2.58135	0.25697	0.283211	0.241596	0.246104	1	___1		Q6P1J9	209	117.21
Q9H4L7	SMARCAD1	SWI/SNF-related matrix-associated actin-dependent regulator of chromatin subfamily A containing DEAD/H box 1	K	705	EQSIYEKERIAHA	FSSKTKSADEQSIYEKERIAHAKQIIKPFIL	Up by KD	+	3.68316	0.268783	0.275484	0.262072	0.268794	1	___1		Q9H4L7	705	43.594
Q9H2B2	SYT4	Synaptotagmin-4	K	124	LENATPKLFLEGE	NLKPGSPSDLENATPKLFLEGEKESVSPESL	Up by KD	+	3.37052	0.259484	0.268794	0.250234	0.259423	0.999992	___1		Q9H2B2	124	176.86
Q9BTE3	MCMBP	Mini-chromosome maintenance complex-binding protein	K	328	LPACLNKEESKTC	QKLQHINPLLPACLNKEESKTCKFVSSFMSE	Up by KD	+	3.26802	0.257831	0.268195	0.247442	0.257856	0.982687	___1		Q9BTE3	328	76.826
Q9BRT6	LLPH	Protein LLP homolog	K	42	DGDVLMKDVQEIA	SRLKSILKLDGDVLMKDVQEIATVVVPKPKH	Up by KD	+	3.22849	0.260239	0.271187	0.249263	0.260267	1	___1		Q9BRT6	42	151.58
O76094	SRP72	Signal recognition particle subunit SRP72	K	648	IPPRHQKPAGAPA	TVSASTSNIIPPRHQKPAGAPATKKKQQQKK	Up by KD	+	3.60945	0.261459	0.268554	0.254352	0.261471	1	___1		O76094	648	68.515
P78347	GTF2I	General transcription factor II-I	K	74	TRKDFQKDFVKYC	TERGRAFVNTRKDFQKDFVKYCVEEEEKAAE	Up by KD	+	3.2929	0.268968	0.281075	0.262072	0.263756	0.999974	___1		P78347	74	105.57
P63208	SKP1	S-phase kinase-associated protein 1	K	142	RKTFNIKNDFTEE	IKGKTPEEIRKTFNIKNDFTEEEEAQVRKEN	Up by KD	+	4.0021	0.247478	0.252416	0.245009	0.245009	1	___2		P63208	142	309.93
P63208	SKP1	S-phase kinase-associated protein 1	K	137	TPEEIRKTFNIKN	TVANMIKGKTPEEIRKTFNIKNDFTEEEEAQ	Up by KD	+	4.0021	0.247478	0.252416	0.245009	0.245009	1	___2		P63208	137	155
Q9Y394	DHRS7	Dehydrogenase/reductase SDR family member 7	K	103	NGNLKEKDILVLP	ERVKRRCLENGNLKEKDILVLPLDLTDTGSH	Up by KD	+	2.94826	0.255067	0.263635	0.237931	0.263635	1	___1		Q9Y394	103	177.03
Q9Y2S0	POLR1D	DNA-directed RNA polymerases I and III subunit RPAC2	K	15	RKISGLKTSMAEG	_MEEDQELERKISGLKTSMAEGERKTALEMV	Up by KD	+	3.21531	0.249682	0.260387	0.239031	0.249627	1	___1		Q9Y2S0	15	48.704
Q99729	HNRNPAB	Heterogeneous nuclear ribonucleoprotein A/B	K	91	LKDYFTKFGEVVD	LSWDTSKKDLKDYFTKFGEVVDCTIKMDPNT	Up by KD	+	3.88403	0.256803	0.253868	0.262674	0.253868	1	___1		Q99729	91	209.67
Q92945	KHSRP	Far upstream element-binding protein 2	K	109	FGFGGQKRQLEDG	TTVNNSTPDFGFGGQKRQLEDGDQPESKKLA	Up by KD	+	3.45125	0.254256	0.262553	0.245982	0.254231	1	___1		Q92945	109	264.67
Q92905	COPS5	COP9 signalosome complex subunit 5	K	194	TYPKGYKPPDEGP	GKVNLGAFRTYPKGYKPPDEGPSEYQTIPLN	Up by KD	+	3.83231	0.248528	0.253747	0.243303	0.248535	1	___1		Q92905	194	118.96
Q6PKG0	LARP1	La-related protein 1	K	792	PRTPQLKDSSQTS	YRNTRTPRTPRTPQLKDSSQTSRFYPVVKEG	Up by KD	+	3.20509	0.248913	0.26135	0.242694	0.242694	1	___1		Q6PKG0	792	168.3
Q15154	PCM1	Pericentriolar material 1 protein	K	412	KKQKMDKLLGELH	FSKMRVLQEKKQKMDKLLGELHTLRDQHLNN	Up by KD	+	4.4235	0.25564	0.2529	0.258338	0.255682	1	___1		Q15154	412	117.93
Q14980	NUMA1	Nuclear mitotic apparatus protein 1	K	697	ERVAQEKDQLQEQ	SEQQKATEKERVAQEKDQLQEQLQALKESLK	Up by KD	+	3.82233	0.253418	0.256528	0.247198	0.256528	1	___1		Q14980	697	408.05
Q07812	BAX	Apoptosis regulator BAX	K	57	PQDASTKKLSECL	APELALDPVPQDASTKKLSECLKRIGDELDS	Up by KD	+	3.84645	0.256602	0.259664	0.250476	0.259664	0.800132	___1		Q07812	57	41.115
P30085	CMPK1	UMP-CMP kinase	K	43	LLRDERKNPDSQY	GYTHLSAGELLRDERKNPDSQYGELIEKYIK	Up by KD	+	3.09042	0.247933	0.262072	0.240864	0.240864	1	___1		P30085	43	196.5
P09874	PARP1	Poly [ADP-ribose] polymerase 1	K	528	RMKLTLKGGAAVD	EEGINKSEKRMKLTLKGGAAVDPDSGLEHSA	Up by KD	+	2.94937	0.246381	0.262794	0.236462	0.239887	1	___1		P09874	528	204.7
O94826	TOMM70A	Mitochondrial import receptor subunit TOM70	K	185	AVELNPKYVKALF	KEVAQDCTKAVELNPKYVKALFRRAKAHEKL	Up by KD	+	3.87564	0.24618	0.249021	0.240497	0.249021	0.993302	___1		O94826	185	107.01
O95155	UBE4B	Ubiquitin conjugation factor E4 B	K	1143	KVENPEKYGFEPK	LCGPKCRDLKVENPEKYGFEPKKLLDQLTDI	Up by KD	+	3.39236	0.247424	0.256045	0.238787	0.247442	0.999754	___1		O95155	1143	63.76
Q96SB8	SMC6	Structural maintenance of chromosomes protein 6	K	862	ERIEVEKSASILD	MSQARQICPERIEVEKSASILDKEINRLRQK	Up by KD	+	2.53455	0.253496	0.229711	0.277271	0.253505	1	___1		Q96SB8	862	113.65
Q96RL7	VPS13A	Vacuolar protein sorting-associated protein 13A	K	2984	IVTKPIKGAQKGG	SGFVSGITGIVTKPIKGAQKGGAAGFFKGVG	Up by KD	+	2.4091	0.253774	0.226262	0.281312	0.253747	1	___1		Q96RL7	2984	98.513
Q96DN5	TBC1D31	TBC1 domain family member 31	K	729	DEAWYQKQELLRK	AKVDQQRVEDEAWYQKQELLRKAEETRREML	Up by KD	+	3.05453	0.255521	0.247927	0.270708	0.247927	1	___1		Q96DN5	729	117.92
Q01831	XPC	DNA repair protein complementing XP-C cells	K	374	QEETFAKGTCRPS	KPKTSKGTKQEETFAKGTCRPSAKGKRNKGG	Up by KD	+	2.58545	0.26531	0.24184	0.288772	0.265317	1	___1		Q01831	374	106.29
P60174	TPI1	Triosephosphate isomerase	K	106	AAQNCYKVTNGAF	QKLDPKIAVAAQNCYKVTNGAFTGEISPGMI	Up by KD	+	2.60287	0.263715	0.237319	0.276913	0.276913	1	___1		P60174	106	182.13
P49321	NASP	Nuclear autoantigenic sperm protein	K	273	IVSIEEKPKEVSE	GGQEKQGEVIVSIEEKPKEVSEEQPVVTLEK	Up by KD	+	2.94984	0.257643	0.242694	0.27262	0.257614	0.977545	___1		P49321	273	115.29
P23246	SFPQ	Splicing factor, proline- and glutamine-rich	K	330	GEVFINKGKGFGF	RLFAKYGEPGEVFINKGKGFGFIKLESRALA	Up by KD	+	2.20495	0.256361	0.224287	0.294077	0.250719	0.974477	___1		P23246	330	182.16
P16403	HIST1H1E;HIST1H1A;HIST1H1B;HIST1H1D;HIST1H1C	Histone H1.4;Histone H1.1;Histone H1.5;Histone H1.3;Histone H1.2	K	97	GTLVQTKGTGASG	LGLKSLVSKGTLVQTKGTGASGSFKLNKKAA	Up by KD	+	2.749	0.255561	0.244034	0.277152	0.245496	1	___1		P10412;Q02539;P16401;P16402;P16403	97;100;100;98;97	267.46
P02545	LMNA	Prelamin-A/C;Lamin-A/C	K	144	EALLNSKEAALST	AAQARLKDLEALLNSKEAALSTALSEKRTLE	Up by KD	+	2.52775	0.259204	0.232784	0.281194	0.263635	1	___1		P02545	144	326.56
O75190	DNAJB6;DNAJB7;DNAJB3	DnaJ homolog subfamily B member 6;DnaJ homolog subfamily B member 7;DnaJ homolog subfamily B member 3	K	34	LKWHPDKNPENKE	IKKAYRKLALKWHPDKNPENKEEAERKFKQV;IKKAYRKLALKWHPDKNPENKEEAERRFKQV	Up by KD	+	2.53909	0.255672	0.229096	0.275245	0.262674	0.99995	___1		O75190;Q7Z6W7;Q8WWF6	34;34;34	140.45
O60282	KIF5C	Kinesin heavy chain isoform 5C	K	653	MQNMEQKRRQLEE	AKIKSLTDYMQNMEQKRRQLEESQDSLSEEL	Up by KD	+	2.56237	0.253746	0.230695	0.276794	0.253747	1	___1		O60282	653	153.38
O15173	PGRMC2	Membrane-associated progesterone receptor component 2	K	191	EWEMQFKEKYDYV	NAVQMESVREWEMQFKEKYDYVGRLLKPGEE	Up by KD	+	2.77573	0.262313	0.240986	0.275365	0.270589	0.999946	___1		O15173	191	160.11
O43439	CBFA2T2	Protein CBFA2T2	K	466	VAEAEQKAFEVIA	QAMSEVQKAVAEAEQKAFEVIATERARMEQT	Up by KD	+	2.73119	0.257529	0.238298	0.276794	0.257493	1	___1		O43439	466	121.19
Q9UKD2	MRTO4	mRNA turnover protein 4 homolog	K	118	VNEWFTKYTEMDY	LFTNRTKEEVNEWFTKYTEMDYARAGNKAAF	Up by KD	+	2.44969	0.238157	0.213503	0.262794	0.238175	1	___1		Q9UKD2	118	115.38
Q9BUJ2	HNRNPUL1	Heterogeneous nuclear ribonucleoprotein U-like protein 1	K	527	FEGFQRKAIVICP	SAQRRKMRPFEGFQRKAIVICPTDEDLKDRT	Up by KD	+	2.43908	0.241327	0.212134	0.255924	0.255924	1	___1		Q9BUJ2	527	201.6
Q15154	PCM1	Pericentriolar material 1 protein	K	762	LIDIQEKIQALQT	KQLQEERKKLIDIQEKIQALQTACPDLQLSA	Up by KD	+	2.36743	0.246287	0.218223	0.274292	0.246347	1	___1		Q15154	762	241.22
P35241	RDX	Radixin	K	360	IEEQTIKAQKELE	EELMERLKQIEEQTIKAQKELEEQTRKALEL	Up by KD	+	2.30379	0.240622	0.211137	0.27011	0.24062	0.997987	___1		P35241	360	144.65
P31689	DNAJA1	DnaJ homolog subfamily A member 1	K	3	____MVKETTYYD	_____________MVKETTYYDVLGVKPNAT	Up by KD	+	2.58591	0.24721	0.223423	0.266397	0.25181	1	___1		P31689	3	240.2
O15539	RGS5	Regulator of G-protein signaling 5	K	52	KPAKTQKTSLDEA	VIPYNEKPEKPAKTQKTSLDEALQWRDSLDK	Up by KD	+	2.24853	0.241002	0.204642	0.259182	0.259182	1	___1		O15539	52	218.15
P17844	DDX5	Probable ATP-dependent RNA helicase DDX5	K	340	EEIMSEKENKTIV	KDEKLIRLMEEIMSEKENKTIVFVETKRRCD	Up by KD	+	2.45144	0.243604	0.215368	0.263635	0.25181	0.996815	___1		P17844	340	208.63
Q5QJE6	DNTTIP2	Deoxynucleotidyltransferase terminal-interacting protein 2	K	739	SEIMAEKAANAAG	FRRYNRRKYSEIMAEKAANAAGKKFRKKKKF	Up by KD	+	2.06311	0.259934	0.235604	0.308594	0.235604	1	___1		Q5QJE6	739	307.95
P30050	RPL12	60S ribosomal protein L12	K	48	VGDDIAKATGDWK	GPLGLSPKKVGDDIAKATGDWKGLRITVKLT	Up by KD	+	2.00139	0.246486	0.221444	0.296076	0.221939	1	___1		P30050	48	231.69
P60900	PSMA6	Proteasome subunit alpha type-6	K	171	ATAAGVKQTESTS	PAGYYCGFKATAAGVKQTESTSFLEKKVKKK	Up by KD	+	2.10726	0.251624	0.245009	0.293253	0.21661	1	___1		P60900	171	372.86
Q99613	EIF3C;EIF3CL	Eukaryotic translation initiation factor 3 subunit C;Eukaryotic translation initiation factor 3 subunit C-like protein	K	862	ALQLAEKLGSLVE	TEPTAQQNLALQLAEKLGSLVENNERVFDHK	Up by KD	+	2.0215	0.261695	0.304511	0.264957	0.215616	1	___1		Q99613;B5ME19	862;863	291.15
P43243	MATR3	Matrin-3	K	522	LAEPYGKIKNYIL	GYSDSAVLKLAEPYGKIKNYILMRMKSQAFI	Up by KD	+	2.4024	0.238996	0.243913	0.262313	0.210763	0.887691	___1		P43243	522	96.253
Q96E17	RAB3C	Ras-related protein Rab-3C	K	209	PAITAAKQNTRLK	KMSESLETDPAITAAKQNTRLKETPPPPQPN	Up by KD	+	2.74754	0.250197	0.264356	0.256769	0.229465	1	___1		Q96E17	209	180.62
Q9Y5M8	SRPRB	Signal recognition particle receptor subunit beta	K	199	IQQQLEKELNTLR	IAMAKSAKLIQQQLEKELNTLRVTRSAAPST	Up by KD	+	3.89746	0.211008	0.215119	0.206893	0.211012	1	___1		Q9Y5M8	199	141.85
Q9UBI6	GNG12	Guanine nucleotide-binding protein G(I)/G(S)/G(O) subunit gamma-12	K	4	___MSSKTASTNN	____________MSSKTASTNNIAQARRTVQ	Up by KD	+	3.44438	0.215605	0.222681	0.208517	0.215616	1	___1		Q9UBI6	4	177.04
Q16566	CAMK4	Calcium/calmodulin-dependent protein kinase type IV	K	442	LAEEKLKTVEEAA	VADLELEEGLAEEKLKTVEEAAAPREGQGSS	Up by KD	+	2.75306	0.217008	0.226139	0.198745	0.226139	0.617761	___1		Q16566	442	130.98
P27694	RPA1	Replication protein A 70 kDa DNA-binding subunit;Replication protein A 70 kDa DNA-binding subunit, N-terminally processed	K	163	KAYGASKTFGKAA	SSGMGSTVSKAYGASKTFGKAAGPSLSHTSG	Up by KD	+	3.31701	0.209875	0.217851	0.201885	0.20989	0.975214	___1		P27694	163	57.348
O75113	N4BP1	NEDD4-binding protein 1	K	386	LLEEIEKENKRFQ	YGPSTEPLLLLEEIEKENKRFQEDREFSAGT	Up by KD	+	2.93705	0.210561	0.221568	0.19711	0.213005	0.977415	___1		O75113	386	186.97
P11137	MAP2	Microtubule-associated protein 2	K	918	LSLIEVKLAAAGR	KVRRDLATDLSLIEVKLAAAGRVKDEFSVDK	Up by KD	+	2.5656	0.212546	0.231801	0.19333	0.212507	1	___1		P11137	918	235.73
P62805	HIST1H4A	Histone H4	K	78	TYTEHAKRKTVTA	LENVIRDAVTYTEHAKRKTVTAMDVVYALKR	Up by KD	+	2.84106	0.216108	0.207893	0.232538	0.207893	1	___1		P62805	78	192.26
P60033	CD81	CD81 antigen	K	144	DDANNAKAVVKTF	QALQQAVVDDDANNAKAVVKTFHETLDCCGS	Up by KD	+	2.61833	0.214628	0.196355	0.232906	0.214622	0.997675	___1		P60033	144	195.13
P42766	RPL35	60S ribosomal protein L35	K	25	KQLDDLKVELSQL	RGKKKEELLKQLDDLKVELSQLRVAKVTGGA	Up by KD	+	3.45278	0.224028	0.216734	0.23131	0.22404	1	___1		P42766	25	179.94
P04406	GAPDH	Glyceraldehyde-3-phosphate dehydrogenase	K	61	KFHGTVKAENGKL	MFQYDSTHGKFHGTVKAENGKLVINGNPITI	Up by KD	+	3.28305	0.221715	0.213876	0.231187	0.220082	1	___1		P04406	61	265.69
P35241	RDX	Radixin	K	412	QAADQMKNQEQLA	EEAKSAIAKQAADQMKNQEQLAAELAEFTAK	Up by KD	+	3.41718	0.222544	0.214995	0.23008	0.222557	1	___1		P35241	412	149.85
Q9UPN4	CEP131	Centrosomal protein of 131 kDa	K	214	SLNNIIKAATCEG	LKSSNQTAPSLNNIIKAATCEGSESSGFGKL	Up by KD	+	7.41809	0.212217	0.212134	0.212258	0.212258	1	___1		Q9UPN4	214	256.85
Q9GZT9	EGLN1	Egl nine homolog 1	K	216	VDDFLGKETGQQI	CMNKHGICVVDDFLGKETGQQIGDEVRALHD	Up by KD	+	3.37422	0.211747	0.207393	0.220454	0.207393	1	___1		Q9GZT9	216	231.37
Q96FJ2	DYNLL2	Dynein light chain 2, cytoplasmic	K	31	ATQAMEKYNIEKD	DMQQDAVDCATQAMEKYNIEKDIAAYIKKEF	Up by KD	+	4.65833	0.204724	0.203765	0.206643	0.203765	0.999804	___1		Q96FJ2	31	271.12
Q92541	RTF1	RNA polymerase-associated protein RTF1 homolog	K	497	DIEEIVKEKERFR	ALNYKFNDQDIEEIVKEKERFRKAPPNYAMK	Up by KD	+	3.42814	0.212122	0.205017	0.219215	0.212134	0.986443	___1		Q92541	497	128.76
O15347	HMGB3	High mobility group protein B3	K	44	FAEFSKKCSERWK	KKNPEVPVNFAEFSKKCSERWKTMSGKEKSK	Up by KD	+	4.10075	0.206683	0.20989	0.203514	0.206643	0.567061	___1		O15347	44	106.38
P0DMV8	HSPA1A;HSPA1B	Heat shock 70 kDa protein 1A;Heat shock 70 kDa protein 1B	K	71	NTVFDAKRLIGRK	KNQVALNPQNTVFDAKRLIGRKFGDPVVQSD	Up by KD	+	3.70483	0.210133	0.205017	0.215244	0.21014	1	___1		P0DMV8;P0DMV9	71;71	195.54
Q9UBC2	EPS15L1	Epidermal growth factor receptor substrate 15-like 1	K	531	QLETIIKSLKSTQ	EQSIQAGRVQLETIIKSLKSTQDEINQARSK	Up by KD	+	3.13522	0.217165	0.206768	0.217603	0.227125	0.999503	___1		Q9UBC2	531	132.91
Q5VZL5	ZMYM4	Zinc finger MYM-type protein 4	K	1115	LNHYALKSNAVQE	STPHSWEEELNHYALKSNAVQEADSELKQFS	Up by KD	+	3.72876	0.215238	0.21014	0.22033	0.215244	0.999998	___1		Q5VZL5	1115	141.77
Q16186	ADRM1	Proteasomal ubiquitin receptor ADRM1	K	34	AGKMSLKGTTVTP	SNKYLVEFRAGKMSLKGTTVTPDKRKGLVYI	Up by KD	+	4.11865	0.21789	0.215989	0.221692	0.215989	1	___1		Q16186	34	254.07
P50914	RPL14	60S ribosomal protein L14	K	187	QKATGQKAAPAPK	KAPAQKVPAQKATGQKAAPAPKAQKGQKAPA	Up by KD	+	3.43819	0.21316	0.205017	0.217231	0.217231	1	___1		P50914	187	180.07
P19338	NCL	Nucleolin	K	403	AKNLPYKVTQDEL	KERDARTLLAKNLPYKVTQDELKEVFEDAAE	Up by KD	+	3.03282	0.212354	0.209266	0.203013	0.224781	1	___1		P19338	403	171.33
O60427	FADS1	Fatty acid desaturase 1	K	255	LGKQKKKYMPYNH	ALGKILSVELGKQKKKYMPYNHQHKYFFLIG	Up by KD	+	2.92822	0.216117	0.201258	0.223546	0.223546	0.999979	___1		O60427	255	50.353
P09234	SNRPC	U1 small nuclear ribonucleoprotein C	K	3	____MPKFYCDYC	_____________MPKFYCDYCDTYLTHDSP	Up by KD	+	4.65852	0.214497	0.212756	0.216238	0.214498	1	___1		P09234	3	171.68
Q9H6V9	C2orf43	UPF0554 protein C2orf43	K	107	SNAQEIKDIYGLN	KKILTTSEDSNAQEIKDIYGLNGQIEHKLAF	Up by KD	+	3.74614	0.229827	0.232906	0.22367	0.232906	1	___1		Q9H6V9	107	227.44
Q969X6	CIRH1A	Cirhin	K	321	MEKVEVKNYDAAL	DTHLVFRPLMEKVEVKNYDAALRKITFPHRC	Up by KD	+	5.3314	0.230203	0.229342	0.231064	0.230203	1	___1		Q969X6	321	142.98
Q8IY81	FTSJ3	pre-rRNA processing protein FTSJ3	K	822	GVRGHFKVVDSRM	VGRKVRRPAGVRGHFKVVDSRMKKDQRAQQR	Up by KD	+	4.06834	0.226875	0.228973	0.222681	0.228973	1	___1		Q8IY81	822	64.711
P61160	ACTR2	Actin-related protein 2	K	46	IIRSTTKVGNIEI	IFPALVGRPIIRSTTKVGNIEIKDLMVGDEA	Up by KD	+	3.77912	0.23159	0.228603	0.237564	0.228603	1	___1		P61160	46	163.9
P41250	GARS	Glycine--tRNA ligase	K	93	PQVDVDKAVAELK	VRKLKEDKAPQVDVDKAVAELKARKRVLEAK	Up by KD	+	4.73755	0.229956	0.228973	0.231924	0.228973	1	___1		P41250	93	225.79
P20073	ANXA7	Annexin A7	K	199	ILRKAMKGFGTDE	NFDAIRDAEILRKAMKGFGTDEQAIVDVVAN	Up by KD	+	3.96894	0.226258	0.221568	0.228603	0.228603	1	___1		P20073	199	125.18
P18669	PGAM1;PGAM4	Phosphoglycerate mutase 1;Probable phosphoglycerate mutase 4	K	5	__MAAYKLVLIRH	___________MAAYKLVLIRHGESAWNLEN	Up by KD	+	3.87383	0.233638	0.228234	0.23634	0.23634	1	___1		P18669;Q8N0Y7	5;5	91.065
P11142	HSPA8	Heat shock cognate 71 kDa protein	K	3	____MSKGPAVGI	_____________MSKGPAVGIDLGTTYSCV	Up by KD	+	5.46693	0.230572	0.23131	0.229834	0.230572	1	___1		P11142	3	287.1
Q9H0X4	ITFG3	Protein ITFG3	K	5	__MLDHKDLEAEI	___________MLDHKDLEAEIHPLKNEERK	Up by KD	+	3.4323	0.229943	0.225522	0.238787	0.225522	1	___1		Q9H0X4;B4DGG1	5;5	124.43
P09874	PARP1	Poly [ADP-ribose] polymerase 1	K	108	IGSKAEKTLGDFA	GVTGKGQDGIGSKAEKTLGDFAAEYAKSNRS	Up by KD	+	4.28001	0.230447	0.233397	0.227618	0.230326	1	___1		P09874	108	229.97
Q9Y5V3	MAGED1	Melanoma-associated antigen D1	K	86	VQNATTKGPNGVY	AARPKSAFKVQNATTKGPNGVYDFSQAHNAK	Up by KD	+	2.91791	0.227985	0.214125	0.241596	0.228234	1	___1		Q9Y5V3	86	229.38
Q9UHP3	USP25	Ubiquitin carboxyl-terminal hydrolase 25	K	254	ILKDAFKSNDSQQ	YVDPSRAVEILKDAFKSNDSQQQDVSEFTHK	Up by KD	+	2.51176	0.225988	0.200881	0.23952	0.237564	1	___1		Q9UHP3	254	182.82
Q9GZN1	ACTR6	Actin-related protein 6	K	38	SKTARLKTFTANQ	SVIPNCQFRSKTARLKTFTANQIDEIKDPSG	Up by KD	+	2.81044	0.231334	0.213254	0.23842	0.242328	1	___1		Q9GZN1	38	215.14
P49736	MCM2	DNA replication licensing factor MCM2	K	462	LTDEDVKMITSLS	KDNKVAVGELTDEDVKMITSLSKDQQIGEKI	Up by KD	+	3.27841	0.231208	0.222557	0.240864	0.230203	0.999998	___1		P49736	462	185.13
Q13526	PIN1	Peptidyl-prolyl cis-trans isomerase NIMA-interacting 1	K	97	GYIQKIKSGEEDF	KEEALELINGYIQKIKSGEEDFESLASQFSD	Up by KD	+	3.31645	0.228134	0.219463	0.236829	0.228111	1	___1		Q13526	97	190.57
Q9Y6Y8	SEC23IP	SEC23-interacting protein	K	623	QLHFQEKQMPEEP	LAVANGVVKQLHFQEKQMPEEPKLTLDESYD	Up by KD	+	3.23065	0.243604	0.233397	0.253868	0.243547	1	___1		Q9Y6Y8	623	94.717
Q96S55	WRNIP1	ATPase WRNIP1	K	627	APTRLMKDLGYGK	PPVPLHLRNAPTRLMKDLGYGKGYKYNPMYS	Up by KD	+	3.52504	0.239997	0.23585	0.248292	0.23585	1	___1		Q96S55	627	109.29
Q92522	H1FX	Histone H1x	K	19	TAEGMAKKVTKAG	ELEEALPVTTAEGMAKKVTKAGGSAALSPSK	Up by KD	+	3.71415	0.236536	0.230818	0.242206	0.236585	0.945034	___1		Q92522	19	241.51
Q8TAQ2	SMARCC2	SWI/SNF complex subunit SMARCC2	K	836	GQEEVLKEVVESE	PEKEKEPKEGQEEVLKEVVESEGERKTKVER	Up by KD	+	2.90305	0.238411	0.223793	0.253021	0.23842	1	___1		Q8TAQ2	836	62.203
P54725	RAD23A	UV excision repair protein RAD23 homolog A	K	47	FPVAGQKLIYAGK	IEAEKGRDAFPVAGQKLIYAGKILSDDVPIR	Up by KD	+	5.31124	0.239561	0.24062	0.239031	0.239031	0.999997	___1		P54725	47	147.58
P54727	RAD23B	UV excision repair protein RAD23 homolog B	K	45	FPVAGQKLIYAGK	IESEKGKDAFPVAGQKLIYAGKILNDDTALK	Up by KD	+	5.31124	0.239561	0.24062	0.239031	0.239031	0.999997	___1		P54727	45	147.58
Q9UGL1	KDM5B	Lysine-specific demethylase 5B	K	1136	RALTESKETASAM	KLESLSDLERALTESKETASAMATLGEARLR	Up by KD	+	2.29546	0.223657	0.195977	0.251325	0.22367	1	___1		Q9UGL1	1136	136.49
Q9HB71	CACYBP	Calcyclin-binding protein	K	197	LMNVLKKIYEDGD	DTETDPSEGLMNVLKKIYEDGDDDMKRTINK	Up by KD	+	1.97916	0.217502	0.178619	0.256407	0.217479	0.557082	___1		Q9HB71	197	118.37
P55769	NHP2L1	NHP2-like protein 1;NHP2-like protein 1, N-terminally processed	K	33	QQSCNYKQLRKGA	LTKKLLDLVQQSCNYKQLRKGANEATKTLNR	Up by KD	+	1.96964	0.218688	0.179129	0.258217	0.218719	1	___1		P55769	33	215.5
P49454	CENPF	Centromere protein F	K	1901	SLLNEMKELDSKL	IEDRDRKVESLLNEMKELDSKLHLQEVQLMT	Up by KD	+	2.262	0.223767	0.19497	0.252537	0.223793	0.999588	___1		P49454	1901	110.44
P55036	PSMD4	26S proteasome non-ATPase regulatory subunit 4	K	365	LASQATKDGKKDK	EAIRNAMGSLASQATKDGKKDKKEEDKK___	Up by KD	+	2.2115	0.218225	0.189034	0.248535	0.217107	0.997622	___1		P55036	365	301.07
P60033	CD81	CD81 antigen	K	124	QIAKDVKQFYDQA	GIWGFVNKDQIAKDVKQFYDQALQQAVVDDD	Up by KD	+	2.03016	0.223834	0.194591	0.266397	0.210513	1	___1		P60033	124	198.84
P84098	RPL19	60S ribosomal protein L19	K	128	SLYLKVKGNVFKN	KKIDRHMYHSLYLKVKGNVFKNKRILMEHIH	Up by KD	+	2.26727	0.230781	0.201258	0.260267	0.230818	1	___1		P84098	128	128.38
P11142	HSPA8	Heat shock cognate 71 kDa protein	K	573	KQKILDKCNEIIN	LQGKINDEDKQKILDKCNEIINWLDKNQTAE	Up by KD	+	2	0.22979	0.189666	0.269871	0.229834	1	___1		P11142	573	109.83
P43243	MATR3	Matrin-3	K	146	QILLQLKRRRTEE	DKITPENLPQILLQLKRRRTEEGPTLSYGRD	Up by KD	+	1.95899	0.235258	0.192194	0.278342	0.235237	1	___1		P43243	146	167.03
P54727	RAD23B	UV excision repair protein RAD23 homolog B	K	76	VVVMVTKPKAVST	EYKIDEKNFVVVMVTKPKAVSTPAPATTQQS	Up by KD	+	2.25926	0.206896	0.176067	0.22231	0.22231	0.918099	___1		P54727	76	132.13
Q9BXS5	AP1M1	AP-1 complex subunit mu-1	K	326	ADSPKFKTTVGSV	EIHIPVPNDADSPKFKTTVGSVKWVPENSEI	Up by KD	+	2.31523	0.209036	0.179893	0.225028	0.222186	1	___1		Q9BXS5	326	128.86
O14964	HGS	Hepatocyte growth factor-regulated tyrosine kinase substrate	K	513	QIQLAQKLEIMRQ	AAEEAERQRQIQLAQKLEIMRQKKQEYLEVQ	Up by KD	+	2.09718	0.21064	0.172743	0.229588	0.229588	1	___1		O14964	513	247.51
Q9NWF9	RNF216	E3 ubiquitin-protein ligase RNF216	K	589	YKYYERKAEEEVA	EKVLPQTILYKYYERKAEEEVAAAYADELVR	Up by KD	+	2.29389	0.214624	0.188021	0.24123	0.214622	1	___1		Q9NWF9	589	111.22
P26374	CHML	Rab proteins geranylgeranyltransferase component A 2	K	637	NNVVMAKLESSEE	DKQPEAPGTNNVVMAKLESSEESKNLESPEK	Up by KD	+	2.01848	0.212493	0.176195	0.248778	0.212507	0.9991	___1		P26374	637	90.308
O75113	N4BP1	NEDD4-binding protein 1	K	369	IVEKVIKVYGPST	FKTMGYSQEIVEKVIKVYGPSTEPLLLLEEI	Up by KD	+	2.0066	0.203936	0.168642	0.239276	0.20389	1	___1		O75113	369	155.49
P17677	GAP43	Neuromodulin	K	37	AHKAATKIQASFR	QDGIKPEDKAHKAATKIQASFRGHITRKKLK	Up by KD	+	2.08596	0.210135	0.176961	0.243303	0.21014	1	___1		P17677	37	96.015
Q9UPN4	CEP131	Centrosomal protein of 131 kDa	K	231	GFGKLPKNVSSAT	ATCEGSESSGFGKLPKNVSSATHSARNNTGG	Up by KD	+	2.27738	0.206736	0.231064	0.210015	0.179129	1	___1		Q9UPN4	231	205.12
Q14980	NUMA1	Nuclear mitotic apparatus protein 1	K	364	KQAQLEKELSAAL	SKATQEWLEKQAQLEKELSAALQDKKCLEEK	Up by KD	+	2.1012	0.202617	0.238787	0.182057	0.187007	1	___1		Q14980	364	263.89
Q96G74	OTUD5	OTU domain-containing protein 5	K	370	LMKNAIKTSEESW	FKPGFAEQSLMKNAIKTSEESWIEQQMLEDK	Up by KD	+	1.94484	0.202392	0.243181	0.195096	0.168899	1	___1		Q96G74	370	158.65
Q9Y6I3	EPN1	Epsin-1	K	107	YAVQTLKDFQYVD	VSQQCKENMYAVQTLKDFQYVDRDGKDQGVN	Up by KD	+	2.33266	0.231299	0.261952	0.209141	0.222805	1	___1		Q9Y6I3	107	334.04
Q15388	TOMM20	Mitochondrial import receptor subunit TOM20 homolog	K	61	SKLPDLKDAEAVQ	KLAKERAGLSKLPDLKDAEAVQKFFLEEIQL	Up by KD	+	1.9581	0.231791	0.280719	0.210389	0.204266	1	___1		Q15388	61	211.46
P23528	CFL1	Cofilin-1	K	44	FCLSEDKKNIILE	VKKRKKAVLFCLSEDKKNIILEEGKEILVGD	Up by KD	+	2.03045	0.23153	0.276556	0.209017	0.209017	1	___1		P23528	44	118.06
P04843	RPN1	Dolichyl-diphosphooligosaccharide--protein glycosyltransferase subunit 1	K	538	LLQSRLKTEGSDL	HKALTSEIALLQSRLKTEGSDLCDRVSEMQK	Up by KD	+	2.08561	0.236017	0.279055	0.214498	0.214498	1	___1		P04843	538	178.95
P07195	LDHB	L-lactate dehydrogenase B chain	K	58	VDVLEDKLKGEMM	KSLADELALVDVLEDKLKGEMMDLQHGSLFL	Up by KD	+	2.08091	0.234669	0.277509	0.209765	0.216734	0.86817	___1		P07195	58	277.11
Q9UJ41	RABGEF1	Rab5 GDP/GTP exchange factor	K	329	FLKTFHKTGQEIY	DRVSKEFIEFLKTFHKTGQEIYKQTKLFLEG	Up by KD	+	2.65177	0.217033	0.237564	0.206768	0.206768	1	___1		Q9UJ41	329	192.38
Q02878	RPL6	60S ribosomal protein L6	K	251	QRKIDQKAVDSQI	EKEKYEITEQRKIDQKAVDSQILPKIKAIPQ	Up by KD	+	2.34206	0.223922	0.254231	0.208767	0.208767	1	___1		Q02878	251	104.55
O00425	IGF2BP3	Insulin-like growth factor 2 mRNA-binding protein 3	K	66	KIELHGKPIEVEH	LKAIEALSGKIELHGKPIEVEHSVPKRQRIR	Up by KD	+	2.43955	0.221402	0.24817	0.208018	0.208018	1	___1		O00425	66	143.46
P00558	PGK1	Phosphoglycerate kinase 1	K	291	DFVTADKFDENAK	NGVKITLPVDFVTADKFDENAKTGQATVASG	Up by KD	+	2.20521	0.222547	0.257856	0.204892	0.204892	0.999972	___1		P00558	291	246.3
Q9BVG4	PBDC1	Protein PBDC1	K	66	QFLKLTKVDDQIY	YKLISSVDPQFLKLTKVDDQIYSEFRKNFET	Up by KD	+	2.95647	0.222313	0.229711	0.207518	0.229711	1	___1		Q9BVG4	66	212.9
Q15691	MAPRE1	Microtubule-associated protein RP/EB family member 1	K	182	GPGVVRKNPGVGN	QRTAAAPKAGPGVVRKNPGVGNGDDEAAELM	Up by KD	+	2.99976	0.22244	0.23585	0.212009	0.219463	1	___1		Q15691	182	210.61
Q14194	CRMP1	Dihydropyrimidinase-related protein 1	K	463	GNINVNKGMGRFI	SQGKIVFEDGNINVNKGMGRFIPRKAFPEHL	Up by KD	+	3.03052	0.223061	0.234869	0.211261	0.223052	1	___1		Q14194	463	160.27
P50148	GNAQ	Guanine nucleotide-binding protein G(q) subunit alpha	K	120	REVDVEKVSAFEN	HNKAHAQLVREVDVEKVSAFENPYVDAIKSL	Up by KD	+	2.86724	0.220903	0.234992	0.206768	0.220949	1	___1		P50148	120	106.75
Q13185	CBX3	Chromobox protein homolog 3	K	143	MFLMKWKDSDEAD	GATDSSGELMFLMKWKDSDEADLVLAKEANM	Up by KD	+	2.76936	0.2192	0.234869	0.203514	0.219215	1	___1		Q13185	143	198.81
Q3MHD2	LSM12	Protein LSM12 homolog	K	177	RDVESQKILQRSQ	VRKIVEKHFRDVESQKILQRSQAQQPQKEAA	Up by KD	+	2.74954	0.229523	0.246347	0.212756	0.229465	1	___1		Q3MHD2	177	156.01
Q14157	UBAP2L	Ubiquitin-associated protein 2-like	K	353	GDVGEAKGGSTTG	MVSMLGKGFGDVGEAKGGSTTGSQFLEQFKT	Up by KD	+	2.98935	0.232377	0.245252	0.219463	0.232415	1	___1		Q14157	353	232.79
Q12906	ILF3	Interleukin enhancer-binding factor 3	K	342	MDPLPSKMPKKPK	FGQLHKVLGMDPLPSKMPKKPKNENPVDYTV	Up by KD	+	2.99406	0.228567	0.23585	0.214	0.23585	0.965064	___1		Q12906	342	66.989
O95864	FADS2	Fatty acid desaturase 2	K	404	KIAPLVKSLCAKH	PTMPRHNLHKIAPLVKSLCAKHGIEYQEKPL	Up by KD	+	3.18231	0.234721	0.240742	0.222681	0.240742	0.999982	___1		O95864	404	139.98
P35658	NUP214	Nuclear pore complex protein Nup214	K	930	TIESHTKSLPKVP	SLCNALLKTTIESHTKSLPKVPAKLSPMKQA	Up by KD	+	2.4533	0.227737	0.251204	0.204266	0.227741	0.996777	___1		P35658	930	65.395
P51858	HDGF	Hepatoma-derived growth factor	K	39	MPEAAVKSTANKY	PHWPARIDEMPEAAVKSTANKYQVFFFGTHE	Up by KD	+	2.40808	0.220693	0.237197	0.193204	0.231678	0.999999	___1		P51858	39	240.52
P42677	RPS27	40S ribosomal protein S27	K	5	__MPLAKDLLHPS	___________MPLAKDLLHPSPEEEKRKHK	Up by KD	+	2.12327	0.220528	0.242572	0.182184	0.236829	1	___1		P42677	5	178.14
P49327	FASN	Fatty acid synthase;[Acyl-carrier-protein] S-acetyltransferase;[Acyl-carrier-protein] S-malonyltransferase;3-oxoacyl-[acyl-carrier-protein] synthase;3-oxoacyl-[acyl-carrier-protein] reductase;3-hydroxyacyl-[acyl-carrier-protein] dehydratase;Enoyl-[acyl-carrier-protein] reductase;Oleoyl-[acyl-carrier-protein] hydrolase	K	1151	VQALQTKVTQQGL	EELQLCKGLVQALQTKVTQQGLKMVVPGLDG	Up by KD	+	2.06427	0.227511	0.248778	0.184978	0.248778	1	___1		P49327	1151	225.19
Q9Y696	CLIC4	Chloride intracellular channel protein 4	K	15	GLKEEDKEPLIEL	_MALSMPLNGLKEEDKEPLIELFVKAGSDGE	Up by KD	+	2.06181	0.230863	0.265677	0.191184	0.235727	1	___1		Q9Y696	15	85.536
Q96GG9	DCUN1D1	DCN1-like protein 1	K	143	LKAQIPKMEQELK	ELGCDSIEKLKAQIPKMEQELKEPGRFKDFY	Up by KD	+	2.04888	0.234892	0.267116	0.191942	0.245617	0.999996	___1		Q96GG9	143	98.044
Q15154	PCM1	Pericentriolar material 1 protein	K	172	IGSAQCKELFASA	STSPPNRETIGSAQCKELFASALSNDLLQNC	Up by KD	+	1.95219	0.216036	0.256769	0.177089	0.214249	1	___1		Q15154	172	349.9
P26583	HMGB2	High mobility group protein B2	K	44	FAEFSKKCSERWK	KKHPDSSVNFAEFSKKCSERWKTMSAKEKSK	Up by KD	+	1.96124	0.224762	0.265797	0.183709	0.224781	0.575919	___1		P26583	44	103.83
P26583	HMGB2	High mobility group protein B2	K	114	EHRPKIKSEHPGL	PSAFFLFCSEHRPKIKSEHPGLSIGDTAKKL	Up by KD	+	2.04582	0.220764	0.257976	0.184978	0.219339	1	___1		P26583	114	284.67
Q9UPN4	CEP131	Centrosomal protein of 131 kDa	K	228	ESSGFGKLPKNVS	IKAATCEGSESSGFGKLPKNVSSATHSARNN	Up by KD	+	1.94714	0.212064	0.256769	0.182565	0.196859	0.999999	___1		Q9UPN4	228	306.08
Q99536	VAT1	Synaptic vesicle membrane protein VAT-1 homolog	K	391	LVPGPEKEN____	EKKNVGKVLLVPGPEKEN_____________	Up by KD	+	2.00986	0.217936	0.26135	0.196229	0.196229	1	___1		Q99536	391	109.71
P54252	ATXN3	Ataxin-3	K	200	EELAQLKEQRVHK	QMHRPKLIGEELAQLKEQRVHKTDLERVLEA	Up by KD	+	1.93477	0.222521	0.269871	0.190172	0.207518	1	___1		P54252	200	316.83
Q8NEB9	PIK3C3	Phosphatidylinositol 3-kinase catalytic subunit type 3	K	36	REQKSYKAVLEDP	LKIGSLEGKREQKSYKAVLEDPMLKFSGLYQ	Up by KD	+	2.03668	0.215522	0.257131	0.194717	0.194717	1	___1		Q8NEB9	36	123.67
Q14683	SMC1A	Structural maintenance of chromosomes protein 1A	K	1196	KEEFYTKAESLIG	NFQAIVISLKEEFYTKAESLIGVYPEQGDCV	Up by KD	+	2.17408	0.206776	0.233029	0.174918	0.212383	1	___1		Q14683	1196	201.29
P23528	CFL1;CFL2	Cofilin-1;Cofilin-2	K	92	DATYETKESKKED	DKDCRYALYDATYETKESKKEDLVFIFWAPE;LNDCRYALYDATYETKESKKEDLVFIFWAPE	Up by KD	+	2.223	0.206631	0.235972	0.180657	0.203264	0.999871	___1		P23528;Q9Y281	92;92	247.3
P07355	ANXA2;ANXA2P2	Annexin A2;Putative annexin A2-like protein	K	157	YKTDLEKDIISDT	EINRVYKEMYKTDLEKDIISDTSGDFRKLMV	Up by KD	+	2.23865	0.203764	0.230695	0.176833	0.203765	1	___1		P07355;A6NMY6	157;157	102.65
P17480	UBTF	Nucleolar transcription factor 1	K	266	MRDYIQKHPELNI	EQRKEYEEIMRDYIQKHPELNISEEGITKST	Up by KD	+	2.45306	0.20891	0.223793	0.184217	0.218719	1	___1		P17480	266	163.45
Q9P2J5	LARS	Leucine--tRNA ligase, cytoplasmic	K	970	GKLPDNKVIASEL	LRKHFEANNGKLPDNKVIASELGSMPELKKY	Up by KD	+	2.61586	0.200018	0.217107	0.182947	0.200002	1	___1		Q9P2J5	970	129.46
Q9BTE3	MCMBP	Mini-chromosome maintenance complex-binding protein	K	635	TRLQQQKCVNGNE	AKQLESLRRTRLQQQKCVNGNEL________	Up by KD	+	2.77087	0.196897	0.213129	0.188781	0.188781	1	___1		Q9BTE3	635	202.97
Q03252	LMNB2	Lamin-B2	K	494	LKNNSDKDQSLGN	IDLEGKFVQLKNNSDKDQSLGNWRIKRQVLE	Up by KD	+	2.39976	0.198468	0.223052	0.181675	0.190678	1	___1		Q03252	494	335.78
P32969	RPL9	60S ribosomal protein L9	K	184	GIYVSEKGTVQQA	NKDIRKFLDGIYVSEKGTVQQADE_______	Up by KD	+	2.24129	0.197206	0.223175	0.171207	0.197236	1	___1		P32969	184	200.16
P62158	CALM1	Calmodulin	K	149	VQMMTAK______	DGQVNYEEFVQMMTAK_______________	Up by KD	+	2.36536	0.190569	0.212258	0.16877	0.190678	1	___1		P62158	149	543.44
Q9UNZ2	NSFL1C	NSFL1 cofactor p47	K	251	KPKGAFKAFTGEG	EDHRDEDFVKPKGAFKAFTGEGQKLGSTAPQ	Up by KD	+	2.93482	0.20043	0.207268	0.186754	0.207268	1	___1		Q9UNZ2	251	199.33
Q86UP2	KTN1	Kinectin	K	131	LEEQVIKESDASK	KKEKKQKPVLEEQVIKESDASKIPGKKVEPV	Up by KD	+	2.66419	0.196004	0.205142	0.177727	0.205142	0.999924	___1		Q86UP2	131	136.26
Q00534	CDK6	Cyclin-dependent kinase 6	K	264	SAQPIEKFVTDID	LPRQAFHSKSAQPIEKFVTDIDELGKDLLLK	Up by KD	+	2.68099	0.190794	0.200504	0.173383	0.198494	1	___1		Q00534	264	239.51
O75694	NUP155	Nuclear pore complex protein Nup155	K	766	QQELQRKFHEAQL	PENGNPQQMQQELQRKFHEAQLSEKISLQAI	Up by KD	+	2.42126	0.194744	0.206768	0.170694	0.206768	1	___1		O75694	766	190.57
P62937	PPIA	Peptidyl-prolyl cis-trans isomerase A;Peptidyl-prolyl cis-trans isomerase A, N-terminally processed	K	155	NGKTSKKITIADC	EAMERFGSRNGKTSKKITIADCGQLE_____	Up by KD	+	2.51804	0.195477	0.206268	0.173895	0.206268	1	___1		P62937	155	146.48
Q9NS56	TOPORS	E3 ubiquitin-protein ligase Topors	K	547	KDEQINKGHCDSS	CSSPHSVLGKDEQINKGHCDSSTRIKSKKEE	Up by KD	+	1.92467	0.195614	0.232906	0.158337	0.1956	1	___1		Q9NS56	547	116.96
Q99614	TTC1	Tetratricopeptide repeat protein 1	K	244	ERNERLKEEMLGK	CMRLPKQIEERNERLKEEMLGKLKDLGNLVL	Up by KD	+	1.95832	0.204609	0.242084	0.167101	0.204642	1	___1		Q99614	244	108.81
P09874	PARP1	Poly [ADP-ribose] polymerase 1	K	512	KSKGQVKEEGINK	GKSGAALSKKSKGQVKEEGINKSEKRMKLTL	Up by KD	+	2.01851	0.195803	0.229219	0.162339	0.195852	1	___1		P09874	512	193.01
Q96S82	UBL7	Ubiquitin-like protein 7	K	100	WPEPDQKPEPVDK	STVHVLRKSWPEPDQKPEPVDKVAAMREFRV	Up by KD	+	1.93064	0.202091	0.237564	0.161565	0.207143	1	___1		Q96S82	100	196.67
Q96I24	FUBP3	Far upstream element-binding protein 3	K	57	YGYGVQKRPLDDG	STPLVDPSVYGYGVQKRPLDDGVGNQLGALV	Up by KD	+	2.04069	0.19456	0.213254	0.157173	0.213254	1	___1		Q96I24	57	199.87
Q9UQE7	SMC3	Structural maintenance of chromosomes protein 3	K	871	ELEAINKRVKDTM	GTVLTATTSELEAINKRVKDTMARSEDLDNS	Up by KD	+	2.1641	0.18139	0.207518	0.155231	0.181421	1	___1		Q9UQE7	871	150.7
Q9NZ45	CISD1	CDGSH iron-sulfur domain-containing protein 1	K	55	IQKDNPKIVHAFD	RNKAMINLHIQKDNPKIVHAFDMEDLGDKAV	Up by KD	+	2.022	0.179381	0.20989	0.148869	0.179384	0.999999	___1		Q9NZ45	55	87.85
Q5VTB9	RNF220	E3 ubiquitin-protein ligase RNF220	K	451	ITPEFSKWASDEM	LNGGPPSTRITPEFSKWASDEMPSTSNGESS	Up by KD	+	1.92558	0.182203	0.209391	0.143132	0.194087	1	___1		Q5VTB9	451	395.34
O96000	NDUFB10	NADH dehydrogenase [ubiquinone] 1 beta subcomplex subunit 10	K	121	YQQNCIKEVEQFT	ACQQREGQNYQQNCIKEVEQFTQVAKAYQDR	Up by KD	+	2.32396	0.185457	0.207643	0.163241	0.185486	1	___1		O96000	121	210.98
P62258	YWHAE	14-3-3 protein epsilon	K	29	MVESMKKVAGMDV	AEQAERYDEMVESMKKVAGMDVELTVEERNL	Up by KD	+	2.07649	0.179915	0.208642	0.151209	0.179893	0.56049	___1		P62258	29	59.426
Q9NY12	GAR1	H/ACA ribonucleoprotein complex subunit 1	K	107	PVYLENKEQIGKV	ENKVPYFNAPVYLENKEQIGKVDEIFGQLRD	Up by KD	+	2.26131	0.17429	0.196733	0.151859	0.174279	0.999947	___1		Q9NY12	107	198.85
Q8TDM6	DLG5	Disks large homolog 5	K	510	ALCQELKEALQEA	VEILRKQCKALCQELKEALQEADVAKCRRDW	Up by KD	+	2.2472	0.177856	0.201132	0.154583	0.177854	1	___1		Q8TDM6	510	128.99
Q8N543	OGFOD1	Prolyl 3-hydroxylase OGFOD1	K	428	EENETKKESSVPM	SNEQTDPEPEENETKKESSVPMCQGELRHWK	Up by KD	+	1.92473	0.17462	0.193835	0.136191	0.193835	1	___1		Q8N543	428	162.68
Q7L1Q6	BZW1	Basic leucine zipper and W2 domain-containing protein 1	K	231	SVEHFTKYFTEAG	MELFPANKQSVEHFTKYFTEAGLKELSEYVR	Up by KD	+	2.25873	0.176033	0.198745	0.153286	0.176067	1	___1		Q7L1Q6	231	109.04
Q14151	SAFB2	Scaffold attachment factor B2	K	215	LEPENEKILDILG	VTPDIEESLLEPENEKILDILGETCKSEPVK	Up by KD	+	2.34798	0.173928	0.18916	0.150949	0.181675	1	___1		Q14151	215	213.47
Q13435	SF3B2	Splicing factor 3B subunit 2	K	563	VRPKMGKIDIDYQ	TMKSKMREKVRPKMGKIDIDYQKLHDAFFKW	Up by KD	+	2.17631	0.176688	0.191184	0.147697	0.191184	1	___1		Q13435	563	159.4
Q13490	BIRC2	Baculoviral IAP repeat-containing protein 2	K	441	LNAEDEKREEEKE	TVNDIVSALLNAEDEKREEEKEKQAEEMASD	Up by KD	+	2.25055	0.176329	0.193835	0.1503	0.184852	1	___1		Q13490	441	187.06
Q9UBC2	EPS15L1	Epidermal growth factor receptor substrate 15-like 1	K	664	FGGDPFKESDPFR	EQQTTSTDPFGGDPFKESDPFRGSATDDFFK	Up by KD	+	2.15045	0.189825	0.221692	0.170566	0.177216	1	___1		Q9UBC2	664	292.5
Q13185	CBX3	Chromobox protein homolog 3	K	52	EYFLKWKGFTDAD	DRRVVNGKVEYFLKWKGFTDADNTWEPEENL	Up by KD	+	2.09476	0.17971	0.212134	0.163499	0.163499	1	___1		Q13185	52	283.41
P23528	CFL1	Cofilin-1	K	164	VISLEGKPL____	LAEKLGGSAVISLEGKPL_____________	Up by KD	+	2.0486	0.191626	0.228111	0.173383	0.173383	1	___1		P23528	164	166.66
P35251	RFC1	Replication factor C subunit 1	K	205	NDEAIAKQLQLDE	SQNTDESGLNDEAIAKQLQLDEDAELERQLH	Up by KD	+	2.12616	0.188383	0.219711	0.1644	0.181039	1	___1		P35251	205	144.89
P26583	HMGB2	High mobility group protein B2	K	30	REEHKKKHPDSSV	SYAFFVQTCREEHKKKHPDSSVNFAEFSKKC	Up by KD	+	2.97716	0.177618	0.18916	0.171847	0.171847	1	___1		P26583	30	195.5
P08708	RPS17	40S ribosomal protein S17	K	103	EVDPDTKEMLKLL	VSALDQEIIEVDPDTKEMLKLLDFGSLSNLQ	Up by KD	+	2.55997	0.187447	0.207143	0.176833	0.178364	0.83029	___1		P08708	103	127.14
P11137	MAP2	Microtubule-associated protein 2	K	566	MPFYEDKSGMSKY	GAATSAELDMPFYEDKSGMSKYFETSALKEE	Up by KD	+	3.08879	0.183478	0.193961	0.178237	0.178237	0.983028	___1		P11137	566	170.59
Q9NZ52	GGA3	ADP-ribosylation factor-binding protein GGA3	K	165	SPPPRPKNPVFDD	IPVDRTLIPSPPPRPKNPVFDDEEKSKLLAK	Up by KD	+	2.468	0.179392	0.200379	0.168899	0.168899	1	___1		Q9NZ52	165	119.38
P37108	SRP14	Signal recognition particle 14 kDa protein	K	43	TKPIPKKGTVEGF	ITLKKYDGRTKPIPKKGTVEGFEPADNKCLL	Up by KD	+	2.70265	0.181926	0.196103	0.168	0.181675	1	___1		P37108	43	270.02
Q15233	NONO	Non-POU domain-containing octamer-binding protein	K	109	VFIHKDKGFGFIR	FEKYGKAGEVFIHKDKGFGFIRLETRTLAEI	Up by KD	+	2.51001	0.177913	0.19774	0.168	0.168	0.833878	___1		Q15233	109	79.659
Q96EB6	SIRT1	NAD-dependent protein deacetylase sirtuin-1;SirtT1 75 kDa fragment	K	601	MENPDLKNVGSST	RNVESIAEQMENPDLKNVGSSTGEKNERTSV	Up by KD	+	3.08655	0.183647	0.188907	0.173127	0.188907	0.999982	___1		Q96EB6	601	214.49
Q8IY81	FTSJ3	pre-rRNA processing protein FTSJ3	K	225	EVEVQAKTVTELV	FFDPKFAFKEVEVQAKTVTELVTKKKPKAEG	Up by KD	+	2.84956	0.188366	0.20063	0.176067	0.188401	0.999998	___1		Q8IY81	225	88.561
Q5VZL5	ZMYM4	Zinc finger MYM-type protein 4	K	1037	IEDIKEKLPTHPF	DSEDKVTESIEDIKEKLPTHPFEADLLEMAE	Up by KD	+	2.89619	0.186428	0.193078	0.173127	0.193078	0.999999	___1		Q5VZL5	1037	165.83
P39019	RPS19	40S ribosomal protein S19	K	143	QVAAANKKH____	QRDLDRIAGQVAAANKKH_____________	Up by KD	+	2.41155	0.181967	0.19333	0.159242	0.19333	0.997578	___1		P39019	143	210.05
P48643	CCT5	T-complex protein 1 subunit epsilon	K	275	TSVEDYKALQKYE	PKTKHKLDVTSVEDYKALQKYEKEKFEEMIQ	Up by KD	+	2.46584	0.185911	0.199751	0.1644	0.193582	1	___1		P48643	275	265.36
Q9UBC2	EPS15L1	Epidermal growth factor receptor substrate 15-like 1	K	683	FFKKQTKNDPFTS	PFRGSATDDFFKKQTKNDPFTSDPFTKNPSL	Up by KD	+	1.93933	0.201887	0.182184	0.245496	0.177981	1	___1		Q9UBC2	683	323.44
Q69YN2	CWF19L1	CWF19-like protein 1	K	527	LARRFRKDFEPYD	QISKEDEETLARRFRKDFEPYDFTLDD____	Up by KD	+	2.35712	0.205346	0.191689	0.232661	0.191689	1	___1		Q69YN2	527	110.38
P23246	SFPQ	Splicing factor, proline- and glutamine-rich	K	466	PEKLAQKNPMYQK	EQLDDEDGLPEKLAQKNPMYQKERETPPRFA	Up by KD	+	2.253	0.197838	0.180403	0.227371	0.18574	1	___1		P23246	466	255.13
P32969	RPL9	60S ribosomal protein L9	K	51	LSLLGKKKKRLRV	RDFNHINVELSLLGKKKKRLRVDKWWGNRKE	Up by KD	+	2.47535	0.211116	0.198871	0.235604	0.198871	0.56546	___1		P32969	51	122.93
Q5JWF2	GNAS	Guanine nucleotide-binding protein G(s) subunit alpha isoforms XLas	K	943	QDLLAEKVLAGKS	ISVILFLNKQDLLAEKVLAGKSKIEDYFPEF	Up by KD	+	4.01846	0.193202	0.19131	0.196985	0.19131	1	___1		Q5JWF2	943	154.84
Q15233	NONO	Non-POU domain-containing octamer-binding protein	K	467	AEFAPNKRRRY__	PAFNRAAPGAEFAPNKRRRY___________	Up by KD	+	4.16578	0.188821	0.187261	0.191942	0.187261	1	___1		Q15233	467	145.46
Q04446	GBE1	1,4-alpha-glucan-branching enzyme	K	68	NEGGIDKFSRGYE	SQILKNIGENEGGIDKFSRGYESFGVHRCAD	Up by KD	+	4.80805	0.193918	0.195221	0.192573	0.193961	1	___1		Q04446	68	82.651
P62993	GRB2	Growth factor receptor-bound protein 2	K	109	NDVQHFKVLRDGA	DFSLSVKFGNDVQHFKVLRDGAGKYFLWVVK	Up by KD	+	3.13719	0.195496	0.187134	0.205267	0.194087	1	___1		P62993	109	230.95
P20711	DDC	Aromatic-L-amino-acid decarboxylase	K	130	KMLELPKAFLNEK	ETVMMDWLGKMLELPKAFLNEKAGEGGGVIQ	Up by KD	+	3.51078	0.194709	0.188781	0.20063	0.194717	0.999869	___1		P20711	130	89.189
P20700	LMNB1	Lamin-B1	K	157	TALGDKKSLEGDL	LNSKDAALATALGDKKSLEGDLEDLKDQIAQ	Up by KD	+	4.04285	0.199623	0.196859	0.203264	0.198745	1	___1		P20700	157	189.13
P11142	HSPA8	Heat shock cognate 71 kDa protein	K	56	LIGDAAKNQVAMN	YVAFTDTERLIGDAAKNQVAMNPTNTVFDAK	Up by KD	+	3.7431	0.192484	0.188021	0.196985	0.192447	1	___1		P11142	56	416.15
O60282	KIF5C	Kinesin heavy chain isoform 5C	K	785	QAREDLKGLEETV	LLLLNDKREQAREDLKGLEETVSRELQTLHN	Up by KD	+	3.9797	0.196856	0.192825	0.198871	0.198871	1	___1		O60282	785	96.745
A1L020	MEX3A	RNA-binding protein MEX3A	K	27	CFGGSAKDRGLLE	RNGGFGELGCFGGSAKDRGLLEDERALQLAL	Up by KD	+	3.66191	0.19853	0.204391	0.1956	0.1956	1	___1		A1L020	27	147.92
O14530	TXNDC9	Thioredoxin domain-containing protein 9	K	12	SVDMFSKVLEHQL	____MEADASVDMFSKVLEHQLLQTTKLVEE	Up by KD	+	4.14413	0.189665	0.186881	0.192447	0.189666	1	___1		O14530	12	212.39
Q7KZF4	SND1	Staphylococcal nuclease domain-containing protein 1	K	641	ERSSYYKSLLSAE	ALSKVHFTAERSSYYKSLLSAEEAAKQKKEK	Up by KD	+	4.98308	0.192278	0.19333	0.191184	0.192321	1	___1		Q7KZF4	641	265.34
Q5VZE5	NAA35	N-alpha-acetyltransferase 35, NatC auxiliary subunit	K	24	MPEKMEKSNTNWV	DDDSGWELSMPEKMEKSNTNWVDITQDFEEA	Up by KD	+	3.51147	0.187507	0.193204	0.181802	0.187514	1	___1		Q5VZE5	24	154.19
P99999	CYCS	Cytochrome c	K	74	YLENPKKYIPGTK	IWGEDTLMEYLENPKKYIPGTKMIFVGIKKK	Up by KD	+	4.02994	0.191855	0.193709	0.188148	0.193709	1	___1		P99999;CON__P62894	74;74	155.22
P31689	DNAJA1	DnaJ homolog subfamily A member 1	K	350	KLLPERKEVEETD	SPDKLSLLEKLLPERKEVEETDEMDQVELVD	Up by KD	+	3.26253	0.190706	0.199625	0.186247	0.186247	1	___1		P31689	350	160.69
O75367	H2AFY	Core histone macro-H2A.1	K	292	CEELLEKTVKNCL	NSPVWGADKCEELLEKTVKNCLALADDKKLK	Up by KD	+	3.92479	0.187765	0.19131	0.184217	0.187768	0.999786	___1		O75367	292	170.69
P26639	TARS	Threonine--tRNA ligase, cytoplasmic	K	5	__MFEEKASSPSG	___________MFEEKASSPSGKMGGEEKPI	Up by KD	+	3.50054	0.194499	0.200504	0.188528	0.194465	1	___1		P26639	5	145.46
Q9Y5V3	MAGED1	Melanoma-associated antigen D1	K	141	GELAANKSEMAFK	YDFSQAATTGELAANKSEMAFKAQNATTKVG	Up by KD	+	2.70435	0.199612	0.184217	0.214995	0.199625	0.999985	___1		Q9Y5V3	141	352.03
Q7L2H7	EIF3M	Eukaryotic translation initiation factor 3 subunit M	K	324	TKMVYCKIDQTQR	EAFVIDAVRTKMVYCKIDQTQRKVVVSHSTH	Up by KD	+	3.25407	0.203707	0.194087	0.208517	0.208517	1	___1		Q7L2H7	324	208.25
Q96EV2	RBM33	RNA-binding protein 33	K	253	ELSAEAKAALLEF	ERRNIPETLELSAEAKAALLEFEERERQHKQ	Up by KD	+	3.49416	0.202753	0.199123	0.210015	0.199123	1	___1		Q96EV2	253	150.58
Q9NXV6	CDKN2AIP	CDKN2A-interacting protein	K	495	ADLPQNKSSQESI	VFFVPLKELADLPQNKSSQESIVCELRCKSV	Up by KD	+	2.2215	0.192837	0.166844	0.218843	0.192825	1	___1		Q9NXV6	495	148.24
Q9BSL1	UBAC1	Ubiquitin-associated domain-containing protein 1	K	121	DQKAPDKEAILRA	VSAEEKKKQDQKAPDKEAILRATANLPSYNM	Up by KD	+	2.13934	0.199799	0.172872	0.231555	0.19497	1	___1		Q9BSL1	121	143.03
Q99873	PRMT1	Protein arginine N-methyltransferase 1	K	233	VDVVDPKQLVTNA	KDVAIKEPLVDVVDPKQLVTNACLIKEVDIY	Up by KD	+	2.03143	0.201369	0.167486	0.235237	0.201383	1	___1		Q99873	233	122.1
P62158	CALM1	Calmodulin	K	31	DGTITTKELGTVM	AFSLFDKDGDGTITTKELGTVMRSLGQNPTE	Up by KD	+	2.31424	0.19375	0.171463	0.218223	0.191563	1	___1		P62158	31	331.7
Q8WXX5	DNAJC9	DnaJ homolog subfamily C member 9	K	118	DIQAFEKTYKGSE	LLFKKISLEDIQAFEKTYKGSEEELADIKQA	Up by KD	+	2.26973	0.197384	0.172231	0.222557	0.197362	0.985021	___1		Q8WXX5	118	175.28
P06454	PTMA	Prothymosin alpha;Prothymosin alpha, N-terminally processed;Thymosin alpha-1	K	15	SSEITTKDLKEKK	_MSDAAVDTSSEITTKDLKEKKEVVEEAENG	Up by KD	+	1.98532	0.196284	0.165301	0.234011	0.18954	0.999975	___1		P06454	15	309.68
O75367	H2AFY	Core histone macro-H2A.1	K	295	LLEKTVKNCLALA	VWGADKCEELLEKTVKNCLALADDKKLKSIA	Up by KD	+	1.9428	0.183649	0.151339	0.219587	0.18002	1	___1		O75367	295	182.1
O15144	ARPC2	Actin-related protein 2/3 complex subunit 2	K	295	MKTITGKTFSSR_	ARPDAEKKEMKTITGKTFSSR__________	Up by KD	+	2.11507	0.191911	0.166715	0.22404	0.184978	1	___1		O15144	295	102.06
O43290	SART1	U4/U6.U5 tri-snRNP-associated protein 1	K	109	EAAASSKTSSGDA	KREKRDDGYEAAASSKTSSGDASSLSIEETN	Up by KD	+	2.02568	0.192664	0.160017	0.225275	0.192699	1	___1		O43290	109	191.51
Q9NZ52	GGA3	ADP-ribosylation factor-binding protein GGA3	K	15	LESWLNKATNPSN	_MAEAEGESLESWLNKATNPSNRQEDWEYII	Up by KD	+	2.87528	0.186299	0.174534	0.198117	0.186247	1	___1		Q9NZ52	15	150.23
P52948	NUP98	Nuclear pore complex protein Nup98-Nup96;Nuclear pore complex protein Nup98;Nuclear pore complex protein Nup96	K	572	QTTGTAKSHLFDG	ATRVRPKALQTTGTAKSHLFDGLDDDEPSLA	Up by KD	+	2.4722	0.191687	0.172359	0.211012	0.191689	1	___1		P52948	572	105.54
O00214	LGALS8	Galectin-8	K	222	VDLLAGKSKDIAL	VNANAKSFNVDLLAGKSKDIALHLNPRLNIK	Up by KD	+	2.33959	0.192455	0.16633	0.205518	0.205518	0.83814	___1		O00214	222	105
P40855	PEX19	Peroxisomal biogenesis factor 19	K	92	EFEKAMKELAEEE	SELASQATAEFEKAMKELAEEEPHLVEQFQK	Up by KD	+	2.62722	0.189228	0.18002	0.207643	0.18002	1	___1		P40855	92	185.55
P55072	VCP	Transitional endoplasmic reticulum ATPase	K	8	ASGADSKGDDLST	________MASGADSKGDDLSTAILKQKNRP	Up by KD	+	2.21947	0.185257	0.158596	0.208268	0.188907	1	___1		P55072	8	263.98
P52292	KPNA2	Importin subunit alpha-1	K	392	LSKADFKTQKEAV	GLVPFLVSVLSKADFKTQKEAVWAVTNYTSG	Up by KD	+	2.36988	0.182551	0.161823	0.203264	0.182565	1	___1		P52292	392	138.33
O60831	PRAF2	PRA1 family protein 2	K	152	KNKIENKIESIGL	HASLRLRNLKNKIENKIESIGLKRTPMGLLL	Up by KD	+	2.06784	0.18566	0.155749	0.215616	0.185613	1	___1		O60831	152	143.5
P11142	HSPA8	Heat shock cognate 71 kDa protein	K	583	IINWLDKNQTAEK	QKILDKCNEIINWLDKNQTAEKEEFEHQQKE	Up by KD	+	1.97284	0.186326	0.147697	0.208392	0.202888	1	___1		P11142	583	389
Q9Y6V0	PCLO	Protein piccolo	K	2438	HRPEPSKPPIAPK	SIPSGLVFTHRPEPSKPPIAPKPVIPQLPTT	Up by KD	+	3.25354	0.172092	0.179129	0.165044	0.172103	0.99978	___1		Q9Y6V0	2438	68.016
Q5VSY0	GKAP1	G kinase-anchoring protein 1	K	132	FEADLEKALLLSK	RDEQLTSEMFEADLEKALLLSKLEYEEHKKE	Up by KD	+	3.24531	0.167861	0.17479	0.16092	0.167872	0.999583	___1		Q5VSY0	132	152.32
Q15154	PCM1	Pericentriolar material 1 protein	K	1198	EKPRNKKLPEEEV	FESSSSIGAEKPRNKKLPEEEVESSRTPWLY	Up by KD	+	3.22443	0.172048	0.179766	0.165301	0.171079	1	___1		Q15154	1198	140.57
Q14980	NUMA1	Nuclear mitotic apparatus protein 1	K	267	LALLNEKQAASPL	AMMQQRIDRLALLNEKQAASPLEPKELEELR	Up by KD	+	2.98899	0.166696	0.17594	0.157432	0.166715	1	___1		Q14980	267	128.9
P62851	RPS25	40S ribosomal protein S25	K	60	TYDKLCKEVPNYK	NNLVLFDKATYDKLCKEVPNYKLITPAVVSE	Up by KD	+	3.28588	0.175588	0.183582	0.171591	0.171591	1	___1		P62851	60	169.44
P61956	SUMO3;SUMO2	Small ubiquitin-related modifier 3;Small ubiquitin-related modifier 2	K	45	PLSKLMKAYCERQ	VQFKIKRHTPLSKLMKAYCERQGLSMRQIRF	Up by KD	+	2.99729	0.167552	0.172872	0.156914	0.172872	1	___1		P55854;P61956	44;45	84.498
P54920	NAPA;NAPB	Alpha-soluble NSF attachment protein;Beta-soluble NSF attachment protein	K	153	QSADYYKGEESNS	IEKAIAHYEQSADYYKGEESNSSANKCLLKV	Up by KD	+	3.50342	0.16932	0.174534	0.164143	0.169284	1	___1		P54920;Q9H115	153;153	238.03
P26599	PTBP1	Polypyrimidine tract-binding protein 1	K	13	DIAVGTKRGSDEL	___MDGIVPDIAVGTKRGSDELFSTCVTNGP	Up by KD	+	3.25078	0.176226	0.180403	0.167872	0.180403	1	___1		P26599	13	159.94
P16401	HIST1H1B	Histone H1.5	K	160	KTPKKAKKPAAAG	AAGAKKAVKKTPKKAKKPAAAGVKKVAKSPK	Up by KD	+	4.00288	0.174063	0.177089	0.171079	0.174023	0.999084	___1		P16401	160	120.15
P19338	NCL	Nucleolin	K	513	EKATFIKVPQNQN	TEETLQEVFEKATFIKVPQNQNGKSKGYAFI	Up by KD	+	2.65285	0.16971	0.177727	0.153676	0.177727	1	___1		P19338	513	165.98
Q9UFF9	CNOT8	CCR4-NOT transcription complex subunit 8	K	269	GTGVAQKQNEDVD	KYCGRLYGLGTGVAQKQNEDVDSAQEKMSIL	Up by KD	+	4.34719	0.166072	0.164143	0.168	0.166073	1	___1		Q9UFF9	269	245.88
Q96FW1	OTUB1	Ubiquitin thioesterase OTUB1	K	10	EEPQQQKQEPLGS	______MAAEEPQQQKQEPLGSDSEGVNCLA	Up by KD	+	3.54363	0.166967	0.164143	0.172616	0.164143	1	___1		Q96FW1	10	201.7
Q01105	SET	Protein SET	K	68	ASEEILKVEQKYN	NEIDRLNEQASEEILKVEQKYNKLRQPFFQK	Up by KD	+	3.94248	0.175256	0.173383	0.179001	0.173383	1	___1		Q01105	68	353.92
P84101	SERF2	Small EDRK-rich factor 2	K	47	SEIMQQKQKKANE	SAAARKQRDSEIMQQKQKKANEKKEEPK___	Up by KD	+	3.34964	0.165978	0.162468	0.173	0.162468	0.999994	___1		P84101	47	228.39
P52292	KPNA2	Importin subunit alpha-1	K	486	ENESVYKASLSLI	DKIEALQNHENESVYKASLSLIEKYFSVEEE	Up by KD	+	5.52556	0.172914	0.172616	0.173511	0.172616	1	___1		P52292	486	290.36
P27348	YWHAQ	14-3-3 protein theta	K	157	EAFDISKKEMQPT	IDNSQGAYQEAFDISKKEMQPTHPIRLGLAL	Up by KD	+	3.99905	0.170607	0.168899	0.174023	0.168899	0.994531	___1		P27348	157	318.74
P06733	ENO1	Alpha-enolase	K	64	MGKGVSKAVEHIN	LRDNDKTRYMGKGVSKAVEHINKTIAPALVS	Up by KD	+	4.64757	0.170993	0.170182	0.172616	0.170182	1	___1		P06733	64	243.82
P11171	EPB41	Protein 4.1	K	639	TQKLAEKTEDLIR	TVPTSNGDQTQKLAEKTEDLIRMRKKKRERL	Up by KD	+	5.30703	0.172871	0.172487	0.173639	0.172487	1	___1		P11171	639	116.3
Q8WUD4	CCDC12	Coiled-coil domain-containing protein 12	K	144	LIRERLKGQEDSL	KRTQRAIAELIRERLKGQEDSLASAVDAATE	Up by KD	+	4.29668	0.180953	0.183201	0.178746	0.180912	1	___1		Q8WUD4	144	162.77
Q15154	PCM1	Pericentriolar material 1 protein	K	1181	EYMAFPKPFESSS	LAQNSSGKTEYMAFPKPFESSSSIGAEKPRN	Up by KD	+	3.63138	0.180567	0.175045	0.183328	0.183328	1	___1		Q15154	1181	192.54
P62258	YWHAE	14-3-3 protein epsilon	K	244	DGEEQNKEALQDV	TLWTSDMQGDGEEQNKEALQDVEDENQ____	Up by KD	+	4.96951	0.181251	0.182438	0.180657	0.180657	1	___1		P62258	244	127.48
P60900	PSMA6	Proteasome subunit alpha type-6	K	59	QKKVPDKLLDSST	GKDCAVIVTQKKVPDKLLDSSTVTHLFKITE	Up by KD	+	3.32014	0.18124	0.178619	0.176067	0.189034	1	___1		P60900	59	122.49
P49327	FASN	Fatty acid synthase;[Acyl-carrier-protein] S-acetyltransferase;[Acyl-carrier-protein] S-malonyltransferase;3-oxoacyl-[acyl-carrier-protein] synthase;3-oxoacyl-[acyl-carrier-protein] reductase;3-hydroxyacyl-[acyl-carrier-protein] dehydratase;Enoyl-[acyl-carrier-protein] reductase;Oleoyl-[acyl-carrier-protein] hydrolase	K	1208	LAQERPKLPEDPL	NLQLELAQVLAQERPKLPEDPLLSGLLDSPA	Up by KD	+	3.08152	0.185593	0.176323	0.194844	0.185613	1	___1		P49327	1208	100.02
P25686	DNAJB2	DnaJ homolog subfamily B member 2	K	59	YEVLSDKHKREIY	KKFKEVAEAYEVLSDKHKREIYDRYGREGLT	Up by KD	+	3.27315	0.183103	0.178874	0.191563	0.178874	0.889301	___1		P25686	59	257.8
P07814	EPRS	Bifunctional glutamate/proline--tRNA ligase;Glutamate--tRNA ligase;Proline--tRNA ligase	K	1435	TMEDFQKILDSGK	LKTHMVVANTMEDFQKILDSGKIVQIPFCGE	Up by KD	+	4.12628	0.185696	0.18409	0.188907	0.18409	0.999894	___1		P07814	1435	170.91
P07737	PFN1	Profilin-1	K	54	VGVLVGKDRSSFY	TFVNITPAEVGVLVGKDRSSFYVNGLTLGGQ	Up by KD	+	4.85723	0.182014	0.180657	0.182692	0.182692	1	___1		P07737	54	315.32
O94901	SUN1	SUN domain-containing protein 1	K	163	DLKGGNKAAIQGN	HFWGLDDDGDLKGGNKAAIQGNGDVGAAAAT	Up by KD	+	3.64841	0.181288	0.176578	0.185993	0.181293	0.570841	___1		O94901	163	68.49
P00338	LDHA	L-lactate dehydrogenase A chain	K	81	PKIVSGKDYNVTA	QHGSLFLRTPKIVSGKDYNVTANSKLVIITA	Up by KD	+	3.97054	0.184214	0.180403	0.18612	0.18612	1	___1		P00338	81	256.71
Q9Y5A7	NUB1	NEDD8 ultimate buster 1	K	159	AMVLELKQSEEDA	EQGVAHNVKAMVLELKQSEEDARKNFQLEEE	Up by KD	+	2.46231	0.167419	0.157561	0.187134	0.157561	1	___1		Q9Y5A7	159	222.74
Q9UPN4	CEP131	Centrosomal protein of 131 kDa	K	346	IQELQQKRALRAQ	KARQARRAAIQELQQKRALRAQKASTAERGP	Up by KD	+	2.61068	0.163196	0.155102	0.179384	0.155102	1	___1		Q9UPN4	346	174.02
Q16850	CYP51A1	Lanosterol 14-alpha demethylase	K	180	IIEKETKEYFESW	IAHFKQHVSIIEKETKEYFESWGESGEKNVF	Up by KD	+	2.39957	0.167494	0.149129	0.185867	0.167486	1	___1		Q16850	180	110.57
P54252	ATXN3	Ataxin-3	K	206	KEQRVHKTDLERV	LIGEELAQLKEQRVHKTDLERVLEANDGSGM	Up by KD	+	2.68955	0.168687	0.161049	0.183963	0.161049	1	___1		P54252	206	167.04
O94826	TOMM70A	Mitochondrial import receptor subunit TOM70	K	170	EQLQKWKEVAQDC	FYQNRAAAFEQLQKWKEVAQDCTKAVELNPK	Up by KD	+	2.28386	0.172507	0.160017	0.197488	0.160017	1	___1		O94826	170	94.616
O43795	MYO1B	Unconventional myosin-Ib	K	1116	FIQGNQKNGSVPT	FRQDKVCVKFIQGNQKNGSVPTCKRKNNRLL	Up by KD	+	2.97669	0.168193	0.162726	0.179129	0.162726	1	___1		O43795	1116	247.29
O60271	SPAG9	C-Jun-amino-terminal kinase-interacting protein 4	K	355	PELDMDKDLSGYK	EVQAIIESTPELDMDKDLSGYKGSSTPTKGI	Up by KD	+	2.58369	0.16936	0.154324	0.184344	0.169412	0.997467	___1		O60271	355	176.54
O75592	MYCBP2	E3 ubiquitin-protein ligase MYCBP2	K	3889	TPEQEEKALLSSP	KLISGDAEPTPEQEEKALLSSPEGEEKVYNA	Up by KD	+	2.59941	0.178181	0.160275	0.187134	0.187134	0.999999	___1		O75592	3889	161.51
P09874	PARP1	Poly [ADP-ribose] polymerase 1	K	637	FTKYPKKFYPLEI	TGNAWHSKNFTKYPKKFYPLEIDYGQDEEAV	Up by KD	+	2.65935	0.173295	0.159242	0.187388	0.173255	1	___1		P09874	637	159.69
Q9UHD1	CHORDC1	Cysteine and histidine-rich domain-containing protein 1	K	213	AQEGCTKGKHMWT	KTSDFNTFLAQEGCTKGKHMWTKKDAGKKVV	Up by KD	+	2.00216	0.174407	0.144046	0.204767	0.174406	0.839572	___1		Q9UHD1	213	174.87
Q14103	HNRNPD	Heterogeneous nuclear ribonucleoprotein D0	K	183	TKEPVKKIFVGGL	DPKRAKAMKTKEPVKKIFVGGLSPDTPEEKI	Up by KD	+	1.95353	0.169187	0.138028	0.200379	0.169155	1	___1		Q14103	183	98.421
P62917	RPL8	60S ribosomal protein L8	K	177	GGGRIDKPILKAG	NRAVVGVVAGGGRIDKPILKAGRAYHKYKAK	Up by KD	+	2.0062	0.171515	0.141825	0.201258	0.171463	1	___1		P62917	177	138.55
P52732	KIF11	Kinesin-like protein KIF11	K	1045	TEHLVTKSRLPLR	LERSKVEETTEHLVTKSRLPLRAQINL____	Up by KD	+	2.04999	0.177105	0.147958	0.206268	0.177089	1	___1		P52732	1045	124.3
P53618	COPB1	Coatomer subunit beta	K	501	KEAGELKPEEEIT	IPIVESEIKKEAGELKPEEEITVGPVQKLVT	Up by KD	+	2.15709	0.172641	0.147567	0.19774	0.172616	1	___1		P53618	501	90.385
Q8IWV7	UBR1	E3 ubiquitin-protein ligase UBR1	K	806	LENVINKVATFKK	PENENNETGLENVINKVATFKKPGVSGHGVY	Up by KD	+	2.11654	0.169344	0.1396	0.185613	0.182819	0.999783	___1		Q8IWV7	806	166.49
Q5JWF2	GNAS;GNAL	Guanine nucleotide-binding protein G(s) subunit alpha isoforms XLas;Guanine nucleotide-binding protein G(olf) subunit alpha	K	950	VLAGKSKIEDYFP	NKQDLLAEKVLAGKSKIEDYFPEFARYTTPE	Up by KD	+	2.05195	0.175281	0.142479	0.196355	0.187007	1	___1		Q5JWF2;P38405	950;294	175.49
O94979	SEC31A	Protein transport protein Sec31A	K	111	KIIAGDKEVVIAQ	GNIILYDPSKIIAGDKEVVIAQNDKHTGPVR	Up by KD	+	1.92805	0.161349	0.126576	0.184344	0.173127	1	___1		O94979	111	275.35
Q14498	RBM39	RNA-binding protein 39	K	16	MLEAPYKKDENKL	MADDIDIEAMLEAPYKKDENKLSSANGHEER	Up by KD	+	1.97791	0.16681	0.132511	0.187134	0.180784	0.995257	___1		Q14498	16	226.73
P84157	MXRA7	Matrix-remodeling-associated protein 7	K	184	KLMKDNKETFGEM	QKEQLAAIFKLMKDNKETFGEMSDGDVQEQL	Up by KD	+	2.22288	0.130991	0.110631	0.141171	0.141171	1	___1		P84157	184	249.6
P62714	PPP2CB	Serine/threonine-protein phosphatase 2A catalytic subunit beta isoform	K	4	___MDDKAFTKEL	____________MDDKAFTKELDQWVEQLNE	Up by KD	+	2.23046	0.134453	0.116498	0.152378	0.134484	0.999992	___1		P62714	4	86.095
P60174	TPI1	Triosephosphate isomerase	K	212	WAIGTGKTATPQQ	KVVLAYEPVWAIGTGKTATPQQAQEVHEKLR	Up by KD	+	2.09162	0.137702	0.112767	0.15017	0.15017	1	___1		P60174	212	237.43
P54578	USP14	Ubiquitin carboxyl-terminal hydrolase 14	K	62	DDWGNIKIKNGMT	MVKGGTLKDDDWGNIKIKNGMTLLMMGSADA	Up by KD	+	2.16595	0.13361	0.112366	0.14978	0.138683	0.999414	___1		P54578	62	148.52
P46821	MAP1B	Microtubule-associated protein 1B;MAP1B heavy chain;MAP1 light chain LC1	K	1931	TIGKTTKTPEDGD	PSDSGYSYETIGKTTKTPEDGDYSYEIIEKT	Up by KD	+	1.99376	0.134443	0.107152	0.148088	0.148088	1	___1		P46821	1931	211.06
P26358	DNMT1	DNA (cytosine-5)-methyltransferase 1	K	385	QMLTNEKLSIFDA	HPPDAVDEPQMLTNEKLSIFDANESGFESYE	Up by KD	+	2.12856	0.13627	0.112633	0.148088	0.148088	1	___1		P26358	385	295.06
P09211	GSTP1	Glutathione S-transferase P	K	128	ALPGQLKPFETLL	EAGKDDYVKALPGQLKPFETLLSQNQGGKTF	Up by KD	+	2.00143	0.129101	0.103128	0.142087	0.142087	1	___1		P09211	128	302.37
A6NKG5	RTL1	Retrotransposon-like protein 1	K	122	GASDRMKEASVNP	HQARGDPLSGASDRMKEASVNPSGAREEQEA	Up by KD	+	2.26824	0.134678	0.116498	0.15069	0.136848	1	___1		A6NKG5	122	132.32
P07910	HNRNPC	Heterogeneous nuclear ribonucleoproteins C1/C2	K	176	KSGFNSKSGQRGS	VSGNTSRRGKSGFNSKSGQRGSSKSGKLKGD	Up by KD	+	2.03733	0.1376	0.111833	0.156008	0.14496	1	___1		P07910	176	246.87
Q9H6A9	PCNXL3	Pecanex-like protein 3	K	1935	SEGPSGKWSLGGR	RPPGPGLLSSEGPSGKWSLGGRKGLGGSDGE	Up by KD	+	2.45733	0.125216	0.111432	0.136848	0.127369	1	___1		Q9H6A9	1935	291.15
Q7Z6E9	RBBP6	E3 ubiquitin-protein ligase RBBP6	K	941	KHRKRRKGEESEG	GDGKGNKHKKHRKRRKGEESEGFLNPELLET	Up by KD	+	2.62666	0.123288	0.1129	0.133695	0.123269	1	___1		Q7Z6E9	941	71.376
P54920	NAPA	Alpha-soluble NSF attachment protein	K	199	MDSPLLKYSAKDY	IYEQVGTNAMDSPLLKYSAKDYFFKAALCHF	Up by KD	+	2.86724	0.124314	0.116365	0.132248	0.124328	0.996797	___1		P54920	199	221.48
P54727	RAD23B	UV excision repair protein RAD23 homolog B	K	60	NDDTALKEYKIDE	KLIYAGKILNDDTALKEYKIDEKNFVVVMVT	Up by KD	+	2.21824	0.12818	0.10916	0.143132	0.132248	0.999708	___1		P54727	60	170.52
P49327	FASN	Fatty acid synthase;[Acyl-carrier-protein] S-acetyltransferase;[Acyl-carrier-protein] S-malonyltransferase;3-oxoacyl-[acyl-carrier-protein] synthase;3-oxoacyl-[acyl-carrier-protein] reductase;3-hydroxyacyl-[acyl-carrier-protein] dehydratase;Enoyl-[acyl-carrier-protein] reductase;Oleoyl-[acyl-carrier-protein] hydrolase	K	1142	EELQLCKGLVQAL	CLSERAALQEELQLCKGLVQALQTKVTQQGL	Up by KD	+	2.04549	0.125067	0.10165	0.140909	0.132643	1	___1		P49327	1142	436.76
P33991	MCM4	DNA replication licensing factor MCM4	K	752	KVRLSNKVEAIDV	LIRLAEAHAKVRLSNKVEAIDVEEAKRLHRE	Up by KD	+	2.58809	0.130593	0.117296	0.137241	0.137241	1	___1		P33991	752	182.37
P26378	ELAVL4;ELAVL2	ELAV-like protein 4;ELAV-like protein 2	K	98	VNYIDPKDAEKAI	TGQSLGYGFVNYIDPKDAEKAINTLNGLRLQ	Up by KD	+	2.26425	0.126999	0.113167	0.14496	0.122871	0.99106	___1		P26378;Q12926	98;91	178.22
P10768	ESD	S-formylglutathione hydrolase	K	247	AACTEKKIPVVFR	GQLLPDNFIAACTEKKIPVVFRLQEGYDHSY	Up by KD	+	2.94316	0.125418	0.118094	0.132774	0.125387	0.536756	___1		P10768	247	156.92
O15498	YKT6	Synaptobrevin homolog YKT6	K	182	VLGTQSKAFYKTA	LDDLVSKSEVLGTQSKAFYKTARKQNSCCAI	Up by KD	+	2.32091	0.12903	0.113567	0.144568	0.128953	0.999738	___1		O15498	182	118.37
O43242	PSMD3	26S proteasome non-ATPase regulatory subunit 3	K	455	ASINHEKGYVQSK	KAIRDGVIEASINHEKGYVQSKEMIDIYSTR	Up by KD	+	2.51261	0.12729	0.120219	0.141433	0.120219	0.999997	___1		O43242	455	156.22
Q9NTK5	OLA1	Obg-like ATPase 1	K	169	IIDKLEKVAVRGG	LKDEEMIGPIIDKLEKVAVRGGDKKLKPEYD	Up by KD	+	2.0205	0.129632	0.107554	0.151729	0.129613	1	___1		Q9NTK5	169	100.19
Q92945	KHSRP	Far upstream element-binding protein 2	K	628	WEEYYKKIGQQPQ	TGQSDYTKAWEEYYKKIGQQPQQPGAPPQQD	Up by KD	+	1.98997	0.127516	0.105008	0.15004	0.127501	1	___1		Q92945	628	136.26
Q8N163	CCAR2	Cell cycle and apoptosis regulator protein 2	K	93	LPQLGEKVLVKAA	FQLSVVKGRLPQLGEKVLVKAAYNPGQAVPW	Up by KD	+	1.96041	0.129176	0.105544	0.152768	0.129217	0.999797	___1		Q8N163	93	58.674
P48444	ARCN1	Coatomer subunit delta	K	233	KLGAKGKEVDNFV	RPSGPSKALKLGAKGKEVDNFVDKLKSEGET	Up by KD	+	1.93694	0.130791	0.106214	0.155361	0.130799	1	___1		P48444	233	109.24
P08670	VIM	Vimentin	K	120	FANYIDKVRFLEQ	VELQELNDRFANYIDKVRFLEQQNKILLAEL	Up by KD	+	1.96393	0.130361	0.110229	0.156526	0.124328	1	___1		P08670	120	86.67
P41208	CETN2	Centrin-2	K	111	EILKAFKLFDDDE	KMSEKDTKEEILKAFKLFDDDETGKISFKNL	Up by KD	+	2.09246	0.127409	0.111833	0.14991	0.120485	1	___1		P41208	111	127.37
Q7L1Q6	BZW1	Basic leucine zipper and W2 domain-containing protein 1	K	379	SEEPILKWYKDAH	VLFYKAEVLSEEPILKWYKDAHVAKGKSVFL	Up by KD	+	3.51347	0.138286	0.142479	0.134089	0.13829	0.925006	___1		Q7L1Q6	379	93.958
Q5J8M3	EMC4	ER membrane protein complex subunit 4	K	50	PVGYLDKQVPDTS	GSGQGDSLYPVGYLDKQVPDTSVQETDRILV	Up by KD	+	3.29119	0.142646	0.136191	0.145873	0.145873	1	___1		Q5J8M3	50	236.79
Q00839	HNRNPU	Heterogeneous nuclear ribonucleoprotein U	K	524	AAENPGKYNILGT	GKTTWVTKHAAENPGKYNILGTNTIMDKMMV	Up by KD	+	3.19877	0.142165	0.135009	0.145743	0.145743	1	___1		Q00839	524	543.29
P56545	CTBP2;CTBP1	C-terminal-binding protein 2;C-terminal-binding protein 1	K	279	GGLVDEKALAQAL	GAFLVNAARGGLVDEKALAQALKEGRIRGAA;GAFLVNTARGGLVDEKALAQALKEGRIRGAA	Up by KD	+	3.60372	0.136801	0.140517	0.133037	0.136848	1	___1		P56545;Q13363	279;273	94.09
P52907	CAPZA2;CAPZA1	F-actin-capping protein subunit alpha-2;F-actin-capping protein subunit alpha-1	K	273	TKIDWNKILSYKI	LRRQLPVTRTKIDWNKILSYKIGKEMQNA__	Up by KD	+	4.25539	0.135096	0.134089	0.13711	0.134089	1	___1		P47755;P52907	273;273	135.86
P46821	MAP1B	Microtubule-associated protein 1B;MAP1B heavy chain;MAP1 light chain LC1	K	1914	KIERTTKSPSDSG	SDVGGYYYEKIERTTKSPSDSGYSYETIGKT	Up by KD	+	3.85754	0.140602	0.143916	0.138945	0.138945	1	___1		P46821	1914	290.32
P46100	ATRX	Transcriptional regulator ATRX	K	739	EMLAILKEVSRMS	TVDQNSDSDEMLAILKEVSRMSHSSSSDTDI	Up by KD	+	5.35055	0.142871	0.143394	0.142348	0.142871	1	___1		P46100	739	176.84
P17858	PFKL	ATP-dependent 6-phosphofructokinase, liver type	K	8	AAVDLEKLRASGA	________MAAVDLEKLRASGAGKAIGVLTS	Up by KD	+	3.71255	0.141038	0.144438	0.137635	0.14104	1	___1		P17858	8	161.02
P16401	HIST1H1B	Histone H1.5	K	21	VEKSPAKKKATKK	PAETATPAPVEKSPAKKKATKKAAGAGAAKR	Up by KD	+	5.42724	0.135797	0.136323	0.135535	0.135535	0.756344	___1		P16401	21	137.05
P08238	HSP90AB1	Heat shock protein HSP 90-beta	K	481	RMKETQKSIYYIT	MTSLSEYVSRMKETQKSIYYITGESKEQVAN	Up by KD	+	2.71444	0.145888	0.139469	0.158725	0.139469	1	___1		P08238	481	228.78
Q86X60	FAM72B;FAM72D;FAM72A;FAM72C	Protein FAM72B;Protein FAM72D;Protein FAM72A;Protein FAM72C	K	22	LCCKFCKQVLSSR	SFKDRCVSILCCKFCKQVLSSRGMKAVLLAD	Up by KD	+	2.73021	0.142365	0.131721	0.153027	0.142348	1	___1		Q86X60;Q6L9T8;Q5TYM5;H0Y354	22;22;22;22	87.913
O75190	DNAJB6	DnaJ homolog subfamily B member 6	K	196	SISTSTKMVNGRK	GGSGMGNFKSISTSTKMVNGRKITTKRIVEN	Up by KD	+	2.70663	0.136297	0.124196	0.142348	0.142348	1	___1		O75190	196	164.97
P26358	DNMT1	DNA (cytosine-5)-methyltransferase 1	K	70	LETKLRKEELSEE	TEIKNQLCDLETKLRKEELSEEGYLAKVKSL	Up by KD	+	2.4455	0.140555	0.157432	0.132116	0.132116	1	___1		P26358	70	116.58
P62424	RPL7A	60S ribosomal protein L7a	K	75	ILYKRLKVPPAIN	YIRLQRQRAILYKRLKVPPAINQFTQALDRQ	Up by KD	+	2.50837	0.137637	0.148348	0.141825	0.122739	1	___1		P62424	75	159.34
Q9Y230	RUVBL2	RuvB-like 2	K	456	FLFNELKGETMDT	QYMKEYQDAFLFNELKGETMDTS________	Up by KD	+	2.98687	0.127578	0.121281	0.135272	0.12618	1	___1		Q9Y230	456	225.32
Q00610	CLTC	Clathrin heavy chain 1	K	1443	NYFSKVKQLPLVK	PRLDHTRAVNYFSKVKQLPLVKPYLRSVQNH	Up by KD	+	4.33014	0.128205	0.129745	0.126709	0.128161	1	___1		Q00610	1443	117.16
P61923	COPZ1	Coatomer subunit zeta-1	K	168	QVLQSAKEQIKWS	VPLTEQTVSQVLQSAKEQIKWSLLR______	Up by KD	+	3.98054	0.132992	0.130272	0.134352	0.134352	0.778004	___1		P61923	168	125.58
P50402	EMD	Emerin	K	79	MYDLPKKEDALLY	LNSTRGDADMYDLPKKEDALLYQSKGYNDDY	Up by KD	+	3.40512	0.130399	0.125916	0.134878	0.130404	1	___1		P50402	79	208.15
P41223	BUD31	Protein BUD31 homolog	K	9	KVKRSRKAPPDGW	_______MPKVKRSRKAPPDGWELIEPTLDE	Up by KD	+	5.97715	0.128557	0.128425	0.128821	0.128425	1	___1		P41223	9	130.25
P12268	IMPDH2	Inosine-5'-monophosphate dehydrogenase 2	K	293	IKYIKDKYPNLQV	GNSIFQINMIKYIKDKYPNLQVIGGNVVTAA	Up by KD	+	3.54834	0.12807	0.125916	0.132379	0.125916	1	___1		P12268	293	308.98
O60506	SYNCRIP	Heterogeneous nuclear ribonucleoprotein Q	K	265	ILEEFSKVTEGLT	IPKSKTKEQILEEFSKVTEGLTDVILYHQPD	Up by KD	+	3.01008	0.126566	0.122606	0.134484	0.122606	1	___1		O60506	265	259.8
P11142	HSPA8	Heat shock cognate 71 kDa protein	K	246	HFIAEFKRKHKKD	EDFDNRMVNHFIAEFKRKHKKDISENKRAVR	Up by KD	+	3.53046	0.128202	0.123799	0.130404	0.130404	1	___1		P11142	246	271.26
Q8WXC6	MYEOV2	Myeloma-overexpressed gene 2 protein	K	2	_____MKPAVDEM	______________MKPAVDEMFPEGAGPYV	Up by KD	+	2.23149	0.122854	0.134089	0.104068	0.130404	1	___1		Q8WXC6	2	231.53
Q6P1K2	PMF1;PMF1-BGLAP	Polyamine-modulated factor 1	K	110	VLNALDKIVEEGK	IKEEGNLEAVLNALDKIVEEGKVRKEPAWRP	Up by KD	+	2.25487	0.114805	0.123401	0.0976109	0.123401	0.999828	___1		Q6P1K2;U3KQ54	110;110	130.56
P46781	RPS9	40S ribosomal protein S9	K	30	RLDQELKLIGEYG	TPRRPFEKSRLDQELKLIGEYGLRNKREVWR	Up by KD	+	2.0023	0.125628	0.1145	0.111565	0.15082	1	___1		P46781	30	177.41
P05204	HMGN2	Non-histone chromosomal protein HMG-17	K	82	KTDQAQKAEGAGD	NNPAENGDAKTDQAQKAEGAGDAK_______	Up by KD	+	2.48718	0.118726	0.125519	0.105142	0.125519	1	___1		P05204	82	168.43
P07900	HSP90AA1;HSP90AA4P	Heat shock protein HSP 90-alpha;Putative heat shock protein HSP 90-alpha A4	K	539	LKEFEGKTLVSVT	PIDEYCVQQLKEFEGKTLVSVTKEDLELPED;PIDEYCVQQLKEFEGKTLVSVTKEGLELPED	Up by KD	+	2.10846	0.123759	0.134747	0.101784	0.134747	1	___1		P07900;Q58FG1	539;247	163.83
Q9Y6K1	DNMT3A	DNA (cytosine-5)-methyltransferase 3A	K	219	EAEKKAKVIAGMN	DEWLARWKREAEKKAKVIAGMNAVEENQGPG	Up by KD	+	2.22769	0.134059	0.151989	0.116098	0.134089	1	___1		Q9Y6K1	219	200.99
Q9UNN5	FAF1	FAS-associated factor 1	K	157	EDSTVLKSLHLPK	LKGWKTGDVEDSTVLKSLHLPKNNSLYVLTP	Up by KD	+	2.24234	0.132967	0.15043	0.115433	0.133037	1	___1		Q9UNN5	157	291.51
Q99707	MTR	Methionine synthase	K	1000	PKIFNDKTVGGEA	RGKYPNRGFPKIFNDKTVGGEARKVYDDAHN	Up by KD	+	2.30092	0.130257	0.146264	0.114234	0.130272	1	___1		Q99707	1000	117.09
Q8WVV9	HNRNPLL	Heterogeneous nuclear ribonucleoprotein L-like	K	434	KDFAMSKNNRFTS	ELEDGTSSYKDFAMSKNNRFTSAGQASKNII	Up by KD	+	2.27935	0.132096	0.148739	0.115433	0.132116	1	___1		Q8WVV9	434	123.69
Q8WUM9	SLC20A1	Sodium-dependent phosphate transporter 1	K	320	ERTVSFKLGDLEE	TVPLQAVVEERTVSFKLGDLEEAPERERLPS	Up by KD	+	2.13397	0.129439	0.148739	0.110096	0.129481	1	___1		Q8WUM9	320	103.13
Q8TAT6	NPLOC4	Nuclear protein localization protein 4 homolog	K	427	VPDVFYKDVDKFG	AKESSSEQYVPDVFYKDVDKFGNEITQLARP	Up by KD	+	2.15302	0.13457	0.154194	0.1149	0.134615	0.712151	___1		Q8TAT6	427	72.359
P31949	S100A11	Protein S100-A11;Protein S100-A11, N-terminally processed	K	3	____MAKISSPTE	_____________MAKISSPTETERCIESLI	Up by KD	+	2.3186	0.131224	0.147046	0.115433	0.131194	1	___1		P31949	3	102.52
P49790	NUP153	Nuclear pore complex protein Nup153	K	460	TRFVASKPLEEEE	GGGKMRRERTRFVASKPLEEEEMEVPVLPKI	Up by KD	+	2.00603	0.13217	0.155102	0.109294	0.132116	1	___1		P49790	460	100.45
Q9P258	RCC2	Protein RCC2	K	513	EKEKIKKLPEYNP	VIARDESETEKEKIKKLPEYNPRTL______	Up by KD	+	3.47858	0.123707	0.127633	0.119821	0.123666	1	___1		Q9P258	513	84.498
Q86VP6	CAND1	Cullin-associated NEDD8-dissociated protein 1	K	812	LTRACPKEGPAVV	YSIAKCVAALTRACPKEGPAVVGQFIQDVKN	Up by KD	+	2.77545	0.125677	0.134615	0.116764	0.125651	1	___1		Q86VP6	812	107.72
P14618	PKM	Pyruvate kinase PKM	K	207	GSLGSKKGVNLPG	FLVTEVENGGSLGSKKGVNLPGAAVDLPAVS	Up by KD	+	2.69225	0.123645	0.1333	0.113967	0.123666	0.950748	___1		P14618	207	302.17
P60059	SEC61G	Protein transport protein Sec61 subunit gamma	K	16	PSRQFVKDSIRLV	MDQVMQFVEPSRQFVKDSIRLVKRCTKPDRK	Up by KD	+	2.47167	0.120981	0.133169	0.108759	0.121015	1	___1		P60059	16	98.629
Q9Y262	EIF3L	Eukaryotic translation initiation factor 3 subunit L	K	31	MHTGDPKQDLAYE	PYAYPSDYDMHTGDPKQDLAYERQYEQQTYQ	Up by KD	+	2.18368	0.12813	0.138552	0.107286	0.138552	1	___1		Q9Y262	31	201.71
Q8IVD9	NUDCD3	NudC domain-containing protein 3	K	319	HQKLQGKPQSHEL	VLDRLTFDYHQKLQGKPQSHELKVHEMLKKG	Up by KD	+	2.37896	0.122695	0.136454	0.108892	0.122739	1	___1		Q8IVD9	319	87.184
Q7L9L4	MOB1B;MOB1A	MOB kinase activator 1B;MOB kinase activator 1A	K	17	KTFKPKKNIPEGS	SFLFGSRSSKTFKPKKNIPEGSHQYELLKHA;SFLFSSRSSKTFKPKKNIPEGSHQYELLKHA	Up by KD	+	2.63075	0.126726	0.137372	0.116098	0.126709	1	___1		Q7L9L4;Q9H8S9	17;17	142.57
P04406	GAPDH	Glyceraldehyde-3-phosphate dehydrogenase	K	263	DIKKVVKQASEGP	RLEKPAKYDDIKKVVKQASEGPLKGILGYTE	Up by KD	+	2.522	0.125794	0.138028	0.1141	0.125254	1	___1		P04406	263	169.76
O43303	CCP110	Centriolar coiled-coil protein of 110 kDa	K	543	LQTELNKSYDVKN	ASMLEKNCSLQTELNKSYDVKNPSPLLMQNQ	Up by KD	+	2.62006	0.126726	0.137504	0.115965	0.126709	0.99967	___1		O43303	543	149.3
O60566	BUB1B	Mitotic checkpoint serine/threonine-protein kinase BUB1 beta	K	6	_MAAVKKEGGALS	__________MAAVKKEGGALSEAMSLEGDE	Up by KD	+	2.42959	0.124332	0.137504	0.111165	0.124328	1	___1		O60566	6	131.59
Q8IVM0	CCDC50	Coiled-coil domain-containing protein 50	K	129	EEKKRKKHFPEFP	RLLQEKELQEEKKRKKHFPEFPATRAYADSY	Up by KD	+	2.58927	0.132436	0.144829	0.121679	0.130799	1	___1		Q8IVM0	129	143.03
P11137	MAP2	Microtubule-associated protein 2	K	303	VFDDIPKWEGKQF	PLTPMREKDVFDDIPKWEGKQFDSPMPSPFQ	Up by KD	+	2.91793	0.13017	0.138028	0.122341	0.13014	0.877315	___1		P11137	303	55.899
Q7Z5K2	WAPAL	Wings apart-like protein homolog	K	1107	EELDLNKALQHAG	EKHKKEEEDEELDLNKALQHAGKHMEDCIVA	Up by KD	+	2.40106	0.129039	0.145351	0.120883	0.120883	0.999818	___1		Q7Z5K2	1107	116.43
O94826	TOMM70A	Mitochondrial import receptor subunit TOM70	K	312	EEENYDKIISECS	GYLKAKQYMEEENYDKIISECSKEIDAEGKY	Up by KD	+	2.78437	0.133149	0.138552	0.122341	0.138552	0.999999	___1		O94826	312	189.3
Q9BS16	CENPK	Centromere protein K	K	94	VLITLGKEEFQKL	PETIPLTEDVLITLGKEEFQKLRQDLEMVLS	Up by KD	+	2.20438	0.139428	0.160017	0.122076	0.136191	0.963488	___1		Q9BS16	94	203.77
Q15121	PEA15	Astrocytic phosphoprotein PEA-15	K	122	SEEEIIKLAPPPK	KYKDIIRQPSEEEIIKLAPPPKKA_______	Up by KD	+	2.01817	0.139861	0.163756	0.115965	0.139862	0.999941	___1		Q15121	122	88.282
Q99832	CCT7	T-complex protein 1 subunit eta	K	166	MTALSSKLISQQK	QRKLLEKCAMTALSSKLISQQKAFFAKMVVD	Up by KD	+	2.32568	0.137747	0.154194	0.121281	0.137766	0.999999	___1		Q99832	166	150.26
P07910	HNRNPC;HNRNPCL1;HNRNPCL3;HNRNPCL2;HNRNPCL4	Heterogeneous nuclear ribonucleoproteins C1/C2;Heterogeneous nuclear ribonucleoprotein C-like 1;Heterogeneous nuclear ribonucleoprotein C-like 3;Heterogeneous nuclear ribonucleoprotein C-like 2;Heterogeneous nuclear ribonucleoprotein C-like 4	K	206	LTQIKQKVDSLLE	DDLQAIKKELTQIKQKVDSLLENLEKIEKEQ	Up by KD	+	2.55035	0.143266	0.156655	0.130272	0.142871	1	___1		P07910;O60812;B7ZW38;B2RXH8;P0DMR1;A0A0G2JPF8	206;193;193;193;193;193	234.65
Q9H2P0	ADNP	Activity-dependent neuroprotector homeobox protein	K	807	ASHFSNKRKKCVR	SLWLWKSDIASHFSNKRKKCVRDCEKYKPGV	Up by KD	+	2.40434	0.141029	0.14991	0.123269	0.14991	1	___1		Q9H2P0	807	187.55
Q14320	FAM50A	Protein FAM50A	K	42	AEENIMKSNIDKK	QMEQMKQRIAEENIMKSNIDKKFSAHYDAVE	Up by KD	+	2.56537	0.138734	0.148088	0.124461	0.143655	0.999978	___1		Q14320	42	241.92
Q7L576	CYFIP1	Cytoplasmic FMR1-interacting protein 1	K	540	RGEKDPKSGFDIK	HEPFNDPALRGEKDPKSGFDIKVPRRAVGPS	Up by KD	+	2.54043	0.138427	0.145873	0.123534	0.145873	1	___1		Q7L576	540	114.39
Q9BTT4	MED10	Mediator of RNA polymerase II transcription subunit 10	K	4	___MAEKFDHLEE	____________MAEKFDHLEEHLEKFVENI	Up by KD	+	2.68954	0.152518	0.145612	0.16633	0.145612	1	___1		Q9BTT4	4	168.59
Q16555	DPYSL2	Dihydropyrimidinase-related protein 2	K	472	GRYIPRKPFPDFV	GTLHVTEGSGRYIPRKPFPDFVYKRIKARSR	Up by KD	+	2.5225	0.159619	0.142087	0.168385	0.168385	1	___1		Q16555	472	96.342
Q15650	TRIP4	Activating signal cointegrator 1	K	245	KVDISTKDLLPHQ	LMSGVENSGKVDISTKDLLPHQELRIKSGLE	Up by KD	+	2.58164	0.159239	0.145091	0.173383	0.159242	1	___1		Q15650	245	71.98
P51532	SMARCA4	Transcription activator BRG1	K	711	HIIENAKQDVDDE	DDVSEVDARHIIENAKQDVDDEYGVSQALAR	Up by KD	+	2.4495	0.156897	0.140648	0.173127	0.156914	1	___1		P51532	711	266.14
P49736	MCM2	DNA replication licensing factor MCM2	K	863	TIEVPEKDLVDKA	RNRFGAQQDTIEVPEKDLVDKARQINIHNLS	Up by KD	+	2.56182	0.159193	0.144699	0.173639	0.159242	0.999761	___1		P49736	863	136.26
O15037	KHNYN	Protein KHNYN	K	602	RTQGSSKAQHPSR	LDEFLKKPARTQGSSKAQHPSRGFAEHGKQQ	Up by KD	+	3.28995	0.161513	0.154194	0.165172	0.165172	1	___1		O15037	602	130.1
P49721	PSMB2	Proteasome subunit beta type-2	K	198	DNISFPKQGS___	IDKNGIHDLDNISFPKQGS____________	Up by KD	+	2.83199	0.157751	0.145743	0.165172	0.162339	1	___1		P49721	198	264.58
Q9Y483	MTF2	Metal-response element-binding transcription factor 2	K	522	VKDDEGKEDYQFD	ALQTQNSEIVKDDEGKEDYQFDELNTEILNN	Up by KD	+	2.10036	0.157251	0.134747	0.183201	0.153805	1	___1		Q9Y483	522	347.67
Q99733	NAP1L4	Nucleosome assembly protein 1-like 4	K	233	MKSEPDKADPFSF	NSVLTKTYKMKSEPDKADPFSFEGPEIVDCD	Up by KD	+	2.06471	0.161364	0.144438	0.191436	0.148218	1	___1		Q99733	233	139.93
Q99497	PARK7	Protein deglycase DJ-1	K	63	SLEDAKKEGPYDV	RDVVICPDASLEDAKKEGPYDVVVLPGGNLG	Up by KD	+	2.21731	0.1648	0.142479	0.187134	0.164786	1	___1		Q99497	63	173.96
Q8IY18	SMC5	Structural maintenance of chromosomes protein 5	K	908	QLTEELKGKKVEL	YTKREEEIEQLTEELKGKKVELDQYRENISQ	Up by KD	+	2.02707	0.155848	0.129481	0.182184	0.155879	0.89231	___1		Q8IY18	908	89.911
Q16643	DBN1	Drebrin	K	173	DAAVEMKRINREQ	PVGTTYQKTDAAVEMKRINREQFWEQAKKEE	Up by KD	+	2.33024	0.158858	0.147958	0.180657	0.147958	1	___1		Q16643	173	176.84
Q15185	PTGES3	Prostaglandin E synthase 3	K	33	VNVNFEKSKLTFS	EFCVEDSKDVNVNFEKSKLTFSCLGGSDNFK	Up by KD	+	2.01014	0.150231	0.135272	0.180148	0.135272	0.964798	___1		Q15185	33	147.95
P06748	NPM1	Nucleophosmin	K	54	SLGAGAKDELHIV	EHQLSLRTVSLGAGAKDELHIVEAEAMNYEG	Up by KD	+	2.21536	0.160509	0.136848	0.179766	0.164915	1	___1		P06748	54	249.49
Q14195	DPYSL3	Dihydropyrimidinase-related protein 3	K	157	EVQNLIKDKGVNS	THWNDSVKQEVQNLIKDKGVNSFMVYMAYKD	Up by KD	+	2.04889	0.1656	0.143132	0.195977	0.157691	0.995965	___1		Q14195	157	150.35
P26583	HMGB2	High mobility group protein B2	K	43	NFAEFSKKCSERW	KKKHPDSSVNFAEFSKKCSERWKTMSAKEKS	Up by KD	+	2.06779	0.146743	0.119423	0.160404	0.160404	0.807666	___1		P26583	43	94.339
P55854	SUMO3	Small ubiquitin-related modifier 3	K	11	KPKEGVKTENDHI	_____MSEEKPKEGVKTENDHINLKVAGQDG	Up by KD	+	2.12346	0.146672	0.121148	0.161049	0.15782	1	___1		P55854	11	267.07
P23528	CFL1	Cofilin-1	K	45	CLSEDKKNIILEE	KKRKKAVLFCLSEDKKNIILEEGKEILVGDV	Up by KD	+	2.33544	0.150919	0.131589	0.166715	0.154454	1	___1		P23528	45	200.54
Q8TCT9	HM13	Minor histocompatibility antigen H13	K	352	YEESNPKDPAAVT	KGEVTEMFSYEESNPKDPAAVTESKEGTEAS	Up by KD	+	2.15372	0.150967	0.128953	0.173	0.150949	0.999998	___1		Q8TCT9	352	249.34
Q16658	FSCN1	Fascin	K	250	KATKVGKDELFAL	GPSGTLKAGKATKVGKDELFALEQSCAQVVL	Up by KD	+	2.19546	0.145474	0.125254	0.165687	0.145482	1	___1		Q16658	250	220.23
Q13561	DCTN2	Dynactin subunit 2	K	175	PDGALAKRLLLQL	PDAAINLTDPDGALAKRLLLQLEATKNSKGG	Up by KD	+	2.32865	0.146672	0.129217	0.164143	0.146655	1	___1		Q13561	175	165.3
P53367	ARFIP1	Arfaptin-1	K	118	ILADEIKNPAMEK	RTQTKSGPVILADEIKNPAMEKLELVRKWSL	Up by KD	+	1.95662	0.144319	0.117828	0.170822	0.144308	0.991347	___1		P53367	118	75.564
P16403	HIST1H1C	Histone H1.2	K	46	VSELITKAVAASK	TPRKASGPPVSELITKAVAASKERSGVSLAA	Up by KD	+	1.98992	0.141898	0.114367	0.16337	0.147958	1	___1		P16403	46	302.74
O60841	EIF5B	Eukaryotic translation initiation factor 5B	K	14	KSEDSTKDDIDLD	__MGKKQKNKSEDSTKDDIDLDALAAEIEGA	Up by KD	+	2.16996	0.146163	0.125254	0.167101	0.146134	1	___1		O60841	14	213.05
P16402	HIST1H1E;HIST1H1D	Histone H1.4;Histone H1.3	K	47	VSELITKAVAASK	AKRKASGPPVSELITKAVAASKERSGVSLAA;GKRKASGPPVSELITKAVAASKERSGVSLAA	Up by KD	+	1.98992	0.141898	0.114367	0.16337	0.147958	1	___1		P10412;P16402	46;47	302.74
Q6PUV4	CPLX2	Complexin-2	K	99	SLTRPKKAIPAGC	AALEQPCEGSLTRPKKAIPAGCGDEEEEEEE	Up by KD	+	2.12882	0.156829	0.180403	0.1333	0.156785	1	___1		Q6PUV4	99	145.25
P16403	HIST1H1E;HIST1H1A;HIST1H1D;HIST1H1C	Histone H1.4;Histone H1.1;Histone H1.3;Histone H1.2	K	64	SLAALKKALAAAG	AASKERSGVSLAALKKALAAAGYDVEKNNSR	Up by KD	+	1.96011	0.164748	0.196859	0.13711	0.160275	1	___1		P10412;Q02539;P16402;P16403	64;67;65;64	210.35
P22492	HIST1H1T	Histone H1t	K	68	SLVALKKALAAAG	SVSQERVGMSLVALKKALAAAGYDVEKNNSR	Up by KD	+	1.96011	0.164748	0.196859	0.13711	0.160275	1	___1		P22492	68	210.35
P62760	VSNL1	Visinin-like protein 1	K	7	MGKQNSKLAPEVM	_________MGKQNSKLAPEVMEDLVKSTEF	Up by KD	+	2.11993	0.147365	0.160275	0.121546	0.160275	1	___1		P62760	7	103.97
P42696	RBM34	RNA-binding protein 34	K	392	GLNFTSKTAEGHP	LKNVSKPKQGLNFTSKTAEGHPKSLFIGEKA	Up by KD	+	2.43957	0.150286	0.159371	0.132116	0.159371	0.999949	___1		P42696	392	120.7
P46063	RECQL	ATP-dependent DNA helicase Q1	K	38	QQELIQKKKVLTK	IQIQELTERQQELIQKKKVLTKKIKQCLEDS	Up by KD	+	2.27071	0.153501	0.164786	0.130931	0.164786	0.999979	___1		P46063	38	151.29
Q6NUQ1	RINT1	RAD50-interacting protein 1	K	101	ISSEIPKRIRSAL	MQLEEQVLTISSEIPKRIRSALKNAEESKQF	Up by KD	+	2.09215	0.151642	0.175429	0.127897	0.151599	1	___1		Q6NUQ1	101	113.28
Q2TAL8	QRICH1	Glutamine-rich protein 1	K	682	IHQTGQKVTDDMY	SIRYLKALGIHQTGQKVTDDMYAEQTENPEN	Up by KD	+	2.21978	0.148819	0.168899	0.128689	0.148869	1	___1		Q2TAL8	682	133.15
P07195	LDHB	L-lactate dehydrogenase B chain	K	7	MATLKEKLIAPVA	_________MATLKEKLIAPVAEEEATVPNN	Up by KD	+	2.23313	0.151808	0.171975	0.131589	0.151859	1	___1		P07195	7	204.05
Q15392	DHCR24	Delta(24)-sterol reductase	K	496	YHKLREKLGCQDA	FWEMFDGSLYHKLREKLGCQDAFPEVYDKIC	Up by KD	+	2.38963	0.149673	0.165815	0.132643	0.15056	1	___1		Q15392	496	261.67
Q15532	SS18	Protein SSXT	K	13	APRQRGKGEITPA	___MSVAFAAPRQRGKGEITPAAIQKMLDDN	Up by KD	+	2.31751	0.153855	0.174023	0.137504	0.15004	1	___1		Q15532	13	227.36
P0DMV8	HSPA1A;HSPA1B;HSPA6	Heat shock 70 kDa protein 1A;Heat shock 70 kDa protein 1B;Heat shock 70 kDa protein 6	K	507	ITITNDKGRLSKE	DKSTGKANKITITNDKGRLSKEEIERMVQEA;DRSTGKANKITITNDKGRLSKEEVERMVHEA	Up by KD	+	2.46874	0.151328	0.167872	0.137635	0.148479	1	___1		P0DMV8;P0DMV9;P17066	507;507;509	231.14
P11142	HSPA8;HSPA2	Heat shock cognate 71 kDa protein;Heat shock-related 70 kDa protein 2	K	507	ITITNDKGRLSKE	DKSTGKENKITITNDKGRLSKEDIERMVQEA	Up by KD	+	2.46874	0.151328	0.167872	0.137635	0.148479	1	___1		P11142;P54652	507;510	231.14
Q8IXK0	PHC2	Polyhomeotic-like protein 2	K	632	PYLQESKEEGAPL	TTTDSEMEEPYLQESKEEGAPLKLKCELCGR	Up by KD	+	2.6942	0.159765	0.172231	0.147307	0.159758	0.999977	___1		Q8IXK0	632	180.23
Q14980	NUMA1	Nuclear mitotic apparatus protein 1	K	1573	VQQQKLKAVQAQG	LADSDQASKVQQQKLKAVQAQGGESQQEAQR	Up by KD	+	3.53924	0.158073	0.162726	0.153416	0.158079	1	___1		Q14980	1573	189.07
Q03113	GNA12	Guanine nucleotide-binding protein subunit alpha-12	K	376	ILQENLKDIMLQ_	FVFHAVKDTILQENLKDIMLQ__________	Up by KD	+	3.48092	0.162848	0.16877	0.159887	0.159887	1	___1		Q03113	376	280.17
Q00534	CDK6	Cyclin-dependent kinase 6	K	257	RQAFHSKSAQPIE	DWPRDVALPRQAFHSKSAQPIEKFVTDIDEL	Up by KD	+	2.7505	0.156755	0.16337	0.143524	0.16337	0.999996	___1		Q00534	257	68.164
P53621	COPA	Coatomer subunit alpha;Xenin;Proxenin	K	170	ISGLRKKNLSPGA	LDQTVRVWDISGLRKKNLSPGAVESDVRGIT	Up by KD	+	2.9134	0.159651	0.168385	0.149259	0.161307	1	___1		P53621	170	180.2
P49447	CYB561	Cytochrome b561	K	240	ALSMDFKTLTEGD	KRPSQAEEQALSMDFKTLTEGDSPGSQ____	Up by KD	+	2.88114	0.159262	0.169284	0.149259	0.159242	1	___1		P49447	240	210.31
P49321	NASP	Nuclear autoantigenic sperm protein	K	305	SLDPTVKPVDVGG	GTAVEVEAESLDPTVKPVDVGGDEPEEKVVT	Up by KD	+	3.271	0.16005	0.163756	0.152638	0.163756	0.999994	___1		P49321	305	156.52
P46779	RPL28	60S ribosomal protein L28	K	47	NGLIHRKTVGVEP	LKARNSFRYNGLIHRKTVGVEPAADGKGVVV	Up by KD	+	2.82811	0.161882	0.168128	0.149389	0.168128	1	___1		P46779	47	215.72
P27348	YWHAQ	14-3-3 protein theta	K	3	____MEKTELIQK	_____________MEKTELIQKAKLAEQAER	Up by KD	+	4.39742	0.159155	0.16092	0.157432	0.159112	1	___1		P27348	3	113.71
P16403	HIST1H1C	Histone H1.2	K	17	AAPPAEKAPVKKK	SETAPAAPAAAPPAEKAPVKKKAAKKAGGTP	Up by KD	+	2.64618	0.161653	0.169155	0.146264	0.16954	0.998314	___1		P16403	17	213.67
P11142	HSPA8	Heat shock cognate 71 kDa protein	K	601	QQKELEKVCNPII	TAEKEEFEHQQKELEKVCNPIITKLYQSAGG	Up by KD	+	5.07253	0.162511	0.161565	0.162984	0.162984	1	___1		P11142	601	188.96
O43390	HNRNPR	Heterogeneous nuclear ribonucleoprotein R	K	366	SFSEFGKLERVKK	TVTEEILEKSFSEFGKLERVKKLKDYAFVHF	Up by KD	+	4.58067	0.160016	0.161436	0.158596	0.160017	1	___1		O43390	366	154.56
P00558	PGK1	Phosphoglycerate kinase 1	K	279	AEKNGVKITLPVD	KIVKDLMSKAEKNGVKITLPVDFVTADKFDE	Up by KD	+	3.73952	0.160143	0.163885	0.156397	0.160146	1	___1		P00558	279	195.1
P60660	MYL6	Myosin light polypeptide 6	K	13	DQTAEFKEAFQLF	___MCDFTEDQTAEFKEAFQLFDRTGDGKIL	Up by KD	+	2.72877	0.157098	0.170694	0.1503	0.1503	1	___1		P60660	13	334.65
Q6EEV6	SUMO4	Small ubiquitin-related modifier 4	K	21	NNHINLKVAGQDG	PTEEVKTENNNHINLKVAGQDGSVVQFKIKR	Up by KD	+	2.3819	0.163078	0.183963	0.15017	0.155102	1	___1		Q6EEV6	21	213.48
P35580	MYH10	Myosin-10	K	1241	ELACEVKVLQQVK	KQGLETDNKELACEVKVLQQVKAESEHKRKK	Up by KD	+	2.13354	0.162632	0.190678	0.148609	0.148609	1	___1		P35580	1241	315.2
Q15154	PCM1	Pericentriolar material 1 protein	K	1193	SSIGAEKPRNKKL	AFPKPFESSSSIGAEKPRNKKLPEEEVESSR	Up by KD	+	2.80042	0.167241	0.180403	0.158854	0.162468	1	___1		Q15154	1193	251.81
Q9UFC0	LRWD1	Leucine-rich repeat and WD repeat-containing protein 1	K	246	LSLSPSKRACASP	ALKRPDDVPLSLSPSKRACASPSAQVEGSPV	Up by KD	+	4.51874	0.150039	0.151469	0.148609	0.15004	1	___1		Q9UFC0	246	77.969
Q15019	2018-09-02	Septin-2	K	318	ENEDMNKDQILLE	RLKRGGRKVENEDMNKDQILLEKEAELRRMQ	Up by KD	+	3.84608	0.155402	0.159112	0.153546	0.153546	1	___1		Q15019	318	375.37
P62937	PPIA	Peptidyl-prolyl cis-trans isomerase A;Peptidyl-prolyl cis-trans isomerase A, N-terminally processed	K	82	KSIYGEKFEDENF	FTRHNGTGGKSIYGEKFEDENFILKHTGPGI	Up by KD	+	3.19251	0.153925	0.146134	0.158208	0.157432	1	___1		P62937	82	270.21
P47914	RPL29	60S ribosomal protein L29	K	33	QRYESLKGVDPKF	RNGIKKPRSQRYESLKGVDPKFLRNMRFAKK	Up by KD	+	4.25294	0.155878	0.154713	0.158208	0.154713	1	___1		P47914	33	146.11
P26378	ELAVL4;ELAVL2	ELAV-like protein 4;ELAV-like protein 2	K	81	CKLVRDKITGQSL	FGSIGEIESCKLVRDKITGQSLGYGFVNYID	Up by KD	+	3.64741	0.150036	0.146134	0.153935	0.15004	1	___1		P26378;Q12926	81;74	102.48
P28370	SMARCA1	Probable global transcription activator SNF2L1	K	443	VLNSSGKMDKMRL	TKILMKDIDVLNSSGKMDKMRLLNILMQLRK	Up by KD	+	3.57702	0.151984	0.147697	0.156267	0.151989	0.959138	___1		P28370	443	201.75
Q13823	GNL2	Nucleolar GTP-binding protein 2	K	94	KQSSLQKFQEEMD	KWFGNTRVIKQSSLQKFQEEMDTVMKDPYKV	Up by KD	+	2.8978	0.1495	0.160146	0.144177	0.144177	1	___1		Q13823	94	258.02
O00273	DFFA	DNA fragmentation factor subunit alpha	K	213	SKQEESKAAFGEE	ALEKEGSLLSKQEESKAAFGEEVDAVDTGIS	Up by KD	+	3.28667	0.147733	0.151599	0.14104	0.15056	1	___1		O00273	213	183.58
P61024	CKS1B	Cyclin-dependent kinases regulatory subunit 1	K	4	___MSHKQIYYSD	____________MSHKQIYYSDKYDDEEFEY	Up by KD	+	3.37614	0.152588	0.158337	0.147567	0.151859	1	___1		P61024	4	291.28
Q9HCM4	EPB41L5	Band 4.1-like protein 5	K	538	SQEEVVKLTEKCL	RSNIDVNINSQEEVVKLTEKCLNNVIESPGL	Up by KD	+	2.21973	0.0902771	0.102457	0.0780633	0.0903115	0.975499	___1		Q9HCM4	538	134.52
Q86VP1	TAX1BP1	Tax1-binding protein 1	K	571	KWKEQVKIAENVK	ADELAKMELKWKEQVKIAENVKLELAEVQDN	Up by KD	+	1.95944	0.0903385	0.109427	0.0807941	0.0807941	1	___1		Q86VP1	571	115.86
P62937	PPIA	Peptidyl-prolyl cis-trans isomerase A;Peptidyl-prolyl cis-trans isomerase A, N-terminally processed	K	133	VVFGKVKEGMNIV	KTEWLDGKHVVFGKVKEGMNIVEAMERFGSR	Up by KD	+	2.39105	0.0974939	0.109962	0.0912598	0.0912598	1	___1		P62937	133	136.3
P62258	YWHAE	14-3-3 protein epsilon	K	142	ATGNDRKEAAENS	DYHRYLAEFATGNDRKEAAENSLVAYKAASD	Up by KD	+	3.0411	0.0967506	0.102591	0.0938305	0.0938305	1	___1		P62258	142	244
P51532	SMARCA4	Transcription activator BRG1	K	1386	SDSLTEKQWLKAI	SRHRKEVDYSDSLTEKQWLKAIEEGTLEEIE	Up by KD	+	2.76447	0.0932342	0.100978	0.0893625	0.0893625	1	___1		P51532	1386	251.24
P25789	PSMA4	Proteasome subunit alpha type-4	K	238	EVEQLIKKHEEEE	TVIRVLKQKEVEQLIKKHEEEEAKAEREKKE	Up by KD	+	3.16929	0.0935561	0.0959919	0.0886844	0.0959919	0.995491	___1		P25789	238	147.52
O14737	PDCD5	Programmed cell death protein 5	K	20	LAELQAKHGDPGD	ELEALRRQRLAELQAKHGDPGDAAQQEAKHR	Up by KD	+	4.62168	0.0922976	0.0913952	0.0927488	0.0927488	1	___1		O14737	20	171.07
P14618	PKM	Pyruvate kinase PKM	K	166	DYKNICKVVEVGS	KCDENILWLDYKNICKVVEVGSKIYVDDGLI	Up by KD	+	4.30359	0.0957216	0.0950467	0.0970714	0.0950467	1	___1		P14618	166	203.78
Q96TC7	RMDN3	Regulator of microtubule dynamics protein 3	K	305	SYALDGKEEAEAA	LTEEVSEKKSYALDGKEEAEAALEKGDESAD	Up by KD	+	2.66939	0.091112	0.0837921	0.0984196	0.0911243	1	___1		Q96TC7	305	145.1
Q15233	NONO	Non-POU domain-containing octamer-binding protein	K	99	LFEKYGKAGEVFI	DITEEEMRKLFEKYGKAGEVFIHKDKGFGFI	Up by KD	+	2.11789	0.0927028	0.0764222	0.100843	0.100843	1	___1		Q15233	99	73.632
Q13625	TP53BP2	Apoptosis-stimulating of p53 protein 2	K	275	ELQLRNKLNQEQN	VAELDRLYKELQLRNKLNQEQNAKLQQQREC	Up by KD	+	2.32053	0.0912772	0.0786098	0.0976109	0.0976109	1	___1		Q13625	275	228.4
Q04323	UBXN1	UBX domain-containing protein 1	K	154	EERRREKAEELAA	QEDEMRRAAEERRREKAEELAARQRVREKIE	Up by KD	+	2.41284	0.0966415	0.0856966	0.106482	0.0977456	1	___1		Q04323	154	160.36
P15880	RPS2	40S ribosomal protein S2	K	263	KETVFTKSPYQEF	YSYLTPDLWKETVFTKSPYQEFTDHLVKTHT	Up by KD	+	2.29257	0.0952395	0.088413	0.108892	0.088413	1	___1		P15880	263	179.46
O00124	UBXN8	UBX domain-containing protein 8	K	175	AEQPTCKEIPDLP	KPLTEFPSPAEQPTCKEIPDLPEEPSQTAEE	Up by KD	+	1.99372	0.0930926	0.0766959	0.109427	0.0931545	1	___1		O00124	175	255.83
P00338	LDHA	L-lactate dehydrogenase A chain	K	243	SAYEVIKLKGYTS	KEVHKQVVESAYEVIKLKGYTSWAIGLSVAD	Up by KD	+	2.51681	0.093902	0.0835197	0.0990932	0.0990932	0.986479	___1		P00338	243	150.46
Q9Y237	PIN4	Peptidyl-prolyl cis-trans isomerase NIMA-interacting 4	K	47	RHILCEKHGKIME	KGGGNAVKVRHILCEKHGKIMEAMEKLKSGM	Up by KD	+	3.07057	0.0809721	0.0786098	0.0856966	0.0786098	0.999287	___1		Q9Y237	47	105.13
Q9NW08	POLR3B	DNA-directed RNA polymerase III subunit RPC2	K	970	FGGSKVKDVCEDL	DGRFHYGTAFGGSKVKDVCEDLVRHGYNYLG	Up by KD	+	3.16191	0.0861915	0.0839282	0.090718	0.0839282	1	___1		Q9NW08	970	147.75
Q99471	PFDN5	Prefoldin subunit 5	K	55	CLNVLNKSNEGKE	QTKYVEAKDCLNVLNKSNEGKELLVPLTSSM	Up by KD	+	4.15755	0.086874	0.0854246	0.0875986	0.0875986	0.999998	___1		Q99471	55	244.01
Q14320	FAM50A	Protein FAM50A	K	5	__MAQYKGAASEA	___________MAQYKGAASEAGRAMHLMKK	Up by KD	+	2.61653	0.0784628	0.0717627	0.0851526	0.0784732	1	___1		Q14320	5	121.61
Q08752	PPID	Peptidyl-prolyl cis-trans isomerase D	K	285	IGACKLKMSNWQG	PIALSCVLNIGACKLKMSNWQGAIDSCLEAL	Up by KD	+	2.34631	0.0834071	0.0777899	0.0946415	0.0777899	0.776644	___1		Q08752	285	235.73
P62072	TIMM10	Mitochondrial import inner membrane translocase subunit Tim10	K	57	LDRCVSKYLDIHE	ELSKGESVCLDRCVSKYLDIHERMGKKLTEL	Up by KD	+	4.22914	0.0868287	0.0856966	0.0880058	0.0867838	1	___1		P62072	57	114.76
P46821	MAP1B	Microtubule-associated protein 1B;MAP1B heavy chain;MAP1 light chain LC1	K	1769	ASLTSEKVQSLEG	APPRDMSLYASLTSEKVQSLEGEKLSPKSDI	Up by KD	+	1.93901	0.0840069	0.0749164	0.102188	0.0749164	0.99999	___1		P46821	1769	184.03
P46013	MKI67	Antigen KI-67	K	274	TDYATEKESADGL	QYCRKSGLQTDYATEKESADGLQGETQLLVS	Up by KD	+	2.35278	0.0834982	0.0738203	0.0931545	0.0835197	1	___1		P46013	274	291.08
A0AVT1	UBA6	Ubiquitin-like modifier-activating enzyme 6	K	544	IDAHLNKVCPTTE	TLKINSQIKIDAHLNKVCPTTETIYNDEFYT	Up by KD	+	2.88725	0.0842393	0.0812032	0.0903115	0.0812032	1	___1		A0AVT1	544	225.84
P46013	MKI67	Antigen KI-67	K	1217	LQTPKEKAQALED	GTLPGSKRQLQTPKEKAQALEDLAGFKELFQ	Up by KD	+	3.80124	0.0796562	0.0776532	0.0806577	0.0806577	1	___1		P46013	1217	170.18
Q14980	NUMA1	Nuclear mitotic apparatus protein 1	K	358	TQEWLEKQAQLEK	ELTEEHSKATQEWLEKQAQLEKELSAALQDK	Up by KD	+	2.14767	0.0772132	0.0903115	0.0706641	0.0706641	1	___1		Q14980	358	369.07
P78527	PRKDC	DNA-dependent protein kinase catalytic subunit	K	3552	STGHKNKEFVARI	SESYSFKDTSTGHKNKEFVARIKSKLDQGGV	Up by KD	+	2.65216	0.0823741	0.0890913	0.0756011	0.0824301	1	___1		P78527	3552	94.407
P62888	RPL30	60S ribosomal protein L30	K	26	LVMKSGKYVLGYK	LESINSRLQLVMKSGKYVLGYKQTLKMIRQG	Up by KD	+	2.81569	0.0801051	0.0863761	0.0769695	0.0769695	1	___1		P62888	26	139.88
P62241	RPS8	40S ribosomal protein S8	K	128	GRKKGAKLTPEEE	YESHYALPLGRKKGAKLTPEEEEILNKKRSK	Up by KD	+	2.63165	0.0780079	0.0855606	0.0742315	0.0742315	1	___1		P62241	128	215.5
P51532	SMARCA4	Transcription activator BRG1	K	437	ETALNAKAYKRSK	VCMRRDTALETALNAKAYKRSKRQSLREARI	Up by KD	+	2.98912	0.0764181	0.0806577	0.0721745	0.0764222	0.982594	___1		P51532	437	187.42
P42858	HTT	Huntingtin	K	1410	NLTSVTKNRADKN	QKVSTQLKTNLTSVTKNRADKNAIHNHIRLF	Up by KD	+	2.93217	0.0816524	0.086512	0.0768327	0.0816123	1	___1		P42858	1410	69.979
P20700	LMNB1;LMNB2	Lamin-B1;Lamin-B2	K	389	GEEERLKLSPSPS	INAYRKLLEGEEERLKLSPSPSSRVTVSRAT;ISAYRKLLEGEEERLKLSPSPSSRVTVSRAS	Up by KD	+	5.19424	0.0785187	0.0781998	0.0788831	0.0784732	1	___1		P20700;Q03252	389;403	121.04
P10412	HIST1H1E	Histone H1.4	K	21	AEKTPVKKKARKS	PAAPAAPAPAEKTPVKKKARKSAGAAKRKAS	Up by KD	+	2.13402	0.0773034	0.0851526	0.0640551	0.0827026	0.731358	___1		P10412	21	131.67
P04075	ALDOA;ALDOC	Fructose-bisphosphate aldolase A;Fructose-bisphosphate aldolase C	K	147	DGADFAKWRCVLK	SERCAQYKKDGADFAKWRCVLKIGEHTPSAL;SERCAQYKKDGADFAKWRCVLKISERTPSAL	Up by KD	+	2.30675	0.0798624	0.0911243	0.0742315	0.0742315	1	___1		P04075;P09972	147;147	170.24
O94973	AP2A2;AP2A1	AP-2 complex subunit alpha-2;AP-2 complex subunit alpha-1	K	35	EIKRINKELANIR	IRNCKSKEAEIKRINKELANIRSKFKGDKAL	Up by KD	+	2.16751	0.0792629	0.0858326	0.0661237	0.0858326	1	___1		O94973;O95782	35;35	93.556
O43765	SGTA	Small glutamine-rich tetratricopeptide repeat-containing protein alpha	K	200	TYKSNLKIAELKL	ALELDPDNETYKSNLKIAELKLREAPSPTGG	Up by KD	+	2.93186	0.0784227	0.0837921	0.075738	0.075738	1	___1		O43765	200	128
O94888	UBXN7	UBX domain-containing protein 7	K	99	PLFGAPKRRRPAR	KQEILVEPEPLFGAPKRRRPARSIFDGFRDF	Up by KD	+	2.49283	0.0797337	0.0875986	0.0719	0.0797024	1	___1		O94888	99	305.98
Q9NPD8	UBE2T	Ubiquitin-conjugating enzyme E2 T	K	182	NSTQKRKASQLVG	PEAGDSRVHNSTQKRKASQLVGIEKKFHPDV	Up by KD	+	2.16888	0.110928	0.0994973	0.129085	0.104203	1	___1		Q9NPD8	182	211.86
P29590	PML	Protein PML	K	394	SCITQGKDAAVSK	FKVRLQDLSSCITQGKDAAVSKKASPEAAST	Up by KD	+	2.03148	0.103774	0.0936954	0.123931	0.0936954	0.999999	___1		P29590	394	264.35
Q14671	PUM1	Pumilio homolog 1	K	265	GTFDGDKLGDLKE	NDKGEKKNKGTFDGDKLGDLKEEGDVMDKTN	Up by KD	+	2.14045	0.107183	0.0980152	0.125519	0.0980152	0.999999	___1		Q14671	265	131.12
Q9Y520	PRRC2C	Protein PRRC2C	K	497	KLGILEKQPSPEE	AEKLKRLDEKLGILEKQPSPEEIREREREKE	Up by KD	+	2.11659	0.0990406	0.0839282	0.1141	0.0990932	1	___1		Q9Y520	497	94.717
Q7L7X3	TAOK1	Serine/threonine-protein kinase TAO1	K	21	IAELFFKEDPEKL	RAGSLKDPEIAELFFKEDPEKLFTDLREIGH	Up by KD	+	2.45438	0.101266	0.0908535	0.111699	0.101247	0.997966	___1		Q7L7X3	21	97.797
Q13371	PDCL	Phosducin-like protein	K	7	MTTLDDKLLGEKL	_________MTTLDDKLLGEKLQYYYSSSED	Up by KD	+	2.10358	0.101504	0.0836559	0.113167	0.107688	0.999892	___1		Q13371	7	107.24
P61956	SUMO2	Small ubiquitin-related modifier 2	K	21	NDHINLKVAGQDG	PKEGVKTENNDHINLKVAGQDGSVVQFKIKR	Up by KD	+	1.95403	0.103537	0.0844725	0.122606	0.103531	1	___1		P61956	21	89.831
P61011	SRP54	Signal recognition particle 54 kDa protein	K	457	SQSQMAKLNQQMA	KGGDMSKNVSQSQMAKLNQQMAKMMDPRVLH	Up by KD	+	2.13407	0.105978	0.0901759	0.121811	0.105946	1	___1		P61011	457	157.86
P54725	RAD23A	UV excision repair protein RAD23 homolog A	K	16	LQQQTFKIRMEPD	MAVTITLKTLQQQTFKIRMEPDETVKVLKEK	Up by KD	+	2.55209	0.103018	0.0935602	0.1125	0.102994	1	___1		P54725	16	99.283
P54278	PMS2	Mismatch repair endonuclease PMS2	K	146	NGKIIQKTPYPRP	VGTRLMFDHNGKIIQKTPYPRPRGTTVSVQQ	Up by KD	+	1.96775	0.102332	0.0822938	0.118891	0.105812	1	___1		P54278	146	114.89
P31946	YWHAB;YWHAG;YWHAZ;YWHAH	14-3-3 protein beta/alpha;14-3-3 protein beta/alpha, N-terminally processed;14-3-3 protein gamma;14-3-3 protein gamma, N-terminally processed;14-3-3 protein zeta/delta;14-3-3 protein eta	K	51	LLSVAYKNVVGAR	AELSNEERNLLSVAYKNVVGARRSSWRVVSS;EPLSNEDRNLLSVAYKNVVGARRSSWRVISS;EPLSNEERNLLSVAYKNVVGARRSSWRVISS;HELSNEERNLLSVAYKNVVGARRSSWRVISS	Up by KD	+	2.60847	0.102215	0.093425	0.111031	0.102188	1	___1		P31946;P61981;P63104;Q04917	51;50;49;50	208.33
P31946	YWHAB	14-3-3 protein beta/alpha;14-3-3 protein beta/alpha, N-terminally processed	K	70	ISSIEQKTERNEK	GARRSSWRVISSIEQKTERNEKKQQMGKEYR	Up by KD	+	1.9549	0.104654	0.0854246	0.123931	0.104605	1	___1		P31946	70	154.85
Q9Y547	HSPB11	Intraflagellar transport protein 25 homolog	K	80	IEKSTSKEPVDFE	QSYFVQTLKIEKSTSKEPVDFEQWIEKDLVH	Up by KD	+	3.90927	0.117561	0.119821	0.1153	0.117562	1	___1		Q9Y547	80	132.84
Q5TDH0	DDI2	Protein DDI1 homolog 2	K	389	LAEALQKSAEDAE	RPEEIADQELAEALQKSAEDAERQKP_____	Up by KD	+	3.93797	0.117029	0.115166	0.119423	0.116498	1	___1		Q5TDH0	389	191.09
Q13310	PABPC4	Polyadenylate-binding protein 4	K	188	ELGAKAKEFTNVY	FKSRKEREAELGAKAKEFTNVYIKNFGEEVD	Up by KD	+	4.54304	0.116054	0.115433	0.117296	0.115433	1	___1		Q13310	188	222.28
P61077	UBE2D1;UBE2D3;UBE2D2;UBE2D4	Ubiquitin-conjugating enzyme E2 D1;Ubiquitin-conjugating enzyme E2 D3;Ubiquitin-conjugating enzyme E2 D2;Ubiquitin-conjugating enzyme E2 D4	K	144	AREWTQKYAM___	ADREKYNRLAREWTQKYAM____________;SDKEKYNRHAREWTQKYAM____________;TDRDKYNRISREWTQKYAM____________;TDREKYNRIAREWTQKYAM____________	Up by KD	+	3.20368	0.118708	0.112767	0.121679	0.121679	1	___1		P51668;P61077;P62837;Q9Y2X8	144;144;144;144	92.191
P11940	PABPC1	Polyadenylate-binding protein 1	K	188	ELGARAKEFTNVY	FKSRKEREAELGARAKEFTNVYIKNFGEDMD	Up by KD	+	4.54304	0.116054	0.115433	0.117296	0.115433	1	___1		P11940	188	222.28
P16949	STMN1	Stathmin	K	128	RLREKDKHIEEVR	EAQMAAKLERLREKDKHIEEVRKNKESKDPA	Up by KD	+	6.82706	0.115078	0.115166	0.115033	0.115033	1	___1		P16949	128	150.81
Q96GN5	CDCA7L	Cell division cycle-associated 7-like protein	K	448	YLESLQKELVEDN	FYGYDNVKEYLESLQKELVEDN_________	Up by KD	+	3.29701	0.122248	0.118227	0.127501	0.121015	1	___1		Q96GN5	448	196.27
P06733	ENO1	Alpha-enolase	K	262	KYDLDFKSPDDPS	AASEFFRSGKYDLDFKSPDDPSRYISPDQLA	Up by KD	+	2.54011	0.117401	0.110363	0.130008	0.111833	1	___1		P06733	262	184.03
P40855	PEX19	Peroxisomal biogenesis factor 19	K	107	LVEQFQKLSEAAG	KELAEEEPHLVEQFQKLSEAAGRVGSDMTSQ	Up by KD	+	2.7136	0.120332	0.115033	0.130931	0.115033	1	___1		P40855	107	305.87
O15347	HMGB3	High mobility group protein B3	K	126	IGDVAKKLGEMWN	IKSTNPGISIGDVAKKLGEMWNNLNDSEKQP	Up by KD	+	2.927	0.116087	0.10916	0.123004	0.116098	1	___1		O15347	126	125.03
P12270	TPR	Nucleoprotein TPR	K	1254	KVQVTAKTMAQHE	QDSLNAEREKVQVTAKTMAQHEELMKKTETM	Up by KD	+	2.89204	0.113822	0.10675	0.120883	0.113834	1	___1		P12270	1254	155.57
Q9Y6D9	MAD1L1	Mitotic spindle assembly checkpoint protein MAD1	K	478	MLEMELKMLKSQS	LGGQKQRADMLEMELKMLKSQSSSAEQSFLF	Up by KD	+	2.7898	0.108255	0.100709	0.115832	0.108223	0.94424	___1		Q9Y6D9	478	70.089
Q96T88	UHRF1	E3 ubiquitin-protein ligase UHRF1	K	399	SQRDWGKGMACVG	AKMASATSSSQRDWGKGMACVGRTKECTIVP	Up by KD	+	2.56035	0.110785	0.100709	0.120883	0.110764	1	___1		Q96T88	399	78.655
Q96H79	ZC3HAV1L	Zinc finger CCCH-type antiviral protein 1-like	K	248	KHMKLHKMLENTD	VNFQIISTYKHMKLHKMLENTDNSSPSTEHS	Up by KD	+	2.48958	0.111982	0.0992279	0.119024	0.117695	1	___1		Q96H79	248	294.92
O95376	ARIH2	E3 ubiquitin-protein ligase ARIH2	K	488	RRRTLLKDFHDT_	ENQMHIAEQRRRTLLKDFHDT__________	Up by KD	+	2.71867	0.112617	0.104068	0.121148	0.112633	1	___1		O95376	488	38.567
O75153	CLUH	Clustered mitochondria protein homolog	K	175	DSGKRKKGLEMDP	SVFTDGDLGDSGKRKKGLEMDPIDCTPPEYI	Up by KD	+	2.37302	0.113218	0.10044	0.126048	0.113167	1	___1		O75153	175	111.66
O75643	SNRNP200	U5 small nuclear ribonucleoprotein 200 kDa helicase	K	358	ADPELSKFLYQLH	KERIMGKMEADPELSKFLYQLHETEKEDLIR	Up by KD	+	2.25452	0.113028	0.102322	0.129745	0.107018	1	___1		O75643	358	149.34
Q5QNW6	HIST1H2BK;H2BFS;HIST1H2BB;HIST1H2BD;HIST1H2BC;HIST2H2BE;HIST2H2BF;HIST3H2BB;HIST1H2BN;HIST1H2BM;HIST1H2BL	Histone H2B type 1-K;Histone H2B type F-S;Histone H2B type 1-B;Histone H2B type 1-D;Histone H2B type 1-C/E/F/G/I;Histone H2B type 2-E;Histone H2B type 2-F;Histone H2B type 3-B;Histone H2B type 1-N;Histone H2B type 1-M;Histone H2B type 1-L	K	117	AVSEGTKAVTKYT	LLPGELAKHAVSEGTKAVTKYTSAK______;LLPGELAKHAVSEGTKAVTKYTSSK______	Up by KD	+	2.36357	0.115659	0.100574	0.125254	0.121148	1	___1		O60814;P57053;P33778;P58876;P62807;Q16778;Q5QNW6;Q8N257;Q99877;Q99879;Q99880	117;117;117;117;117;117;117;117;117;117;117	298.58
Q99615	DNAJC7	DnaJ homolog subfamily C member 7	K	443	ILSDPKKKTRYDS	FKEVGEAFTILSDPKKKTRYDSGQDLDEEGM	Up by KD	+	2.18333	0.105761	0.114367	0.0885487	0.114367	0.570538	___1		Q99615	443	103.85
Q00534	CDK6	Cyclin-dependent kinase 6	K	26	GEGAYGKVFKARD	QQYECVAEIGEGAYGKVFKARDLKNGGRFVA	Up by KD	+	3.00935	0.103121	0.109561	0.0994973	0.100305	0.989866	___1		Q00534	26	143.33
P60709	ACTB;ACTG1;ACTA1;ACTC1;ACTA2;ACTG2	Actin, cytoplasmic 1;Actin, cytoplasmic 1, N-terminally processed;Actin, cytoplasmic 2;Actin, cytoplasmic 2, N-terminally processed;Actin, alpha skeletal muscle;Actin, alpha cardiac muscle 1;Actin, aortic smooth muscle;Actin, gamma-enteric smooth muscle	K	50	MVGMGQKDSYVGD	VGRPRHQGVMVGMGQKDSYVGDEAQSKRGIL	Up by KD	+	2.79194	0.104369	0.112767	0.10017	0.10017	1	___1		P60709;P63261;P68133;P68032;P62736;P63267	50;50;52;52;52;51	537.82
P13010	XRCC5	X-ray repair cross-complementing protein 5	K	274	LQERVKKTWTVVD	IRIAAYKSILQERVKKTWTVVDAKTLKKEDI	Up by KD	+	2.91718	0.107544	0.115033	0.1038	0.1038	1	___1		P13010	274	223.36
P46783	RPS10;RPS10-NUDT3;RPS10P5	40S ribosomal protein S10;Putative 40S ribosomal protein S10-like	K	139	PPGADKKAEAGAG	RDTYRRSAVPPGADKKAEAGAGSATEFQFRG	Up by KD	+	2.65103	0.103962	0.1125	0.0954519	0.103934	1	___1		P46783;S4R435;Q9NQ39	139;139;150	358.71
Q8WUX9	CHMP7	Charged multivesicular body protein 7	K	393	LLQDTTKEPLDLP	EELEKELDILLQDTTKEPLDLPDNPRNRHFT	Up by KD	+	4.28525	0.105499	0.104739	0.107018	0.104739	1	___1		Q8WUX9	393	168.27
Q15365	PCBP1	Poly(rC)-binding protein 1	K	119	IGKGGCKIKEIRE	VPATQCGSLIGKGGCKIKEIRESTGAQVQVA	Up by KD	+	2.93663	0.107634	0.100305	0.111298	0.111298	0.687493	___1		Q15365	119	158.17
Q14980	NUMA1	Nuclear mitotic apparatus protein 1	K	1174	QGQLEEKAQELGH	ERDSALETLQGQLEEKAQELGHSQSALASAQ	Up by KD	+	3.72498	0.101783	0.104203	0.0993626	0.101784	1	___1		Q14980	1174	263.92
P16949	STMN1;STMN2	Stathmin;Stathmin-2	K	52	SLEEIQKKLEAAE	LASPKKKDLSLEEIQKKLEAAEERRKSQEAQ;LSPPKKKDLSLEEIQKKLEAAEERRKSHEAE	Up by KD	+	3.10274	0.106565	0.100574	0.109561	0.109561	0.999169	___1		P16949;Q93045	52;86	262.57
O15498	YKT6	Synaptobrevin homolog YKT6	K	166	LLERGEKLDDLVS	IILHNTMESLLERGEKLDDLVSKSEVLGTQS	Up by KD	+	5.74326	0.10017	0.0999011	0.100305	0.100305	1	___1		O15498	166	152.54
P07948	LYN	Tyrosine-protein kinase Lyn	K	338	KSDEGGKVLLPKL	AKGSLLDFLKSDEGGKVLLPKLIDFSAQIAE	Up by KD	+	4.88366	0.0993175	0.0989585	0.100036	0.0989585	1	___1		P07948	338	154.85
Q9UNS2	COPS3	COP9 signalosome complex subunit 3	K	171	DMMDICKENGAYD	KPALPYLDVDMMDICKENGAYDAKHFLCYYY	Up by KD	+	1.93224	0.107592	0.131063	0.0958569	0.0958569	1	___1		Q9UNS2	171	247.74
Q5VZL5	ZMYM4	Zinc finger MYM-type protein 4	K	1127	EADSELKQFSKGE	YALKSNAVQEADSELKQFSKGETEQDLEADF	Up by KD	+	1.98976	0.109697	0.130272	0.0918014	0.107018	0.999879	___1		Q5VZL5	1127	130.47
Q13263	TRIM28	Transcription intermediary factor 1-beta	K	575	TEGPETKPVLMAL	AAIGAPPTATEGPETKPVLMALAEGPGAEGP	Up by KD	+	2.41583	0.116107	0.130535	0.108892	0.108892	1	___1		Q13263	575	197.59
P25789	PSMA4	Proteasome subunit alpha type-4	K	231	IRVLKQKEVEQLI	LTRENGKTVIRVLKQKEVEQLIKKHEEEEAK	Up by KD	+	2.30905	0.117736	0.133037	0.104605	0.115566	1	___1		P25789	231	196.88
P55072	VCP	Transitional endoplasmic reticulum ATPase	K	295	AFEEAEKNAPAII	GESESNLRKAFEEAEKNAPAIIFIDELDAIA	Up by KD	+	2.208	0.108841	0.125916	0.0984196	0.102188	1	___1		P55072	295	309.81
Q15843	NEDD8;NEDD8-MDP1	NEDD8	K	11	VKTLTGKEIEIDI	_____MLIKVKTLTGKEIEIDIEPTDKVERI	Up by KD	+	2.66914	0.116034	0.121413	0.105276	0.121413	1	___1		Q15843;E9PL57	11;11	249.33
Q13033	STRN3	Striatin-3	K	147	LNQGDLKMPTFES	YHKLKYGTELNQGDLKMPTFESEETKDTEAP	Up by KD	+	2.73728	0.11155	0.119821	0.103263	0.111565	1	___1		Q13033	147	142.85
O43290	SART1	U4/U6.U5 tri-snRNP-associated protein 1	K	678	VYCIEDKMAIDDK	APNKSLPSAVYCIEDKMAIDDKYSRREEYRG	Up by KD	+	2.88208	0.1136	0.12075	0.106482	0.113567	0.999942	___1		O43290	678	116.82
P61024	CKS1B	Cyclin-dependent kinases regulatory subunit 1	K	30	LPKDIAKLVPKTH	EEFEYRHVMLPKDIAKLVPKTHLMSESEWRN	Up by KD	+	3.09028	0.110891	0.116365	0.10541	0.110898	0.999999	___1		P61024	30	86.833

## Sheet: Ubi-sites_ALL
Protein	Gene names	Protein names	Amino acid	Position	Sequence window +/- 15AA	Ratio H/L KDvsGFP normalized	Ratio H/L KDvsGFP normalized_E1	Ratio H/L KDvsGFP normalized_E2	Localization prob	Multiplicity		Proteins	Positions within proteins	Score
P57105	SYNJ2BP;SYNJ2BP-COX16	Synaptojanin-2-binding protein	K	64	ENGAAALDGRLQEGDKILSVNGQDLKNLLHQ	-0.0175777	0.642193	-0.019609	1	___1		P57105;A0A087WUM0	64;64	90.931
Q7Z6K5	ARPIN;C15orf38-AP3S2	Arpin	K	182	PFLDSLAKLEAGTVTKCNFTGDGKTGASWTD	-0.211331	-0.369352	-0.0532991	0.999999	___1		Q7Z6K5;A0A0A6YYH1	182;182	140.84
P42857	NSG1	Neuron-specific protein family member 1	K	14	__MVKLGNNFAEKGTKQPLLEDGFDTIPLMT	-0.360935	-0.360935	-0.557688	1	___1		P42857;A0A0A6YYJ2	14;14	83.185
P42857	NSG1	Neuron-specific protein family member 1	K	11	_____MVKLGNNFAEKGTKQPLLEDGFDTIP	-0.0812627	-0.131645	0.016211	0.999414	___1		P42857;A0A0A6YYJ2	11;11	207.83
P18621	RPL17;RPL17-C18orf32	60S ribosomal protein L17	K	55	HIRKATKYLKDVTLQKQCVPFRRYNGGVGRC	0.0396999	-0.035313	0.0994973	1	___1		P18621;A0A0A6YYL6	55;55	193.82
P18621	RPL17;RPL17-C18orf32	60S ribosomal protein L17	K	159	CHIEMILTEKEQIVPKPEEEVAQKKKISQKK	-0.0537932	-0.106327	-0.00125568	0.999999	___1		P18621;A0A0A6YYL6	159;159	94.717
P18621	RPL17;RPL17-C18orf32	60S ribosomal protein L17	K	168	KEQIVPKPEEEVAQKKKISQKKLKKQKLMAR	-0.127794	-0.193602	-0.0636654	0.603067	___1		P18621;A0A0A6YYL6	168;168	178.32
P18621	RPL17;RPL17-C18orf32	60S ribosomal protein L17	K	37	LRVHFKNTRETAQAIKGMHIRKATKYLKDVT	-0.242328	-0.225346	-0.242328	1	___1		P18621;A0A0A6YYL6	37;37	72.652
P18621	RPL17;RPL17-C18orf32	60S ribosomal protein L17	K	105	FLLHMLKNAESNAELKGLDVDSLVIEHIQVN	0.206393	0.0775164	0.335369	1	___1		P18621;A0A0A6YYL6	105;105	156.28
P18621	RPL17;RPL17-C18orf32	60S ribosomal protein L17	K	13	___MVRYSLDPENPTKSCKSRGSNLRVHFKN	0.090447	-0.0248394	0.180784	0.997485	___1		P18621;A0A0A6YYL6	13;13	214.26
Q96B45	C10orf32;C10orf32-ASMT	UPF0693 protein C10orf32	K	105	VEQSSDLQDQLNHLLK_______________	-0.0847927	-0.0847927	-0.0889757	1	___1		Q96B45;A0A0B4J1R7	105;106	143.02
A0A0B4J203	FIP1L1;PDGFRA	Platelet-derived growth factor receptor alpha	K	460	YLHKNRDSFLSHHPEKPKKELDIFGLNPADE	0.192321	0.0223323	0.242694	0.900205	___1		A0A0B4J203;P16234	460;700	91.914
A0A0B4J203	FIP1L1	Pre-mRNA 3'-end-processing factor FIP1	K	254	GRTGNSEKETALPSTKAEFTSPPSLFKTGLP	0.00776951	-0.0297353	0.0453032	0.999991	___1		A0A0B4J203;Q6UN15	254;254	73.11
A0A0B4J203	FIP1L1	Pre-mRNA 3'-end-processing factor FIP1	K	123	PQYGSYGTAPVNLNIKTGGRVYGTTGTKVKG	0.0471196	0.0942361	-2.88934e-05	1	___1		A0A0B4J203;Q6UN15	123;123	151.21
Q15004	KIAA0101	PCNA-associated factor	K	24	VPGTYRKVVAARAPRKVLGSSTSATNSTSVS	-0.496407	-0.565631	-0.370956	1	___1		Q15004;A0A0U1RQM0	24;24	399.57
A0A0U1RQV1			K	80	PITWGQIKKTTQEAEKLLERQGQAKTPDSMF	0.338909	0.338909	0.238665	1	___1		A0A0U1RQV1	80	157.78
P68036	UBE2L3	Ubiquitin-conjugating enzyme E2 L3	K	138	ADLAEEYSKDRKKFCKNAEEFTKKYGEKRPV;ADLAEEYSNDRKKFCKNAEEFTKKYGEKRPV	0.00877379	-0.00471089	0.0333701	1	___1		A0A1B0GUS4;P68036	138;138	256.48
P68036	UBE2L3	Ubiquitin-conjugating enzyme E2 L3	K	82	KITFKTKIYHPNIDEKGQVCLPVISAENWKP;RITFKTKIYHPNIDEKGQVCLPVISAENWKP	-0.10583	-0.174491	-0.0401557	1	___1		A0A1B0GUS4;P68036	82;82	257.8
P68036	UBE2L3	Ubiquitin-conjugating enzyme E2 L3	K	9	_______MAASRRLMKELEEIRKCGMENFRN;_______MAASRRLMKELEEIRKCGMKNFRN	-0.109328	-0.0472937	-0.233447	1	___1		A0A1B0GUS4;P68036	9;9	123.51
P68036	UBE2L3	Ubiquitin-conjugating enzyme E2 L3	K	73	PAEYPFKPPKITFKTKIYHPNIDEKGQVCLP;PAEYPFKPPRITFKTKIYHPNIDEKGQVCLP	-0.0291611	-0.00387162	-0.0476217	1	___1		A0A1B0GUS4;P68036	73;73	204.34
A0AVT1	UBA6	Ubiquitin-like modifier-activating enzyme 6	K	739	LDIRLKDGSLFWQSPKRPPSPIKFDLNEPLH	0.182692	0.22231	0.143002	0.981269	___1		A0AVT1	739	97.579
A0AVT1	UBA6	Ubiquitin-like modifier-activating enzyme 6	K	746	GSLFWQSPKRPPSPIKFDLNEPLHLSFLQNA	-0.078259	-0.078259	0.139862	0.797825	___1		A0AVT1	746	129.93
A0AVT1	UBA6	Ubiquitin-like modifier-activating enzyme 6	K	628	SHRDPPEEEIPFCTLKSFPAAIEHTIQWARD	0.00647761	0.0761487	-0.160927	1	___1		A0AVT1	628	236.02
A0AVT1	UBA6	Ubiquitin-like modifier-activating enzyme 6	K	709	RNWSQCVELARLKFEKYFNHKALQLLHCFPL	-0.210346	-0.301515	-0.119181	0.999986	___1		A0AVT1	709	74.127
A0AVT1	UBA6	Ubiquitin-like modifier-activating enzyme 6	K	544	TLKINSQIKIDAHLNKVCPTTETIYNDEFYT	0.0812032	0.0903115	0.0812032	1	___1		A0AVT1	544	225.84
A1L020	MEX3A	RNA-binding protein MEX3A	K	114	QTPQPPTAPKGASDAKLCALYKEAELRLKGS	0.478506	0.44869	0.545178	0.999999	___1		A1L020	114	93.098
A1L020	MEX3A	RNA-binding protein MEX3A	K	127	DAKLCALYKEAELRLKGSSNTTECVPVPTSE	-0.133416	-0.222515	0.018919	1	___1		A1L020	127	145.63
A1L020	MEX3A	RNA-binding protein MEX3A	K	27	RNGGFGELGCFGGSAKDRGLLEDERALQLAL	0.1956	0.1956	0.204391	1	___1		A1L020	27	147.92
A1L020	MEX3A	RNA-binding protein MEX3A	K	329	DSRYSDAWRVHQPGCKPLSTFRQNSLGCIGE	0.0361869	-0.0267782	0.0992279	1	___1		A1L020	329	70.68
A1X283	SH3PXD2B	SH3 and PX domain-containing protein 2B	K	531	MEEKPSLPPRKESIIKSEGELLERERERQRT	-0.0278661	-0.0192873	-0.0364519	1	___1		A1X283	531	122.45
A1X283	SH3PXD2B	SH3 and PX domain-containing protein 2B	K	601	RLFQLKNDMGLECGHKVLAKEVKKPNLRPIS	0.649845	1.06709	0.232538	0.999896	___1		A1X283	601	124.3
P55036	PIPSL;PSMD4	Putative PIP5K1A and PSMD4-like protein;26S proteasome non-ATPase regulatory subunit 4	K	135	NEKDLVKLAKRLKKEKVNVDIINFGEEEVNT;NEKNLVKLAKCLKKEKVNVDIINFGEEEVNT	0.0130691	-0.0305603	0.0590784	1	___1		A2A3N6;P55036	620;135	341.07
P55036	PIPSL;PSMD4	Putative PIP5K1A and PSMD4-like protein;26S proteasome non-ATPase regulatory subunit 4	K	74	EVLTTLTPDTGRILSKLHTVQPKGKITFCMG;EVLTTLTPDTGRILSKLHTVQPKGKITFCTG	0.0427844	0.0565835	0.0277203	1	___1		A2A3N6;P55036	559;74	225.01
P55036	PIPSL;PSMD4	Putative PIP5K1A and PSMD4-like protein;26S proteasome non-ATPase regulatory subunit 4	K	81	PDTGRILSKLHTVQPKGKITFCMGIHVAHLA;PDTGRILSKLHTVQPKGKITFCTGIRVAHLA	-0.109468	-0.111072	0.0247452	0.999924	___1		A2A3N6;P55036	566;81	179.21
A3KN83	SBNO1	Protein strawberry notch homolog 1	K	925	RSELDVPVEILNITEKQRFMDGDKNIAIISE	0.0592169	0.0518593	0.0666747	1	___1		A3KN83	925	119.96
A5PLN9	TRAPPC13	Trafficking protein particle complex subunit 13	K	264	RQYLYCLKPKNEFAEKAGIIKGVTVIGKLDI	0.304044	0.1956	0.354791	0.999998	___1		A5PLN9	264	166.69
A5YKK6	CNOT1	CCR4-NOT transcription complex subunit 1	K	1567	RMPEQIRLKVGGVDPKQLAVYEEFARNVPGF	-0.0484122	0.165815	-0.262677	1	___1		A5YKK6	1567	139.04
A6NHR9	SMCHD1	Structural maintenance of chromosomes flexible hinge domain-containing protein 1	K	1374	LMILPDPEKPVRLNVKYDKDASFLAGGLFTD	0.0479571	0.0160683	0.0798389	0.999123	___1		A6NHR9	1374	89.55
A6NHR9	SMCHD1	Structural maintenance of chromosomes flexible hinge domain-containing protein 1	K	815	NADTYAGRPLPSKAIKFSVKEGKPEKFSFGL	0.0183493	-0.110028	0.146525	0.609244	___1		A6NHR9	815	107.08
A6NHR9	SMCHD1	Structural maintenance of chromosomes flexible hinge domain-containing protein 1	K	1628	FYNDVKKQQQMAALTKEKDQLSQSIVMYKSL	-0.10799	0.0122111	-0.228199	0.96392	___1		A6NHR9	1628	114.51
A6NHX0	GATSL2	GATS-like protein 2	K	322	ALVPEENINGVISALKVSQAEKH________	-0.171677	-0.135063	-0.208311	0.99643	___1		A6NHX0	322	98.019
A6NKD9	CCDC85C	Coiled-coil domain-containing protein 85C	K	3	_____________MAKPAATAAAASEELSQV	0.137897	0.189919	0.0859685	1	___1		A6NKD9	3	131.25
A6NKG5	RTL1	Retrotransposon-like protein 1	K	56	VRGEAGPASGPAQEKKEPPSGPLQEMEELPT	-0.192859	-0.108892	-0.243404	1	___1		A6NKG5	56	111.12
A6NKG5	RTL1	Retrotransposon-like protein 1	K	862	VEEQEAFECLKRAFRKAPLLHHPKPQNPFYL	0.0927488	0.160017	-0.0140333	1	___1		A6NKG5	862	119.29
A6NKG5	RTL1	Retrotransposon-like protein 1	K	86	TDLLQDMEEPSSGPRKEIEDPPNDLLQDLEE	-0.0258085	-0.0167017	-0.0258085	1	___1		A6NKG5	86	201.63
A6NKG5	RTL1	Retrotransposon-like protein 1	K	16	MIEPSEDSFETMMEHKNPSSKQMESSEGSSN	0.230695	0.246469	0.15004	0.993378	___1		A6NKG5	16	173.56
A6NKG5	RTL1	Retrotransposon-like protein 1	K	21	EDSFETMMEHKNPSSKQMESSEGSSNTTEAT	0.27035	0.238298	0.30229	1	___1		A6NKG5	21	311.4
A6NKG5	RTL1	Retrotransposon-like protein 1	K	122	HQARGDPLSGASDRMKEASVNPSGAREEQEA	0.136848	0.15069	0.116498	1	___1		A6NKG5	122	132.32
A6NKG5	RTL1	Retrotransposon-like protein 1	K	193	QDLKEQQRVAEEILIKGINAGQLPAPKHFSG	0.256407	0.33411	0.221196	1	___1		A6NKG5	193	263.7
A6QL63	BTBD11	Ankyrin repeat and BTB/POZ domain-containing protein BTBD11	K	850	QQHRRPLIQCLLKEFKTIQEEEYTEELVTQG	-1.78921	-1.69792	-1.8805	0.943507	___1		A6QL63	850	46.606
A7E2V4	ZSWIM8	Zinc finger SWIM domain-containing protein 8	K	1394	RALVQCKEQDNLMLEKACMAVEEAAKGGGVY	0.0535284	-0.0553964	0.754289	1	___1		A7E2V4	1394	111.63
Q96HA1	POM121C;POMZP3;POM121	Nuclear envelope pore membrane protein POM 121C;POM121 and ZP3 fusion protein;Nuclear envelope pore membrane protein POM 121	K	319	PDPCAKETVLSALKEKEKKRTVEEEDQIFLD;PDPCAKETVLSALKEKKKKRTVEEEDQIFLD	0.108223	0.131589	0.0848807	0.964521	___1		A8CG34;Q6PJE2;Q96HA1	296;54;319	123.86
Q96HA1	POM121C;POMZP3;POM121	Nuclear envelope pore membrane protein POM 121C;POM121 and ZP3 fusion protein;Nuclear envelope pore membrane protein POM 121	K	339	TVEEEDQIFLDGQENKRRRHDSSGSGHSAFE;TVEEEDQIFLDGQENKRSCLVDGLTDASSAF	0.041243	0.0646069	0.0176369	1	___1		A8CG34;Q6PJE2;Q96HA1	316;74;339	124.63
Q96HA1	POM121C;POMZP3;POM121	Nuclear envelope pore membrane protein POM 121C;POM121 and ZP3 fusion protein;Nuclear envelope pore membrane protein POM 121	K	309	STLSSPSSNAPDPCAKETVLSALKEKEKKRT;STLSSPSSNAPDPCAKETVLSALKEKKKKRT	-0.0144705	0.349479	-0.378401	0.999996	___1		A8CG34;Q6PJE2;Q96HA1	286;44;309	287.72
P62308	SNRPG;SNRPGP15	Small nuclear ribonucleoprotein G;Putative small nuclear ribonucleoprotein G-like protein 15	K	3	_____________MSKAHPPELKKFMDKKLS	0.0302654	0.0302654	0.0529723	1	___1		P62308;A8MWD9	3;3	123.75
Q9H0X4	ITFG3	Protein ITFG3	K	15	_MLDHKDLEAEIHPLKNEERKSQENLGNPSK	0.0219061	-0.0124608	0.383939	1	___1		Q9H0X4;B4DGG1	15;15	90.707
Q9H0X4	ITFG3	Protein ITFG3	K	5	___________MLDHKDLEAEIHPLKNEERK	0.225522	0.238787	0.225522	1	___1		Q9H0X4;B4DGG1	5;5	124.43
Q99613	EIF3C;EIF3CL	Eukaryotic translation initiation factor 3 subunit C;Eukaryotic translation initiation factor 3 subunit C-like protein	K	136	WEDKEGKKKMNKNNAKALSTLRQKIRKYNRD	0.0736831	-0.0780154	0.225398	1	___1		Q99613;B5ME19	136;136	131.62
Q99613	EIF3C;EIF3CL	Eukaryotic translation initiation factor 3 subunit C;Eukaryotic translation initiation factor 3 subunit C-like protein	K	862	TEPTAQQNLALQLAEKLGSLVENNERVFDHK	0.215616	0.264957	0.304511	1	___1		Q99613;B5ME19	862;863	291.15
Q99613	EIF3C;EIF3CL	Eukaryotic translation initiation factor 3 subunit C;Eukaryotic translation initiation factor 3 subunit C-like protein	K	877	KLGSLVENNERVFDHKQGTYGGYFRDQKDGY	0.276318	0.136191	0.378179	1	___1		Q99613;B5ME19	877;878	314.48
O43374	RASA4;RASA4B	Ras GTPase-activating protein 4;Putative Ras GTPase-activating protein 4B	K	552	AQLKDFITKLVDIEEKDELDLQRTLSLQAPP	0.908275	2.0969	-0.28037	1	___1		O43374;C9J798	552;552	128.9
O43374	RASA4;RASA4B	Ras GTPase-activating protein 4;Putative Ras GTPase-activating protein 4B	K	33	PAKDITGSSDPYCIVKVDNEPIIRTATVWKT	-0.438073	-0.534245	-0.341921	1	___1		O43374;C9J798	33;33	144.01
Q9Y241	HIGD1A	HIG1 domain family member 1A, mitochondrial	K	19	DTGVSLPSYEEDQGSKLIRKAKEAPFVPVGI	-0.00704309	-0.099139	-0.00704309	1	___1		Q9Y241;C9JAW5	19;19	250.89
C9JLW8	FAM195B	Protein FAM195B	K	76	GLVEEYVEKVPNPSLKTFKPIDLSDLKRRST	-0.199057	-0.109561	-0.358288	0.998996	___1		C9JLW8	76	148.06
Q9Y328	NSG2;HMP19	Neuron-specific protein family member 2	K	11	_____MVKLNSNPSEKGTKPPSVEDGFQTVP	-0.363141	-0.443615	-0.333898	1	___1		Q9Y328;E5RGE8	11;11	176.71
Q8WW35	TCTEX1D2	Tctex1 domain-containing protein 2	K	53	RFRPSVVKDCIHAVLKEELANAEYSPEEMPQ	-0.0230059	-0.0367627	0.081067	1	___1		Q8WW35;E7ESA3	53;53	216.14
E9PAV3	NACA	Nascent polypeptide-associated complex subunit alpha, muscle-specific form	K	2005	KIEDLSQQAQLAAAEKFKVQGEAVSNIQENT	0.148869	0.238175	0.142217	0.999962	___1		E9PAV3	2005	394.17
E9PAV3	NACA	Nascent polypeptide-associated complex subunit alpha, muscle-specific form	K	2007	EDLSQQAQLAAAEKFKVQGEAVSNIQENTQT	-0.167928	-0.405872	0.0699771	0.611735	___1		E9PAV3	2007	124.29
Q92569	PIK3R3	Phosphatidylinositol 3-kinase regulatory subunit gamma	K	170	KLMYPVSRYQQDQLVKEDNIDAVGKKLQEYH	-0.0903267	-0.0297795	-0.150865	0.999999	___1		Q92569;F6TDL0	170;216	110.37
Q86X60	FAM72B;FAM72D;FAM72A;FAM72C	Protein FAM72B;Protein FAM72D;Protein FAM72A;Protein FAM72C	K	22	SFKDRCVSILCCKFCKQVLSSRGMKAVLLAD	0.142348	0.153027	0.131721	1	___1		Q86X60;Q6L9T8;Q5TYM5;H0Y354	22;22;22;22	87.913
Q8IXM2	BAP18;RNASEK-C17orf49	Chromatin complexes subunit BAP18	K	41	TMQLHPVADSSPAGAKWTETEIEMLRAAVKR	-0.0242231	-0.335481	0.0787465	1	___1		Q8IXM2;H0YIS7	41;82	147.55
Q8IXM2	BAP18;RNASEK-C17orf49	Chromatin complexes subunit BAP18	K	69	VKRFGDDLNHISCVIKERTVAQIKATVKRKV	0.147697	0.0250288	0.27035	1	___1		Q8IXM2;H0YIS7	69;110	58.246
Q96AX1	VPS33A	Vacuolar protein sorting-associated protein 33A	K	362	ARGSLANHTSIAELIKDVTTSEDFFDKLTVE	0.186501	0.199123	0.0184917	1	___1		Q96AX1;H3BMM5	362;323	279.69
Q96AX1	VPS33A	Vacuolar protein sorting-associated protein 33A	K	278	LPPEKFAPKKQGDGGKDLPTEAKKLQLNSAE	0.0251707	0.333309	-0.28293	1	___1		Q96AX1;H3BMM5	278;239	109.16
Q1KMD3	HNRNPUL2;HNRNPUL2-BSCL2	Heterogeneous nuclear ribonucleoprotein U-like protein 2	K	601	ESIMLEMKANFSLPEKCDYMDEVTYGELEKE	0.22033	0.145091	0.22033	1	___1		Q1KMD3;H3BQZ7	601;601	151.42
Q1KMD3	HNRNPUL2;HNRNPUL2-BSCL2	Heterogeneous nuclear ribonucleoprotein U-like protein 2	K	593	EVEGDDVPESIMLEMKANFSLPEKCDYMDEV	-0.11591	-0.0144122	-0.11591	0.999565	___1		Q1KMD3;H3BQZ7	593;593	179.06
P63098	PPP3R1	Calcineurin subunit B type 1	K	135	VGNNLKDTQLQQIVDKTIINADKDGDGRISF	0.274053	0.195726	0.175557	0.999978	___1		P63098;H7BYZ3	135;125	284.04
P63098	PPP3R1	Calcineurin subunit B type 1	K	85	VDFKEFIEGVSQFSVKGDKEQKLRFAFRIYD	0.169668	0.241596	0.155879	0.993072	___1		P63098;H7BYZ3	85;75	243.11
P63098	PPP3R1	Calcineurin subunit B type 1	K	125	GELFQVLKMMVGNNLKDTQLQQIVDKTIINA	0.144046	0.144046	-0.00956784	1	___1		P63098;H7BYZ3	125;115	212.69
P17544	ATF7	Cyclic AMP-dependent transcription factor ATF-7	K	80	GLFNELASSFEHEFKKAADEDEKKARSRTVA	0.0170666	0.00432164	0.0298416	0.533148	___1		P17544;K7ELQ4	80;80	55.734
P63027	VAMP2;VAMP1;VAMP3	Vesicle-associated membrane protein 2;Vesicle-associated membrane protein 1;Vesicle-associated membrane protein 3	K	59	DIMRVNVDKVLERDQKLSELDDRADALQAGA	0.16221	1.28018	0.0769695	1	___1		P63027;L7N2F9;P23763;Q15836	59;59;61;42	127.4
P63027	VAMP2;VAMP1;VAMP3	Vesicle-associated membrane protein 2;Vesicle-associated membrane protein 1;Vesicle-associated membrane protein 3	K	52	AQVDEVVDIMRVNVDKVLERDQKLSELDDRA;NQVDEVVDIMRVNVDKVLERDQKLSELDDRA	-0.114316	-0.123591	-0.105039	1	___1		P63027;L7N2F9;P23763;Q15836	52;52;54;35	185.81
P14866	HNRNPL	Heterogeneous nuclear ribonucleoprotein L	K	493	SESRNNRFSTPEQAAKNRIQHPSNVLHFFNA	0.123931	0.0788831	0.169027	1	___1		M0QYT0;P14866	110;493	80.763
P14866	HNRNPL	Heterogeneous nuclear ribonucleoprotein L	K	455	NNNFMFGQKLNVCVSKQPAIMPGQSYGLEDG	0.0475383	-0.0218044	0.0747794	1	___1		M0QYT0;P14866	72;455	222.4
P14866	HNRNPL	Heterogeneous nuclear ribonucleoprotein L	K	533	FEICDELGVKRPSSVKVFSGKSERSSSGLLE	0.00748262	-0.0745474	0.0896338	0.999973	___1		M0QYT0;P14866	150;533	69.815
P14866	HNRNPL	Heterogeneous nuclear ribonucleoprotein L	K	418	FCLYGNVEKVKFMKSKPGAAMVEMADGYAVD	-0.092894	-0.176381	-0.00940814	1	___1		M0QYT0;P14866	35;418	123.63
O00124	UBXN8	UBX domain-containing protein 8	K	175	KPLTEFPSPAEQPTCKEIPDLPEEPSQTAEE	0.0931545	0.109427	0.0766959	1	___1		O00124	175	255.83
O00139	KIF2A	Kinesin-like protein KIF2A	K	102	KVNKIVKNRRTVASIKNDPPSRDNRVVGSAR	-0.0164244	-0.00649231	-0.0263666	1	___1		O00139	102	44.426
O00148	DDX39A	ATP-dependent RNA helicase DDX39A	K	32	EEPQAPQESTPAPPKKDIKGSYVSIHSSGFR	0.0275787	-0.0301183	0.0852886	0.527678	___1		O00148	32	70.632
O00148	DDX39A	ATP-dependent RNA helicase DDX39A	K	240	MFSATLSKDIRPVCRKFMQDPMEVFVDDETK	0.229957	0.284514	0.146786	1	___1		O00148	240	122.75
O00192	ARVCF	Armadillo repeat protein deleted in velo-cardio-facial syndrome	K	878	LSPGGFDDSTLPLVDKSLEGEKTGSRDVIPM	-0.0326395	-0.125384	0.0600474	0.996976	___1		O00192	878	125.11
O00193	SMAP	Small acidic protein	K	91	INEELESQYQQSMDSKLSGRYRRHCGLGFSE	-0.0646911	-0.0498004	-0.0795694	1	___1		O00193	91	232.51
O00193	SMAP	Small acidic protein	K	75	DHKSTSHFRTGEEDKKINEELESQYQQSMDS	0.127501	0.118759	0.242328	1	___1		O00193	75	458.24
O00193	SMAP	Small acidic protein	K	62	AGKKEHTGRLVIGDHKSTSHFRTGEEDKKIN	0.240131	0.253747	0.112767	1	___1		O00193	62	146.07
Q13367	AP3B1;AP3B2	AP-3 complex subunit beta-1;AP-3 complex subunit beta-2	K	554	LQILNLGAKLYLTNSKQTKLLTQYILNLGKY;LQVINLAAKLYLTNSKQTKLLTQYVLSLAKY	0.0848807	0.0280033	0.166715	0.999967	___1		O00203;Q13367	549;554	200.54
O00203	AP3B1	AP-3 complex subunit beta-1	K	523	ERVPKIAPDVLRKMAKSFTSEDDLVKLQILN	-0.0895743	0.0571383	-0.236232	1	___1		O00203	523	134.68
O00213	APBB1	Amyloid beta A4 precursor protein-binding family B member 1	K	48	NQLLNAKLQATAVGPKDLRSAMGEGGGPEPG	-0.0504426	-0.0624145	0.178492	1	___1		O00213	48	194.54
O00214	LGALS8	Galectin-8	K	222	VNANAKSFNVDLLAGKSKDIALHLNPRLNIK	0.205518	0.205518	0.16633	0.83814	___1		O00214	222	105
O00231	PSMD11	26S proteasome non-ATPase regulatory subunit 11	K	46	VKRDIQENDEEAVQVKEQSILELGSLLAKTG	-0.488593	-0.278549	-0.498648	1	___1		O00231	46	246.92
O00232	PSMD12	26S proteasome non-ATPase regulatory subunit 12	K	33	VDYSATVDQRLPECAKLAKEGRLQEVIETLL	0.490878	0.141694	0.913186	0.999982	___1		O00232	33	95.502
O00232	PSMD12	26S proteasome non-ATPase regulatory subunit 12	K	448	NSLMSLVNKTTHLIAKEEMIHNLQ_______	0.776273	0.826518	0.749234	1	___1		O00232	448	177.39
O00233	PSMD9	26S proteasome non-ATPase regulatory subunit 9	K	48	IEAQIKANYDVLESQKGIGMNEPLVDCEGYP	0.0450235	0.0319598	0.0582473	1	___1		O00233	48	260.8
O00233	PSMD9	26S proteasome non-ATPase regulatory subunit 9	K	123	QARDMAEAHKEAMSRKLGQSESQGPPRAFAK	0.349139	0.330673	0.351515	1	___1		O00233	123	112.64
O00244	ATOX1	Copper transport protein ATOX1	K	60	EHSMDTLLATLKKTGKTVSYLGLE_______	0.128161	0.189414	0.100036	1	___1		O00244	60	142.43
O00264	PGRMC1	Membrane-associated progesterone receptor component 1	K	132	AGRDASRGLATFCLDKEALKDEYDDLSDLTA	-0.00460953	0.0924781	-0.0221852	0.99778	___1		O00264	132	147.74
O00267	SUPT5H	Transcription elongation factor SPT5	K	306	AQVDYVEPSQNTISLKMIPRIDYDRIKARMS	-0.0462803	-0.0270133	-0.0655363	1	___1		O00267	306	203.64
O00267	SUPT5H	Transcription elongation factor SPT5	K	414	QPEGIDLEVVTESTGKEREHNFQPGDNVEVC	0.0618453	0.0928839	0.0308304	1	___1		O00267	414	131.59
O00267	SUPT5H	Transcription elongation factor SPT5	K	175	ELSDDITQQQLLPGVKDPNLWTVKCKIGEER	0.218719	0.281669	-0.292193	0.999137	___1		O00267	175	190.72
O00267	SUPT5H	Transcription elongation factor SPT5	K	147	QREEELGEYYMKKYAKSSVGETVYGGSDELS	-0.0710878	0.0866479	-0.228791	1	___1		O00267	147	222.57
O00273	DFFA	DNA fragmentation factor subunit alpha	K	208	QLYLQALEKEGSLLSKQEESKAAFGEEVDAV	0.221939	0.221939	0.283803	1	___1		O00273	208	195.83
O00273	DFFA	DNA fragmentation factor subunit alpha	K	213	ALEKEGSLLSKQEESKAAFGEEVDAVDTGIS	0.15056	0.14104	0.151599	1	___1		O00273	213	183.58
O00291	HIP1	Huntingtin-interacting protein 1	K	329	IPAEASSPDSEPVLEKDDLMDMDASQQNLFD	-0.216468	-0.253103	-0.17223	1	___1		O00291	329	314.91
O00291	HIP1	Huntingtin-interacting protein 1	K	370	FSSDPFNFNSQNGVNKDEKDHLIERLYREIS	-0.0621434	-0.211014	0.0866479	0.998229	___1		O00291	370	220.49
O00291	HIP1	Huntingtin-interacting protein 1	K	775	IKAIGEELLPRGLDIKQEELGDLVDKEMAAT	-0.0444343	0.0713507	-0.160218	1	___1		O00291	775	101.01
O00291	HIP1	Huntingtin-interacting protein 1	K	527	ELEDSLERISDQGQRKTQEQLEVLESLKQEL	-0.0118788	0.0535284	-0.0772389	1	___1		O00291	527	293.94
O00291	HIP1	Huntingtin-interacting protein 1	K	9	_______MDRMASSMKQVPNPLPKVLSRRGV	0.0116388	-0.101474	0.124725	0.999954	___1		O00291	9	51.939
O00299	CLIC1	Chloride intracellular channel protein 1	K	138	PALNDNLEKGLLKALKVLDNYLTSPLPEEVD	-0.176756	-0.163106	-0.235399	1	___1		O00299	138	227.24
O00299	CLIC1	Chloride intracellular channel protein 1	K	119	NTAGLDIFAKFSAYIKNSNPALNDNLEKGLL	0.34005	0.210015	0.34005	1	___1		O00299	119	157.54
O00299	CLIC1	Chloride intracellular channel protein 1	K	131	AYIKNSNPALNDNLEKGLLKALKVLDNYLTS	0.1396	0.0612924	0.399554	0.999981	___1		O00299	131	228.93
O00311	CDC7	Cell division cycle 7-related protein kinase	K	244	HIITGNKIPLSGPVPKELDQQSTTKASVKRP	-0.216904	-0.182655	-0.251178	0.993939	___1		O00311	244	56.719
O00410	IPO5	Importin-5	K	548	LFMPSLKHIVENAVQKELRLLRGKTIECISL	0.0809305	-0.130113	0.291839	1	___1		O00410	548	110.29
O00422	SAP18	Histone deacetylase complex subunit SAP18	K	74	YTWMDATLKELTSLVKEVYPEARKKGTHFNF	-0.127368	-0.12915	-0.103317	1	___1		O00422	74	244.18
O00425	IGF2BP3	Insulin-like growth factor 2 mRNA-binding protein 3	K	272	CKSILEIMHKEAQDIKFTEEIPLKILAHNNF	0.106616	0.0582473	0.152768	1	___1		O00425	272	121.45
O00425	IGF2BP3	Insulin-like growth factor 2 mRNA-binding protein 3	K	483	GRIYGKIKEENFVSPKEEVKLEAHIRVPSFA	-0.200216	-0.241492	-0.200216	1	___1		O00425	483	295.62
O00425	IGF2BP3	Insulin-like growth factor 2 mRNA-binding protein 3	K	450	AGASIKIAPAEAPDAKVRMVIITGPPEAQFK	-0.141971	-0.245181	0.120883	1	___1		O00425	450	192.91
O00425	IGF2BP3	Insulin-like growth factor 2 mRNA-binding protein 3	K	66	LKAIEALSGKIELHGKPIEVEHSVPKRQRIR	0.208018	0.208018	0.24817	1	___1		O00425	66	143.46
O00425	IGF2BP3	Insulin-like growth factor 2 mRNA-binding protein 3	K	475	PEAQFKAQGRIYGKIKEENFVSPKEEVKLEA	-0.172913	-0.0873808	-0.172913	1	___1		O00425	475	138.36
O00425	IGF2BP3	Insulin-like growth factor 2 mRNA-binding protein 3	K	190	GQRGSSRQGSPGSVSKQKPCDLPLRLLVPTQ	0.295605	0.184725	0.406645	0.930514	___1		O00425	190	108.96
O00425	IGF2BP3	Insulin-like growth factor 2 mRNA-binding protein 3	K	567	KIQEILTQVKQHQQQKALQSGPPQSRRK___	0.133695	0.122209	0.197614	1	___1		O00425	567	155.56
O00429	DNM1L	Dynamin-1-like protein	K	619	EEKSKPIPIMPASPQKGHAVNLLDVPVPVAR	-0.524915	-0.418813	-0.631019	0.999805	___1		O00429	619	74.874
O00429	DNM1L	Dynamin-1-like protein	K	597	QEPTTGNWRGMLKTSKAEELLAEEKSKPIPI	0.0630887	0.0629506	0.0630887	1	___1		O00429	597	140.24
O00443	PIK3C2A	Phosphatidylinositol 4-phosphate 3-kinase C2 domain-containing subunit alpha	K	94	PESDSQKRALDIDVEKLTQAELEKLLLDDSF	0.214871	0.10809	0.321582	1	___1		O00443	94	156.17
O00443	PIK3C2A	Phosphatidylinositol 4-phosphate 3-kinase C2 domain-containing subunit alpha	K	102	ALDIDVEKLTQAELEKLLLDDSFETKKTPVL	0.0363276	-0.00257025	0.0612924	1	___1		O00443	102	147.06
O00443	PIK3C2A	Phosphatidylinositol 4-phosphate 3-kinase C2 domain-containing subunit alpha	K	11	_____MAQISSNSGFKECPSSHPEPTRAKDV	0.472072	0.751121	0.192952	1	___1		O00443	11	137.09
O00443	PIK3C2A	Phosphatidylinositol 4-phosphate 3-kinase C2 domain-containing subunit alpha	K	28	CPSSHPEPTRAKDVDKEEALQMEAEALAKLQ	0.0156403	0.0590784	-0.0278368	0.999999	___1		O00443	28	72.446
O00443	PIK3C2A	Phosphatidylinositol 4-phosphate 3-kinase C2 domain-containing subunit alpha	K	113	AELEKLLLDDSFETKKTPVLPVTPILSPSFS	0.285816	0.263395	0.308128	0.557348	___1		O00443	113	68.069
O00459	PIK3R2	Phosphatidylinositol 3-kinase regulatory subunit beta	K	435	RLLYPVSKYQQDQIVKEDSVEAVGAQLKVYH	0.286172	0.244278	0.327917	1	___1		O00459	435	83.614
O00470	MEIS1	Homeobox protein Meis1	K	126	VCSSESFNEDIAVFAKQIRAEKPLFSSNPEL	-0.00681117	0.0734089	-0.0869977	1	___1		O00470	126	266.94
O00470	MEIS1	Homeobox protein Meis1	K	180	LCDNFCHRYISCLKGKMPIDLVIDDREGGSK	0.147697	0.49682	-0.201427	1	___1		O00470	180	97.86
O00479	HMGN4	High mobility group nucleosome-binding domain-containing protein 4	K	31	KVKDEPQRRSARLSAKPAPPKPEPRPKKASA	-0.0543474	-0.190898	-0.0500543	0.999231	___1		O00479	31	71.692
O00487	PSMD14	26S proteasome non-ATPase regulatory subunit 14	K	215	YYSITINYRKNELEQKMLLNLHKKSWMEGLT	0.193709	0.265077	0.156914	0.999999	___1		O00487	215	116.98
O00522	KRIT1	Krev interaction trapped protein 1	K	47	SYEILLHEVPIEGQKKKRKKVLLETKLQGNS	0.0894982	-0.0374732	0.216486	0.567379	___1		O00522	47	145.1
O00560	SDCBP	Syntenin-1	K	11	_____MSLYPSLEDLKVDKVIQAQTAFSANP	0.0147838	0.0528332	-0.0232991	0.881118	___1		O00560	11	112.15
O00567	NOP56	Nucleolar protein 56	K	422	FYETGEIPRKNLDVMKEAMVQAEEAAAEITR	0.0478175	0.067914	0.0278618	1	___1		O00567	422	180.63
O00571	DDX3X;DDX3Y	ATP-dependent RNA helicase DDX3X;ATP-dependent RNA helicase DDX3Y	K	66	GFYDKDSSGWSSSKDKDAYSSFGSRSDSRGK	-0.187839	-0.210012	-0.0846091	1	___1		O00571;O15523	66;66	129.28
O00571	DDX3X	ATP-dependent RNA helicase DDX3X	K	55	PPHLRNREATKGFYDKDSSGWSSSKDKDAYS	-0.21332	-0.183228	-0.276013	1	___1		O00571	55	240.31
O00571	DDX3X;DDX3Y	ATP-dependent RNA helicase DDX3X;ATP-dependent RNA helicase DDX3Y	K	452	ATGKDSLTLVFVETKKGADSLEDFLYHEGYA	-0.178322	-0.211164	-0.0450592	1	___1		O00571;O15523	452;450	203.47
O00571	DDX3X	ATP-dependent RNA helicase DDX3X	K	35	DLNSSDNQSGGSTASKGRYIPPHLRNREATK	-0.0516682	-0.0205453	-0.0827897	1	___1		O00571	35	348.33
O00712	NFIB	Nuclear factor 1 B-type	K	65	SKDEERAVKDELLSEKPEIKQKWASRLLAKL	-0.0701787	-0.0828203	-0.0719367	0.996274	___1		O00712	65	119.68
O00743	PPP6C	Serine/threonine-protein phosphatase 6 catalytic subunit;Serine/threonine-protein phosphatase 6 catalytic subunit, N-terminally processed	K	8	________MAPLDLDKYVEIARLCKYLPEND	0.132643	0.0610158	0.204266	1	___1		O00743	8	40.315
O00750	PIK3C2B	Phosphatidylinositol 4-phosphate 3-kinase C2 domain-containing subunit beta	K	50	DALSRLRHDKEENRAKQNADPSLISWDEPGV	0.297602	0.27965	0.315682	1	___1		O00750	50	149.71
O00750	PIK3C2B	Phosphatidylinositol 4-phosphate 3-kinase C2 domain-containing subunit beta	K	70	PSLISWDEPGVDFYSKPAGRRTDLKLLRGLS	0.447844	0.443819	0.447844	1	___1		O00750	70	228.29
O00750	PIK3C2B	Phosphatidylinositol 4-phosphate 3-kinase C2 domain-containing subunit beta	K	201	PSDINTFSLVEQLPGKLLEHRILEEEEVLGG	0.477988	0.548338	0.426855	1	___1		O00750	201	196.81
O00750	PIK3C2B	Phosphatidylinositol 4-phosphate 3-kinase C2 domain-containing subunit beta	K	22	NGEHWKSLESVGISRKELAMAEALQMEYDAL	0.257011	0.444879	0.257011	1	___1		O00750	22	150.7
O00762	UBE2C	Ubiquitin-conjugating enzyme E2 C	K	119	HPNVDTQGNICLDILKEKWSALYDVRTILLS	-0.0858642	-0.0388805	-0.149473	0.997238	___1		O00762	119	265.67
O00762	UBE2C	Ubiquitin-conjugating enzyme E2 C	K	121	NVDTQGNICLDILKEKWSALYDVRTILLSIQ	0.0230425	0.0261627	-0.0356383	0.591692	___1		O00762	121	81.373
O00762	UBE2C	Ubiquitin-conjugating enzyme E2 C	K	172	KNPTAFKKYLQETYSKQVTSQEP________	-0.0761435	-0.0312383	-0.136363	1	___1		O00762	172	211.52
O00767	SCD	Acyl-CoA desaturase	K	51	ETMPLYLEDDIRPDIKDDIYDPTYKDKEGPS	0.0117819	0.156397	-0.0865686	0.999998	___1		O00767	51	145.14
O00767	SCD	Acyl-CoA desaturase	K	34	TITAPPSRVLQNGGDKLETMPLYLEDDIRPD	0.0866479	0.118227	0.0790197	1	___1		O00767	34	200.91
O14495	PPAP2B	Lipid phosphate phosphohydrolase 3	K	293	FKTKTTLSLPAPAIRKEILSPVDIIDRNNHH	0.315914	0.195852	0.436055	1	___1		O14495	293	59.77
O14497	ARID1A	AT-rich interactive domain-containing protein 1A	K	1962	QSHRNIKILEDEPHSKDETPLCTLLDWQDSL	-0.15967	-0.144441	-0.174898	1	___1		O14497	1962	141.21
O14497	ARID1A	AT-rich interactive domain-containing protein 1A	K	1201	GIQDAFNDGSDSTFQKRNSMTPNPGYQPSMN	2.04928	2.93284	1.16575	1	___1		O14497	1201	202.97
O14519	CDK2AP1;CDK2AP2	Cyclin-dependent kinase 2-associated protein 1;Cyclin-dependent kinase 2-associated protein 2	K	85	IEELGKEIRPTYAGSKSAMERLKRGIIHARG	-0.138346	-0.0914176	-0.2396	1	___1		O14519;O75956	85;96	133.93
O14530	TXNDC9	Thioredoxin domain-containing protein 9	K	12	____MEADASVDMFSKVLEHQLLQTTKLVEE	0.189666	0.192447	0.186881	1	___1		O14530	12	212.39
O14530	TXNDC9	Thioredoxin domain-containing protein 9	K	23	DMFSKVLEHQLLQTTKLVEEHLDSEIQKLDQ	0.0625362	0.0258793	0.0990932	1	___1		O14530	23	152.88
O14531	DPYSL4	Dihydropyrimidinase-related protein 4	K	511	RGLYDGPVHEVMVPAKPGSGAPARASCPGKI	-0.0211015	-0.0497556	-0.00804374	1	___1		O14531	511	124.21
O14545	TRAFD1	TRAF-type zinc finger domain-containing protein 1	K	129	ELCGNCGRNVLVKDLKTHPEVCGREGEEKRN	0.13829	0.103263	0.221444	1	___1		O14545	129	181.68
O14545	TRAFD1	TRAF-type zinc finger domain-containing protein 1	K	77	VTCKCNKKLEKRLLKKHEETECPLRLAVCQH	0.296076	0.192573	0.399663	1	___1		O14545	77	73.951
O14545	TRAFD1	TRAF-type zinc finger domain-containing protein 1	K	103	AVCQHCDLELSILKLKEHEDYCGARTELCGN	-0.17106	-0.142051	-0.200051	1	___1		O14545	103	158.08
O14562	UBFD1	Ubiquitin domain-containing protein UBFD1	K	305	VPTQYVDAIKDTVLGKWQYF___________	0.24987	0.191436	0.308477	1	___1		O14562	305	128.69
O14562	UBFD1	Ubiquitin domain-containing protein UBFD1	K	207	KVLDKGKPEDVMPSVKGAQERLPTVPLSGMY	0.145351	0.110764	0.18002	1	___1		O14562	207	103.66
O14562	UBFD1	Ubiquitin domain-containing protein UBFD1	K	245	RLTFKLEQDQLWIGTKERTEKLPMGSIKNVV	0.0797024	0.10541	-0.0191996	1	___1		O14562	245	319.46
O14579	COPE	Coatomer subunit epsilon	K	265	PETLVNLIVLSQHLGKPPEVTNRYLSQLKDA	-0.230888	-0.197732	-0.230888	1	___1		O14579	265	177.52
O14579	COPE	Coatomer subunit epsilon	K	288	YLSQLKDAHRSHPFIKEYQAKENDFDRLVLQ	0.343465	0.312665	0.374177	0.99999	___1		O14579	288	84.479
O14579	COPE	Coatomer subunit epsilon	K	278	LGKPPEVTNRYLSQLKDAHRSHPFIKEYQAK	-0.120483	-0.228452	-0.012519	1	___1		O14579	278	102.06
O14617	AP3D1	AP-3 complex subunit delta-1	K	610	EVSALFAGELNPVAPKAQKKVPVPEGLDLDA	-0.0250009	-0.0901424	0.040121	0.832082	___1		O14617	610	95.926
O14617	AP3D1	AP-3 complex subunit delta-1	K	34	QDLVRGIRNHKEDEAKYISQCIDEIKQELKQ	-0.0887149	-0.111742	-0.0656873	1	___1		O14617	34	98.676
O14617	AP3D1	AP-3 complex subunit delta-1	K	191	KYPESLRPAFPRLKEKLEDPDPGVQSAAVNV	-0.136109	-0.262106	-0.0242524	1	___1		O14617	191	254.87
O14617	AP3D1	AP-3 complex subunit delta-1	K	588	SCILQLVKHIQKLQAKDVPVAEEVSALFAGE	0.167486	-0.12562	0.46069	1	___1		O14617	588	124.17
O14617	AP3D1	AP-3 complex subunit delta-1	K	48	AKYISQCIDEIKQELKQDNIAVKANAVCKLT	0.0291349	-0.138458	0.196733	0.999997	___1		O14617	48	65.627
O14617	AP3D1	AP-3 complex subunit delta-1	K	726	VPLKVPGLPMSDQYVKLEEERRHRQKLEKDK	-0.100283	-0.170881	-0.0296617	1	___1		O14617	726	182.18
O14713	ITGB1BP1	Integrin beta-1-binding protein 1	K	199	CKVLSTAFDSVLTSEKP______________	0.348119	0.444349	0.251931	1	___1		O14713	199	101.5
O14730	RIOK3	Serine/threonine-protein kinase RIO3	K	508	EDHVQKNGRKAASFLKDDGDPPLLYDE____	-0.114098	-0.0916789	-0.136521	1	___1		O14730	508	120.57
O14730	RIOK3	Serine/threonine-protein kinase RIO3	K	146	EVDWQDTRDDPYRPAKPVPTPKKGFIGKGKD	-0.197368	-0.209011	-0.185737	0.999885	___1		O14730	146	84.946
O14730	RIOK3	Serine/threonine-protein kinase RIO3	K	318	DKYIKDDFRFKDRFSKLNPRKIIRMWAEKEM	0.648741	0.601792	0.695638	1	___1		O14730	318	119.56
O14730	RIOK3	Serine/threonine-protein kinase RIO3	K	300	TECAIKVFKTTLNEFKNRDKYIKDDFRFKDR	0.245252	0.326537	0.15782	1	___1		O14730	300	187.78
O14733	MAP2K7	Dual specificity mitogen-activated protein kinase kinase 7	K	9	_______MAASSLEQKLSRLEAKLKQENREA	0.281906	0.285816	0.281906	1	___1		O14733	9	227.88
O14737	PDCD5	Programmed cell death protein 5	K	33	QAKHGDPGDAAQQEAKHREAEMRNSILAQVL	0.228973	0.392427	0.143524	1	___1		O14737	33	169.37
O14737	PDCD5	Programmed cell death protein 5	K	105	QGLIEILKKVSQQTEKTTTVKFNRRKVMDSD	0.122341	-0.0773759	0.126576	0.999999	___1		O14737	105	174.77
O14737	PDCD5	Programmed cell death protein 5	K	20	ELEALRRQRLAELQAKHGDPGDAAQQEAKHR	0.0927488	0.0927488	0.0913952	1	___1		O14737	20	171.07
O14737	PDCD5	Programmed cell death protein 5	K	97	QLSEKVSEQGLIEILKKVSQQTEKTTTVKFN	0.197488	0.347892	0.0469799	0.898727	___1		O14737	97	111.5
O14745	SLC9A3R1	Na(+)/H(+) exchange regulatory cofactor NHE-RF1	K	351	QKRSSKRAPQMDWSKKNELFSNL________	0.238665	0.349705	0.127633	1	___1		O14745	351	213.97
O14757	CHEK1	Serine/threonine-protein kinase Chk1	K	54	IVDMKRAVDCPENIKKEICINKMLNHENVVK	-0.402893	-0.381122	-0.424668	0.551049	___1		O14757	54	73.848
O14757	CHEK1	Serine/threonine-protein kinase Chk1	K	399	LDADKSYQCLKETCEKLGYQWKKSCMNQVTI	-0.0531045	-0.0762499	0.00590291	1	___1		O14757	399	286.53
O14757	CHEK1	Serine/threonine-protein kinase Chk1	K	313	LDFSPVNSASSEENVKYSSSQPEPRTGLSLW	-0.281527	-0.33559	-0.227456	1	___1		O14757	313	177.73
O14770	MEIS2	Homeobox protein Meis2	K	128	VCSSDSFNEDIAVFAKQVRAEKPLFSSNPEL	-0.118461	-0.115863	-0.263006	1	___1		O14770	128	288.91
O14770	MEIS2	Homeobox protein Meis2	K	182	LCDNFCHRYISCLKGKMPIDLVIDERDGSSK	-0.0173878	0.0750534	-0.108456	1	___1		O14770	182	92.856
O14776	TCERG1	Transcription elongation regulator 1	K	992	WKEVKKIIKEDPRCIKFSSSDRKKQREFEEY	0.0639171	0.0467006	0.0761487	1	___1		O14776	992	127.56
O14776	TCERG1	Transcription elongation regulator 1	K	1035	RTLLKETKFITYRSKKLIQESDQHLKDVEKI	0.477574	0.487898	0.467384	1	___1		O14776	1035	122.42
O14777	NDC80	Kinetochore protein NDC80 homolog	K	393	QTINKLTKDLEAEQQKLWNEELKYARGKEAI	-0.0299268	-0.0780458	0.0182068	0.999715	___1		O14777	393	71.344
Q92973	TNPO2;TNPO1	Transportin-2;Transportin-1	K	81	KSEDEPTRSLSGLILKNNVKAHFQNFPNGVT;KSEDEPTRSLSGLILKNNVKAHYQSFPPPVA	0.308827	0.308827	0.241596	0.973168	___1		O14787;Q92973	71;81	215.38
O14802	POLR3A	DNA-directed RNA polymerase III subunit RPC1	K	184	CGLLKIIHEKYKTNKKVVDPIVSNFLQSFET	-0.00721704	0.131721	-0.00721704	1	___1		O14802	184	201.61
O14813	PHOX2A	Paired mesoderm homeobox protein 2A	K	87	AVPYKFFPEPSGLHEKRKQRRIRTTFTSAQL	-0.0636202	-0.163737	0.0299829	1	___1		O14813	87	93.959
O14813	PHOX2A;PHOX2B	Paired mesoderm homeobox protein 2A;Paired mesoderm homeobox protein 2B	K	103	RKQRRIRTTFTSAQLKELERVFAETHYPDIY	0.0213375	-0.0109482	0.325271	1	___1		O14813;Q99453	103;111	333.8
O14818	PSMA7	Proteasome subunit alpha type-7	K	218	GKNIELAVMRRDQSLKILNPEEIEKYVAEIE	0.0723116	0.133695	0.0905825	1	___1		O14818	218	189.3
O14818	PSMA7	Proteasome subunit alpha type-7	K	227	RRDQSLKILNPEEIEKYVAEIEKEKEENEKK	0.101516	0.0897694	0.201007	1	___1		O14818	227	242.48
O14818	PSMA7	Proteasome subunit alpha type-7	K	174	NAIGRGAKSVREFLEKNYTDEAIETDDLTIK	0.252052	0.22132	0.295018	1	___1		O14818	174	160.27
O14818	PSMA7;PSMA8	Proteasome subunit alpha type-7;Proteasome subunit alpha type-7-like	K	52	GRDIVVLGVEKKSVAKLQDERTVRKICALDD	-0.0570014	-0.0118934	-0.102094	1	___1		O14818;Q8TAA3	52;54	162.34
O14828	SCAMP3	Secretory carrier-associated membrane protein 3	K	81	APSLQPSRKLSPTEPKNYGSYSTQASAAAAT	0.0292761	0.0432046	0.015212	1	___1		O14828	81	134.04
O14828	SCAMP3	Secretory carrier-associated membrane protein 3	K	101	YSTQASAAAATAELLKKQEELNRKAEELDRR	0.0263043	0.0312541	0.0214797	0.991144	___1		O14828	101	361.39
O14880	MGST3	Microsomal glutathione S-transferase 3	K	149	FQHLGWVKSGLGSGPKCCH____________	0.786596	0.0650208	1.50823	1	___1		O14880	149	140.14
O14908	GIPC1	PDZ domain-containing protein GIPC1	K	263	RGPATVEDLPSAFEEKAIEKVDDLLESYMGI	0.125122	0.0396999	0.210638	0.99453	___1		O14908	263	146.88
O14929	HAT1	Histone acetyltransferase type B catalytic subunit	K	9	_______MAGFGAMEKFLVEYKSAVEKKLAE	0.244765	0.190299	0.299127	1	___1		O14929	9	156.51
O14929	HAT1	Histone acetyltransferase type B catalytic subunit	K	26	LVEYKSAVEKKLAEYKCNTNTAIELKLVRFP	0.293488	0.0490731	0.537743	1	___1		O14929	26	184
O14929	HAT1	Histone acetyltransferase type B catalytic subunit	K	110	VDENFDCVEADDVEGKIRQIIPPGFCTNTND	-0.0817206	-0.169761	-0.0475471	1	___1		O14929	110	154.49
O14950	MYL12B;MYL12A;MYL9	Myosin regulatory light chain 12B;Myosin regulatory light chain 12A;Myosin regulatory light polypeptide 9	K	51	EAFNMIDQNRDGFIDKEDLHDMLASLGKNPT	-0.130697	-0.155839	-0.110386	1	___1		O14950;P19105;P24844	51;50;51	144.74
O14964	HGS	Hepatocyte growth factor-regulated tyrosine kinase substrate	K	226	VCEPCYEQLNRKAEGKATSTTELPPEYLTSP	0.124857	0.0728604	0.176833	1	___1		O14964	226	153.76
O14964	HGS	Hepatocyte growth factor-regulated tyrosine kinase substrate	K	251	EYLTSPLSQQSQLPPKRDETALQEEEELQLA	-0.133701	-0.115332	-0.00385713	1	___1		O14964	251	237.53
O14964	HGS	Hepatocyte growth factor-regulated tyrosine kinase substrate	K	277	ELQLALALSQSEAEEKERLRQKSTYTSYPKA	-0.0712999	-0.0945875	-0.0494271	1	___1		O14964	277	165.31
O14964	HGS	Hepatocyte growth factor-regulated tyrosine kinase substrate	K	207	KCSSKYSTIPKFGIEKEVRVCEPCYEQLNRK	0.651408	0.473735	0.601031	1	___1		O14964	207	145.65
O14964	HGS	Hepatocyte growth factor-regulated tyrosine kinase substrate	K	521	RQIQLAQKLEIMRQKKQEYLEVQRQLAIQRL	0.333882	3.41778	0.32008	1	___1		O14964	521	195.79
O14964	HGS	Hepatocyte growth factor-regulated tyrosine kinase substrate	K	86	VVKNCGQTVHDEVANKQTMEELKDLLKRQVE	0.340164	0.313014	0.367371	1	___1		O14964	86	298.81
O14964	HGS	Hepatocyte growth factor-regulated tyrosine kinase substrate	K	93	TVHDEVANKQTMEELKDLLKRQVEVNVRNKI	-0.0211162	-0.0136691	-0.0285429	0.999986	___1		O14964	93	133.81
O14964	HGS	Hepatocyte growth factor-regulated tyrosine kinase substrate	K	513	AAEEAERQRQIQLAQKLEIMRQKKQEYLEVQ	0.229588	0.229588	0.172743	1	___1		O14964	513	247.51
O14964	HGS	Hepatocyte growth factor-regulated tyrosine kinase substrate	K	291	EKERLRQKSTYTSYPKAEPMPSASSAPPASS	0.337426	0.543892	0.131063	1	___1		O14964	291	103.95
O14964	HGS	Hepatocyte growth factor-regulated tyrosine kinase substrate	K	202	QIFCGKCSSKYSTIPKFGIEKEVRVCEPCYE	0.738811	0.628634	0.849039	0.999415	___1		O14964	202	67.08
O14967	CLGN	Calmegin	K	516	KDTEYKKTDICIPQTKGVLEQEEKEEKAALE	-0.182082	-0.0726041	-0.291557	1	___1		O14967	516	118.55
O14972	DSCR3	Down syndrome critical region protein 3	K	168	SPVDFTITPETLQNVKERALLPKFLLRGHLN	0.0697022	-0.0418923	0.181166	1	___1		O14972	168	169.51
O14974	PPP1R12A	Protein phosphatase 1 regulatory subunit 12A	K	320	TANMDNNQSQKTFKNKETLIIEPEKNASRIE	-0.250303	-0.254203	-0.250303	1	___1		O14974	320	199.59
O14974	PPP1R12A	Protein phosphatase 1 regulatory subunit 12A	K	285	DVADEDILGYLEELQKKQNLLHSEKRDKKSP	-0.034973	-0.010425	-0.059525	0.669818	___1		O14974	285	167.85
O14977	AZIN1	Antizyme inhibitor 1	K	175	NIGGEEGNMKFGTTLKNCRHLLECAKELDVQ	-0.103627	-0.173417	-0.0882088	1	___1		O14977	175	202.17
O14977	AZIN1	Antizyme inhibitor 1	K	140	KVGVNILTCDNEIELKKIARNHPNAKVLLHI	0.104605	0.15782	0.0515809	0.877024	___1		O14977	140	157.23
O14979	HNRNPDL	Heterogeneous nuclear ribonucleoprotein D-like	K	204	RGFGFVLFKDAASVDKVLELKEHKLDGKLID	-0.0816291	-0.0445384	-0.0916021	0.999998	___1		O14979	204	164.64
O14979	HNRNPDL	Heterogeneous nuclear ribonucleoprotein D-like	K	209	VLFKDAASVDKVLELKEHKLDGKLIDPKRAK	0.275961	0.232661	0.319155	0.999836	___1		O14979	209	152.47
O14979	HNRNPDL	Heterogeneous nuclear ribonucleoprotein D-like	K	142	SNIEEFAEGSKINASKNQQDDGKMFIGGLSW	0.0762854	-0.135174	0.27023	1	___1		O14979	142	151.22
O14979	HNRNPDL	Heterogeneous nuclear ribonucleoprotein D-like	K	311	HQIGSGKCEIKVAQPKEVYRQQQQQQKGGRG	0.00388999	-0.104558	0.0396999	1	___1		O14979	311	81.972
O14979	HNRNPDL	Heterogeneous nuclear ribonucleoprotein D-like	K	302	VKKLLESRYHQIGSGKCEIKVAQPKEVYRQQ	0.246469	0.086512	0.292193	0.999994	___1		O14979	302	186.74
O14980	XPO1	Exportin-1	K	531	FLVTVIKDLLGLCEQKRGKDNKAIIASNIMY	-0.0450295	0.114367	-0.204416	1	___1		O14980	531	96.342
O14980	XPO1	Exportin-1	K	693	ILKDPETVKQLGSILKTNVRACKAVGHPFVI	0.100305	0.0237521	0.176961	1	___1		O14980	693	133.81
O15037	KHNYN	Protein KHNYN	K	615	SSKAQHPSRGFAEHGKQQQGREEEKGSGGIR	0.193204	0.263635	0.151599	1	___1		O15037	615	215.89
O15037	KHNYN	Protein KHNYN	K	602	LDEFLKKPARTQGSSKAQHPSRGFAEHGKQQ	0.165172	0.165172	0.154194	1	___1		O15037	602	130.1
O15042	U2SURP	U2 snRNP-associated SURP motif-containing protein	K	208	KKGEKEKKKSNLELFKEELKQIQEERDERHK	0.41565	0.41565	0.327457	0.999881	___1		O15042	208	107.58
O15062	ZBTB5	Zinc finger and BTB domain-containing protein 5	K	239	SGVHSREEFFSPDSLKIVDNPKADGMTDNQE	-0.150994	-0.149361	-0.150994	0.999765	___1		O15062	239	121.79
O15078	CEP290	Centrosomal protein of 290 kDa	K	735	RESRKEAINYSQQLAKANLKIDHLEKETSLL	-0.866542	-0.866542	-0.15748	0.92971	___1		O15078	735	128.14
O15078	CEP290	Centrosomal protein of 290 kDa	K	1336	MELKLKGLEELISTLKDTKGAQKVINWHMKI	-0.481908	-0.529073	-0.434734	0.966755	___1		O15078	1336	77.527
O15078	CEP290	Centrosomal protein of 290 kDa	K	2411	DLEKQHLKEEIKKLKKELENFDPSFFEEIED	0.21014	0.0982848	0.321928	1	___1		O15078	2411	149.95
O15090	ZNF536	Zinc finger protein 536	K	597	LVHSTKVGSQRDLPSKLDPLESSRDFLSHGL	0.411209	0.552869	0.269632	1	___1		O15090	597	93.228
O15119	TBX3	T-box transcription factor TBX3	K	714	LSSSSMSLSPKLCAEKEAATSELQSIQRLVS	-0.185212	-0.185622	-0.129813	1	___1		O15119	714	181.72
O15119	TBX3	T-box transcription factor TBX3	K	734	SELQSIQRLVSGLEAKPDRSRSASP______	-0.599681	-0.480438	-0.718925	1	___1		O15119	734	87.363
O15126	SCAMP1	Secretory carrier-associated membrane protein 1	K	311	FEKAQQEFATGVMSNKTVQTAAANAASTAAS	-0.0294702	0.00791302	-0.0294702	1	___1		O15126	311	378.46
O15126	SCAMP1	Secretory carrier-associated membrane protein 1	K	334	NAASTAASSAAQNAFKGNQI___________	-0.0307961	-0.0638012	0.0764222	1	___1		O15126	334	240.2
O15126	SCAMP1	Secretory carrier-associated membrane protein 1	K	89	TQIAKEHALAQAELLKRQEELERKAAELDRR	-0.194328	-0.196294	-0.0512197	1	___1		O15126	89	261.52
O15126	SCAMP1	Secretory carrier-associated membrane protein 1	K	65	GVKMPNVPNTQPAIMKPTEEHPAYTQIAKEH	-0.19446	0.219834	-0.390132	0.999999	___1		O15126	65	129.24
O15126	SCAMP1	Secretory carrier-associated membrane protein 1	K	78	IMKPTEEHPAYTQIAKEHALAQAELLKRQEE	-0.0411945	-0.100917	-0.287096	1	___1		O15126	78	425.01
O15126	SCAMP1	Secretory carrier-associated membrane protein 1	K	19	FDSNPFADPDLNNPFKDPSVTQVTRNVPPGL	-0.120326	-0.000115405	-0.250354	1	___1		O15126	19	247.39
O15143	ARPC1B	Actin-related protein 2/3 complex subunit 1B	K	308	QRGLTARERFQNLDKKASSEGGTAAGAGLDS	-0.102419	-0.272036	0.0672257	1	___1		O15143	308	102.9
O15144	ARPC2	Actin-related protein 2/3 complex subunit 2	K	65	GDKTKVMVSISLKFYKELQAHGADELLKRVY	0.410775	0.414677	0.301002	1	___1		O15144	65	109.04
O15144	ARPC2	Actin-related protein 2/3 complex subunit 2	K	295	ARPDAEKKEMKTITGKTFSSR__________	0.184978	0.22404	0.166715	1	___1		O15144	295	102.06
O15145	ARPC3	Actin-related protein 2/3 complex subunit 3	K	56	IVDEAIYYFKANVFFKNYEIKNEADRTLIYI	0.327228	0.326077	0.328377	0.999967	___1		O15145	56	118.28
O15145	ARPC3	Actin-related protein 2/3 complex subunit 3	K	123	EPGFPLNAIYAKPANKQEDEVMRAYLQQLRQ	0.0492126	0.00791302	0.052555	1	___1		O15145	123	162.36
O15145	ARPC3	Actin-related protein 2/3 complex subunit 3	K	155	TGLRLCEKVFDPQNDKPSKWWTCFVKRQFMN	-0.0358454	-0.0312088	-0.141748	0.999025	___1		O15145	155	133.42
O15155	BET1	BET1 homolog	K	62	KSLSIEIGHEVKTQNKLLAEMDSQFDSTTGF	0.420078	0.417272	0.422879	1	___1		O15155	62	136.62
O15164	TRIM24	Transcription intermediary factor 1-alpha	K	7	_________MEVAVEKAVAAAAAASAAASGG	0.264476	0.249021	0.333767	1	___1		O15164	7	216.74
O15173	PGRMC2	Membrane-associated progesterone receptor component 2	K	191	NAVQMESVREWEMQFKEKYDYVGRLLKPGEE	0.270589	0.275365	0.240986	0.999946	___1		O15173	191	160.11
O15182	CETN3	Centrin-3	K	108	WILERDPHEEILKAFKLFDDDDSGKISLRNL	-0.112194	-0.181444	-0.112194	1	___1		O15182	108	130.56
O15182	CETN3	Centrin-3	K	117	EILKAFKLFDDDDSGKISLRNLRRVARELGE	-0.184556	-0.364682	-0.00959692	1	___1		O15182	117	221.32
O15182	CETN3	Centrin-3	K	31	RKKRRELSEEQKQEIKDAFELFDTDKDEAID	0.000721115	0.664574	-0.0787313	1	___1		O15182	31	96.866
O15212	PFDN6	Prefoldin subunit 6	K	7	_________MAELIQKKLQGEVEKYQQLQKD	0.0901759	0.0901759	0.428357	0.929266	___1		O15212	7	99.919
O15212	PFDN6	Prefoldin subunit 6	K	15	_MAELIQKKLQGEVEKYQQLQKDLSKSMSGR	0.240009	0.240009	0.141694	1	___1		O15212	15	244.06
O15212	PFDN6	Prefoldin subunit 6	K	44	GRQKLEAQLTENNIVKEELALLDGSNVVFKL	0.0196308	0.0319598	0.0122111	1	___1		O15212	44	203.8
O15212	PFDN6	Prefoldin subunit 6	K	66	DGSNVVFKLLGPVLVKQELGEARATVGKRLD	-0.0253385	-0.0529847	0.0526941	1	___1		O15212	66	216.06
O15213	WDR46	WD repeat-containing protein 46	K	145	SRLEVAEAEEEETSIKAARSELLLAEEPGFL	0.0216219	-0.0405859	0.0839282	1	___1		O15213	145	106.19
O15217	GSTA4	Glutathione S-transferase A4	K	43	VEFDEEFLETKEQLYKLQDGNHLLFQQVPMV	-0.210997	-0.254582	-0.167394	1	___1		O15217	43	121.72
O15234	CASC3	Protein CASC3	K	205	EHDLRGQTQEEEVRPKGRQRKLWKDEGRWEH	-0.184031	0.0144981	-0.382514	1	___1		O15234	205	114.82
O15269	SPTLC1	Serine palmitoyltransferase 1	K	57	KTYKLQERSDLTVKEKEELIEEWQPEPLVPP	0.624709	0.567059	0.832201	1	___1		O15269	57	152.01
O15294	OGT	UDP-N-acetylglucosamine--peptide N-acetylglucosaminyltransferase 110 kDa subunit	K	742	GHIYDNRIVLNGIDLKAFLDSLPDVKIVKMK	0.104068	0.081476	0.126576	1	___1		O15294	742	130
O15347	HMGB3	High mobility group protein B3	K	29	SAYAFFVQTCREEHKKKNPEVPVNFAEFSKK	0.21661	0.114634	0.318577	0.5	___1		O15347	29	92.38
O15347	HMGB3	High mobility group protein B3	K	30	AYAFFVQTCREEHKKKNPEVPVNFAEFSKKC	0.21661	0.114634	0.318577	0.5	___1		O15347	30	92.38
O15347	HMGB3	High mobility group protein B3	K	126	IKSTNPGISIGDVAKKLGEMWNNLNDSEKQP	0.116098	0.123004	0.10916	1	___1		O15347	126	125.03
O15347	HMGB3	High mobility group protein B3	K	44	KKNPEVPVNFAEFSKKCSERWKTMSGKEKSK	0.206643	0.203514	0.20989	0.567061	___1		O15347	44	106.38
O15347	HMGB3	High mobility group protein B3	K	145	MWNNLNDSEKQPYITKAAKLKEKYEKDVADY	0.182057	0.0492126	0.23842	0.999828	___1		O15347	145	89.698
O15350	TP73	Tumor protein p73	K	627	FGFDLPDCKARKQPIKEEFTEAEIH______	0.0347792	-0.260135	0.32964	1	___1		O15350	627	127.4
O15355	PPM1G	Protein phosphatase 1G	K	104	KLQKALEDAFLAIDAKLTTEEVIKELAQIAG	0.118493	0.0862402	0.15082	0.999923	___1		O15355	104	147.53
O15355	PPM1G	Protein phosphatase 1G	K	112	AFLAIDAKLTTEEVIKELAQIAGRPTEDEDE	-0.0736969	-0.0443747	-0.102434	1	___1		O15355	112	272.24
O15355	PPM1G	Protein phosphatase 1G	K	358	VANAGDSRCVVSEAGKALDMSYDHKPEDEVE	0.0408223	-0.0646911	0.093425	1	___1		O15355	358	226.24
O15355	PPM1G	Protein phosphatase 1G	K	130	AQIAGRPTEDEDEKEKVADEDDVDNEEAALL	0.0601858	0.0805212	0.0396999	1	___1		O15355	130	319.96
O15355	PPM1G	Protein phosphatase 1G	K	209	DSTRETPSQENGPTAKAYTGFSSNSERGTEA	-0.0250302	0.117296	-0.167345	1	___1		O15355	209	215.58
O15355	PPM1G	Protein phosphatase 1G	K	247	IPTGEAGPSCSSASDKLPRVAKSKFFEDSED	-0.24513	-0.274704	-0.215546	1	___1		O15355	247	274.3
O15355	PPM1G	Protein phosphatase 1G	K	92	DIIKDQKAYKEGKLQKALEDAFLAIDAKLTT	-0.302796	-0.0669864	-0.538597	1	___1		O15355	92	85.988
O15355	PPM1G	Protein phosphatase 1G	K	409	LNLSRAIGDHFYKRNKNLPPEEQMISALPDI	-0.403236	-0.321189	-0.526348	1	___1		O15355	409	103.1
O15371	EIF3D	Eukaryotic translation initiation factor 3 subunit D	K	53	RLGKVADWTGATYQDKRYTNKYSSQFGGGSQ	0.19774	0.353549	0.629753	1	___1		O15371	53	226.29
O15372	EIF3H	Eukaryotic translation initiation factor 3 subunit H	K	189	MEVCKEKDFSPEALKKANITFEYMFEEVPIV	0.342896	0.0100636	0.675635	0.571244	___1		O15372	189	50.04
O15372	EIF3H	Eukaryotic translation initiation factor 3 subunit H	K	5	___________MASRKEGTGSTATSSSSTAG	-0.125557	-0.214491	-0.0505771	1	___1		O15372	5	486.7
O15372	EIF3H	Eukaryotic translation initiation factor 3 subunit H	K	227	NVLMWELEKKSAVADKHELLSLASSNHLGKN	0.294782	0.470615	-0.00557957	1	___1		O15372	227	144.5
O15392	BIRC5	Baculoviral IAP repeat-containing protein 5	K	103	SVKKQFEELTLGEFLKLDRERAKNKIAKETN	0.245009	0.29901	0.191057	1	___1		O15392	103	264.72
O15417	TNRC18	Trinucleotide repeat-containing gene 18 protein	K	1962	TPGARGPDPSSPDKAKLAVEKGRKARKLRGP	-0.111945	-0.109343	-0.114535	1	___1		O15417	1962	127.84
O15439	ABCC4	Multidrug resistance-associated protein 4	K	515	EKERYEKVIKACALKKDLQLLEDGDLTVIGD	-0.241953	-0.242704	-0.239515	1	___1		O15439	515	155.79
O15498	YKT6	Synaptobrevin homolog YKT6	K	141	HLSRYQNPREADPMTKVQAELDETKIILHNT	0.253384	0.144046	0.322736	1	___1		O15498	141	217.88
O15498	YKT6	Synaptobrevin homolog YKT6	K	150	EADPMTKVQAELDETKIILHNTMESLLERGE	0.360533	0.11929	0.409581	1	___1		O15498	150	227.19
O15498	YKT6	Synaptobrevin homolog YKT6	K	166	IILHNTMESLLERGEKLDDLVSKSEVLGTQS	0.100305	0.100305	0.0999011	1	___1		O15498	166	152.54
O15498	YKT6	Synaptobrevin homolog YKT6	K	173	ESLLERGEKLDDLVSKSEVLGTQSKAFYKTA	0.315566	0.277747	0.407951	1	___1		O15498	173	285.38
O15498	YKT6	Synaptobrevin homolog YKT6	K	182	LDDLVSKSEVLGTQSKAFYKTARKQNSCCAI	0.128953	0.144568	0.113567	0.999738	___1		O15498	182	118.37
O15511	ARPC5	Actin-related protein 2/3 complex subunit 5	K	93	IVLKVLISFKANDIEKAVQSLDKNGVDLLMK	0.0681893	0.0732718	0.0629506	1	___1		O15511	93	132.31
O15511	ARPC5	Actin-related protein 2/3 complex subunit 5	K	67	TAALQAALKNPPINTKSQAVKDRAGSIVLKV	-0.0328904	-0.0962675	-0.0328904	1	___1		O15511	67	183.22
O15511	ARPC5	Actin-related protein 2/3 complex subunit 5	K	3	_____________MSKNTVSSARFRKVDVDE	0.0558898	0.139862	-0.00355341	1	___1		O15511	3	103.82
O15539	RGS5	Regulator of G-protein signaling 5	K	114	DYKKIKSPAKMAEKAKQIYEEFIQTEAPKEV	-0.0445533	0.0875986	-0.128519	1	___1		O15539	114	248.67
O15539	RGS5	Regulator of G-protein signaling 5	K	127	KAKQIYEEFIQTEAPKEVNIDHFTKDITMKN	0.324811	0.315798	0.333767	0.99999	___1		O15539	127	216.44
O15539	RGS5	Regulator of G-protein signaling 5	K	141	PKEVNIDHFTKDITMKNLVEPSLSSFDMAQK	0.346078	0.471031	0.24123	1	___1		O15539	141	308.84
O15539	RGS5	Regulator of G-protein signaling 5	K	156	KNLVEPSLSSFDMAQKRIHALMEKDSLPRFV	-0.00147232	0.125387	-0.110293	1	___1		O15539	156	240.6
O15539	RGS5	Regulator of G-protein signaling 5	K	29	ERAKEIKIKLGILLQKPDSVGDLVIPYNEKP	0.168128	0.240986	0.15549	1	___1		O15539	29	160.92
O15539	RGS5	Regulator of G-protein signaling 5	K	43	QKPDSVGDLVIPYNEKPEKPAKTQKTSLDEA	0.0579701	0.0579701	-0.245061	0.973427	___1		O15539	43	139.12
O15539	RGS5	Regulator of G-protein signaling 5	K	181	SLPRFVRSEFYQELIK_______________	0.273814	0.313014	0.234624	1	___1		O15539	181	131.22
O15539	RGS5	Regulator of G-protein signaling 5	K	52	VIPYNEKPEKPAKTQKTSLDEALQWRDSLDK	0.259182	0.259182	0.204642	1	___1		O15539	52	218.15
O43143	DHX15	Pre-mRNA-splicing factor ATP-dependent RNA helicase DHX15	K	491	TRPGKCFRLYTEKAYKTEMQDNTYPEILRSN	0.160275	0.106616	0.214	1	___1		O43143	491	191.96
O43143	DHX15	Pre-mRNA-splicing factor ATP-dependent RNA helicase DHX15	K	18	KRHRLDLGEDYPSGKKRAGTDGKDRDRDRDR	-0.0619627	-0.119181	-0.00473979	0.588265	___1		O43143	18	92.247
O43143	DHX15	Pre-mRNA-splicing factor ATP-dependent RNA helicase DHX15	K	790	EAKRQLDRIIAKLQSKEYSQY__________	0.274172	0.270708	0.277628	1	___1		O43143	790	115.49
O43148	RNMT	mRNA cap guanine-N7 methyltransferase	K	208	QKKKRDITVLDLGCGKGGDLLKWKKGRINKL	0.256165	0.201258	0.311154	0.991614	___1		O43148	208	175.74
O43148	RNMT	mRNA cap guanine-N7 methyltransferase	K	139	QNKRKIALEDVPEKQKNLEEGHSSTVAAHYN	0.486869	0.0976109	0.876094	1	___1		O43148	139	283.98
O43148	RNMT	mRNA cap guanine-N7 methyltransferase	K	428	KRMQALEPYPANESSKLVSEKVDDYEHAAKY	0.0489337	0.00201835	0.095722	0.997465	___1		O43148	428	126.4
O43164	PJA2	E3 ubiquitin-protein ligase Praja-2	K	320	NHGSSPEQVVRPKVRKLISSSQVDQETGFNR	0.0210533	0.015783	0.0210533	1	___1		O43164	320	391.61
O43175	PHGDH	D-3-phosphoglycerate dehydrogenase	K	384	CLSPAVIVGLLKEASKQADVNLVNAKLLVKE	0.368936	0.368936	0.375067	1	___1		O43175	384	294.4
O43175	PHGDH	D-3-phosphoglycerate dehydrogenase	K	394	LKEASKQADVNLVNAKLLVKEAGLNVTTSHS	0.428571	0.459222	0.397803	0.999852	___1		O43175	394	135.66
O43175	PHGDH	D-3-phosphoglycerate dehydrogenase	K	21	LRKVLISDSLDPCCRKILQDGGLQVVEKQNL	0.0360461	0.0100636	0.168257	1	___1		O43175	21	198.32
O43175	PHGDH	D-3-phosphoglycerate dehydrogenase	K	38	LQDGGLQVVEKQNLSKEELIAELQDCEGLIV	0.77543	0.579083	0.28155	1	___1		O43175	38	223.86
O43175	PHGDH	D-3-phosphoglycerate dehydrogenase	K	58	AELQDCEGLIVRSATKVTADVINAAEKLQVV	0.0507454	-0.0527303	0.154194	1	___1		O43175	58	206.46
O43237	DYNC1LI2	Cytoplasmic dynein 1 light intermediate chain 2	K	440	SEGVLASFFNSLLSKKTGSPGSPGAGGVQST	0.253989	0.274411	0.168128	1	___1		O43237	440	279.44
O43237	DYNC1LI2	Cytoplasmic dynein 1 light intermediate chain 2	K	462	PGAGGVQSTAKKSGQKTVLSNVQEELDRMTR	0.0754641	0.0339339	0.117163	1	___1		O43237	462	166.62
O43237	DYNC1LI2	Cytoplasmic dynein 1 light intermediate chain 2	K	458	SPGSPGAGGVQSTAKKSGQKTVLSNVQEELD	0.0127832	0.015783	0.0097772	0.582976	___1		O43237	458	160.43
O43242	PSMD3	26S proteasome non-ATPase regulatory subunit 3	K	38	EQEPPPPPAPQDVEMKEEAATGGGSTGEADG	-0.626001	-0.652221	-0.48221	1	___1		O43242	38	172.92
O43242	PSMD3	26S proteasome non-ATPase regulatory subunit 3	K	54	EEAATGGGSTGEADGKTAAAAAEHSQRELDT	-0.159589	-0.185294	-0.130776	1	___1		O43242	54	250.71
O43242	PSMD3	26S proteasome non-ATPase regulatory subunit 3	K	455	KAIRDGVIEASINHEKGYVQSKEMIDIYSTR	0.120219	0.141433	0.120219	0.999997	___1		O43242	455	156.22
O43242	PSMD3	26S proteasome non-ATPase regulatory subunit 3	K	76	EHSQRELDTVTLEDIKEHVKQLEKAVSGKEP	0.108892	0.0893625	0.13829	0.99705	___1		O43242	76	155.28
O43242	PSMD3	26S proteasome non-ATPase regulatory subunit 3	K	440	KLQLDSPEDAEFIVAKAIRDGVIEASINHEK	0.237686	0.156138	0.319155	1	___1		O43242	440	144.68
O43251	RBFOX2;RBFOX1	RNA binding protein fox-1 homolog 2;RNA binding protein fox-1 homolog 1	K	179	FVTFENSADADRAREKLHGTVVEGRKIEVNN	-0.0559062	-0.0630775	0.28629	1	___1		O43251;Q9NWB1	179;175	191.53
O43252	PAPSS1	Bifunctional 3'-phosphoadenosine 5'-phosphosulfate synthase 1;Sulfate adenylyltransferase;Adenylyl-sulfate kinase	K	183	RDVKGLYKKARAGEIKGFTGIDSEYEKPEAP	-0.292811	-0.275105	-0.396251	1	___1		O43252	183	296.29
O43252	PAPSS1	Bifunctional 3'-phosphoadenosine 5'-phosphosulfate synthase 1;Sulfate adenylyltransferase;Adenylyl-sulfate kinase	K	10	______MEIPGSLCKKVKLSNNAQNWGMQRA	-0.119307	-0.0863388	-0.152276	0.604653	___1		O43252	10	85.676
O43255	SIAH2	E3 ubiquitin-protein ligase SIAH2	K	13	___MSRPSSTGPSANKPCSKQPPPQPQHTPS	-0.0132615	-0.0120534	-0.0144705	0.999907	___1		O43255	13	157.37
O43257	ZNHIT1	Zinc finger HIT domain-containing protein 1	K	53	DNFQDDPHAGLPQLGKRLPQFDDDADTGKKK	-0.0642235	-0.0642235	-0.169939	1	___1		O43257	53	208.92
O43264	ZW10	Centromere/kinetochore protein zw10 homolog	K	444	SKINVPELPTPDEDNKLEVQKVSNTQYHEVM	-0.0414914	-0.0226541	-0.0603522	0.980303	___1		O43264	444	73.688
O43264	ZW10	Centromere/kinetochore protein zw10 homolog	K	484	QHSFSLPTCRISESVKKLMELAYQTLLEATT	0.0490731	0.137635	0.0490731	0.9903	___1		O43264	484	97.071
O43290	SART1	U4/U6.U5 tri-snRNP-associated protein 1	K	666	LETTVQKVARVKAPNKSLPSAVYCIEDKMAI	-0.0268957	-0.123685	0.0698396	1	___1		O43290	666	122.08
O43290	SART1	U4/U6.U5 tri-snRNP-associated protein 1	K	678	APNKSLPSAVYCIEDKMAIDDKYSRREEYRG	0.113567	0.106482	0.12075	0.999942	___1		O43290	678	116.82
O43290	SART1	U4/U6.U5 tri-snRNP-associated protein 1	K	297	LQEEEDVLVNVNLVDKERAEKNVELRKKKPD	0.70832	-0.101227	1.51778	1	___1		O43290	297	55.453
O43290	SART1	U4/U6.U5 tri-snRNP-associated protein 1	K	309	LVDKERAEKNVELRKKKPDYLPYAEDESVDD	-0.0609992	-0.0136983	-0.0609992	0.895766	___1		O43290	309	226.29
O43290	SART1	U4/U6.U5 tri-snRNP-associated protein 1	K	310	VDKERAEKNVELRKKKPDYLPYAEDESVDDL	-0.00093804	-0.0136983	-0.0441665	0.5	___1		O43290	310	226.29
O43290	SART1	U4/U6.U5 tri-snRNP-associated protein 1	K	757	KTERRMKKLDEEALLKKMSSSDTPLGTVALL	0.142348	0.0861043	0.198745	0.921166	___1		O43290	757	113.47
O43290	SART1	U4/U6.U5 tri-snRNP-associated protein 1	K	109	KREKRDDGYEAAASSKTSSGDASSLSIEETN	0.192699	0.225275	0.160017	1	___1		O43290	109	191.51
O43303	CCP110	Centriolar coiled-coil protein of 110 kDa	K	597	EKVKRRLDLDIDGLQKENCPYVITSGITEQE	-0.150033	-0.331046	0.0309717	1	___1		O43303	597	169.91
O43303	CCP110	Centriolar coiled-coil protein of 110 kDa	K	543	ASMLEKNCSLQTELNKSYDVKNPSPLLMQNQ	0.126709	0.115965	0.137504	0.99967	___1		O43303	543	149.3
O43303	CCP110	Centriolar coiled-coil protein of 110 kDa	K	917	DKMKSPRVALSAATQKSLDRKKYMKAAEMGM	-0.303383	-0.37647	-0.146196	1	___1		O43303	917	209.85
O43306	ADCY6	Adenylate cyclase type 6	K	934	TARLDFLWKLQATGEKEEMEELQAYNRRLLH	0.038998	-0.0427986	0.038998	1	___1		O43306	934	128.26
O43310	CTIF	CBP80/20-dependent translation initiation factor	K	149	KQPLPHIDREGCGKGKLEDGDGINLNDIEKV	-0.124959	-0.197153	-0.0527453	1	___1		O43310	149	86.005
O43324	EEF1E1;EEF1E1-BLOC1S5	Eukaryotic translation elongation factor 1 epsilon-1	K	12	____MAAAAELSLLEKSLGLSKGNKYSAQGE	0.100978	0.051024	0.15082	0.999962	___1		O43324;C9J1V9	12;12	251.3
Q96DH6	MSI1;MSI2	RNA-binding protein Musashi homolog 1;RNA-binding protein Musashi homolog 2	K	104	KTIDPKVAFPRRAQPKMVTRTKKIFVGGLSA;KTIDPKVAFPRRAQPKMVTRTKKIFVGGLSV	-0.0672131	0.0353423	0.16723	1	___1		O43347;Q96DH6	103;104	137.14
O43390	HNRNPR;SYNCRIP	Heterogeneous nuclear ribonucleoprotein R;Heterogeneous nuclear ribonucleoprotein Q	K	584	VGGKRKADGYNQPDSKRRQTNNQNWGSQPIA;VGGKRKADGYNQPDSKRRQTNNQQNWGSQPI	0.054779	-0.0396069	0.153416	1	___1		O43390;O60506	584;576	187.5
O43390	HNRNPR	Heterogeneous nuclear ribonucleoprotein R	K	224	AFITFCGKEAAQEAVKLCDSYEIRPGKHLGV	-0.111305	-0.0410163	-0.0534937	1	___1		O43390	224	209.73
O43390	HNRNPR	Heterogeneous nuclear ribonucleoprotein R	K	31	EEPMDTSSVTHTEHYKTLIEAGLPQKVAERL	0.652693	0.810813	0.494569	0.999999	___1		O43390	31	155.56
O43390	HNRNPR	Heterogeneous nuclear ribonucleoprotein R	K	410	NGKEIEGEEIEIVLAKPPDKKRKERQAARQA	-0.0142082	-0.0333185	-0.0142082	0.779631	___1		O43390	410	108.14
O43390	HNRNPR	Heterogeneous nuclear ribonucleoprotein R	K	359	FVRNLATTVTEEILEKSFSEFGKLERVKKLK	0.11836	0.11836	-0.024047	0.999994	___1		O43390	359	350.88
O43390	HNRNPR	Heterogeneous nuclear ribonucleoprotein R	K	366	TVTEEILEKSFSEFGKLERVKKLKDYAFVHF	0.160017	0.158596	0.161436	1	___1		O43390	366	154.56
O43390	HNRNPR	Heterogeneous nuclear ribonucleoprotein R	K	259	ANNRLFVGSIPKNKTKENILEEFSKVTEGLV	0.0962619	0.0611541	0.0962619	1	___1		O43390	259	109.6
O43395	PRPF3	U4/U6 small nuclear ribonucleoprotein Prp3	K	139	EVIPGPPSESPGMLTKLQIKQMMEAATRQIE	-0.0110209	-0.0117334	-0.0110209	0.991661	___1		O43395	139	176.14
O43396	TXNL1	Thioredoxin-like protein 1	K	102	RIDQYQGADAVGLEEKIKQHLENDPGSNEDT	-0.224621	-0.305396	-0.170086	0.997197	___1		O43396	102	209.83
O43396	TXNL1	Thioredoxin-like protein 1	K	104	DQYQGADAVGLEEKIKQHLENDPGSNEDTDI	-0.0855579	-0.0511749	-0.119934	1	___1		O43396	104	219.87
O43396	TXNL1	Thioredoxin-like protein 1	K	121	HLENDPGSNEDTDIPKGYMDLMPFINKAGCE	0.016639	0.0844725	-0.0510852	1	___1		O43396	121	191.44
O43396	TXNL1	Thioredoxin-like protein 1	K	181	LITVAFNQPVKLYSMKFQGPDNGQGPKYVKI	-0.391248	-0.370807	-0.411675	1	___1		O43396	181	101.42
O43396	TXNL1	Thioredoxin-like protein 1	K	5	___________MVGVKPVGSDPDFQPELSGA	-0.271757	-0.392857	-0.205547	1	___1		O43396	5	132.65
O43399	TPD52L2	Tumor protein D54	K	55	GLTEAEEEELRAELTKVEEEIVTLRQVLAAK	-0.609552	-0.585518	-0.564243	1	___1		O43399	55	207.86
O43399	TPD52L2	Tumor protein D54	K	198	ENGSDNLPSSAGSGDKPLSDPAPF_______	-0.368011	-0.281228	-0.517276	1	___1		O43399	198	139.19
O43399	TPD52L2	Tumor protein D54	K	128	LGEWNEKVTQSDLYKKTQETLSQAGQKTSAA	-0.363586	-0.592767	-0.13443	1	___1		O43399	128	254.53
O43399	TPD52L2	Tumor protein D54	K	15	_MDSAGQDINLNSPNKGLLSDSMTDVPVDTG	-0.03552	0.0576928	-0.112412	1	___1		O43399	15	233.44
O43399	TPD52L2	Tumor protein D54	K	70	KVEEEIVTLRQVLAAKERHCGELKRRLGLST	0.6219	0.900722	0.343124	1	___1		O43399	70	81.296
O43427	FIBP	Acidic fibroblast growth factor intracellular-binding protein	K	245	DMDLDKEFLQDLKELKVLVADKDLLDLHKSL	0.645148	0.555718	0.734655	0.99999	___1		O43427	245	61.56
O43439	CBFA2T2	Protein CBFA2T2	K	466	QAMSEVQKAVAEAEQKAFEVIATERARMEQT	0.257493	0.276794	0.238298	1	___1		O43439	466	121.19
O43439	CBFA2T2	Protein CBFA2T2	K	458	EAVNKVKIQAMSEVQKAVAEAEQKAFEVIAT	0.337654	0.128557	0.546956	0.999999	___1		O43439	458	125.45
O43439	CBFA2T2	Protein CBFA2T2	K	398	LNYWKRRYNENTELRKTGTELVSRQHSPGSA	0.270469	0.29337	0.247563	1	___1		O43439	398	133.23
O43447	PPIH	Peptidyl-prolyl cis-trans isomerase H	K	101	GVASIYRGPFADENFKLRHSAPGLLSMANSG	0.16877	0.375179	0.16877	1	___1		O43447	101	183.65
O43447	PPIH	Peptidyl-prolyl cis-trans isomerase H	K	38	EVGRMKIELFADVVPKTAENFRQFCTGEFRK	-0.239277	0.417488	-0.896093	1	___1		O43447	38	64.52
O43462	MBTPS2	Membrane-bound transcription factor site-2 protease	K	363	RNNFNKRLHTCLPARKAVEATQVCRTNKDCK	-0.101165	-0.205696	0.00331442	1	___1		O43462	363	161.17
O43504	LAMTOR5	Ragulator complex protein LAMTOR5	K	14	__MEATLEQHLEDTMKNPSIVGVLCTDSQGL	0.497536	0.435949	0.823912	1	___1		O43504	14	410.38
O43567	RNF13	E3 ubiquitin-protein ligase RNF13	K	233	LRKDQLKKLPVHKFKKGDEYDVCAICLDEYE	-0.260515	-0.28037	-0.197302	1	___1		O43567	233	157.14
O43583	DENR	Density-regulated protein	K	198	PEVDDDSIEDLGEVKK_______________	0.116631	0.226632	0.0583859	0.552151	___1		O43583	198	76.82
O43633	CHMP2A	Charged multivesicular body protein 2a	K	94	MRANIQAVSLKIQTLKSNNSMAQAMKGVTKA	0.136323	-0.0710574	0.144438	1	___1		O43633	94	131.53
O43633	CHMP2A	Charged multivesicular body protein 2a	K	197	LPSTGGSLSVAAGGKKAEAAASALADADADL	0.0204844	0.0271541	-0.0280133	1	___1		O43633	197	126.26
O43633	CHMP2A	Charged multivesicular body protein 2a	K	42	RELDRERQKLETQEKKIIADIKKMAKQGQMD	0.162726	0.208268	0.117163	1	___1		O43633	42	107.9
O43633	CHMP2A	Charged multivesicular body protein 2a	K	52	ETQEKKIIADIKKMAKQGQMDAVRIMAKDLV	0.0697022	0.0963968	0.0606008	1	___1		O43633	52	168.83
O43660	PLRG1	Pleiotropic regulator 1	K	505	REDDTATEETHPVSWKPEIIKRKRF______	0.306962	0.566864	0.0893625	0.970093	___1		O43660	505	125.28
O43663	PRC1	Protein regulator of cytokinesis 1	K	62	IKELLDMMIAEEESLKERLIKSISVCQKELN	0.0460021	0.0328061	0.102994	1	___1		O43663	62	153.38
O43663	PRC1	Protein regulator of cytokinesis 1	K	484	RTPSKRRGLAPNTPGKARKLNTTTMSNATAN	0.254957	0.254957	0.605684	1	___1		O43663	484	133.86
O43663	PRC1	Protein regulator of cytokinesis 1	K	524	TVYHSPVSRLPPSGSKPVAASTCSGKKTPRT	0.0274371	0.0241777	0.0306892	1	___1		O43663	524	100.04
O43670	ZNF207	BUB3-interacting and GLEBS motif-containing protein ZNF207	K	24	LKPWCWYCNRDFDDEKILIQHQKAKHFKCHI	0.272501	0.169155	0.375735	0.999722	___1		O43670	24	45.334
O43670	ZNF207	BUB3-interacting and GLEBS motif-containing protein ZNF207	K	100	IPEKDMDERRRLLEQKTQESQKKKQQDDSDE	0.146525	0.359746	0.11929	0.999999	___1		O43670	100	128.51
O43670	ZNF207	BUB3-interacting and GLEBS motif-containing protein ZNF207	K	350	TTNSTAAKPAASITSKPATLTTTSATSKLIH	0.20389	0.355918	0.0518593	1	___1		O43670	350	202.39
O43683	BUB1	Mitotic checkpoint serine/threonine-protein kinase BUB1	K	203	NQGSELSGVISSACDKESNMERRVITISKSE	0.0264459	0.0264459	-0.0164391	1	___1		O43683	203	229.15
O43683	BUB1	Mitotic checkpoint serine/threonine-protein kinase BUB1	K	279	KHEQWVNEDRHYMKRKEANAFEEQLLKQKMD	0.0326651	0.224164	-0.158929	1	___1		O43683	279	116.19
O43684	BUB3	Mitotic checkpoint protein BUB3	K	217	RVAVEYLDPSPEVQKKKYAFKCHRLKENNIE	-0.0737576	-0.139204	-0.00831944	0.574677	___1		O43684	217	112.42
O43707	ACTN4;ACTN1;ACTN3;ACTN2	Alpha-actinin-4;Alpha-actinin-1;Alpha-actinin-3;Alpha-actinin-2	K	50	EDDWDRDLLLDPAWEKQQRKTFTAWCNSHLR;EEDWDRDLLLDPAWEKQQRKTFTAWCNSHLR;EEEWDRDLLLDPAWEKQQRKTFTAWCNSHLR	0.0415233	0.0415233	0.13606	1	___1		O43707;P12814;Q08043;P35609	50;31;45;38	152.62
O43707	ACTN4	Alpha-actinin-4	K	592	LPDADREREAILAIHKEAQRIAESNHIKLSG	0.35321	0.453965	0.252416	1	___1		O43707	592	91.858
O43707	ACTN4	Alpha-actinin-4	K	217	IHRHRPELIEYDKLRKDDPVTNLNNAFEVAE	-0.0173148	-0.220564	0.185993	0.999959	___1		O43707	217	53.773
O43715	TRIAP1	TP53-regulated inhibitor of apoptosis 1	K	42	FLKGDSSGDPCTDLFKRYQQCVQKAIKEKEI	-0.211849	-0.161863	-0.261829	1	___1		O43715	42	85.457
O43719	HTATSF1	HIV Tat-specific factor 1	K	56	LGQQPTDTPYEWDLDKKAWFPKITEDFIATY	-0.0638615	-0.0472191	-0.0804845	0.867164	___1		O43719	56	227.41
O43719	HTATSF1	HIV Tat-specific factor 1	K	169	SKFGIIMRDPQTEEFKVKLYKDNQGNLKGDG	-0.122083	-0.171596	0.326997	0.999739	___1		O43719	169	212.21
O43719	HTATSF1	HIV Tat-specific factor 1	K	199	GLCCYLKRESVELALKLLDEDEIRGYKLHVE	-0.182148	-0.159541	-0.225886	1	___1		O43719	199	126.42
O43719	HTATSF1	HIV Tat-specific factor 1	K	221	IRGYKLHVEVAKFQLKGEYDASKKKKKCKDY	0.0673633	0.0824301	0.0673633	1	___1		O43719	221	132.32
O43719	HTATSF1	HIV Tat-specific factor 1	K	239	YDASKKKKKCKDYKKKLSMQQKQLDWRPERR	0.282499	-0.082301	0.647361	1	___1		O43719	239	152.47
O43765	SGTA	Small glutamine-rich tetratricopeptide repeat-containing protein alpha	K	137	PANAVYFCNRAAAYSKLGNYAGAVQDCERAI	-0.142321	-0.218716	0.000432815	1	___1		O43765	137	338.23
O43765	SGTA	Small glutamine-rich tetratricopeptide repeat-containing protein alpha	K	160	VQDCERAICIDPAYSKAYGRMGLALSSLNKH	-0.23489	-0.256166	-0.13481	1	___1		O43765	160	222.3
O43765	SGTA	Small glutamine-rich tetratricopeptide repeat-containing protein alpha	K	184	LSSLNKHVEAVAYYKKALELDPDNETYKSNL	-0.0981349	-0.0981349	-0.0914945	1	___1		O43765	184	300.78
O43765	SGTA	Small glutamine-rich tetratricopeptide repeat-containing protein alpha	K	200	ALELDPDNETYKSNLKIAELKLREAPSPTGG	0.075738	0.075738	0.0837921	1	___1		O43765	200	128
O43768	ENSA;ARPP19	Alpha-endosulfine;cAMP-regulated phosphoprotein 19	K	63	PGGSDFLMKRLQKGQKYFDSGDYNMAKAKMK;PGGSDFLRKRLQKGQKYFDSGDYNMAKAKMK	0.263275	0.256165	0.61438	1	___1		O43768;P56211	63;58	256.95
O43768	ENSA;ARPP19	Alpha-endosulfine;cAMP-regulated phosphoprotein 19	K	74	QKGQKYFDSGDYNMAKAKMKNKQLPSAGPDK;QKGQKYFDSGDYNMAKAKMKNKQLPTAAPDK	0.124593	0.124593	0.205643	0.981523	___1		O43768;P56211	74;69	151.1
O43768	ENSA	Alpha-endosulfine	K	89	KAKMKNKQLPSAGPDKNLVTGDHIPTPQDLP	-0.128566	-0.0666691	-0.190487	1	___1		O43768	89	166.22
O43768	ENSA	Alpha-endosulfine	K	24	NPAEETGEEKQDTQEKEGILPERAEEAKLKA	0.260748	0.263756	0.257735	1	___1		O43768	24	142.91
O43768	ENSA	Alpha-endosulfine	K	114	TPQDLPQRKSSLVTSKLAGGQVE________	0.0738203	0.147046	0.000432815	1	___1		O43768	114	138.89
O43776	NARS	Asparagine--tRNA ligase, cytoplasmic	K	50	TVGKEPFPTIYVDSQKENERWNVISKSQLKN	-0.0175047	0.017922	-0.0707393	1	___1		O43776	50	160.63
O43791	SPOP	Speckle-type POZ protein	K	279	PNLDKMADDLLAAADKYALERLKVMCEDALC	-0.178094	-0.284968	-0.13576	1	___1		O43791	279	94.544
O43791	SPOP	Speckle-type POZ protein	K	238	PVFSAMFEHEMEESKKNRVEINDVEPEVFKE	0.238909	0.490365	-0.0124463	0.578324	___1		O43791	238	155.1
O43795	MYO1B	Unconventional myosin-Ib	K	986	NKNPKYKKLKDAIEEKIIIAEVVNKINRANG	-0.2122	-0.240742	-0.0747297	1	___1		O43795	986	255.23
O43795	MYO1B	Unconventional myosin-Ib	K	935	LWRCKKYRDQFTDQQKLIYEEKLEASELFKD	0.0723116	-0.0395328	0.0723116	0.999995	___1		O43795	935	106.19
O43795	MYO1B	Unconventional myosin-Ib	K	1116	FRQDKVCVKFIQGNQKNGSVPTCKRKNNRLL	0.162726	0.179129	0.162726	1	___1		O43795	1116	247.29
O43795	MYO1B	Unconventional myosin-Ib	K	951	LIYEEKLEASELFKDKKALYPSSVGQPFQGA	0.183328	0.276556	0.0901759	0.609485	___1		O43795	951	70.977
O43805	SSNA1	Sjoegren syndrome nuclear autoantigen 1	K	105	QTLLSVLKREAGNLTKATAPDQKSSGGRDS_	0.0809305	0.137766	0.0241777	1	___1		O43805	105	97.291
O43809	NUDT21	Cleavage and polyadenylation specificity factor subunit 5	K	192	VQLQEKALFAVPKNYKLVAAPLFELYDNAPG	0.536252	0.536252	0.0885487	0.837438	___1		O43809	192	92.925
O43809	NUDT21	Cleavage and polyadenylation specificity factor subunit 5	K	56	PLTNYTFGTKEPLYEKDSSVAARFQRMREEF	0.17479	-0.0371771	0.186881	1	___1		O43809	56	170.89
O43809	NUDT21	Cleavage and polyadenylation specificity factor subunit 5	K	23	RSQTGWPRGVTQFGNKYIQQTKPLTLERTIN	0.309409	0.218719	0.309409	1	___1		O43809	23	306.66
O43813	LANCL1	LanC-like protein 1	K	15	_MAQRAFPNPYADYNKSLAEGYFDAAGRLTP	0.141564	-0.116974	0.399991	1	___1		O43813	15	130.71
O43815	STRN	Striatin	K	221	VNGTEAEVKETAMIAKSELTDSASVLDNFKF	0.489954	0.603502	0.376401	1	___1		O43815	221	164.59
O43920	NDUFS5	NADH dehydrogenase [ubiquinone] iron-sulfur protein 5	K	57	ECAHGIGYTRAEKECKIEYDDFVECLLRQKT	0.124461	0.148348	0.100709	1	___1		O43920	57	151.9
O43924	PDE6D	Retinal rod rhodopsin-sensitive cGMP 3',5'-cyclic phosphodiesterase subunit delta	K	29	GFKLNWMNLRDAETGKILWQGTEDLSVPGVE	0.0794293	0.0593554	0.105008	1	___1		O43924	29	244.85
O60216	RAD21	Double-strand-break repair protein rad21 homolog	K	50	CNLESSVESIISPKVKMALRTSGHLLLGVVR	0.158854	0.158854	-0.0310909	0.763532	___1		O60216	50	132.01
O60216	RAD21	Double-strand-break repair protein rad21 homolog	K	72	GHLLLGVVRIYHRKAKYLLADCNEAFIKIKM	0.138028	0.108625	0.241962	1	___1		O60216	72	142.85
O60216	RAD21	Double-strand-break repair protein rad21 homolog	K	371	PTKKLMMWKETGGVEKLFSLPAQPLWNNRLL	-0.330774	-0.0613604	-0.600205	1	___1		O60216	371	150.45
O60216	RAD21	Double-strand-break repair protein rad21 homolog	K	418	KRRKGGEADNLDEFLKEFENPEVPREDQQQQ	-0.174833	-0.0954504	-0.27228	1	___1		O60216	418	173.56
O60216	RAD21	Double-strand-break repair protein rad21 homolog	K	216	NLNEKINHLEYEDQYKDDNFGEGNDGGILDD	0.059909	-0.14543	0.265197	0.999999	___1		O60216	216	93.446
O60216	RAD21	Double-strand-break repair protein rad21 homolog	K	406	RCLTPLVPEDLRKRRKGGEADNLDEFLKEFE	0.0423642	-0.00255586	0.0775164	1	___1		O60216	406	190.1
O60216	RAD21	Double-strand-break repair protein rad21 homolog	K	323	PIDITVKETKAKRKRKLIVDSVKELDSKTIR	-0.0484421	0.162339	-0.259167	1	___1		O60216	323	157.91
O60216	RAD21	Double-strand-break repair protein rad21 homolog	K	330	ETKAKRKRKLIVDSVKELDSKTIRAQLSDYS	0.100978	-0.0557562	0.244156	0.999949	___1		O60216	330	115.57
O60220	TIMM8A	Mitochondrial import inner membrane translocase subunit Tim8 A	K	88	TSQFILNRLEQTQKSKPVFSESLSD______	0.175045	0.117163	0.225152	1	___1		O60220	88	147.2
O60232	SSSCA1	Sjoegren syndrome/scleroderma autoantigen 1	K	82	KIYCVACQELDSDVDKDNPALNAQAALSQAR	-0.199984	-0.227895	-0.128219	1	___1		O60232	82	303.02
O60232	SSSCA1	Sjoegren syndrome/scleroderma autoantigen 1	K	67	TCADCGTILLQDKQRKIYCVACQELDSDVDK	0.217479	0.0832474	0.220454	1	___1		O60232	67	150.39
O60232	SSSCA1	Sjoegren syndrome/scleroderma autoantigen 1	K	133	PVPRPEHCEGAAAGLKAAQGPPAPAVPPNTD	-0.262434	-0.26285	-0.262002	1	___1		O60232	133	225.96
Q12983	BNIP3L;BNIP3	BCL2/adenovirus E1B 19 kDa protein-interacting protein 3-like;BCL2/adenovirus E1B 19 kDa protein-interacting protein 3	K	153	KRSVSLSMRKSGAMKKGGIFSAEFLKVFIPS;KRTATLSMRNTSVMKKGGIFSAEFLKVFLPS	0.299127	0.567837	0.0305479	1	___1		O60238;Q12983	177;153	92.866
O60262	GNG7	Guanine nucleotide-binding protein G(I)/G(S)/G(O) subunit gamma-7	K	30	EQLRIEAGIERIKVSKAASDLMSYCEQHARN	-0.115879	-0.111134	-0.116457	1	___1		O60262	30	151.04
O60264	SMARCA5	SWI/SNF-related matrix-associated actin-dependent regulator of chromatin subfamily A member 5	K	440	TRILMKDIDILNSAGKMDKMRLLNILMQLRK	0.0920721	0.072586	0.151599	0.982892	___1		O60264	440	173.71
O60264	SMARCA5	SWI/SNF-related matrix-associated actin-dependent regulator of chromatin subfamily A member 5	K	71	AEMEEIFDDASPGKQKEIQEPDPTYEEKMQT	0.0340749	0.132511	-0.0642687	1	___1		O60264	71	306.08
O60264	SMARCA5	SWI/SNF-related matrix-associated actin-dependent regulator of chromatin subfamily A member 5	K	814	KVPRNPELPNAAQAQKEEQLKIDEAESLNDE	0.0230425	-0.0497556	0.0958569	0.998979	___1		O60264	814	234.04
O60264	SMARCA5	SWI/SNF-related matrix-associated actin-dependent regulator of chromatin subfamily A member 5	K	160	RTEQEEDEELLTESSKATNVCTRFEDSPSYV	-0.0952038	-0.209779	-0.00942268	1	___1		O60264	160	226.51
O60271	SPAG9	C-Jun-amino-terminal kinase-interacting protein 4	K	233	PDAQKGGETPGSEQWKFQELSQPRSHTSLKV	-0.0824384	-0.118257	0.0581087	1	___1		O60271	233	163.35
O60271	SPAG9	C-Jun-amino-terminal kinase-interacting protein 4	K	355	EVQAIIESTPELDMDKDLSGYKGSSTPTKGI	0.169412	0.184344	0.154324	0.997467	___1		O60271	355	176.54
O60271	SPAG9	C-Jun-amino-terminal kinase-interacting protein 4	K	605	KKRSSTLSQLPGDKSKAFDFLSEETEASLAS	0.066537	-0.19479	0.191563	1	___1		O60271	605	124.77
O60281	ZNF292	Zinc finger protein 292	K	2478	RTTATVSQKEVEKNEKDEMDELTELFITKLI	0.206518	0.284633	0.128557	1	___1		O60281	2478	110.04
O60282	KIF5C	Kinesin heavy chain isoform 5C	K	10	______MADPAECSIKVMCRFRPLNEAEILR	0.124196	0.186374	0.0619835	1	___1		O60282	10	166.93
O60282	KIF5C;KIF5A	Kinesin heavy chain isoform 5C;Kinesin heavy chain isoform 5A	K	485	LSHLQSENDAAKDEVKEVLQALEELAVNYDQ;LTRLQIENEAAKDEVKEVLQALEELAVNYDQ	-0.248382	0.0563061	-0.553151	1	___1		O60282;Q12840	485;485	147.25
O60282	KIF5C	Kinesin heavy chain isoform 5C	K	501	EVLQALEELAVNYDQKSQEVEDKTRANEQLT	0.281787	0.121148	0.343578	0.999989	___1		O60282	501	282.86
O60282	KIF5C	Kinesin heavy chain isoform 5C	K	785	LLLLNDKREQAREDLKGLEETVSRELQTLHN	0.198871	0.198871	0.192825	1	___1		O60282	785	96.745
O60282	KIF5C	Kinesin heavy chain isoform 5C	K	416	NIAPVVAGISTEEKEKYDEEISSLYRQLDDK	-0.341226	-0.318596	-0.446482	1	___1		O60282	416	173.64
O60282	KIF5C	Kinesin heavy chain isoform 5C	K	670	RQLEESQDSLSEELAKLRAQEKMHEVSFQDK	0.107688	-0.138061	0.0274371	1	___1		O60282	670	153.48
O60282	KIF5C	Kinesin heavy chain isoform 5C	K	653	AKIKSLTDYMQNMEQKRRQLEESQDSLSEEL	0.253747	0.276794	0.230695	1	___1		O60282	653	153.38
P33176	KIF5C;KIF5B;KIF5A	Kinesin heavy chain isoform 5C;Kinesin-1 heavy chain;Kinesin heavy chain isoform 5A	K	252	KVSKTGAEGAVLDEAKNINKSLSALGNVISA	0.0712136	-0.00233905	0.0712136	0.999404	___1		O60282;P33176;Q12840	253;252;253	383.63
P33176	KIF5C;KIF5B;KIF5A	Kinesin heavy chain isoform 5C;Kinesin-1 heavy chain;Kinesin heavy chain isoform 5A	K	240	GKLYLVDLAGSEKVSKTGAEGAVLDEAKNIN	0.0594937	0.116232	-0.00608656	1	___1		O60282;P33176;Q12840	241;240;241	206.66
O60291	MGRN1	E3 ubiquitin-protein ligase MGRN1	K	164	YSPKSPSLQSETVHYKRGVSQQFSLPSFKID	0.110898	0.183455	-0.0318724	1	___1		O60291	164	319.46
O60315	ZEB2	Zinc finger E-box-binding homeobox 2	K	624	EIKAVLQPHENIVPNKAGVFVDNKALLLSSV	0.248899	0.213129	0.284633	0.999884	___1		O60315	624	105.67
O60315	ZEB2	Zinc finger E-box-binding homeobox 2	K	391	GKPLSMSEQTGLLKIKTEPLDFNDYKVLMAT	0.659468	0.543595	0.77543	1	___1		O60315	391	99.844
O60341	KDM1A	Lysine-specific histone demethylase 1A	K	432	QLQEKHVKDEQIEHWKKIVKTQEELKELLNK	-0.197815	-0.17106	-0.22457	0.962635	___1		O60341	432	100.25
O60341	KDM1A	Lysine-specific histone demethylase 1A	K	481	SEVKPPRDITAEFLVKSKHRDLTALCKEYDE	0.00158601	-0.0582326	0.0117819	0.996371	___1		O60341	481	196.52
O60341	KDM1A	Lysine-specific histone demethylase 1A	K	492	EFLVKSKHRDLTALCKEYDELAETQGKLEEK	0.192573	0.307428	0.0776532	1	___1		O60341	492	138.66
O60341	KDM1A	Lysine-specific histone demethylase 1A	K	424	GQALEVVIQLQEKHVKDEQIEHWKKIVKTQE	0.063641	0.00273846	0.063641	1	___1		O60341	424	174.23
O60341	KDM1A	Lysine-specific histone demethylase 1A	K	456	LKELLNKMVNLKEKIKELHQQYKEASEVKPP	0.112366	-0.0461463	0.270828	1	___1		O60341	456	77.379
O60341	KDM1A	Lysine-specific histone demethylase 1A	K	359	VVSKQVNMELAKIKQKCPLYEANGQAVPKEK	-0.0428135	-0.130586	0.0450235	1	___1		O60341	359	110.25
O60341	KDM1A	Lysine-specific histone demethylase 1A	K	355	NPMAVVSKQVNMELAKIKQKCPLYEANGQAV	0.171463	0.269751	-0.0389843	0.998724	___1		O60341	355	120.99
O60341	KDM1A	Lysine-specific histone demethylase 1A	K	442	QIEHWKKIVKTQEELKELLNKMVNLKEKIKE	-0.0202088	-0.0268369	0.205518	0.999997	___1		O60341	442	139.64
O60427	FADS1	Fatty acid desaturase 1	K	255	ALGKILSVELGKQKKKYMPYNHQHKYFFLIG	0.223546	0.223546	0.201258	0.999979	___1		O60427	255	50.353
O60437	PPL	Periplakin	K	1741	QSGRLTPAQYDRYVNKDMSIQELAVLVSGQK	-0.0521768	0.09815	-0.111368	1	___1		O60437	1741	38.634
O60488	ACSL4	Long-chain-fatty-acid--CoA ligase 4	K	702	DAFKLKRKELRNHYLKDIERMYGGK______	-0.573317	-0.780909	-0.365704	1	___1		O60488	702	78.939
O60499	STX10	Syntaxin-10	K	126	AVAFLERNNREILAGKPAAQKSPSDLLDASA	-0.0691642	-0.0909258	0.377402	1	___1		O60499	126	150.24
O60502	MGEA5	Protein O-GlcNAcase	K	478	EPMDMVVEKQEETDHKNDNQILSEIVEAKMA	-0.0454315	-0.197335	0.106482	1	___1		O60502	478	113.17
O60506	SYNCRIP	Heterogeneous nuclear ribonucleoprotein Q	K	363	TVTEEILEKAFSQFGKLERVKKLKDYAFIHF	0.171207	0.0258793	0.248292	1	___1		O60506	363	175.91
O60506	SYNCRIP	Heterogeneous nuclear ribonucleoprotein Q	K	407	NGKDLEGENIEIVFAKPPDQKRKERKAQRQA	-0.0262491	-0.1005	0.0479571	0.746708	___1		O60506	407	64.331
O60506	SYNCRIP	Heterogeneous nuclear ribonucleoprotein Q	K	412	EGENIEIVFAKPPDQKRKERKAQRQAAKNQM	-0.0288078	-0.0425162	0.032242	0.99633	___1		O60506	412	100.21
O60506	SYNCRIP	Heterogeneous nuclear ribonucleoprotein Q	K	221	AFVTFCTKEAAQEAVKLYNNHEIRSGKHIGV	0.000288558	0.00288247	-0.0182935	1	___1		O60506	221	399.34
O60506	SYNCRIP	Heterogeneous nuclear ribonucleoprotein Q	K	265	IPKSKTKEQILEEFSKVTEGLTDVILYHQPD	0.122606	0.134484	0.122606	1	___1		O60506	265	259.8
O60506	SYNCRIP	Heterogeneous nuclear ribonucleoprotein Q	K	356	FVRNLANTVTEEILEKAFSQFGKLERVKKLK	0.110631	0.139862	0.081476	0.999996	___1		O60506	356	227.04
O60506	SYNCRIP	Heterogeneous nuclear ribonucleoprotein Q	K	336	EWADPIEDPDPEVMAKVKVLFVRNLANTVTE	-0.161427	-0.161427	0.0313951	0.956257	___1		O60506	336	182.72
O60506	SYNCRIP	Heterogeneous nuclear ribonucleoprotein Q	K	283	EGLTDVILYHQPDDKKKNRGFCFLEYEDHKT	0.125783	0.0963968	0.270828	0.559966	___1		O60506	283	166.76
O60506	SYNCRIP	Heterogeneous nuclear ribonucleoprotein Q	K	338	ADPIEDPDPEVMAKVKVLFVRNLANTVTEEI	0.0357646	0.0590784	0.00388999	0.651512	___1		O60506	338	215.42
O60524	NEMF	Nuclear export mediator factor NEMF	K	397	VKEAQAQGDPVASAIKELKLQTNHVTMLLRN	-0.258995	-0.161105	-0.356864	0.968586	___1		O60524	397	89.459
O60566	BUB1B	Mitotic checkpoint serine/threonine-protein kinase BUB1 beta	K	479	TGDQQEETMPTKETTKLQIASESQKIPGMTL	0.0852886	0.0576928	0.0893625	1	___1		O60566	479	205.56
O60566	BUB1B	Mitotic checkpoint serine/threonine-protein kinase BUB1 beta	K	629	AARFVSTPFHEIMSLKDLPSDPERLLPEEDL	0.192447	0.141694	-0.186328	1	___1		O60566	629	72.443
O60566	BUB1B	Mitotic checkpoint serine/threonine-protein kinase BUB1 beta	K	6	__________MAAVKKEGGALSEAMSLEGDE	0.124328	0.111165	0.137504	1	___1		O60566	6	131.59
O60566	BUB1B	Mitotic checkpoint serine/threonine-protein kinase BUB1 beta	K	210	QFQARVSRQTLLALEKEEEEEVFESSVPQRS	-0.0242231	-0.059029	0.0106367	1	___1		O60566	210	89.47
O60566	BUB1B	Mitotic checkpoint serine/threonine-protein kinase BUB1 beta	K	231	VFESSVPQRSTLAELKSKGKKTARAPIIRVG	-0.0748968	-0.00781167	-0.302813	0.973497	___1		O60566	231	114.89
O60610	DIAPH1	Protein diaphanous homolog 1	K	1239	KAGCAVTSLLASELTKDDAMAAVPAKVSKNS	-0.0519225	-0.065944	-0.0378878	0.999999	___1		O60610	1239	156.89
O60671	RAD1	Cell cycle checkpoint protein RAD1	K	46	LKAIHFREHATCFATKNGIKVTVENAKCVQA	0.333653	0.332737	0.580338	0.999939	___1		O60671	46	160.15
O60678	PRMT3	Protein arginine N-methyltransferase 3	K	396	AFWDDVYGFKMSCMKKAVIPEAVVEVLDPKT	-0.0146161	0.00518438	-0.0344411	0.999992	___1		O60678	396	50.831
O60684	KPNA6	Importin subunit alpha-7	K	9	_______METMASPGKDNYRMKSYKNNALNP	-0.17301	-0.158896	-0.187116	1	___1		O60684	9	149.96
O60716	CTNND1	Catenin delta-1	K	898	PDREEIQMSNMGSNTKSLDNNYSTPNERGDH	-0.111539	-0.125888	-0.0971932	1	___1		O60716	898	313.89
O60716	CTNND1	Catenin delta-1	K	25	ASILASVKEQEAQFEKLTRALEEERRHVSAQ	0.0654344	0.0213375	0.121679	1	___1		O60716	25	207.34
P41567	EIF1B;EIF1	Eukaryotic translation initiation factor 1b;Eukaryotic translation initiation factor 1	K	42	TEDYIHIRIQQRNGRKTLTTVQGIADDYDKK	0.0304067	0.0920721	-0.0192728	1	___1		O60739;P41567	42;42	341.27
O60763	USO1	General vesicular transport factor p115	K	791	SAIVSARDSEQVAELKQELATLKSQLNSQSV	-0.0284693	-0.0499646	-0.0284693	1	___1		O60763	791	154.46
O60763	USO1	General vesicular transport factor p115	K	710	QQHKDQYNLLKIQLGKDNQHQGSYSEGAQMN	0.141302	-0.106949	0.275603	1	___1		O60763	710	215.79
O60763	USO1	General vesicular transport factor p115	K	904	QTEKDKLELEITDSKKEQDDLLVLLADQDQK	0.0238941	-0.294756	0.342441	1	___1		O60763	904	98.507
O60784	TOM1	Target of Myb protein 1	K	385	ALTRGSSLADQRKEVKYEAPQATDGLAGALD	0.275961	0.342782	0.209017	1	___1		O60784	385	125.23
O60784	TOM1	Target of Myb protein 1	K	445	NDAEEPKGVTSEEFDKFLEERAKAADRLPNL	0.274172	0.267596	-0.0160159	1	___1		O60784	445	241.54
O60784	TOM1	Target of Myb protein 1	K	436	EQWLSTDVGNDAEEPKGVTSEEFDKFLEERA	0.000721115	0.166972	-0.165531	0.99962	___1		O60784	436	99.709
O60784	TOM1	Target of Myb protein 1	K	484	PGPPSGPAPRKKTQEKDDDMLFAL_______	0.217107	0.349592	0.0844725	1	___1		O60784	484	73.067
O60814	HIST1H2BK;H2BFS	Histone H2B type 1-K;Histone H2B type F-S	K	121	ELAKHAVSEGTKAVTKYTSAK__________	0.0254541	0.0263043	0.0246034	1	___1		O60814;P57053	121;121	185.72
Q5QNW6	HIST1H2BK;H2BFS;HIST1H2BB;HIST1H2BD;HIST1H2BC;HIST2H2BE;HIST2H2BF;HIST3H2BB;HIST1H2BN;HIST1H2BM;HIST1H2BL	Histone H2B type 1-K;Histone H2B type F-S;Histone H2B type 1-B;Histone H2B type 1-D;Histone H2B type 1-C/E/F/G/I;Histone H2B type 2-E;Histone H2B type 2-F;Histone H2B type 3-B;Histone H2B type 1-N;Histone H2B type 1-M;Histone H2B type 1-L	K	117	LLPGELAKHAVSEGTKAVTKYTSAK______;LLPGELAKHAVSEGTKAVTKYTSSK______	0.121148	0.125254	0.100574	1	___1		O60814;P57053;P33778;P58876;P62807;Q16778;Q5QNW6;Q8N257;Q99877;Q99879;Q99880	117;117;117;117;117;117;117;117;117;117;117	298.58
Q5QNW6	HIST1H2BK;H2BFS;HIST1H2BB;HIST1H2BD;HIST1H2BC;HIST2H2BE;HIST2H2BF;HIST3H2BB;HIST1H2BN;HIST1H2BM;HIST1H2BL	Histone H2B type 1-K;Histone H2B type F-S;Histone H2B type 1-B;Histone H2B type 1-D;Histone H2B type 1-C/E/F/G/I;Histone H2B type 2-E;Histone H2B type 2-F;Histone H2B type 3-B;Histone H2B type 1-N;Histone H2B type 1-M;Histone H2B type 1-L	K	109	EIQTAVRLLLPGELAKHAVSEGTKAVTKYTS;EVQTAVRLLLPGELAKHAVSEGTKAVTKYTS	0.125122	0.138683	0.0347792	1	___1		O60814;P57053;P33778;P58876;P62807;Q16778;Q5QNW6;Q8N257;Q99877;Q99879;Q99880	109;109;109;109;109;109;109;109;109;109;109	218.21
P62807	HIST1H2BK;H2BFS;HIST1H2BC;HIST2H2BE	Histone H2B type 1-K;Histone H2B type F-S;Histone H2B type 1-C/E/F/G/I;Histone H2B type 2-E	K	6	__________MPEPAKSAPAPKKGSKKAVTK	0.201759	0.13711	0.227125	1	___1		O60814;P57053;P62807;Q16778	6;6;6;6	157.38
Q5QNW6	HIST1H2BK;H2BFS;HIST1H2BB;HIST1H2BD;HIST1H2BC;HIST2H2BE;HIST2H2BF;HIST3H2BB;HIST1H2BN;HIST1H2BM;HIST1H2BL	Histone H2B type 1-K;Histone H2B type F-S;Histone H2B type 1-B;Histone H2B type 1-D;Histone H2B type 1-C/E/F/G/I;Histone H2B type 2-E;Histone H2B type 2-F;Histone H2B type 3-B;Histone H2B type 1-N;Histone H2B type 1-M;Histone H2B type 1-L	K	47	RGRKESYSIYVYKVLKQVHPDTGISSKAMGI;RSRKESYSIYVYKVLKQVHPDTGISSKAMGI;RSRKESYSVYVYKVLKQVHPDTGISSKAMGI	0.0626743	0.0720372	0.0298416	1	___1		O60814;P57053;P33778;P58876;P62807;Q16778;Q5QNW6;Q8N257;Q99877;Q99879;Q99880	47;47;47;47;47;47;47;47;47;47;47	319.7
O60831	PRAF2	PRA1 family protein 2	K	152	HASLRLRNLKNKIENKIESIGLKRTPMGLLL	0.185613	0.215616	0.155749	1	___1		O60831	152	143.5
O60832	DKC1	H/ACA ribonucleoprotein complex subunit 4	K	20	EVIILPKKHKKKKERKSLPEEDVAEIQHAEE	-0.11009	0.124196	-0.344355	1	___1		O60832	20	92.833
O60832	DKC1	H/ACA ribonucleoprotein complex subunit 4	K	39	EEDVAEIQHAEEFLIKPESKVAKLDTSQWPL	0.00216244	-0.0148494	0.0133551	0.998071	___1		O60832	39	144.77
O60841	EIF5B	Eukaryotic translation initiation factor 5B	K	424	TKSQREARARAEATLKLLQAQGVEVPSKDSL	0.0579701	0.215119	-0.0992626	1	___1		O60841	424	83.453
O60841	EIF5B	Eukaryotic translation initiation factor 5B	K	33	DLDALAAEIEGAGAAKEQEPQKSKGKKKKEK	0.207518	0.0918014	0.162597	0.997615	___1		O60841	33	176.84
O60841	EIF5B	Eukaryotic translation initiation factor 5B	K	410	KERKERLKKEGKLLTKSQREARARAEATLKL	-0.182344	-0.0738335	-0.290833	1	___1		O60841	410	95.62
O60841	EIF5B	Eukaryotic translation initiation factor 5B	K	14	__MGKKQKNKSEDSTKDDIDLDALAAEIEGA	0.146134	0.167101	0.125254	1	___1		O60841	14	213.05
O60869	EDF1	Endothelial differentiation-related factor 1	K	143	IGLKLRGKDIGKPIEKGPRAK__________	-0.0638766	0.0905825	-0.0821176	1	___1		O60869	143	142.83
O60869	EDF1	Endothelial differentiation-related factor 1	K	135	VLGKIERAIGLKLRGKDIGKPIEKGPRAK__	-0.324166	-0.425288	-0.223071	1	___1		O60869	135	133.42
O60869	EDF1	Endothelial differentiation-related factor 1	K	93	GKVIQQGRQSKGLTQKDLATKINEKPQVIAD	0.831391	1.22157	0.392537	1	___1		O60869	93	163.43
O60869	EDF1	Endothelial differentiation-related factor 1	K	102	SKGLTQKDLATKINEKPQVIADYESGRAIPN	-0.0250155	-0.0141061	-0.073454	1	___1		O60869	102	170.95
O60869	EDF1	Endothelial differentiation-related factor 1	K	23	TVTVLRKKGPTAAQAKSKQAILAAQRRGEDV	-0.147218	0.0569996	-0.351498	0.999516	___1		O60869	23	132.32
O60869	EDF1	Endothelial differentiation-related factor 1	K	25	TVLRKKGPTAAQAKSKQAILAAQRRGEDVET	0.0776532	0.0446039	0.139993	1	___1		O60869	25	203.64
O60884	DNAJA2	DnaJ homolog subfamily A member 2	K	39	LKKAYRKLAKEYHPDKNPNAGDKFKEISFAY	0.0211954	0.140648	0.0211954	1	___1		O60884	39	140.39
O60884	DNAJA2	DnaJ homolog subfamily A member 2	K	33	GASENELKKAYRKLAKEYHPDKNPNAGDKFK	-0.54187	0.0258793	-1.10958	1	___1		O60884	33	162.88
O60884	DNAJA2	DnaJ homolog subfamily A member 2	K	152	LSKNVLCSACSGQGGKSGAVQKCSACRGRGV	0.240742	0.422125	0.179638	1	___1		O60884	152	302.8
O60884	DNAJA2	DnaJ homolog subfamily A member 2	K	134	PLKVSLEDLYNGKTTKLQLSKNVLCSACSGQ	0.125387	0.095722	0.155102	1	___1		O60884	134	125.98
O60925	PFDN1	Prefoldin subunit 1	K	10	______MAAPVDLELKKAFTELQAKVIDTQQ	0.0110662	0.00360232	0.0187766	0.865918	___1		O60925	10	106.68
O60925	PFDN1	Prefoldin subunit 1	K	11	_____MAAPVDLELKKAFTELQAKVIDTQQK	0.178619	0.178619	0.353662	1	___1		O60925	11	214.96
O60925	PFDN1	Prefoldin subunit 1	K	92	HSQLLEKQKIAEEKIKELEQKKSYLERSVKE	-0.0995408	-0.0853589	-0.113707	1	___1		O60925	92	135.77
O60925	PFDN1	Prefoldin subunit 1	K	106	IKELEQKKSYLERSVKEAEDNIREMLMARRA	-0.158204	-0.279494	-0.0369254	1	___1		O60925	106	112.75
O75051	PLXNA2	Plexin-A2	K	1415	YATDVLKQLLSDLIDKNLENKNHPKLLLRRT	0.0133551	0.00432164	0.184598	0.999999	___1		O75051	1415	273.24
O75113	N4BP1	NEDD4-binding protein 1	K	297	CQKRRFSDSEERHTKKQFSLENVQEGEILHD	0.488824	0.596649	0.37529	1	___1		O75113	297	134.21
O75113	N4BP1	NEDD4-binding protein 1	K	369	FKTMGYSQEIVEKVIKVYGPSTEPLLLLEEI	0.20389	0.239276	0.168642	1	___1		O75113	369	155.49
O75113	N4BP1	NEDD4-binding protein 1	K	386	YGPSTEPLLLLEEIEKENKRFQEDREFSAGT	0.213005	0.19711	0.221568	0.977415	___1		O75113	386	186.97
O75116	ROCK2	Rho-associated protein kinase 2	K	9	_______MSRPPPTGKMPGAPETAPGDGAGA	-1.03798	-1.18856	-0.887393	1	___1		O75116	9	44.752
O75121	MFAP3L;MFAP3	Microfibrillar-associated protein 3-like;Microfibril-associated glycoprotein 3	K	200	AINEFFRTEGAEKLQKAFEIAKRIPIITSAK	0.371057	0.588133	0.301237	1	___1		O75121;P55082	200;198	124.95
O75121	MFAP3L;MFAP3	Microfibrillar-associated protein 3-like;Microfibril-associated glycoprotein 3	K	221	KRIPIITSAKTLELAKVTQFKTMEFARYIEE	0.62826	0.62826	0.534659	0.999949	___1		O75121;P55082	221;219	111.65
O75131	CPNE3	Copine-3	K	158	FEMEARKLDNKDLFGKSDPYLEFHKQTSDGN	0.35242	0.243181	0.384823	1	___1		O75131	158	132.08
O75131	CPNE3	Copine-3	K	253	EASRSSPVEFECINEKKRQKKKSYKNSGVIS	0.0144981	0.0153548	0.013641	0.99296	___1		O75131	253	237.84
O75131	CPNE3	Copine-3	K	254	ASRSSPVEFECINEKKRQKKKSYKNSGVISV	0.298306	0.210763	0.385928	0.603602	___1		O75131	254	133.15
O75131	CPNE3	Copine-3	K	125	KLTRPLVMKTGRPAGKGSITISAEEIKDNRV	-0.0397848	-0.182148	0.102591	0.999999	___1		O75131	125	67.644
Q5VTR2	RNF40;RNF20	E3 ubiquitin-protein ligase BRE1B;E3 ubiquitin-protein ligase BRE1A	K	762	GRLLQQLREKDDANFKLMSERIKANQIHKLL;IRLMQQLREKDDANFKLMSERIKSNQIHKLL	0.3122	0.469573	0.260869	1	___1		O75150;Q5VTR2	788;762	152.04
O75150	RNF40	E3 ubiquitin-protein ligase BRE1B	K	27	DGGSGPPEKKLSREEKTTTTLIEPIRLGGIS	0.176578	0.176578	0.326077	1	___1		O75150	27	189.13
O75150	RNF40	E3 ubiquitin-protein ligase BRE1B	K	795	REKDDANFKLMSERIKANQIHKLLREEKDEL	0.224905	-0.0547969	0.504671	1	___1		O75150	795	88.942
O75150	RNF40	E3 ubiquitin-protein ligase BRE1B	K	830	LGLKSQVDAQLLTVQKLEEKERALQGSLGGV	0.119555	0.191563	0.0475383	0.999843	___1		O75150	830	152.34
O75151	PHF2	Lysine-specific demethylase PHF2	K	412	QGAKILNGAFRSWTKKQALAEHEDELPEHFK	0.064469	0.0184917	0.0805212	1	___1		O75151	412	214.39
O75151	PHF2	Lysine-specific demethylase PHF2	K	427	KQALAEHEDELPEHFKPSQLIKDLAKEIRLS	0.0951818	0.199751	0.0585242	1	___1		O75151	427	230.55
O75152	ZC3H11A	Zinc finger CCCH domain-containing protein 11A	K	669	KPSVVKVVSSPKLAPKRKAVEMHAAVIAAVK	-0.0654911	-0.323245	0.192194	0.999955	___1		O75152;A0A1B0GUI2	669;669	50.194
O75153	CLUH	Clustered mitochondria protein homolog	K	1257	GILFIPLSQKDLENLKAEVARRHQLQEASRN	0.0257376	0.0257376	-0.211298	1	___1		O75153	1257	145.89
O75153	CLUH	Clustered mitochondria protein homolog	K	175	SVFTDGDLGDSGKRKKGLEMDPIDCTPPEYI	0.113167	0.126048	0.10044	1	___1		O75153	175	111.66
Q86VP6	CAND2;CAND1	Cullin-associated NEDD8-dissociated protein 2;Cullin-associated NEDD8-dissociated protein 1	K	60	SERKVVKMILKLLEDKNGEVQNLAVKCLGPL;SERKVVKMLLRLLEDKNGEVQNLAVKCLGPL	0.0790197	-0.0146307	0.0806577	1	___1		O75155;Q86VP6	60;60	277.11
Q15714	TSC22D2;TSC22D1	TSC22 domain family protein 2;TSC22 domain family protein 1	K	1007	KSHLMYAVREEVEVLKEQIKELIEKNSQLEQ;KSHLMYAVREEVEVLKEQIKELVERNSLLER	-0.247406	-0.17236	-0.322433	0.999989	___1		O75157;Q15714	713;1007	143.03
O75179	ANKRD17	Ankyrin repeat domain-containing protein 17	K	1454	ESIVQAKDRQAAEANKNASILLEELDLEKLR	-0.148385	0.064469	-0.36125	0.999999	___1		O75179	1454	84.66
O75190	DNAJB6;DNAJB3	DnaJ homolog subfamily B member 6;DnaJ homolog subfamily B member 3	K	60	KFKQVAEAYEVLSDAKKRDIYDKYGKEGLNG;RFKQVAEAYEVLSDAKKRDIYDRYGEAGAEG	0.22231	0.115965	0.240375	0.924878	___1		O75190;Q8WWF6	60;60	272.1
O75190	DNAJB6	DnaJ homolog subfamily B member 6	K	20	YEVLGVQRHASPEDIKKAYRKLALKWHPDKN	0.0777899	-0.127368	0.282973	0.999119	___1		O75190	20	169.09
O75190	DNAJB6;DNAJB7;DNAJB3	DnaJ homolog subfamily B member 6;DnaJ homolog subfamily B member 7;DnaJ homolog subfamily B member 3	K	34	IKKAYRKLALKWHPDKNPENKEEAERKFKQV;IKKAYRKLALKWHPDKNPENKEEAERRFKQV	0.262674	0.275245	0.229096	0.99995	___1		O75190;Q7Z6W7;Q8WWF6	34;34;34	140.45
O75190	DNAJB6;DNAJB3	DnaJ homolog subfamily B member 6;DnaJ homolog subfamily B member 3	K	61	FKQVAEAYEVLSDAKKRDIYDKYGKEGLNGG;FKQVAEAYEVLSDAKKRDIYDRYGEAGAEGG	0.309758	0.203139	0.416299	0.605122	___1		O75190;Q8WWF6	61;61	169.04
O75190	DNAJB6	DnaJ homolog subfamily B member 6	K	196	GGSGMGNFKSISTSTKMVNGRKITTKRIVEN	0.142348	0.142348	0.124196	1	___1		O75190	196	164.97
O75190	DNAJB6	DnaJ homolog subfamily B member 6	K	225	ENGQERVEVEEDGQLKSLTINGVADDDALAE	-0.322668	-0.368551	-0.276817	1	___1		O75190	225	109.26
O75223	GGCT	Gamma-glutamylcyclotransferase	K	171	YQEKLKAIEPNDYTGKVSEEIEDIIKKGETQ	-0.123324	-0.0720429	-0.174589	0.999982	___1		O75223;M0QZK8	171;86	92.492
O75223	GGCT	Gamma-glutamylcyclotransferase	K	141	LMTNYESAPPSPQYKKIICMGAKENGLPLEY	0.0282862	0.0802483	-0.0237537	0.539003	___1		O75223;M0QZK8	141;56	81.317
O75312	ZPR1	Zinc finger protein ZPR1	K	367	TTLEGLLKDIRELVTKNPFTLGDSSNPGQTE	0.0532504	-0.0287048	0.135141	1	___1		O75312	367	173.56
O75312	ZPR1	Zinc finger protein ZPR1	K	447	KRTFDQNEELGLNDMKTEGYEAGLAPQR___	0.067088	0.0154976	0.144308	1	___1		O75312	447	272.38
O75312	ZPR1	Zinc finger protein ZPR1	K	299	MATNCENCGHRTNEVKSGGAVEPLGTRITLH	-0.367695	-0.435749	-0.213621	1	___1		O75312	299	260.15
O75347	TBCA	Tubulin-specific chaperone A	K	86	LEAAYLDLQRILENEKDLEEAEEYKEARLVL	0.0760118	-0.174394	0.326537	1	___1		O75347	86	102.38
O75347	TBCA	Tubulin-specific chaperone A	K	52	IEKMRAEDGENYDIKKQAEILQESRMMIPDC	0.0460021	0.482022	-0.306056	1	___1		O75347	52	161.67
O75347	TBCA	Tubulin-specific chaperone A	K	105	EAEEYKEARLVLDSVKLEA____________	0.301588	0.220454	0.3122	1	___1		O75347	105	120.33
O75348	ATP6V1G1;ATP6V1G2;ATP6V1G2-DDX39B	V-type proton ATPase subunit G 1;V-type proton ATPase subunit G 2	K	16	MASQSQGIQQLLQAEKRAAEKVSEARKRKNR	-0.275751	-0.226561	-0.324943	1	___1		O75348;O95670;F2Z307	16;16;16	360.11
O75348	ATP6V1G1	V-type proton ATPase subunit G 1	K	37	VSEARKRKNRRLKQAKEEAQAEIEQYRLQRE	-0.305307	-0.237881	-0.372729	1	___1		O75348	37	224.24
O75351	VPS4B	Vacuolar protein sorting-associated protein 4B	K	17	SSTSPNLQKAIDLASKAAQEDKAGNYEEALQ	-0.194988	-0.0975945	-0.22967	1	___1		O75351	17	183.33
O75351	VPS4B;VPS4A	Vacuolar protein sorting-associated protein 4B;Vacuolar protein sorting-associated protein 4A	K	147	KWSDVAGLEGAKEALKEAVILPIKFPHLFTG;RWNDVAGLEGAKEALKEAVILPIKFPHLFTG	0.06226	0.0985544	-0.164448	1	___1		O75351;Q9UN37;I3L4J1	147;140;164	146.11
O75351	VPS4B	Vacuolar protein sorting-associated protein 4B	K	435	NTKPTVNEHDLLKLKKFTEDFGQEG______	-0.0382433	-0.0665482	-0.00994548	1	___1		O75351	435	146.81
O75367	H2AFY	Core histone macro-H2A.1	K	292	NSPVWGADKCEELLEKTVKNCLALADDKKLK	0.187768	0.184217	0.19131	0.999786	___1		O75367	292	170.69
O75367	H2AFY	Core histone macro-H2A.1	K	295	VWGADKCEELLEKTVKNCLALADDKKLKSIA	0.18002	0.219587	0.151339	1	___1		O75367	295	182.1
O75367	H2AFY	Core histone macro-H2A.1	K	235	NADIDLKDDLGNTLEKKGGKEFVEAVLELRK	0.353888	0.421479	0.286172	0.91148	___1		O75367	235	148.52
O75367	H2AFY	Core histone macro-H2A.1	K	285	AKFVIHCNSPVWGADKCEELLEKTVKNCLAL	0.220454	0.18053	0.27035	1	___1		O75367	285	295.17
O75367	H2AFY	Core histone macro-H2A.1	K	123	NIHPELLAKKRGSKGKLEAIITPPPAKKAKS	-0.000115405	0.0683268	-0.0360525	1	___1		O75367	123	194.48
O75367	H2AFY	Core histone macro-H2A.1	K	116	ASGGVLPNIHPELLAKKRGSKGKLEAIITPP	0.0680517	0.1133	0.0654344	0.999505	___1		O75367	116	431.51
O75367	H2AFY	Core histone macro-H2A.1	K	117	SGGVLPNIHPELLAKKRGSKGKLEAIITPPP	0.0549179	0.114367	0.0411028	0.696523	___1		O75367	117	421.4
O75367	H2AFY	Core histone macro-H2A.1	K	167	KKGARKSKKKQGEVSKAASADSTTEGTPADG	0.0786098	0.0583859	0.229711	1	___1		O75367	167	434.74
O75368	SH3BGRL	SH3 domain-binding glutamic acid-rich-like protein	K	31	IKKKQQDVLGFLEANKIGFEEKDIAANEENR	0.200379	0.277033	0.123799	0.999983	___1		O75368	31	132.25
O75369	FLNB	Filamin-B	K	502	LGVTMKGPKGLEELVKQKDFLDGVYAFEYYP	-0.174752	0.06226	-0.174752	0.993002	___1		O75369	502	162.5
O75369	FLNB	Filamin-B	K	495	KAAGSGELGVTMKGPKGLEELVKQKDFLDGV	-0.00860964	0.059909	-0.0684229	1	___1		O75369	495	135.86
O75391	SPAG7	Sperm-associated antigen 7	K	14	__MADLLGSILSSMEKPPSLGDQETRRKARE	1.05367	1.79892	0.308477	1	___1		O75391	14	114.88
O75391	SPAG7	Sperm-associated antigen 7	K	109	SFGEDDDCRYVMIFKKEFAPSDEELDSYRRG	0.101381	0.064469	0.13829	1	___1		O75391	109	108.63
O75396	SEC22B	Vesicle-trafficking protein SEC22b	K	179	SALDSKANNLSSLSKKYRQDAKYLNMHSTYA	-0.0699818	0.0608775	-0.20088	0.543037	___1		O75396	179	31.478
O75436	VPS26A	Vacuolar protein sorting-associated protein 26A	K	57	FYDGESVSGKVNLAFKQPGKRLEHQGIRIEF	0.0909888	-0.0492628	0.497025	0.999994	___1		O75436	57	133.68
O75436	VPS26A	Vacuolar protein sorting-associated protein 26A	K	242	TETIAKYEIMDGAPVKGESIPIRLFLAGYDP	0.236462	0.2949	0.0318186	1	___1		O75436	242	196.11
O75446	SAP30	Histone deacetylase complex subunit SAP30	K	175	RYKRHFKLPTRPGLNKAQLVEIVGCHFRSIP	-0.455435	-0.224503	-0.686359	1	___1		O75446	175	88.09
O75446	SAP30	Histone deacetylase complex subunit SAP30	K	91	CGRAAGNASFSKRIQKSISQKKVKIELDKSA	-0.0665935	-0.0665935	-0.271775	1	___1		O75446	91	117.53
O75446	SAP30	Histone deacetylase complex subunit SAP30	K	214	YFIYSVKNDKNKSDLKVDSGVH_________	-0.25135	-0.476217	-0.0264843	1	___1		O75446	214	129.38
O75475	PSIP1	PC4 and SFRS1-interacting protein	K	135	EDTDHEEKASNEDVTKAVDITTPKAARRGRK	0.199123	0.118094	0.403704	1	___1		O75475	135	201.3
O75475	PSIP1	PC4 and SFRS1-interacting protein	K	6	__________MTRDFKPGDLIFAKMKGYPHW	0.399226	0.380064	0.418352	1	___1		O75475	6	111.52
O75475	PSIP1	PC4 and SFRS1-interacting protein	K	67	FLGPKDIFPYSENKEKYGKPNKRKGFNEGLW	-0.0214822	-0.258891	-0.00073593	0.73312	___1		O75475	67	126.07
O75475	PSIP1	PC4 and SFRS1-interacting protein	K	524	KKKPSSEERETEISLKDSTLDN_________	0.393197	0.467801	0.318577	1	___1		O75475	524	155.11
O75475	PSIP1	PC4 and SFRS1-interacting protein	K	442	FLVGEGDSVITQVLNKSLAEQRQHEEANKTK	0.106348	0.075738	0.433494	1	___1		O75475	442	257.86
O75475	PSIP1	PC4 and SFRS1-interacting protein	K	100	DNNPKVKFSSQQAATKQSNASSDVEVEEKET	0.298424	0.336169	0.260748	1	___1		O75475	100	278.45
O75475	PSIP1	PC4 and SFRS1-interacting protein	K	91	GFNEGLWEIDNNPKVKFSSQQAATKQSNASS	-0.193767	-0.338907	-0.193767	0.999988	___1		O75475	91	49.28
O75475	PSIP1	PC4 and SFRS1-interacting protein	K	402	MQQAQKHTEMITTLKKIRRFKVSQVIMEKST	0.251446	0.251446	0.31545	0.929007	___1		O75475	402	60.518
O75475	PSIP1	PC4 and SFRS1-interacting protein	K	201	TEVKIPKPRGRPKMVKQPCPSESDIITEEDK	0.115832	-0.00245465	0.15549	1	___1		O75475	201	138.66
O75475	PSIP1	PC4 and SFRS1-interacting protein	K	216	KQPCPSESDIITEEDKSKKKGQEEKQPKKQP	0.263035	0.165044	0.36087	0.987292	___1		O75475	216	275.85
O75475	PSIP1	PC4 and SFRS1-interacting protein	K	304	KGGRNFQTAHRRNMLKGQHEKEAADRKRKQE	0.617204	0.249263	0.970117	0.999997	___1		O75475	304	184.36
O75475	PSIP1	PC4 and SFRS1-interacting protein	K	364	DSRLQRIHAEIKNSLKIDNLDVNRCIEALDE	0.453965	0.215368	0.482642	1	___1		O75475	364	196.76
O75475	PSIP1	PC4 and SFRS1-interacting protein	K	34	PHWPARVDEVPDGAVKPPTNKLPIFFFGTHE	-0.481646	-0.328815	-0.634464	0.999631	___1		O75475	34	97.734
O75496	GMNN	Geminin	K	50	GSLVGRENELSAGLSKRKHRNDHLTSTTSSP	0.618521	0.819668	0.417488	1	___1		O75496	50	63.727
O75506	HSBP1	Heat shock factor-binding protein 1	K	7	_________MAETDPKTVQDLTSVVQTLLQQ	0.109695	0.0775164	0.141825	1	___1		O75506	7	266.5
O75506	HSBP1	Heat shock factor-binding protein 1	K	50	IGRIDDMSSRIDDLEKNIADLMTQAGVEELE	0.338909	0.338909	0.363227	1	___1		O75506	50	294.91
O75506	HSBP1	Heat shock factor-binding protein 1	K	69	DLMTQAGVEELESENKIPATQKS________	0.404685	0.256769	0.686075	0.999813	___1		O75506	69	216.48
O75531	BANF1	Barrier-to-autointegration factor;Barrier-to-autointegration factor, N-terminally processed	K	33	KPVGSLAGIGEVLGKKLEERGFDKAYVVLGQ	0.0703893	-0.0420409	0.235359	0.596464	___1		O75531	33	132.31
O75531	BANF1	Barrier-to-autointegration factor;Barrier-to-autointegration factor, N-terminally processed	K	64	FLVLKKDEDLFREWLKDTCGANAKQSRDCFG	0.179511	0.179511	0.0828389	1	___1		O75531	64	223.36
O75533	SF3B1	Splicing factor 3B subunit 1	K	6	__________MAKIAKTHEDIEAQIREIQGK	0.0632269	0.0173518	0.0769695	1	___1		O75533	6	99.752
O75533	SF3B1	Splicing factor 3B subunit 1	K	214	RWDQTADQTPGATPKKLSSWDQAETPGHTPS	0.36446	0.414569	0.314406	1	___1		O75533	214	98.165
O75533	SF3B1	Splicing factor 3B subunit 1	K	141	MIISPERLDPFADGGKTPDPKMNARTYMDVM	0.523662	1.22836	0.364685	0.999859	___1		O75533	141	92.781
O75533	SF3B1	Splicing factor 3B subunit 1	K	175	HLTKEEREIRQQLAEKAKAGELKVVNGAAAS	0.385376	-0.179139	0.949871	0.999972	___1		O75533	175	121.31
O75533	SF3B1	Splicing factor 3B subunit 1	K	793	QSPDEEMKKIVLKVVKQCCGTDGVEANYIKT	0.29678	0.394295	0.199123	1	___1		O75533	793	216.71
O75533	SF3B1	Splicing factor 3B subunit 1	K	195	ELKVVNGAAASQPPSKRKRRWDQTADQTPGA	0.0366088	-0.172457	0.245617	1	___1		O75533	195	93.228
O75534	CSDE1	Cold shock domain-containing protein E1	K	697	KDQFGFINYEVGDSKKLFFHVKEVQDGIELQ	-0.0197114	0.153805	-0.0639369	0.590566	___1		O75534	697	168.5
O75534	CSDE1	Cold shock domain-containing protein E1	K	488	QAKDVEGSTSPQIGDKVEFSISDKQRPGQQV	-0.0640274	-0.0495017	-0.0950035	0.999994	___1		O75534	488	127.5
O75534	CSDE1	Cold shock domain-containing protein E1	K	442	RFLGTVEKEATFSNPKTTSPNKGKEKEAEDG	-0.260688	-0.260688	-0.090465	1	___1		O75534	442	258.42
O75534	CSDE1	Cold shock domain-containing protein E1	K	91	DRRTGKPIAVKLVKIKQEILPEERMNGQVVC	0.0851526	0.34551	0.0851526	1	___1		O75534	91	148.56
O75534	CSDE1	Cold shock domain-containing protein E1	K	295	NDPLPGRIKVDFVIPKELPFGDKDTKSKVTL	0.063779	0.0824301	0.0451634	0.99997	___1		O75534	295	75.764
O75534	CSDE1	Cold shock domain-containing protein E1	K	166	QLETGDKINFVIDNNKHTGAVSARNIMLLKK	0.118493	0.645886	-0.408857	1	___1		O75534	166	128.69
O75534	CSDE1	Cold shock domain-containing protein E1	K	758	KAVAAPRPDRLVNRLKNITLDDASAPRLMVL	-0.22489	-0.335936	0.00288247	1	___1		O75534	758	191.53
O75534	CSDE1	Cold shock domain-containing protein E1	K	81	GDDVEFEVSSDRRTGKPIAVKLVKIKQEILP	-0.129608	-0.0866299	-0.172327	1	___1		O75534	81	130.22
O75534	CSDE1	Cold shock domain-containing protein E1	K	277	HFEGTVTKVIPKVPSKNQNDPLPGRIKVDFV	-0.199355	-0.230381	-0.180953	1	___1		O75534	277	253.71
O75554	WBP4	WW domain-binding protein 4	K	74	EKASKEFAAMEAAALKAYQEDLKRLGLESEI	0.205768	0.130799	0.280838	0.999976	___1		O75554	74	97.081
O75592	MYCBP2	E3 ubiquitin-protein ligase MYCBP2	K	3889	KLISGDAEPTPEQEEKALLSSPEGEEKVYNA	0.187134	0.187134	0.160275	0.999999	___1		O75592	3889	161.51
O75608	LYPLA1	Acyl-protein thioesterase 1	K	97	SQEDESGIKQAAENIKALIDQEVKNGIPSNR	0.469573	0.347892	0.591201	1	___1		O75608	97	139.19
O75608	LYPLA1	Acyl-protein thioesterase 1	K	224	SSCQQEMMDVKQFIDKLLPPID_________	0.352307	0.330444	0.40294	1	___1		O75608	224	137.84
O75643	SNRNP200	U5 small nuclear ribonucleoprotein 200 kDa helicase	K	46	TRRDEPTGEVLSLVGKLEGTRMGDKAQRTKP	0.227495	0.119423	0.243791	1	___1		O75643	46	115.98
O75643	SNRNP200	U5 small nuclear ribonucleoprotein 200 kDa helicase	K	1595	CAADIQRQRFLHCTEKDLIPYLEKLSDSTLK	-0.21073	-0.0757329	-0.413865	1	___1		O75643	1595	119.54
O75643	SNRNP200	U5 small nuclear ribonucleoprotein 200 kDa helicase	K	358	KERIMGKMEADPELSKFLYQLHETEKEDLIR	0.107018	0.129745	0.102322	1	___1		O75643	358	149.34
O75643	SNRNP200	U5 small nuclear ribonucleoprotein 200 kDa helicase	K	2087	KSNSLISIKRLTLQQKAKVKLDFVAPATGAH	-0.0292936	0.00302647	-0.0616163	0.959871	___1		O75643	2087	76.345
O75643	SNRNP200	U5 small nuclear ribonucleoprotein 200 kDa helicase	K	770	GSASTEVLRTEAEQCKNLELKDLLPYGFAIH	0.417704	0.245617	0.341986	1	___1		O75643	770	279.7
O75643	SNRNP200	U5 small nuclear ribonucleoprotein 200 kDa helicase	K	1878	HEDNLLRQLAQKVPHKLNNPKFNDPHVKTNL	0.101112	-0.0789903	0.101112	0.997337	___1		O75643	1878	48.157
O75643	SNRNP200	U5 small nuclear ribonucleoprotein 200 kDa helicase	K	1049	KLELQKLLERVPIPVKESIEEPSAKINVLLQ	0.0404014	-0.0364667	0.117429	1	___1		O75643	1049	171.76
O75663	TIPRL	TIP41-like protein	K	106	WQESRTEGEHSKEVIKPYDWTYTTDYKGTLL	0.605399	0.468635	0.787265	1	___1		O75663	106	149.69
[truncated: 5,908 more rows]
