# Supplementary material for: Proteomic investigation of Cbl and Cbl-b in neuroblastoma cell differentiation highlights roles for SHP-2 and CDK16
Source: iScience. 2021 Mar 17;24(4):102321. doi: 10.1016/j.isci.2021.102321 (PMC8050387; doi:10.1016/j.isci.2021.102321)
Supplement: Table S3. TMT 24 hr phosphoproteome list of identified and regulated phosphorylation sites, related to Figures 4, 5, and S4 [file mmc4.xlsx]

## Sheet: Sup Table 3_Info
																																Supplementary table 3: TMT10 phosphoproteome
																																Conditions:
																																TMT10-126: siGFP E1
																																TMT10-127N: siCbl/siCbl-b E1
																																TMT10-127C: Retinoic acid E1
																																TMT10-128N: siGFP E2
																																TMT10-128C: siCbl/siCbl-b E2
																																TMT10-129N: Retinoic acid E2
																																TMT10-129C: siGFP E3
																																TMT10-130N: siCbl/siCbl-b E3
																																TMT10-130C: Retinoic acid E3
																																Tab 1 Phos-sites_Reg: Includes all ANOVA significantly regulated sites with clustering indicated.
																																Intensities are normalized and Log2 transformed (see Methods section).
																																Tab 2 Phos-sites_ALL-classI: Includes all class I sites.
																																Intensities are normalized and Log2 transformed (see Methods section).

## Sheet: Phos-sites_Reg
Protein	Gene names	Protein names	Amino acid	Position	Sequence window +/- 6AA	Localization prob	Cluster	=-Log ANOVA p value	CBLsKD T7 Log2 Intensity norm	CBLsKD T4 Log2 Intensity norm	CBLsKD T1 Log2 Intensity norm	RA T5 Log2 Intensity norm	RA T8 Log2 Intensity norm	RA T2 Log2 Intensity norm	Ctrl T3 Log2 Intensity norm	Ctrl T6 Log2 Intensity norm	Ctrl T0 Log2 Intensity norm		Proteins	Positions within proteins	Gene names	Sequence window +/- 15AA	Score
P61244	MAX	Protein max	S	11	DDIEVESDEEQPR	1	4	2.13683	-0.19108	NaN	0	NaN	0	-0.313417	NaN	1.22335	1.04638		P61244	11	MAX	_____MSDNDDIEVESDEEQPRFQSAADKRA	148.41
O14686	KMT2D	Histone-lysine N-methyltransferase 2D	S	3620	SAVLALSPSQSPR	0.965806	4	1.85138	0	0	0	-0.831394	-0.255025	-0.315551	0.118235	0.34338	0.627778		O14686	3620	KMT2D	QQQQQQQQHSAVLALSPSQSPRLLTKLPGQL	206.41
P06400	RB1	Retinoblastoma-associated protein	S	855	NQMVCNSDRVLKR	1	4	1.85207	0	0	0	-0.800184	-0.2148	-0.34459	0.0952883	0.645163	0.72038		P06400	855	RB1	GTSEKFQKINQMVCNSDRVLKRSAEGSNPPK	81.002
Q01082	SPTBN1	Spectrin beta chain, non-erythrocytic 1	T	2187	PAQSAATLPARTQ	0.999999	4	1.83312	0	0	0	-0.821232	-0.205339	-0.335972	0.0997066	0.460903	0.605137		Q01082	2187	SPTBN1	SDRKAKTALPAQSAATLPARTQETPSAQMEG	198.98
Q03468	ERCC6	DNA excision repair protein ERCC-6	S	158	KIIEQLSPQAATS	1	4	1.94431	0	0	0	-0.586215	-0.261913	-0.211115	0.0542726	0.5201	0.477685		Q03468	158	ERCC6	CTTSLRQINKIIEQLSPQAATSRDINRKLDS	110.6
P61371	ISL1	Insulin gene enhancer protein ISL-1	S	269	TPMVAASPERHDG	0.999282	4	2.13737	0	0	0	-0.562365	-0.229722	-0.173457	0.147015	0.271079	0.450839		P61371	269	ISL1	KTNIQGMTGTPMVAASPERHDGGLQANPVEV	94.276
Q8N554	ZNF276	Zinc finger protein 276	S	160	LQRVNASPAGRRK	1	4	1.91967	0	0	0	-0.478676	-0.167554	-0.191627	0.0685167	0.484705	0.47961		Q8N554	160	ZNF276	QCHSLLKSFLQRVNASPAGRRKPCAKVGAQP	68.525
Q9Y3S2	ZNF330	Zinc finger protein 330	S	291	DEGRKDSDTESSD	0.926099	4	1.39296	-0.144098	0	0	-0.221057	0	-0.982677	1.70096	0.49045	0.565633		Q9Y3S2	291	ZNF330	EAEDDEEEEDEGRKDSDTESSDLFTNLNLGR	149.95
O60343	TBC1D4	TBC1 domain family member 4	S	569	AKRSLTSSLENIF	0.758205	4	1.81518	0	0	0	NaN	-0.0712385	NaN	1.31716	0.614714	0.725768		O60343	569	TBC1D4	FKLDILKNKAKRSLTSSLENIFSRGANRMRG	83.087
Q5JWF2	GNAS	Guanine nucleotide-binding protein G(s) subunit alpha isoforms XLas	S	995	LRISTASGDGRHY	0.999996	4	1.99552	0	0.015235	0	-0.537354	-0.340145	-0.627427	0	0.785716	0.668157		Q5JWF2	995	GNAS	AKYFIRDEFLRISTASGDGRHYCYPHFTCAV	178.95
P31942	HNRNPH3	Heterogeneous nuclear ribonucleoprotein H3	S	216	DIANFFSPLNPIR	1	4	2.94122	0	0	0	-0.727209	-0.358029	-0.950012	0.262378	0.481947	0.494131		P31942	216	HNRNPH3	GLPFRATENDIANFFSPLNPIRVHIDIGADG	139
Q9H2H9	SLC38A1	Sodium-coupled neutral amino acid transporter 1	S	49	FISDRESRRSLTN	0.999944	4	2.75414	0	0	0	-0.190172	-0.420048	-0.206863	0.45196	1.06711	0.693407		Q9H2H9	49	SLC38A1	VENGQINSKFISDRESRRSLTNSHLEKKKCD	60.298
P68402	PAFAH1B2	Platelet-activating factor acetylhydrolase IB subunit beta	S	2	_____MSQGDSNP	0.816117	4	2.83487	0	0	-0.0144329	-0.271317	-0.201583	0	0.396535	0.274136	0.465857		P68402	2	PAFAH1B2	______________MSQGDSNPAAIPHAAED	110.35
Q8TD26	CHD6	Chromodomain-helicase-DNA-binding protein 6	S	1839	DSKRNLSSDQQLI	0.857449	4	2.39172	0	0	-0.0645666	-0.190572	-0.252215	0	0.275006	0.342967	0.598979		Q8TD26	1839	CHD6	VDMCSLSVCDSKRNLSSDQQLIDLLENKSLE	138.04
Q9Y520	PRRC2C	Protein PRRC2C	S	1545	AKRSFSSQRPVDR	0.758759	4	1.84106	0	0	-0.0241232	-0.431195	-0.0691528	0	0.215029	0.555287	0.442709		Q9Y520	1545	PRRC2C	NVLPPKREIAKRSFSSQRPVDRQNRRGNNGP	134.01
P33991	MCM4	DNA replication licensing factor MCM4	T	110	RSGVRGTPVRQRP	0.999924	4	2.04263	-0.0332766	0	0	-0.289341	0	-0.147531	0.24363	0.671191	0.359084		P33991	110	MCM4	PSSRVEGTPRSGVRGTPVRQRPDLGSAQKGL	86.838
Q9Y4H2	IRS2	Insulin receptor substrate 2	S	915	LPPEPKSPGEYIN	0.99998	4	2.34332	-0.0432625	0	0	-0.456752	0	-0.386043	0.312192	0.486762	0.648349		Q9Y4H2	915	IRS2	SLPSMHEYPLPPEPKSPGEYINIDFGEPGAR	121.32
Q5T200	ZC3H13	Zinc finger CCCH domain-containing protein 13	S	1230	RKRVLHSGSRDRE	0.98597	4	2.77699	-0.258027	0	-0.125369	-0.105264	0	0	0.311807	0.606006	0.547447		Q5T200	1230	ZC3H13	HRSGDDQSGRKRVLHSGSRDREKTKSLEITG	74.306
Q149N8	SHPRH	E3 ubiquitin-protein ligase SHPRH	S	530	KKQAVGSPRKIQK	1	4	2.32399	-0.192412	0	0	-0.0670052	0	-0.105724	0.215304	0.52707	0.410337		Q149N8	530	SHPRH	KEEDICDKTKKQAVGSPRKIQKETRKSGNKD	83.998
Q86Y91	KIF18B	Kinesin-like protein KIF18B	S	694	KGERASSPCHSPR	0.991928	4	1.61067	-0.1398	-0.00881386	0	0	0	-0.154276	0.124221	0.758942	0.669056		Q86Y91	694	KIF18B	QPSQGPSTPKGERASSPCHSPRVCPATVIKS	142.92
O75607	NPM3	Nucleoplasmin-3	S	13	AALAFLSQESRTR	0.876991	4	1.80519	0	0	0	-0.5189	-0.088604	-0.108729	0.213578	0.472432	0.264621		O75607	13	NPM3	___MAAGTAAALAFLSQESRTRAGGVGGLRV	62.104
Q9NYF8	BCLAF1	Bcl-2-associated transcription factor 1	T	257	VHSAKNTPSQHSH	0.953416	4	2.00762	0	0	0	-0.491843	-0.182966	-0.134517	0.212646	0.570859	0.243636		Q9NYF8	257	BCLAF1	CSDAPMLSTVHSAKNTPSQHSHSIQHSPERS	83.992
Q03112	MECOM	MDS1 and EVI1 complex locus protein EVI1	S	860	SNHGSQSPRNVEE	0.999963	4	1.88404	0	0	-0.0529013	-0.638257	-0.345134	0	0.278251	0.450101	0.358513		Q03112	860	MECOM	TEIRNFIGNSNHGSQSPRNVEERMNGSHFKD	152.59
Q9NYF8	BCLAF1	Bcl-2-associated transcription factor 1	S	268	SHSIQHSPERSGS	0.996862	4	2.00762	0	0	0	-0.491843	-0.182966	-0.134517	0.212646	0.570859	0.243636		Q9NYF8	268	BCLAF1	SAKNTPSQHSHSIQHSPERSGSGSVGNGSSR	258.37
O75970	MPDZ	Multiple PDZ domain protein	S	234	LVSPIVSRSPSAA	0.999571	4	2.32501	0	0	0	-0.718084	NaN	-0.281866	0.718556	1.11179	1.60768		O75970	234	MPDZ	VIARGSLPQLVSPIVSRSPSAASTISAHSNP	112.57
P49736	MCM2	DNA replication licensing factor MCM2	T	25	RGNDPLTSSPGRS	1	4	1.53675	-0.344063	0	0	-0.533819	0	-0.523799	0.16016	0.593806	0.352346		P49736	25	MCM2	MASSPAQRRRGNDPLTSSPGRSSRRTDALTS	209.19
Q6UB98	ANKRD12	Ankyrin repeat domain-containing protein 12	S	1189	DNSLNRSPRSENE	0.999978	4	2.77241	-0.618506	-0.463199	-1.04457	0	0	0	0.230333	0.572273	0.314643		Q6UB98	1189	ANKRD12	TLGKSSFVSDNSLNRSPRSENEKPGLSSRSV	135.89
Q13009	TIAM1	T-lymphoma invasion and metastasis-inducing protein 1	S	358	ATNSSYSPTTGRA	0.954817	4	3.67451	-0.554641	-0.43796	-0.760378	0	0	0	0.74805	0.711898	0.378621		Q13009	358	TIAM1	TDLLSRRSNATNSSYSPTTGRAFVGSDSGSS	203.17
P08670	VIM	Vimentin	S	47	GSALRPSTSRSLY	0.883462	4	1.59989	-0.317321	0	0	-0.601339	0	-0.0759773	0.350701	1.20734	0.616591		P08670	47	VIM	TTSTRTYSLGSALRPSTSRSLYASSPGGVYA	85.377
Q3KQU3	MAP7D1	MAP7 domain-containing protein 1	S	442	SLKKRQSLPASPR	1	4	1.60707	-1.00678	-0.142286	-0.710678	0	0	0	0.219762	0.343413	0.00938034		Q3KQU3	442	MAP7D1	EKSALARERSLKKRQSLPASPRARLSASTAS	99.589
Q7RTP6	MICAL3	Protein-methionine sulfoxide oxidase MICAL3	S	1704	KRSSLFSPRRNKK	0.902577	4	1.59119	-0.25842	0	0	-0.11006	0	-0.875375	0.462042	0.572877	0.599334		Q7RTP6	1704	MICAL3	SEGSSGKSKKRSSLFSPRRNKKEKKSKGEGR	69.346
Q9Y2U5	MAP3K2	Mitogen-activated protein kinase kinase kinase 2	S	153	ERKKRLSIIGPTS	1	4	3.40218	-0.831593	-0.624574	-0.282551	0	0	0	0.789622	0.599064	0.575405		Q9Y2U5	153	MAP3K2	DLDNTVFGAERKKRLSIIGPTSRDRSSPPPG	96.866
O00560	SDCBP	Syntenin-1	S	60	SQYMGLSLNEEEI	0.974662	4	1.99631	-0.206947	-0.53669	-0.340462	0	0	0	0.384738	0.0464525	0.583267		O00560	60	SDCBP	LYPRLYPELSQYMGLSLNEEEIRANVAVVSG	74.308
Q14980	NUMA1	Nuclear mitotic apparatus protein 1	S	1853	SLRATSSTQSLAR	0.983918	4	1.52669	-1.09889	-0.424932	-0.206782	0	0	0	0.059269	0.390382	0.334075		Q14980	1853	NUMA1	TRSAPASQASLRATSSTQSLARLGSPDYGNS	215.79
Q15911	ZFHX3	Zinc finger homeobox protein 3	S	2795	SKTMELSPRTLLS	0.999705	4	1.57187	-0.920758	-0.33123	-0.2237	0	0	0	0.134475	0.113248	0.435539		Q15911	2795	ZFHX3	GQGVPLSPVSKTMELSPRTLLSPSSIKVEGI	64.711
Q9NZM5	GLTSCR2	Glioma tumor suppressor candidate region gene 2 protein	S	176	ARLLNPSATRAKP	0.849789	4	2.53047	-0.450284	0	-0.203146	-0.0715313	0	0	0.365278	0.641963	0.697095		Q9NZM5	176	GLTSCR2	LPREVRRAQARLLNPSATRAKPGPQDTVERP	81.099
Q9Y2L9	LRCH1	Leucine-rich repeat and calponin homology domain-containing protein 1	T	568	SIDPQFTIRRKME	1	4	1.6448	-0.352739	0	-0.453627	-0.341981	0	0	0.55874	0.641611	0.140431		Q9Y2L9	568	LRCH1	FLRPQRNLESIDPQFTIRRKMEQMREEKELV	139.74
Q99640	PKMYT1	Membrane-associated tyrosine- and threonine-specific cdc2-inhibitory kinase	T	455	TVGSTSTPRSRCT	0.997455	4	2.76197	-0.371236	0	-0.294909	-0.267489	0	0	0.466386	0.723263	0.597048		Q99640	455	PKMYT1	LSPEAVLARTVGSTSTPRSRCTPRDALDLSD	120.99
Q14135	VGLL4	Transcription cofactor vestigial-like protein 4	S	103	PRERSRSPIERAV	0.767292	4	2.5038	-0.390869	0	-0.320337	-0.182747	0	0	0.361731	0.577401	0.428523		Q14135	103	VGLL4	TANGDCRRDPRERSRSPIERAVAPTMSLHGS	61.09
Q7L9B9	EEPD1	Endonuclease/exonuclease/phosphatase family domain-containing protein 1	S	31	SAACNFSNILVNQ	0.999641	4	3.64266	-0.368563	-0.30396	-0.518563	0	0	0	0.445732	0.303836	0.218036		Q7L9B9	31	EEPD1	SDLSHSRKFSAACNFSNILVNQERLNINTAT	71.853
Q9BXK1	KLF16	Krueppel-like factor 16	S	242	AGSPAPSPAPSPA	0.861343	4	1.7846	-0.590045	-0.471992	0	0	0	-0.139201	0.584889	0.192103	0.390073		Q9BXK1	242	KLF16	PSDSLPCSLAGSPAPSPAPSPAPAGL_____	68.741
O75420	GIGYF1	PERQ amino acid-rich with GYF domain-containing protein 1	S	850	TPKSGGSLVRGLG	0.999023	4	1.6098	-1.03674	-0.140182	-0.562974	0	0	0	0.255092	0.10825	0.314299		O75420	850	GIGYF1	SSGLGLWEDTPKSGGSLVRGLGLKNSRSSPS	64.268
P02545	LMNA	Prelamin-A/C;Lamin-A/C	S	632	YRSVGGSGGGSFG	0.99873	4	2.17298	-0.119666	0	0	-0.308991	0	-0.133393	0.42006	0.497566	0.9959		P02545	632	LMNA	ASSVTVTRSYRSVGGSGGGSFGDNLVTRSYL	150.23
Q9H9A7	RMI1	RecQ-mediated genome instability protein 1	S	225	SVIPNNSNENIPR	0.999992	4	4.70387	-0.342576	-0.387899	-0.268947	0	0	0	0.250127	0.257969	0.160614		Q9H9A7	225	RMI1	LIGEPDLVVSVIPNNSNENIPRVTDVLDPAL	165.34
Q96FF9	CDCA5	Sororin	T	159	GSASTSTPGRRSC	0.779726	4	3.51613	-0.776736	-0.440934	-0.469496	0	0	0	0.366362	0.230721	0.432447		Q96FF9	159	CDCA5	RSYSRLETLGSASTSTPGRRSCFGFEGLLGA	122.46
Q9UPN4	CEP131	Centrosomal protein of 131 kDa	S	146	SNARSSSALDSPA	0.977487	4	2.08468	-0.331405	0	0	-0.204037	0	-0.073885	0.429504	0.29356	0.333758		Q9UPN4	146	CEP131	DQPRGFTLPSNARSSSALDSPAGPRRKECTV	191.79
O75592	MYCBP2	E3 ubiquitin-protein ligase MYCBP2	S	2795	LPANRSSPSGASS	0.88254	4	2.09555	-0.331019	0	0	-0.201496	0	-0.221368	0.433326	0.357326	0.273356		O75592	2795	MYCBP2	RLSSPKPKTLPANRSSPSGASSPRSSSPHDK	119.18
Q07955	SRSF1	Serine/arginine-rich splicing factor 1	S	238	RGSPRYSPRHSRS	0.999671	4	1.94842	-0.315785	0	0	-0.0750656	0	-0.236844	0.307899	0.261685	0.396126		Q07955	238	SRSF1	SRSYSPRRSRGSPRYSPRHSRSRSRT_____	97.716
P55209	NAP1L1	Nucleosome assembly protein 1-like 1	T	64	GLVETPTGYIESL	0.991714	4	1.80029	-0.765244	-1.81313	-0.420947	0	0	0	0.3961	0.331471	0.545238		P55209	64	NAP1L1	LAALQERLDGLVETPTGYIESLPRVVKRRVN	97.271
P62280	RPS11	40S ribosomal protein S11	T	15	AYQKQPTIFQNKK	1	4	1.66777	-0.328605	0	0	-0.01297	0	-0.366939	0.393397	0.531062	0.246418		P62280	15	RPS11	_MADIQTERAYQKQPTIFQNKKRVLLGETGK	27.329
Q96AP0	ACD	Adrenocortical dysplasia protein homolog	S	416	ATLTPRSPHASRT	0.917985	4	2.71166	-0.564596	-0.237404	-0.297737	0	0	0	0.250763	0.215716	0.470461		Q96AP0	416	ACD	PSPAICSAPATLTPRSPHASRTPSSPLQSCT	117.04
Q92609	TBC1D5	TBC1 domain family member 5	S	572	FSNISRSRSHSKT	0.839619	4	2.3367	-0.355988	-0.332581	-0.130154	0	0	0	0.305499	0.0590487	0.335716		Q92609	572	TBC1D5	SSATKKDSFFSNISRSRSHSKTMGRKESEEE	95.264
P46013	MKI67	Antigen KI-67	S	579	AQSLVISPPAPSP	0.999758	4	2.74716	-0.414081	-0.3491	-0.217433	0	0	0	0.0751362	0.220221	0.368268		P46013	579	MKI67	GSEIHVEVKAQSLVISPPAPSPRKTPVASDQ	75.564
O94819	KBTBD11	Kelch repeat and BTB domain-containing protein 11	S	107	EEPAAPSPEPRVW	1	4	2.22852	-0.146019	0	0	-0.137181	0	-0.280165	0.251758	0.412121	0.241361		O94819	107	KBTBD11	ASPEERACPEEPAAPSPEPRVWLEDPASPEE	168.89
P33527	ABCC1	Multidrug resistance-associated protein 1	S	921	SSSSSYSGDISRH	0.99963	4	2.56893	-0.209973	0	0	-0.131074	0	-0.141384	0.332663	0.397354	0.245982		P33527	921	ABCC1	AGKQLQRQLSSSSSYSGDISRHHNSTAELQK	200.77
Q9H1K1	ISCU	Iron-sulfur cluster assembly enzyme ISCU, mitochondrial	S	29	LPARELSAPARLY	1	4	1.94608	-0.195207	0	0	-0.25608	0	-0.0824032	0.248147	0.441089	0.215477		Q9H1K1	29	ISCU	SALLLRSPRLPARELSAPARLYHKKVVDHYE	122.64
P25054	APC	Adenomatous polyposis coli protein	S	2283	SVKSELSPVARQT	0.998882	4	2.07608	-0.176053	0	0	-0.328753	0	-0.277899	0.226793	0.249968	0.32492		P25054	2283	APC	TTSPRGAKPSVKSELSPVARQTSQIGGSSKA	79.986
Q8WWI1	LMO7	LIM domain only protein 7	S	926	QTRGISSLPRSYT	0.997611	4	2.30637	-0.108908	0	0	-0.342781	0	-0.106355	0.286585	0.359606	0.300484		Q8WWI1	926	LMO7	VVTPRPFGSQTRGISSLPRSYTMDDAWKYNG	117.72
Q9HAW4	CLSPN	Claspin	S	810	GGFRSPSPGLFRA	0.946448	4	2.54305	-0.336359	-0.149791	-0.322015	0	0	0	0.29925	0.533475	0.166869		Q9HAW4	810	CLSPN	RGTSFFPTAGGFRSPSPGLFRASLVSSASKS	107.56
Q14938	NFIX	Nuclear factor 1 X-type	S	361	AGVRPGSPRATAS	0.999505	4	1.94039	-0.356635	0	-0.295823	-0.238889	0	0	0.381546	0.190718	0.469632		Q14938	361	NFIX	FTHHPLPVLAGVRPGSPRATASALHFPSTSI	61.522
Q15154	PCM1	Pericentriolar material 1 protein	S	69	DISPESSPGVGRR	0.984295	4	1.93238	-0.40724	0	-0.158238	-0.153293	0	0	0.283191	0.296015	0.253036		Q15154	69	PCM1	VESDKRVTNDISPESSPGVGRRRTKTPHTFP	171.44
Q2KJY2	KIF26B	Kinesin-like protein KIF26B	S	1494	DRLSSSSGEVSAS	0.793137	4	2.16753	-0.328515	0	-0.114491	-0.0886917	0	0	0.311463	0.207663	0.360795		Q2KJY2	1494	KIF26B	EQDGKPSPGDRLSSSSGEVSASPVTDNFRRV	140.56
Q9H4A4	RNPEP	Aminopeptidase B	S	7	MASGEHSPGSGAA	0.883445	4	2.8843	-0.528918	-0.169075	-0.584989	0	0	0	0.290293	0.347694	0.453081		Q9H4A4	7	RNPEP	_________MASGEHSPGSGAARRPLHSAQA	123.86
Q96G61	NUDT11;NUDT10	Diphosphoinositol polyphosphate phosphohydrolase 3-beta;Diphosphoinositol polyphosphate phosphohydrolase 3-alpha	S	148	KLKLGGSPTNGNS	0.751113	4	1.59171	-0.43454	-0.164886	-1.10174	0	0	0	0.55701	0.176965	0.321081		Q96G61;Q8NFP7	148;148	NUDT11;NUDT10	KPVHAEYLEKLKLGGSPTNGNSMAPSSPDSD	166.62
Q9H0J9	PARP12	Poly [ADP-ribose] polymerase 12	S	464	RRPKYVSPQDVTT	0.951714	4	1.79736	-0.34292	-0.300469	0	0	0	-0.11387	0.300326	0.549966	0.154073		Q9H0J9	464	PARP12	VYGTTKKVCRRPKYVSPQDVTTMQTCNTKFP	41.348
I3L0E3	hCG_1984214;MRPS17	28S ribosomal protein S17, mitochondrial	S	223	EELNISSAQ____	0.893782	4	1.97693	-0.231717	-0.313698	0	0	0	-0.116621	0.221399	0.333736	0.162129		I3L0E3;Q9Y2R5	223;128	hCG_1984214;MRPS17	ETTQLSKNLEELNISSAQ_____________	104.07
Q96B54	ZNF428	Zinc finger protein 428	S	99	CQLCGRSPLGEAP	0.999997	4	2.39901	-0.640181	-0.42218	-0.149234	0	0	0	0.231908	0.285996	0.231013		Q96B54	99	ZNF428	RAAQPPAQPCQLCGRSPLGEAPPGTPPCRLC	103.92
Q9C0D0	PHACTR1	Phosphatase and actin regulator 1	S	467	KLTRRLSQRPTAE	0.999993	4	2.82978	-0.539189	-0.264443	-0.216726	0	0	0	0.229378	0.410334	0.261333		Q9C0D0	467	PHACTR1	LELRQQIGTKLTRRLSQRPTAEELEQRNILK	152.89
Q8NCD3	HJURP	Holliday junction recognition protein	S	448	HREYCLSPRNQPR	1	4	1.73151	-0.631931	-0.225843	-0.0802097	0	0	0	0.151826	0.313162	0.39475		Q8NCD3	448	HJURP	EIEIRFDQLHREYCLSPRNQPRRMCLPDSWA	101.72
Q14566	MCM6	DNA replication licensing factor MCM6	T	259	DVSKLSTPGARAE	0.97626	4	3.49779	-0.458674	-0.580465	-0.262238	0	0	0	0.246416	0.389965	0.305767		Q14566	259	MCM6	FTGTLIVVPDVSKLSTPGARAETNSRVSGVD	125.5
Q9UKV8	AGO2	Protein argonaute-2	S	387	KLMRSASFNTDPY	0.96745	4	1.7876	-0.391936	-0.0133467	-0.449099	0	0	0	0.110891	0.283998	0.260178		Q9UKV8	387	AGO2	APDRQEEISKLMRSASFNTDPYVREFGIMVK	107.99
O60343	TBC1D4	TBC1 domain family member 4	S	754	RTSSTCSNESLSV	0.950621	4	1.85571	-0.174901	0	-0.411329	-0.078414	0	0	0.195755	0.258604	0.42107		O60343	754	TBC1D4	ESSDGEGRKRTSSTCSNESLSVGGTSVTPRR	88.278
P50443	SLC26A2	Sulfate transporter	S	16	NVSPRDSAEGNDS	0.998912	4	1.90451	-0.465143	-0.0419464	-0.136874	0	0	0	0.68178	0.193292	0.560423		P50443	16	SLC26A2	MSSESKEQHNVSPRDSAEGNDSYPSGIHLEL	187.19
Q86Z02	HIPK1;HIPK2	Homeodomain-interacting protein kinase 1;Homeodomain-interacting protein kinase 2	Y	352	KAVCSTYLQSRYY	0.99989	4	1.66678	-0.508081	0	-0.529937	-0.104316	0	0	0.73351	0.122297	0.51431		Q86Z02;Q9H2X6	352;361	HIPK1;HIPK2	DFGSASHVSKAVCSTYLQSRYYRAPEIILGL	173.37
Q15154	PCM1	Pericentriolar material 1 protein	S	110	KQRINFSDLDQRS	1	4	1.95738	-0.40484	0	-0.144764	-0.130635	0	0	0.198904	0.573104	0.578514		Q15154	110	PCM1	PEQAELEKLKQRINFSDLDQRSIGSDSQGRA	113.53
P07197	NEFM	Neurofilament medium polypeptide	S	30	FSRVSGSPSSGFR	0.999977	4	1.84896	-0.396438	0	-0.145843	-0.276477	0	0	0.245287	0.411369	0.347209		P07197	30	NEFM	RRVTETRSSFSRVSGSPSSGFRSQSWSRGSP	207.67
P07197	NEFM	Neurofilament medium polypeptide	S	30	FSRVSGSPSSGFR	0.999977	4	1.91225	-0.558838	0	-0.17551	-0.281606	0	0	0.378503	0.471458	0.419828		P07197	30	NEFM	RRVTETRSSFSRVSGSPSSGFRSQSWSRGSP	207.67
P53355	DAPK1	Death-associated protein kinase 1	S	319	SLCQRLSRSFLSR	0.999316	4	1.66934	-0.39846	0	0	-0.343371	0	-0.0933237	0.211406	0.68918	0.509077		P53355	319	DAPK1	KWKQSVRLISLCQRLSRSFLSRSNMSVARSD	59.975
O14646	CHD1	Chromodomain-helicase-DNA-binding protein 1	S	1090	GSEGRRSRSRRYS	0.999984	4	1.92097	-0.454252	-0.0246134	-0.227853	0	0	0	0.351768	0.323285	0.149776		O14646	1090	CHD1	NCAKQISFNGSEGRRSRSRRYSGSDSDSISE	92.427
Q03164	KMT2A	Histone-lysine N-methyltransferase 2A;MLL cleavage product N320;MLL cleavage product C180	S	3511	VQASPTSPGGSPS	0.962428	4	2.07066	-0.390544	-0.109548	-0.171392	0	0	0	0.40485	0.225589	0.116351		Q03164	3511	KMT2A	EQNKALSSAVQASPTSPGGSPSSPSSGQRSA	176
Q6NXT1	ANKRD54	Ankyrin repeat domain-containing protein 54	S	63	ASGGAQSPLRYLH	0.999999	4	2.97037	-0.217564	-0.0862103	0	0	0	-0.00199986	0.332006	0.483411	0.303596		Q6NXT1	63	ANKRD54	GGGAGLSGRASGGAQSPLRYLHVLWQQDAEP	105.56
Q86W56	PARG	Poly(ADP-ribose) glycohydrolase	S	375	QFEGGESRTGMND	1	4	2.01245	-0.828342	-0.0959082	-0.521788	0	0	0	0.479996	0.433738	0.232588		Q86W56	375	PARG	KGGEVRLHFQFEGGESRTGMNDLNAKLPGNI	96.135
Q15056	EIF4H	Eukaryotic translation initiation factor 4H	S	24	GRGSRGSAGGHGS	0.994053	4	1.57614	-0.720117	-0.0346031	-0.232069	0	0	0	0.470443	0.250445	0.274021		Q15056	24	EIF4H	DRAYSSFGGGRGSRGSAGGHGSRSQKELPTE	135.69
Q8NCD3	HJURP	Holliday junction recognition protein	S	473	YRGGPASPGGLQG	1	4	2.04274	-0.647912	-0.110414	-0.282389	0	0	0	0.251326	0.358694	0.247427		Q8NCD3	473	HJURP	LPDSWAMNMYRGGPASPGGLQGLETRRLSLP	230.38
Q9P1Y6	PHRF1	PHD and RING finger domain-containing protein 1	S	568	RALPSGSPAQGPS	0.99527	4	2.06956	-0.582084	-0.0648766	-0.277201	0	0	0	0.455998	0.280657	0.261518		Q9P1Y6	568	PHRF1	EGFKGCLQPRALPSGSPAQGPSGNRPQSTGL	269.59
Q8TAD8	SNIP1	Smad nuclear-interacting protein 1	S	54	HSGGSPSPPTSEP	0.894359	4	2.717	-0.212563	-0.136431	-0.248554	0	0	0	0.104898	0.357029	0.215575		Q8TAD8	54	SNIP1	APPAHRRPDHSGGSPSPPTSEPARSGHRGNR	80.98
Q16825	PTPN21	Tyrosine-protein phosphatase non-receptor type 21	S	660	ERTLSASAAEVAP	0.990774	4	2.78396	-0.066577	-0.0775118	-0.14072	0	0	0	0.12389	0.316479	0.243371		Q16825	660	PTPN21	HGLEGLRLKERTLSASAAEVAPRAVSVGSQP	98.175
Q8TAD8	SNIP1	Smad nuclear-interacting protein 1	S	52	PDHSGGSPSPPTS	0.991687	4	2.717	-0.212563	-0.136431	-0.248554	0	0	0	0.104898	0.357029	0.215575		Q8TAD8	52	SNIP1	EVAPPAHRRPDHSGGSPSPPTSEPARSGHRG	210.14
Q9BWK5	MRI	Modulator of retrovirus infection homolog	S	123	ALAPGLSPSQRPG	0.95405	4	3.12196	-0.0180292	0	-0.19933	-0.093009	0	0	0.40159	0.367004	0.311345		Q9BWK5	123	MRI	SEEEDSGKQALAPGLSPSQRPGGSSSACSRS	163.14
P46100	ATRX	Transcriptional regulator ATRX	S	656	ESDLRRSPRVKTT	0.84709	4	2.63835	-0.367578	-0.0775413	-0.473284	0	0	0	0.284405	0.436444	0.314965		P46100	656	ATRX	ENEVSLLLEESDLRRSPRVKTTPLRRPTETN	124
P46100	ATRX	Transcriptional regulator ATRX	S	634	GLGQENSDNEHLV	1	4	2.63835	-0.367578	-0.0775413	-0.473284	0	0	0	0.284405	0.436444	0.314965		P46100	634	ATRX	GLNPKLEKCGLGQENSDNEHLVENEVSLLLE	177.1
Q14135	VGLL4	Transcription cofactor vestigial-like protein 4	S	149	SRPAGLSPTLTPG	0.76682	4	1.65908	-0.134755	0	-0.683958	-0.055274	0	0	0.601271	0.437961	0.299681		Q14135	149	VGLL4	ALTKNSLDASRPAGLSPTLTPGERQQNRPSV	165.39
Q92974	ARHGEF2	Rho guanine nucleotide exchange factor 2	S	122	IRERPSSAIYPSD	0.960465	4	2.0549	-0.455292	0	-0.509267	-0.0654354	0	0	0.406753	0.287476	0.304786		Q92974	122	ARHGEF2	SVSLRSKTTIRERPSSAIYPSDSFRQSLLGS	202.93
Q9BXQ6	CECR6	Cat eye syndrome critical region protein 6	S	36	LFLRGGSFRGRRG	1	4	2.4773	-0.453361	-0.183448	-0.13039	0	0	0	0.185588	0.263002	0.261904		Q9BXQ6	36	CECR6	PPAAARLQPLFLRGGSFRGRRGSGDSSTSTS	58.426
P46100	ATRX	Transcriptional regulator ATRX	S	34	ESEETSSPPRLAM	0.962613	4	1.93274	-0.409731	-0.0633106	-0.22018	0	0	0	0.124552	0.421144	0.228815		P46100	34	ATRX	HDFLAHSSEESEETSSPPRLAMNQNTDKISG	171.42
Q9UDY2	TJP2	Tight junction protein ZO-2	S	415	ESNRSFSPEERRH	0.999723	4	3.23471	-0.336127	-0.108741	-0.260837	0	0	0	0.21952	0.337361	0.386769		Q9UDY2	415	TJP2	SEIEDISEIESNRSFSPEERRHQYSDYDYHS	128.93
P85037	FOXK1	Forkhead box protein K1	S	441	QTPECLSREGSPI	1	4	2.83859	-0.275209	-0.0240555	-0.270865	0	0	0	0.266753	0.451537	0.345654		P85037	441	FOXK1	LMSPRSGGLQTPECLSREGSPIPHDPEFGSK	153.32
Q9UQ84	EXO1	Exonuclease 1	T	475	NKKSVSTPPRTRN	0.951047	4	2.12738	-0.307334	0	-0.226737	-0.12381	0	0	0.271105	0.296256	0.176759		Q9UQ84	475	EXO1	VPDLVNGPTNKKSVSTPPRTRNKFATFLQRK	76.332
Q16352	INA	Alpha-internexin	S	30	RLSARLSGAGGAG	0.998659	4	1.72704	-0.582081	-0.0873108	-0.324714	0	0	0	0.176101	0.0898609	0.363453		Q16352	30	INA	YRKVFGDGSRLSARLSGAGGAGGFRSQSLSR	124.32
Q86X02	CDR2L	Cerebellar degeneration-related protein 2-like	S	179	AFRLHSSSLELGP	0.984959	4	2.70449	-0.404863	-0.0714006	-0.353693	0	0	0	0.286411	0.308456	0.244395		Q86X02	179	CDR2L	LCTSPRCKDAFRLHSSSLELGPRPLEQENER	272.51
Q86UU0	BCL9L	B-cell CLL/lymphoma 9-like protein	S	991	VRSPTGSPSRLKS	0.882646	4	1.8317	-0.464629	0	-0.272114	-0.0482349	0	0	0.191426	0.251107	0.271355		Q86UU0	991	BCL9L	PQVLGSSLSVRSPTGSPSRLKSPSMAVPSPG	107.75
Q9NQS7	INCENP	Inner centromere protein	S	119	VVGENGSVLRRVT	1	4	1.64939	-0.588241	0	0	-0.0359745	0	-0.0773363	0.476303	0.306285	0.612477		Q9NQS7	119	INCENP	KDSVEKLATVVGENGSVLRRVTRAAAAAAAA	84.046
Q4KWH8	PLCH1	1-phosphatidylinositol 4,5-bisphosphate phosphodiesterase eta-1	S	1307	ESNLPGSPNTSRG	0.998604	4	2.16111	-0.462446	0	-0.14058	-0.110675	0	0	0.442713	0.312639	0.402886		Q4KWH8	1307	PLCH1	SSKAKTAALESNLPGSPNTSRGWLPKSPTKG	98.702
Q9P275	USP36	Ubiquitin carboxyl-terminal hydrolase 36	S	742	HRARAVSPAPQSS	0.999983	4	2.11673	-0.360665	0	-0.0120125	-0.142528	0	0	0.321377	0.390545	0.370142		Q9P275	742	USP36	PVVASTWPVHRARAVSPAPQSSSRLQPPFSP	160.11
O96013	PAK4	Serine/threonine-protein kinase PAK 4	S	148	SEAGGGSGDRRRA	1	4	2.10167	-0.383842	0	-0.0874996	-0.225064	0	0	0.355717	0.339269	0.389384		O96013	148	PAK4	GSRGRFAGHSEAGGGSGDRRRAGPEKRPKSS	149.6
Q96RY5	CRAMP1L	Protein cramped-like	S	779	VTVSSRSPRCPRN	0.981602	4	2.48249	-0.0395613	0	0	-0.110064	0	-0.151107	0.396529	0.66506	0.287547		Q96RY5	779	CRAMP1L	QSMTPPGKVVTVSSRSPRCPRNQASLRSSKT	138.24
P67809	YBX1	Nuclease-sensitive element-binding protein 1	S	174	GEKNEGSESAPEG	1	4	2.62645	-0.134873	0	0	-0.219236	0	-0.233651	0.514652	0.628102	0.292509		P67809	174	YBX1	QQNYQNSESGEKNEGSESAPEGQAQQRRPYR	173.26
Q96NU1	SAMD11	Sterile alpha motif domain-containing protein 11	S	171	KRARSESPQEALL	1	4	2.80847	-0.103616	0	0	-0.309622	0	-0.111467	0.439921	0.777048	0.519202		Q96NU1	171	SAMD11	RISSDCFSEKRARSESPQEALLLPRELGPSM	101.92
Q96NU1	SAMD11	Sterile alpha motif domain-containing protein 11	S	169	SEKRARSESPQEA	1	4	2.80847	-0.103616	0	0	-0.309622	0	-0.111467	0.439921	0.777048	0.519202		Q96NU1	169	SAMD11	SPRISSDCFSEKRARSESPQEALLLPRELGP	101.92
P02545	LMNA	Prelamin-A/C;Lamin-A/C	S	12	QRRATRSGAQASS	0.996059	4	2.51248	-0.133864	0	-0.154599	-0.147869	0	0	0.373997	0.799243	0.458803		P02545	12	LMNA	____METPSQRRATRSGAQASSTPLSPTRIT	126.77
Q15154	PCM1	Pericentriolar material 1 protein	S	431	LNNSSSSPQRSVD	0.963733	4	2.34156	-0.141287	0	0	-0.268401	0	-0.0505772	0.311657	0.606278	0.369472		Q15154	431	PCM1	ELHTLRDQHLNNSSSSPQRSVDQRSTSAPSA	260.99
Q99759	MAP3K3	Mitogen-activated protein kinase kinase kinase 3	S	340	RLRSADSENALSV	0.999946	4	2.339	-0.194062	0	-0.190035	-0.198561	0	0	0.380616	0.571647	0.257792		Q99759	340	MAP3K3	AVQYLDPRGRLRSADSENALSVQERNVPTKS	196.41
Q9H6F5	CCDC86	Coiled-coil domain-containing protein 86	S	102	QDLHLESPQRQPE	0.998887	4	2.06429	-0.346402	-0.0646982	0	0	0	-0.0514908	0.336006	0.649946	0.314652		Q9H6F5	102	CCDC86	PGAASPQRQQDLHLESPQRQPEYSPESPRCQ	171.13
P52737	ZNF136	Zinc finger protein 136	S	292	GKAFSCSPTLRIH	0.93818	4	3.65773	-0.232582	-0.149783	-0.082448	0	0	0	0.282436	0.332207	0.213805		P52737	292	ZNF136	EKPFKCKQCGKAFSCSPTLRIHERTHTGEKP	64.064
P11274	BCR	Breakpoint cluster region protein	S	1264	PDSKRQSILFSTE	0.980623	4	2.0937	-0.0397568	-0.244438	0	0	0	-0.0793858	0.312604	0.378627	0.16708		P11274	1264	BCR	FLQLEAIPAPDSKRQSILFSTEV________	121.02
Q9UQ35	SRRM2	Serine/arginine repetitive matrix protein 2	S	1401	GMSSNQSISSPVL	0.952741	4	2.29878	-0.268838	-0.10222	-0.0587587	0	0	0	0.155152	0.198741	0.347454		Q9UQ35	1401	SRRM2	LSPDAVEKAGMSSNQSISSPVLDAVPRTPSR	91.873
Q16186	ADRM1	Proteasomal ubiquitin receptor ADRM1	T	217	SQSAAVTPSSTTS	0.99947	4	2.99157	-0.15281	-0.0220585	-0.0177136	0	0	0	0.428374	0.278913	0.259886		Q16186	217	ADRM1	GSSSSSSSRSQSAAVTPSSTTSSTRATPAPS	263.03
P62805	HIST1H4A	Histone H4	S	48	GGVKRISGLIYEE	0.999972	4	2.77574	0	-0.0802488	-0.069562	0	-0.03899	0	0.352225	0.280945	0.15933		P62805	48	HIST1H4A	PAIRRLARRGGVKRISGLIYEETRGVLKVFL	95.067
O95490	LPHN2	Latrophilin-2	S	1409	EDIYYKSMPNLGA	1	4	2.93191	0	-0.0769281	0	0	-0.0484676	-0.12923	0.231942	0.356797	0.445643		O95490	1409	LPHN2	LSPSRRSENEDIYYKSMPNLGAGHQLQMCYQ	110.55
Q9UKV0	HDAC9	Histone deacetylase 9	S	451	PLNRTQSAPLPQS	0.836802	4	2.10014	0	-0.137591	-0.0637407	0	-0.137054	0	0.20938	0.335105	0.579289		Q9UKV0	451	HDAC9	GTHKLPRHRPLNRTQSAPLPQSTLAQLVIQQ	183.55
Q5JSZ5	PRRC2B	Protein PRRC2B	S	1489	SSGSGHSPYALER	0.994379	4	2.95557	-0.108664	0	-0.106029	-0.0452661	0	0	0.42554	0.314015	0.621718		Q5JSZ5	1489	PRRC2B	ALPGGLSGCSSGSGHSPYALERAAHASADLP	224.53
B8ZZF3	MED26	Mediator of RNA polymerase II transcription subunit 26	S	322	DATQVPSPLPLAQ	0.996188	4	3.62136	-0.113357	0	-0.0479221	-0.026969	0	0	0.257077	0.249507	0.192515		B8ZZF3;O95402	322;314	MED26	SPSPRPQALDATQVPSPLPLAQPSTPPVRRL	63.013
Q9BTE3	MCMBP	Mini-chromosome maintenance complex-binding protein	T	160	SPSTSYTPSRHKR	0.999881	4	2.89813	-0.185688	-0.00278282	-0.0115242	0	0	0	0.267675	0.38241	0.278507		Q9BTE3	160	MCMBP	YVNANQARVSPSTSYTPSRHKRSYEDDDDMD	156.01
Q9BSJ6	FAM64A	Protein FAM64A	S	131	AQKGSGSPTHSLS	0.871527	4	2.6048	-0.0178461	-0.0013361	-0.00526047	0	0	0	0.301503	0.405672	0.171608		Q9BSJ6	131	FAM64A	VKARRRKRGAQKGSGSPTHSLSQKSTRLSGA	105.99
O60293	ZFC3H1	Zinc finger C3H1 domain-containing protein	S	15	PASSGLSPKEEGE	0.97056	4	2.18601	-0.136783	-0.0167847	0	0	0	-0.0967283	0.137664	0.32428	0.360348		O60293	15	ZFC3H1	_MATADTPAPASSGLSPKEEGELEDGEISDD	109.36
Q9P275	USP36	Ubiquitin carboxyl-terminal hydrolase 36	S	614	RGSSSSSPEHSAS	0.778036	4	2.8735	-0.104694	-0.271751	-0.30959	0	0	0	0.131245	0.258947	0.297902		Q9P275	614	USP36	NDESAGLDRRGSSSSSPEHSASSDSTKAPQT	87.208
O15534	PER1	Period circadian protein homolog 1	S	592	KALPCQSPDPELE	0.997954	4	3.03662	-0.238783	0	NaN	-0.00111198	0	0	0.962601	0.621523	0.786674		O15534	592	PER1	LPATGTFKAKALPCQSPDPELEAGSAPVQAP	73.665
Q9BZX2	UCK2	Uridine-cytidine kinase 2	S	254	SRKRQASESSSRP	0.999704	4	5.44825	-0.461678	-0.279916	-0.422262	0	0	0	0.62328	0.738542	0.633887		Q9BZX2	254	UCK2	NGCLNGYTPSRKRQASESSSRPH________	127.32
Q9NS37	CREBZF	CREB/ATF bZIP transcription factor	S	16	AASGSNSPTRSES	0.994864	4	4.34617	-0.327317	-0.226651	-0.286985	0	0	0	0.390097	0.638903	0.559774		Q9NS37	16	CREBZF	MRHSLTKLLAASGSNSPTRSESPEPAATCSL	182.23
Q8TD16	BICD2	Protein bicaudal D homolog 2	S	574	SPGGRTSPEARGR	0.855096	4	4.07192	-0.289037	-0.500484	-0.604042	0	0	0	0.580066	0.454329	0.661323		Q8TD16	574	BICD2	EGQGGAGRTSPGGRTSPEARGRRSPILLPKG	98.676
O15440	ABCC5	Multidrug resistance-associated protein 5	S	14	KEYIIPSPGYRSV	0.996527	4	1.68867	0	-0.364035	0	0	-0.108509	-0.448362	0.641186	0.259883	0.429358		O15440	14	ABCC5	__MKDIDIGKEYIIPSPGYRSVRERTSTSGT	58.676
O75122	CLASP2	CLIP-associating protein 2	S	952	EAIQNFSFRSQED	1	6	1.26985	0	0.237368	0.162743	-0.312027	-1.23128	-2.31745	0	1.18118	0		O75122	952	CLASP2	IYSSLRGVTEAIQNFSFRSQEDMNEPLKRDS	104.7
Q8WWM7	ATXN2L	Ataxin-2-like protein	T	681	VNKSTSTPTSPGP	0.947587	6	3.10409	0.359063	0.136119	0.484327	-0.630154	-0.643995	-0.349971	0	0	0		Q8WWM7	681	ATXN2L	FNPTKPLLSVNKSTSTPTSPGPRTHSTPSIP	146.9
Q9NRG9	AAAS	Aladin	S	495	AQFPRFSPVLGRA	1	6	1.61826	0	0.57157	0.143933	-0.175954	-0.5674	-0.480536	0	0.0439367	0		Q9NRG9	495	AAAS	AHIPLYFVNAQFPRFSPVLGRAQEPPAGGGG	99.305
P58340	MLF1	Myeloid leukemia factor 1	S	34	QMIRSFSEPFGRD	0.960175	6	3.09871	0.093648	0.361852	0.310781	-0.268654	-0.442176	-0.482946	0	0	0		P58340	34	MLF1	ILAHRENMRQMIRSFSEPFGRDLLSISDGRG	125.83
P29375	KDM5A	Lysine-specific demethylase 5A	S	1331	VSSVSSSPRQTMD	0.960581	6	2.18667	0.113567	0.309383	0.398705	-0.127941	-0.497111	-0.583266	0	0	0		P29375	1331	KDM5A	FQQSAFNRVVSSVSSSPRQTMDYDDEETDSD	143.28
Q9H6K5	PRR36	Proline-rich protein 36	S	116	SPGPVSSPGRASG	0.93821	6	3.52918	0.126025	0.435826	0.259227	-0.53493	-0.535129	-0.385325	0	0	0		Q9H6K5	116	PRR36	ERAPPAKNTSPGPVSSPGRASGTTRPGPLGQ	152.16
Q9UPQ0	LIMCH1	LIM and calponin homology domains-containing protein 1	S	231	SSDGRGSDSESDL	0.820785	6	1.62985	0.0023346	0.297603	0.429611	-0.0819302	-0.623083	-0.623091	0	0	0		Q9UPQ0	231	LIMCH1	PSPDVVLRGSSDGRGSDSESDLPHRKLPDVK	206.85
Q99741	CDC6	Cell division control protein 6 homolog	S	54	VKALPLSPRKRLG	1	6	1.77261	0.124578	0.554141	0.0494871	-0.28327	-0.377298	-0.75631	0	0	0		Q99741	54	CDC6	VQTVTCSPRVKALPLSPRKRLGDDNLCNTPH	95.741
O96013	PAK4	Serine/threonine-protein kinase PAK 4	S	474	EVPRRKSLVGTPY	0.960422	6	2.74835	0.281629	0.202249	0.0306368	-0.658537	-0.437587	-0.320009	0	0	0		O96013	474	PAK4	FGFCAQVSKEVPRRKSLVGTPYWMAPELISR	98.175
O43149	ZZEF1	Zinc finger ZZ-type and EF-hand domain-containing protein 1	S	1518	TAEEPLSPSTPTR	0.755103	6	1.9514	0.0992451	0.153041	0.322736	-0.651284	-0.242259	-0.227593	0	0	0		O43149	1518	ZZEF1	LPAADVSPATAEEPLSPSTPTRRPPFTRGRL	128.38
Q13233	MAP3K1	Mitogen-activated protein kinase kinase kinase 1	S	292	PPRRAPSPDGFSP	0.999826	6	4.32789	0.134885	0.256563	0.131102	-0.453482	-0.340602	-0.348815	0	0	0		Q13233	292	MAP3K1	VPFQSGRITPPRRAPSPDGFSPYSPEETNRR	138
Q8TDC3	BRSK1	Serine/threonine-protein kinase BRSK1	S	432	HSQRSRSVSGAST	0.931833	6	2.25693	0.112487	0.114946	0.145483	-0.536814	-0.293029	-0.165922	0	0	0		Q8TDC3	432	BRSK1	TRRALEMAQHSQRSRSVSGASTGLSSSPLSS	140.16
P15884	TCF4	Transcription factor 4	T	297	YSTSSCTPPANGT	0.843477	6	1.35319	0	1.48713	0.207764	-0.396848	-0.982974	-1.00056	0	0.111947	0		P15884	297	TCF4	TFHRSGTNHYSTSSCTPPANGTDSIMANRGS	79.892
P48634	PRRC2A	Protein PRRC2A	S	2036	ATRVLPSPARPFP	0.999866	6	1.96048	0.103016	0.188317	0.419404	-0.265547	-0.087472	-0.394974	0	0	0		P48634	2036	PRRC2A	LAVRPPPAPATRVLPSPARPFPASLGRAELH	64.723
O60716	CTNND1	Catenin delta-1	S	171	VDASSVSNNYIQT	0.775008	6	2.21988	0.0628014	0.222168	0.363262	-0.218989	-0.143403	-0.138754	0	0	0		O60716	171	CTNND1	VAMGPDGLPVDASSVSNNYIQTLGRDFRKNG	108.23
Q15003	NCAPH	Condensin complex subunit 2	S	432	GEYSYFSPRTMSM	0.999016	6	2.33449	0.0606213	0.349303	0.332336	-0.218806	-0.137233	-0.292882	0	0	0		Q15003	432	NCAPH	MCPLLSMKPGEYSYFSPRTMSMWAGPDHWRF	94.82
Q9BUR4	WRAP53	Telomerase Cajal body protein 1	S	54	GDPPRLSPDPVAG	0.995476	6	2.02641	0	0.314335	0.286138	-0.204903	-0.234862	-0.195668	0	0.10768	0		Q9BUR4	54	WRAP53	ELMPPPPERGDPPRLSPDPVAGSAVSQELRE	39.388
Q96JE9	MAP6	Microtubule-associated protein 6	S	519	EPLKNESPVISAP	0.985311	6	2.22237	0	0	0	-0.255341	-0.132168	-0.225144	0.10994	0.0546436	0.308334		Q96JE9	519	MAP6	VKDQDHTVPEPLKNESPVISAPVKDQGPSVP	48.405
P38159	RBMX	RNA-binding motif protein, X chromosome;RNA-binding motif protein, X chromosome, N-terminally processed	S	326	YGGSRDSYSSSRS	0.995545	6	3.03145	0	0	0	-0.170094	-0.112641	-0.260309	0.0921297	0.120743	0.0657806		P38159	326	RBMX	DDYSSSRDGYGGSRDSYSSSRSDLYSSGRDR	150.92
Q96E39	RBMXL1	RNA binding motif protein, X-linked-like-1	S	326	YGGSRDSYSSSRS	0.995545	6	3.03145	0	0	0	-0.170094	-0.112641	-0.260309	0.0921297	0.120743	0.0657806		Q96E39	326	RBMXL1	DDYSSSRDGYGGSRDSYSSSRSDLYSSCDRV	150.92
Q8N5I9	C12orf45	Uncharacterized protein C12orf45	S	15	ASPSCSSPTRDSS	0.998215	6	2.74925	0	0	0	-0.223033	-0.455437	-0.524468	0.124824	0.44212	0.318356		Q8N5I9	15	C12orf45	_MEVHGKPKASPSCSSPTRDSSGVPVSKELL	163.9
Q9HCD6	TANC2	Protein TANC2	S	1476	SSSSVGSPTRQTY	0.99475	6	2.65219	0	0	0	-0.223445	-0.538814	-0.606944	0.127056	0.416811	0.374279		Q9HCD6	1476	TANC2	GSHQVFDFRSSSSVGSPTRQTYQSTSPALSP	198.02
Q8WUF5	PPP1R13L	RelA-associated inhibitor	S	158	SLGRAPSPRPGPG	1	6	1.76918	0.325616	0.361291	0	-0.304634	-0.113364	-0.442046	0	0	0.103191		Q8WUF5	158	PPP1R13L	PRAFDGAGSSLGRAPSPRPGPGPLRQQGPPT	40.154
O75925	PIAS1	E3 SUMO-protein ligase PIAS1	S	503	SLPHQASPVSRTP	0.999584	6	2.1497	0	0	0	-0.203807	-0.0710535	-0.421523	0.157087	0.210258	0.210466		O75925	503	PIAS1	SPLNNKGILSLPHQASPVSRTPSLPAVDTSY	211.89
P14866	HNRNPL	Heterogeneous nuclear ribonucleoprotein L	S	188	PGDSDDSRSVNSV	0.762139	6	2.17417	0	0	0	-0.100178	-0.0542431	-0.290693	0.130596	0.316814	0.222478		P14866	188	HNRNPL	YSTSQKISRPGDSDDSRSVNSVLLFTILNPI	86.498
A7MD48	SRRM4	Serine/arginine repetitive matrix protein 4	S	363	ESRGFQSPCLECA	1	6	4.16273	0	0	0	-0.325769	-0.229877	-0.409417	0.232219	0.260519	0.181645		A7MD48	363	SRRM4	NLSPTSRGRESRGFQSPCLECAEVKKSSLVP	90.706
Q9UQ35	SRRM2	Serine/arginine repetitive matrix protein 2	S	1073	HRSDTSSPEVRQS	0.995548	6	2.25457	0	0	0	-0.187729	-0.187792	-0.546381	0.170714	0.362316	0.24794		Q9UQ35	1073	SRRM2	KGQSQTSPDHRSDTSSPEVRQSHSESPSLQS	128.87
Q9UPQ0	LIMCH1	LIM and calponin homology domains-containing protein 1	S	217	RSRQTPSPDVVLR	0.999986	6	1.84506	0	0.0115271	0	-0.233273	-0.1771	-0.345262	0	0.459244	0.316589		Q9UPQ0	217	LIMCH1	FDSLDSFGSRSRQTPSPDVVLRGSSDGRGSD	155.61
Q12872	SFSWAP	Splicing factor, suppressor of white-apricot homolog	S	834	AYRVSRSPGASRK	0.988509	6	2.11918	0	0.0225954	0	-0.253916	-0.226172	-0.449309	0	0.356988	0.221495		Q12872	834	SFSWAP	RREERSVPTAYRVSRSPGASRKRTRSRSPHE	118.23
Q13206	DDX10	Probable ATP-dependent RNA helicase DDX10	S	7	MGKTANSPGSGAR	0.879809	6	1.81816	0	0	0	-0.202135	-0.342604	-0.180353	0.511991	0.292922	0.0273438		Q13206	7	DDX10	_________MGKTANSPGSGARPDPVRSFNR	74.325
O60343	TBC1D4	TBC1 domain family member 4	S	754	RTSSTCSNESLSV	0.950621	6	1.94665	0	0	0	-0.24854	-0.0850353	-0.236812	0.445537	0.504277	0.0734606		O60343	754	TBC1D4	ESSDGEGRKRTSSTCSNESLSVGGTSVTPRR	88.278
Q8IY81	FTSJ3	pre-rRNA processing protein FTSJ3	S	688	RDLIDNSFNRYTF	1	6	1.65872	0	0.159022	0	-0.588078	-0.177609	-0.528544	0	0.576146	0.182022		Q8IY81	688	FTSJ3	VIASSKKAKRDLIDNSFNRYTFNEDEGELPE	164.56
O43237	DYNC1LI2	Cytoplasmic dynein 1 light intermediate chain 2	T	376	LAKQPATPTRASE	0.987886	6	1.65246	0	0	0	-0.405775	-0.13581	-0.58862	0.0861111	0.583472	0.150266		O43237	376	DYNC1LI2	VFLMKQQSLLAKQPATPTRASESPARGPSGS	99.855
Q01826	SATB1	DNA-binding protein SATB1	S	38	RLEQNGSPLGRGR	1	6	2.11928	0	0	0	-0.406363	-0.154983	-0.579071	0.187697	0.703699	0.345979		Q01826	38	SATB1	PKGPPAKIARLEQNGSPLGRGRLGSTGAKMQ	189.87
Q9BTV5	FSD1	Fibronectin type III and SPRY domain-containing protein 1	S	313	GKGRTASPINSPA	0.997074	6	2.06478	0	0.0228176	0	-0.417822	-0.191269	-0.460815	0	0.428244	0.259159		Q9BTV5	313	FSD1	QDIKAREKDGKGRTASPINSPARGTPSPKRM	182.55
P23771	GATA3	Trans-acting T-cell-specific transcription factor GATA-3	S	162	TPPKDVSPDPSLS	0.999252	6	1.53593	0	0	0	-0.686982	-0.0628185	-0.788492	0.0354128	0.525107	0.272791		P23771	162	GATA3	SPHLFTFPPTPPKDVSPDPSLSTPGSAGSAR	209.12
Q9UIW2	PLXNA1;PLXNA3	Plexin-A1;Plexin-A3	S	1635	TASSPDSLRSRTP	0.99673	6	2.33099	0	0	0	-0.386095	-0.132317	-0.508084	0.159537	0.113893	0.251011		Q9UIW2;P51805	1635;1610	PLXNA1;PLXNA3	LSRYESMLRTASSPDSLRSRTPMITPDLESG	64.103
Q9Y5E3	PCDHB6	Protocadherin beta-6	S	411	GALDRESRAEYNI	0.999974	6	1.58033	0	0.599626	0.82429	-0.364218	-0.211598	-0.737291	0	0.173952	0		Q9Y5E3	411	PCDHB6	ENFYTLVTEGALDRESRAEYNITITVTDLGT	55.358
P27448	MARK3	MAP/microtubule affinity-regulating kinase 3	S	540	QRTPVASTHSISS	0.806041	6	2.05775	0	0.301189	0	-0.72253	-1.36874	-0.656815	0	0.885499	0.393899		P27448	540	MARK3	GKENSTIPDQRTPVASTHSISSAATPDRIRF	92.412
Q6P0Q8	MAST2	Microtubule-associated serine/threonine-protein kinase 2	S	1381	PTKLHLSPPLGRQ	1	6	2.35568	0	0	0	-0.699579	-1.02207	-0.474745	0.199242	0.656722	0.0779762		Q6P0Q8	1381	MAST2	LSGHVAQAFPTKLHLSPPLGRQLSRPKSAEP	66.92
Q9H2J7	SLC6A15	Sodium-dependent neutral amino acid transporter B(0)AT2	S	675	LEGDDTSLIHGKI	0.857021	6	2.31804	0	0.256738	0.244242	-0.18108	-0.297918	-0.384264	0	0.0679703	0		Q9H2J7	675	SLC6A15	GRVLKEPVNLEGDDTSLIHGKIPSEMPSPNF	77.871
P28749	RBL1	Retinoblastoma-like protein 1	T	369	RSFAPSTPLTGRR	0.931184	6	1.87634	0	0.00217915	0	-0.305014	-0.162484	-0.225255	0	0.350645	0.415868		P28749	369	RBL1	NLQQHFEKKRSFAPSTPLTGRRYLREKEAVI	67.234
O60716	CTNND1	Catenin delta-1	S	268	QVRVGGSSVDLHR	0.837447	6	2.00618	0	0.0799475	0	-0.555232	-0.224932	-0.319647	0	0.218129	0.39256		O60716	268	CTNND1	RQDVYGPQPQVRVGGSSVDLHRFHPEPYGLE	142.1
P49454	CENPF	Centromere protein F	S	1324	VTELNDSRSECIT	1	6	1.93059	0	0.0767231	0	-0.414295	-0.130719	-0.275737	0	0.203852	0.289754		P49454	1324	CENPF	ILQAEKYELVTELNDSRSECITATRKMAEEV	183.37
Q12830	BPTF	Nucleosome-remodeling factor subunit BPTF	S	2471	SPVRVQSPSQTRI	0.990919	6	2.74958	0	0.0486336	0	-0.492772	-0.415692	-0.493818	0	0.417171	0.398475		Q12830	2471	BPTF	QPQSNVQGQSPVRVQSPSQTRIRPSTPSQLS	185.37
Q9Y2D9	ZNF652	Zinc finger protein 652	T	203	SVAAATTSPTPRT	0.784348	6	1.72887	0	0	0.468129	-0.874593	-0.255807	-0.642671	0.0113964	0.148818	0		Q9Y2D9	203	ZNF652	TQRRTRRAASVAAATTSPTPRTTRGRRKSVE	116.91
Q86UU1	PHLDB1	Pleckstrin homology-like domain family B member 1	T	1223	SQARPLTRYLPIR	0.999999	6	3.44943	0	0.099206	0.317944	-0.833326	-0.640798	-0.594375	0	0.111913	0		Q86UU1	1223	PHLDB1	EVKMREKQFSQARPLTRYLPIRKEDFDLKTH	83.204
O43439	CBFA2T2	Protein CBFA2T2	S	409	LVSRQHSPGSADS	0.995723	6	1.72736	0	0.00870132	0.278072	-1.04842	-0.275751	-1.09818	0	0.495025	0		O43439	409	CBFA2T2	TELRKTGTELVSRQHSPGSADSLSNDSQREF	104.48
Q15751	HERC1	Probable E3 ubiquitin-protein ligase HERC1	S	2723	RRQSLTSPDSQSA	0.964547	6	2.47206	0	0.235043	0.0536299	-0.70061	-0.33197	-0.78024	0	0.169382	0		Q15751	2723	HERC1	PTSPSDEVGRRQSLTSPDSQSARPANRTALS	153.36
P15884	TCF4	Transcription factor 4	S	92	GSHDNLSPPFVNS	0.999999	6	3.36549	0	0.0889587	0.26162	-0.629122	-0.415873	-0.597588	0	0.0152597	0		P15884	92	TCF4	YDHMTSRDLGSHDNLSPPFVNSRIQSKTERG	188.54
Q92786	PROX1	Prospero homeobox protein 1	S	179	IRGMSHSPSVALR	0.986374	6	2.44432	0	0.142481	0.0232372	-0.813532	-0.429554	-0.920021	0	0.377118	0		Q92786	179	PROX1	AKRARVENIIRGMSHSPSVALRGNENEREMA	83.167
Q99081	TCF12	Transcription factor 12	S	79	SRGFTDSPHYSDH	0.996796	6	2.38935	0	0.210586	0.285261	-0.684199	-0.320649	-0.704421	0	0.273321	0		Q99081	79	TCF12	GQPSPSYDSSRGFTDSPHYSDHLNDSRLGAH	223.93
Q9H6K5	PRR36	Proline-rich protein 36	S	110	PPAKNTSPGPVSS	0.996607	6	1.90129	0	0.271526	0.116374	-0.490107	-0.278434	-0.198488	0	0.197841	0		Q9H6K5	110	PRR36	PASGRGERAPPAKNTSPGPVSSPGRASGTTR	153.15
Q9P270	SLAIN2	SLAIN motif-containing protein 2	S	377	IEYSRVSPQPMIS	0.997328	6	1.97968	0	0.407607	0.0634527	-0.521986	-0.262821	-0.448785	0	0.190065	0		Q9P270	377	SLAIN2	PRSRSPARGIEYSRVSPQPMISRLQQPRLSL	89.557
Q8TBP0	TBC1D16	TBC1 domain family member 16	S	257	GSVFLESDSSPPS	0.947028	6	1.8645	0	0	0	-0.308832	-0.904542	-0.403183	0.179969	0.0690327	0.0221796		Q8TBP0	257	TBC1D16	ISAALAESRGSVFLESDSSPPSSSDAGLRFP	79.112
Q2NKX8	ERCC6L	DNA excision repair protein ERCC-6-like	S	14	PEAEALSPEQAAH	1	6	1.53249	0	0.0898666	0.203566	-0.283457	-1.25479	-0.573899	0	0.0366754	0		Q2NKX8	14	ERCC6L	__MEASRRFPEAEALSPEQAAHYLRYVKEAK	85.35
Q6PK04	CCDC137	Coiled-coil domain-containing protein 137	S	233	MLRMLLSPGGVSQ	0.999856	6	1.6277	0.125899	0	0.656272	-0.450343	-0.309174	-0.429116	0.1647	0	0		Q6PK04	233	CCDC137	KDQPGRRSQMLRMLLSPGGVSQPLTASLARQ	56.684
Q15672	TWIST1	Twist-related protein 1	S	99	SSSGGGSPQSYEE	0.999797	6	2.21278	0	0.323058	0.505544	-0.55628	-0.388976	-0.45345	0	0.290743	0		Q15672	99	TWIST1	GGGAGGGGGSSSGGGSPQSYEELQTQRVMAN	270.15
Q6P1L5	FAM117B	Protein FAM117B	S	404	GGADRGSNNSSRS	0.999727	6	2.82426	0	0.418951	0.460205	-0.555675	-0.505093	-0.504883	0	0.052783	0		Q6P1L5	404	FAM117B	TRSIDTQTPGGADRGSNNSSRSQSVSPTSFL	154.92
P15884	TCF4	Transcription factor 4	S	372	GGQASSSPNYEGP	0.99172	6	2.66738	0	0.320475	0.449516	-0.483921	-0.402393	-0.529577	0	0.115719	0		P15884	372	TCF4	AGTAVWSRNGGQASSSPNYEGPLHSLQSRIE	169.33
Q15390	MTFR1	Mitochondrial fission regulator 1	S	119	APSRQISLPDLSQ	0.999999	6	1.89062	0	0.203773	0.518908	-0.448242	-0.397904	-0.230063	0	0.10782	0		Q15390	119	MTFR1	QDDLLFFEKAPSRQISLPDLSQEEPQLKTPA	143.96
O95747	OXSR1	Serine/threonine-protein kinase OSR1	S	359	AISQLRSPRVKES	0.999569	6	3.61785	0.0855408	0.283797	0.198594	-0.402766	-0.413239	-0.275827	0	0	0		O95747	359	OXSR1	DEESEEGKAAISQLRSPRVKESISNSELFPT	96.745
Q8N568	DCLK2	Serine/threonine-protein kinase DCLK2	S	344	SSSSPTSPGSFRG	0.899772	6	2.20671	0	0.303146	0.239281	-0.40859	-0.271341	-0.188349	0	0.0361729	0		Q8N568	344	DCLK2	LSTPKSTKSSSSSPTSPGSFRGLKQISAHGR	93.468
Q8NAV1	PRPF38A	Pre-mRNA-splicing factor 38A	S	226	LDKPRRSPTLRYR	0.997538	6	3.54901	0.0658455	0.113038	0.011919	-0.202589	-0.188273	-0.148225	0	0	0		Q8NAV1	226	PRPF38A	DHRRRSYRDLDKPRRSPTLRYRRSRSRSPRR	66.321
Q9ULJ3	ZBTB21	Zinc finger and BTB domain-containing protein 21	T	425	EGASPVTEVRIKT	0.792344	6	1.82173	0	0.320741	0.149974	-0.437324	-0.386874	-0.113006	0	0.0553207	0		Q9ULJ3	425	ZBTB21	FSASQSTDREGASPVTEVRIKTEPSSPLSDP	55.702
O75400	PRPF40A	Pre-mRNA-processing factor 40 homolog A	S	888	KSDSPESDAEREK	1	6	2.70333	0	0.121619	0	-0.220877	-0.416977	-0.279722	0	0.107887	0.056447		O75400	888	PRPF40A	KKKSKKRRHKSDSPESDAEREKDKKEKDRES	200.9
Q9P219	CCDC88C	Protein Daple	S	1806	SLSRAFSLASADL	0.98727	6	2.46993	0.0104036	0.165075	0.130241	-0.321775	-0.207143	-0.143431	0	0	0		Q9P219	1806	CCDC88C	SHAPASRSASLSRAFSLASADLLRASGPEAC	96.64
Q9ULD9	ZNF608	Zinc finger protein 608	S	1453	RERDRHSPFGQRH	1	6	2.34352	0	0.395351	0.0184355	-0.655484	-0.435414	-0.643979	0	0.309407	0		Q9ULD9	1453	ZNF608	TAEREREAERERDRHSPFGQRHLHTHHHTHV	118.31
P15884	TCF4	Transcription factor 4	S	66	GNGGHPSPSRNYG	0.89762	6	1.76689	0	0.895572	0	-0.837183	-0.513555	-1.06011	0	0.211124	0.0400572		P15884	66	TCF4	EDRSSSGSWGNGGHPSPSRNYGDGTPYDHMT	79.248
Q8WXF0	SRSF12	Serine/arginine-rich splicing factor 12	T	169	SARQSRTPRRNFG	0.999903	6	2.79396	0	0.272358	0.105364	-0.450806	-0.655717	-0.707224	0	0.30648	0		Q8WXF0	169	SRSF12	SKSLPRRSTSARQSRTPRRNFGSRGRSRSKS	63.662
Q8WXF0	SRSF12	Serine/arginine-rich splicing factor 12	S	167	STSARQSRTPRRN	0.999565	6	2.79396	0	0.272358	0.105364	-0.450806	-0.655717	-0.707224	0	0.30648	0		Q8WXF0	167	SRSF12	SRSKSLPRRSTSARQSRTPRRNFGSRGRSRS	63.662
A7MD48	SRRM4	Serine/arginine repetitive matrix protein 4	S	311	RGQEKGSPSGGLS	0.997368	6	2.73218	0	0	0	-0.587768	-0.843685	-1.23931	0.05159	0.403357	0.140347		A7MD48	311	SRRM4	STQTSSARSRGQEKGSPSGGLSKSRELNSGN	117.25
Q9BTV5	FSD1	Fibronectin type III and SPRY domain-containing protein 1	S	317	TASPINSPARGTP	0.999987	6	2.50122	0	0.181145	0	-0.420813	-0.609482	-0.926498	0	0.301287	0.136402		Q9BTV5	317	FSD1	AREKDGKGRTASPINSPARGTPSPKRMPSGR	121.53
Q9BTV5	FSD1	Fibronectin type III and SPRY domain-containing protein 1	S	313	GKGRTASPINSPA	0.997074	6	2.37403	0	0.213366	0	-0.428968	-0.698898	-1.00477	0	0.374607	0.129482		Q9BTV5	313	FSD1	QDIKAREKDGKGRTASPINSPARGTPSPKRM	182.55
Q04727	TLE4	Transducin-like enhancer protein 4	S	222	AEKHRNSADYSSE	0.999847	6	1.84628	0.360759	0.0897188	0	-0.187985	-0.70285	-0.712975	0	0	0.0340748		Q04727	222	TLE4	VSPSASFRGAEKHRNSADYSSESKKQKTEEK	114.29
Q9NYF8	BCLAF1	Bcl-2-associated transcription factor 1	S	759	SSSASPSSPSSRE	0.968747	6	1.98077	0	0.367355	0.0344944	-0.263103	-0.686966	-0.821448	0	0.0934143	0		Q9NYF8	759	BCLAF1	REQDHSRSSSSSASPSSPSSREEKESKKERE	259.61
Q9BTV5	FSD1	Fibronectin type III and SPRY domain-containing protein 1	T	311	KDGKGRTASPINS	0.969837	6	2.71556	0.0017271	0.181887	0	-0.412353	-0.701714	-0.867541	0	0	0.168939		Q9BTV5	311	FSD1	KVQDIKAREKDGKGRTASPINSPARGTPSPK	133.48
Q53GT1	KLHL22	Kelch-like protein 22	T	605	LEPPRGTPDRSQA	0.99923	6	2.20315	0	0.265764	0	-0.363773	-0.474712	-0.402029	0	0.360526	0.0648785		Q53GT1	605	KLHL22	VLTLPRSLLLEPPRGTPDRSQADPDFASEVM	60.474
Q96BD0	SLCO4A1	Solute carrier organic anion transporter family member 4A1	S	40	SPGTPLSPGSLRS	0.999711	6	2.34955	0	0.131415	0	-0.337761	-0.314188	-0.534239	0	0.36386	0.175327		Q96BD0	40	SLCO4A1	DHTPPSRRASPGTPLSPGSLRSAAHSPLDTS	182.03
Q9BWG4	SSBP4	Single-stranded DNA-binding protein 4	S	341	MDGLPKSSPGAVA	0.923575	6	1.77144	0	0.100042	0.0375109	-0.471888	-0.247902	-0.344043	0	0.40805	0		Q9BWG4	341	SSBP4	VNGSLGSGDMDGLPKSSPGAVAGLSNAPGTP	235.68
Q12756	KIF1A	Kinesin-like protein KIF1A	S	937	MSRSGTSQEELRI	0.957665	6	2.02222	0	0.133101	0.161656	-0.377923	-0.25189	-0.566849	0	0.325026	0		Q12756	937	KIF1A	QSESCPVVGMSRSGTSQEELRIVEGQGQGAD	114.45
P50750	CDK9	Cyclin-dependent kinase 9	T	186	SQPNRYTNRVVTL	0.999995	6	2.162	0	0.350066	0	-0.349407	-0.626664	-0.369455	0	0.158361	0.185176		P50750	186	CDK9	ARAFSLAKNSQPNRYTNRVVTLWYRPPELLL	121.69
Q92529	SHC3	SHC-transforming protein 3	S	479	ASVECISPVSPRA	0.944851	6	2.29639	0	0	0	-0.570043	-0.322743	-0.924754	0.0829649	0.32132	0.153745		Q92529	479	SHC3	PLGPVLSKAASVECISPVSPRAPDAKMLEEL	161.93
Q9NQU5	PAK6	Serine/threonine-protein kinase PAK 6	S	351	RSSPAGSPRTWHA	0.985477	6	2.27255	0	0.108825	0.112717	-0.50073	-0.392896	-0.765608	0	0.388981	0		Q9NQU5	351	PAK6	APATGQLPGRSSPAGSPRTWHAQISTSNLYL	65.854
Q9NQU5	PAK6	Serine/threonine-protein kinase PAK 6	S	347	QLPGRSSPAGSPR	0.830299	6	2.27255	0	0.108825	0.112717	-0.50073	-0.392896	-0.765608	0	0.388981	0		Q9NQU5	347	PAK6	SLRTAPATGQLPGRSSPAGSPRTWHAQISTS	65.854
Q7Z6J6	FRMD5	FERM domain-containing protein 5	S	9	SRLMSGSSRSLER	0.957304	6	1.67439	0	0	0.0576067	-0.483706	-0.176862	-0.60009	0.0893717	0.477647	0		Q7Z6J6	9	FRMD5	_______MLSRLMSGSSRSLEREYSCTVRLL	57.931
Q86VQ1	GLCCI1	Glucocorticoid-induced transcript 1 protein	S	148	ERRSPGSPVCRAD	0.929611	6	2.65755	0	0	0	-0.363352	-0.273977	-0.579788	0.206397	0.302147	0.0491018		Q86VQ1	148	GLCCI1	ESHRRSSSPERRSPGSPVCRADKAKSQQVRT	74.424
Q12769	NUP160	Nuclear pore complex protein Nup160	T	1435	DLLYRRTL_____	1	6	2.67755	0	0	0	-0.710245	-0.427039	-0.849291	0.108462	0.511104	0.128432		Q12769	1435	NUP160	QQKVDKATRDLLYRRTL______________	81.335
Q5TF21	SOGA3	Protein SOGA3	S	41	KQQRAQSPARPRD	1	6	1.61726	0	0.146278	0	-0.473418	-0.151942	-0.605742	0	0.448231	0.0943689		Q5TF21	41	SOGA3	RLHPEGSSRKQQRAQSPARPRDSSLRQTIAA	61.765
Q92786	PROX1	Prospero homeobox protein 1	S	199	MAPQSVSPRESYR	0.9992	6	2.30371	0	0.160284	0.100819	-0.573933	-0.287283	-0.69441	0	0.278687	0		Q92786	199	PROX1	LRGNENEREMAPQSVSPRESYRENKRKQKLP	112.64
Q14687	GSE1	Genetic suppressor element 1	S	909	ADSLTNSPRDSPA	0.999401	6	1.64106	0	0	0	-0.528443	-0.130194	-0.738813	0.0120249	0.441709	0.178608		Q14687	909	GSE1	KQKALSAAVADSLTNSPRDSPAVSLSEPATQ	176.29
Q96QG7	MTMR9	Myotubularin-related protein 9	S	548	EDGMQESP_____	1	6	1.60374	0	0.266704	0	-0.831528	-0.199388	-0.434103	0	0.144048	0.0416393		Q96QG7	548	MTMR9	RRQLAELETEDGMQESP______________	132.64
Q00610	CLTC	Clathrin heavy chain 1	T	394	PKGILRTPDTIRR	0.999491	6	1.90107	0	0.1749	0	-0.641976	-0.157945	-0.510009	0	0.114491	0.135027		Q00610	394	CLTC	EAAKVAANAPKGILRTPDTIRRFQSVPAQPG	75.739
Q86UU1	PHLDB1	Pleckstrin homology-like domain family B member 1	S	489	NREVAESPRPRRW	1	6	2.41676	0.0423231	0	0	-0.644994	-0.2475	-0.445076	0.0900078	0	0.0471411		Q86UU1	489	PHLDB1	TRTTPDPKLNREVAESPRPRRWAAHGASPED	143.46
Q9ULW0	TPX2	Targeting protein for Xklp2	T	147	KAKRCATPVIIDE	1	6	2.1101	0	0	0.0662022	-0.622654	-0.197218	-0.671727	0.0968838	0.116418	0		Q9ULW0	147	TPX2	QKEKHHVKMKAKRCATPVIIDEILPSKKMKV	95.666
Q6NZY4	ZCCHC8	Zinc finger CCHC domain-containing protein 8	S	424	RSSSHSSPGSPKK	0.760174	6	2.352	0	0.0304251	0	-0.245537	-0.32302	-0.575542	0	0.120302	0.0393753		Q6NZY4	424	ZCCHC8	APGVKSGNKRSSSHSSPGSPKKQKNESNSAG	74.966
Q9HBD1	RC3H2	Roquin-2	S	579	NSVPQKSSPFLTR	0.824833	6	2.48085	0	0.215967	0.151952	-0.33412	-0.296204	-0.591103	0	0.116725	0		Q9HBD1	579	RC3H2	GPSNVGTELNSVPQKSSPFLTRVPVYPPHSE	83.429
O95696	BRD1	Bromodomain-containing protein 1	S	128	VRIVEYSPPSAPR	0.996391	6	2.03258	0	0.253871	0	-0.208708	-0.317236	-0.452917	0	0.198937	0.0933685		O95696	128	BRD1	SASALPEPKVRIVEYSPPSAPRRPPVYYKFI	105.94
O95747	OXSR1	Serine/threonine-protein kinase OSR1	S	325	RRVPGSSGRLHKT	0.99885	6	1.85136	0.0498304	0.21604	0	-0.14051	-0.43286	-0.488645	0	0	0.1805		O95747	325	OXSR1	TISERAKKVRRVPGSSGRLHKTEDGGWEWSD	107.9
Q86VQ1	GLCCI1	Glucocorticoid-induced transcript 1 protein	S	105	GAARGPSPSSPTP	0.999918	6	2.33704	0	0.133981	0.258842	-0.258408	-0.338002	-0.574906	0	0.0642452	0		Q86VQ1	105	GLCCI1	ASLGSLPGPGAARGPSPSSPTPPAAAAPAEQ	171.68
Q96I15	SCLY	Selenocysteine lyase	S	129	HTGGHHSPVKGAK	0.999975	6	1.69522	0	0.241324	0.252741	-0.141865	-0.693287	-0.626832	0	0.32678	0		Q96I15	129	SCLY	FHANQTSKGHTGGHHSPVKGAKPHFITSSVE	141.37
Q92738	USP6NL	USP6 N-terminal-like protein	S	576	ERAYSQSPRHALY	0.999972	6	2.00964	0	0	0.481601	-0.346911	-0.574218	-0.773017	0.0887785	0.068532	0		Q92738	576	USP6NL	SGASVEEALERAYSQSPRHALYPPSPRKHAE	107.1
Q86V42	FAM124A	Protein FAM124A	S	432	SVVSAYSAPSRFC	0.999003	6	2.55432	0	0.20431	0.267757	-0.350699	-0.424363	-0.569842	0	0.255654	0		Q86V42	432	FAM124A	GLRLSSSDLSVVSAYSAPSRFCSTVETPLPS	190.82
Q9NUY8	TBC1D23	TBC1 domain family member 23	S	699	VLDALES______	1	6	1.99022	0	0	0	-0.865933	-0.671084	-0.642758	0.264098	1.37209	0.337037		Q9NUY8	699	TBC1D23	KAIKQQIMKVLDALES_______________	66.073
Q06455	RUNX1T1	Protein CBFA2T1	S	271	KRPCTISPGQRYS	0.957626	6	1.36321	0	0	0	-1.12201	-0.481023	-0.377582	0.137239	1.38406	0.253629		Q06455	271	RUNX1T1	EPLHSEHPSKRPCTISPGQRYSPNNGLSYQP	66.989
O95343	SIX3	Homeobox protein SIX3	S	296	THGSAESPSTAAS	0.95047	6	3.35472	0	0	0	-1.05013	-0.673286	-0.544294	0.52197	0.740234	0.36252		O95343	296	SIX3	RSLAEPGCPTHGSAESPSTAASPTTSVSSLT	321.32
Q13233	MAP3K1	Mitogen-activated protein kinase kinase kinase 1	S	275	VRRKRVSPVPFQS	1	6	2.57249	0.29113	0.529709	0.811771	-1.0169	-0.504145	-0.420929	0	0	0		Q13233	275	MAP3K1	RTVKSESPGVRRKRVSPVPFQSGRITPPRRA	108.66
Q9NZ56	FMN2	Formin-2	S	499	TPRVGGSAHLLER	1	6	1.35037	0	0.559925	1.39512	-1.28977	-0.681325	NaN	0	0.477775	0		Q9NZ56	499	FMN2	DWTEELGARTPRVGGSAHLLERGVASDSGGG	57.175
O00192	ARVCF	Armadillo repeat protein deleted in velo-cardio-facial syndrome	S	179	GPVATLSRAYLSS	0.99668	6	1.8779	0	0	0	-1.08219	-0.450344	-0.410798	0.0218944	0.147757	0.403415		O00192	179	ARVCF	DRHFLLRGGGPVATLSRAYLSSGGGFPEGPE	75.566
O00192	ARVCF	Armadillo repeat protein deleted in velo-cardio-facial syndrome	T	177	GGGPVATLSRAYL	0.994293	6	2.32658	0	0	0	-0.846067	-0.412859	-0.463489	0.0073967	0.357947	0.46907		O00192	177	ARVCF	ALDRHFLLRGGGPVATLSRAYLSSGGGFPEG	138.23
P11171	EPB41	Protein 4.1	S	709	EWDKRLSTHSPFR	0.986273	6	2.05111	0.0197849	0	0.154438	-0.241447	-0.792666	-0.684077	0.196684	0	0		P11171	709	EPB41	ESVPEPRPSEWDKRLSTHSPFRTLNINGQIP	65.563
Q13523	PRPF4B	Serine/threonine-protein kinase PRP4 homolog	S	292	RDRGKKSRSPVDL	1	6	3.21466	0.05161	0	0.00648403	-0.335968	-0.436748	-0.615508	0.0131569	0	0		Q13523	292	PRPF4B	SPIINESRSRDRGKKSRSPVDLRGKSKDRRS	76.522
Q53SF7	COBLL1	Cordon-bleu protein-like 1	S	1074	VVKRSQSFSKERT	0.97715	6	3.1365	0.0587606	0	0.126063	-0.332671	-0.39902	-0.594423	0.00905228	0	0		Q53SF7	1074	COBLL1	SGPSPFALAVVKRSQSFSKERTESPSASALV	112.3
Q96IF1	AJUBA	LIM domain-containing protein ajuba	S	137	DASKPSSPRGSLL	0.991112	6	1.76565	0.0749254	0	0.293471	-0.189462	-0.465141	-0.528972	0.321624	0	0		Q96IF1	137	AJUBA	SSFASSSASDASKPSSPRGSLLLDGAGAGGA	108.14
O75925	PIAS1	E3 SUMO-protein ligase PIAS1	S	510	PVSRTPSLPAVDT	0.91589	6	2.32476	0.130496	0	0	-0.214788	-0.385653	-0.432037	0.167063	0	0.302671		O75925	510	PIAS1	ILSLPHQASPVSRTPSLPAVDTSYINTSLIQ	211.89
Q9P2B4	CTTNBP2NL	CTTNBP2 N-terminal-like protein	S	549	RGDTSHSPTPGKV	0.996152	6	2.00329	0	0	0	-0.0496473	-0.465321	-0.322324	0.170373	0.188588	0.356161		Q9P2B4	549	CTTNBP2NL	RNLANTANPRGDTSHSPTPGKVSSPLSPLSP	111.31
Q9BSF8	BTBD10	BTB/POZ domain-containing protein 10	S	92	CIRNVTSPTRQHH	0.881832	6	1.77534	0	-0.0399132	0	0	-0.425147	-0.422378	0.14804	0.419297	0.247232		Q9BSF8	92	BTBD10	ERTESQLTPCIRNVTSPTRQHHVEREKDHSS	65.404
Q8IY26	PPAPDC2	Presqualene diphosphate phosphatase	S	63	RLRASESPVHRRG	1	6	2.49901	0	0	0	-0.406247	-0.352833	-0.102769	0.30676	0.139743	0.209971		Q8IY26	63	PPAPDC2	ATAVDPTCARLRASESPVHRRGSFPLAAAGP	87.719
Q96G74	OTUD5	OTU domain-containing protein 5	S	165	GAVGGGSPEREEV	1	6	2.51175	0	0	0	-0.395027	-0.142653	-0.192184	0.300339	0.128079	0.183671		Q96G74	165	OTUD5	KRRRQAPGVGAVGGGSPEREEVGAGYNSEDE	186.96
Q8TAP6	CEP76	Centrosomal protein of 76 kDa	S	83	EQELPSSPKQPIC	0.948496	6	1.68129	0	0	-0.342096	-0.395549	-0.557075	0	0.378387	0.297886	0.301751		Q8TAP6	83	CEP76	ELNFVTDSVEQELPSSPKQPICFDRQSTLKK	108.28
Q15596	NCOA2	Nuclear receptor coactivator 2	S	736	IKQEPVSPKKKEN	1	6	1.68138	0.461733	0	0.602066	-0.156746	-0.469231	-0.310206	0.0934496	0	0		Q15596	736	NCOA2	STAPGSEVTIKQEPVSPKKKENALLRYLLDK	86.18
Q96T92	INSM2	Insulinoma-associated protein 2	S	83	CRAAGVSPGTGGR	0.999994	6	5.33922	0	0.144445	0	-2.62878	-2.3042	-2.93042	0	0.237419	0.2609		Q96T92	83	INSM2	AAREQSGSPCRAAGVSPGTGGREGAEWRAGG	206.27
Q13233	MAP3K1	Mitogen-activated protein kinase kinase kinase 1	S	250	ASKGRRSPSPGNS	0.99999	1	4.1213	0.0516167	0.171551	0.397508	-0.797712	-1.06981	-0.951323	0	0	0		Q13233	250	MAP3K1	EVQASAASPASKGRRSPSPGNSPSGRTVKSE	91.969
Q13233	MAP3K1	Mitogen-activated protein kinase kinase kinase 1	S	1018	CRIPSASPQTQRK	0.93167	1	3.73205	0.243658	0.650097	0.640954	-0.552565	-0.637444	-0.699337	0	0	0		Q13233	1018	MAP3K1	KHRLQGFIPCRIPSASPQTQRKFSLQFHRNC	48.527
Q13233	MAP3K1	Mitogen-activated protein kinase kinase kinase 1	S	252	KGRRSPSPGNSPS	0.995995	1	2.98874	0.0538635	0.50456	0.690672	-1.02481	-0.808009	-0.681349	0	0	0		Q13233	252	MAP3K1	QASAASPASKGRRSPSPGNSPSGRTVKSESP	162.34
Q13233	MAP3K1	Mitogen-activated protein kinase kinase kinase 1	S	250	ASKGRRSPSPGNS	0.99999	1	2.98874	0.0538635	0.50456	0.690672	-1.02481	-0.808009	-0.681349	0	0	0		Q13233	250	MAP3K1	EVQASAASPASKGRRSPSPGNSPSGRTVKSE	91.969
Q9BUH8	BEGAIN	Brain-enriched guanylate kinase-associated protein	S	502	GGDLSLSPGRSAD	0.999993	1	3.93324	0.401862	0.653523	0.877612	-0.629485	-0.571151	-0.743707	0	0	0		Q9BUH8	502	BEGAIN	LAEPCFLRAGGDLSLSPGRSADPLPGYAPSE	178.76
Q13233	MAP3K1	Mitogen-activated protein kinase kinase kinase 1	S	252	KGRRSPSPGNSPS	0.995995	1	3.21947	0.0318537	0.616299	0.56801	-0.752786	-0.856214	-0.915492	0	0	0		Q13233	252	MAP3K1	QASAASPASKGRRSPSPGNSPSGRTVKSESP	162.34
Q2KHR2	RFX7	DNA-binding protein RFX7	S	321	PQNVPASPGGDRS	1	1	1.92353	0	0.42592	0.443597	-0.416768	-0.176286	-0.311765	0	0.0184708	0		Q2KHR2	321	RFX7	QSVKQAPKTPQNVPASPGGDRSARHRYPQIL	171.14
P35269	GTF2F1	General transcription factor IIF subunit 1	T	389	GNSRPGTPSAEGG	0.996968	1	2.65248	0.149256	0.615816	0.467492	-0.326066	-0.260125	-0.406985	0	0	0		P35269	389	GTF2F1	RKPSGGSSRGNSRPGTPSAEGGSTSSTLRAA	176.97
Q8WWM7	ATXN2L	Ataxin-2-like protein	S	684	STSTPTSPGPRTH	0.997105	1	1.68577	0.359151	0.496426	0.04006	-0.471741	-0.09091	-0.245768	0	0	0		Q8WWM7	684	ATXN2L	TKPLLSVNKSTSTPTSPGPRTHSTPSIPVLT	147.28
Q9UQ35	SRRM2	Serine/arginine repetitive matrix protein 2	S	421	SSSSESSPPSPQP	0.954303	1	2.69851	0.170194	0.100221	0.231938	-0.253132	-0.366364	-0.12505	0	0	0		Q9UQ35	421	SRRM2	PKSPEKLPQSSSSESSPPSPQPTKVSRHASS	92.819
Q9Y6M7	SLC4A7	Sodium bicarbonate cotransporter 3	S	242	DIGKKHSDPHLLE	1	1	2.55525	0.375823	0.247643	0.090272	-0.35825	-0.459386	-0.180698	0	0	0		Q9Y6M7	242	SLC4A7	RIPLVRSFADIGKKHSDPHLLERNGEGLSAS	53.001
Q15276	RABEP1	Rab GTPase-binding effector protein 1	T	408	LRRAQSTDSLGTS	0.788362	1	2.4996	0.097333	0.100793	0.275227	-0.105812	-0.212091	-0.168077	0	0	0		Q15276	408	RABEP1	SDNDMFKDGLRRAQSTDSLGTSGSLQSKALG	195.91
Q6UN15	FIP1L1	Pre-mRNA 3'-end-processing factor FIP1	S	492	ERERDHSPTPSVF	0.918615	1	4.28992	0.197494	0.14108	0.179796	-0.203522	-0.112125	-0.138465	0	0	0		Q6UN15	492	FIP1L1	RERERTRERERERDHSPTPSVFNSDEERYRY	91.218
Q00537	CDK17	Cyclin-dependent kinase 17	S	146	DLNKRLSLPADIR	1	1	2.30978	0.154093	0.308559	0.423644	-0.0447845	-0.260287	-0.321309	0	0	0		Q00537	146	CDK17	RIHRRISMEDLNKRLSLPADIRIPDGYLEKL	87.442
Q13242	SRSF9	Serine/arginine-rich splicing factor 9	Y	221	FSPFRPY______	0.936787	1	2.02239	0.225066	0.441111	0.477006	0	-0.29071	-0.518941	-0.00112343	0	0		Q13242	221	SRSF9	YQSRGSPHYFSPFRPY_______________	60.641
Q00536	CDK16	Cyclin-dependent kinase 16	S	119	DINKRLSLPADIR	1	1	2.33135	0.259359	0.247133	0.513345	-0.0471735	-0.263111	-0.362266	0	0	0		Q00536	119	CDK16	HPPRKISTEDINKRLSLPADIRLPEGYLEKL	87.442
O95259	KCNH1	Potassium voltage-gated channel subfamily H member 1	S	904	RSPQDRSPILAEV	0.8425	1	1.91576	0.367353	0.492926	0.524807	-0.713969	-0.251805	0	0	0	-0.0808725		O95259	904	KCNH1	LRLDNVGEARSPQDRSPILAEVKHSFYPIPE	79.393
Q13233	MAP3K1	Mitogen-activated protein kinase kinase kinase 1	S	1157	SEVAVLSPEKAEN	1	1	1.6111	0.4105	0.777006	2.13031	-0.419569	-0.663614	-1.67158	0	0	0		Q13233	1157	MAP3K1	SSDTTVTFKSEVAVLSPEKAENDDTYKDDVN	96.745
Q15637	SF1	Splicing factor 1	S	80	PNPEDRSPSPEPI	0.999874	1	4.18536	0.697288	0.63181	0.712176	0	-0.203353	0	-0.00649071	0	-0.152285		Q15637	80	SF1	LRTGDLGIPPNPEDRSPSPEPIYNSEGKRLN	139.66
Q8IZL8	PELP1	Proline-, glutamic acid- and leucine-rich protein 1	S	485	RGSPDGSLQTGKP	0.996253	1	2.08612	0.125082	0.384663	0.146075	-0.0741749	-0.267628	-0.205232	0	0	0		Q8IZL8	485	PELP1	ADALKLRSPRGSPDGSLQTGKPSAPKKLKLD	85.231
Q9NYF8	BCLAF1	Bcl-2-associated transcription factor 1	S	760	SSASPSSPSSREE	0.999	1	3.20857	0.167114	0.2885	0.249624	-0.12653	-0.345987	-0.275969	0	0	0		Q9NYF8	760	BCLAF1	EQDHSRSSSSSASPSSPSSREEKESKKEREE	278.53
Q9UKE5	TNIK	TRAF2 and NCK-interacting protein kinase	S	680	QRTTSISPALARK	0.997681	1	2.0446	0.169976	0.393036	0.434623	-0.242752	-0.517919	-0.0624685	0	0	0		Q9UKE5	680	TNIK	EEDIPPKVPQRTTSISPALARKNSPGNGSAL	117.83
O75688	PPM1B	Protein phosphatase 1B	S	380	RESDGASDEAEES	0.999266	1	2.73429	0.334755	0.0748882	0.291284	-0.178108	-0.207265	-0.261686	0	0	0		O75688	380	PPM1B	AVYSRLNPHRESDGASDEAEESGSQGKLVEA	181.33
Q6AWC2	WWC2	Protein WWC2	S	1020	ICRLNRSDSDSST	0.964345	1	2.35269	0.370373	0.0977812	0.469962	-0.200298	-0.381704	-0.195585	0	0	0		Q6AWC2	1020	WWC2	FSPGERNQYICRLNRSDSDSSTLAKKSLFVR	141.71
Q66K74	MAP1S	Microtubule-associated protein 1S;MAP1S heavy chain;MAP1S light chain	S	871	PLARPNSRAAAPK	1	1	1.97441	0.382664	0.473141	0.27537	-0.0703926	-0.391604	-0.764648	0	0	0		Q66K74	871	MAP1S	TENVSRTRKPLARPNSRAAAPKATPVAAAKT	94.309
P38159	RBMX;RBMXL1	RNA-binding motif protein, X chromosome;RNA-binding motif protein, X chromosome, N-terminally processed;RNA binding motif protein, X-linked-like-1	T	119	RGGSGGTRGPPSR	0.759146	1	1.86057	0.231268	0.592964	0.198233	-0.130598	-0.487089	-0.787983	0	0	0		P38159;Q96E39	119;119	RBMX;RBMXL1	GPPRGFGAGRGGSGGTRGPPSRGGHMDDGGY;GPPRGLRGGRGGSGGTRGPPSRGGHMDDGGY	99.404
Q13242	SRSF9	Serine/arginine-rich splicing factor 9	S	193	STSYGYSRSRSGS	0.999621	1	1.57751	0.428856	0.975444	0.238172	-0.176392	-0.0840092	0	0	0	-0.129013		Q13242	193	SRSF9	SYIRVYPERSTSYGYSRSRSGSRGRDSPYQS	58.474
Q15464	SHB	SH2 domain-containing adapter protein B	S	388	KPIKHGSPEFCGI	1	1	1.63763	0.437917	0.847071	0.254955	-0.389184	-0.129098	0	0	0	-0.356843		Q15464	388	SHB	QLRAPGGGFKPIKHGSPEFCGILGERVDPAV	68.173
Q53LP3	SOWAHC	Ankyrin repeat domain-containing protein SOWAHC	S	226	VCPGGSSPGSSSG	0.854039	1	1.5398	0	0.660622	0.682416	-0.221434	-0.553024	-0.169337	0	0.0345039	0		Q53LP3	226	SOWAHC	GSSPQLKRSVCPGGSSPGSSSGGGRGRGGGD	115.99
Q13233	MAP3K1	Mitogen-activated protein kinase kinase kinase 1	S	21	PGARATSPEAGGG	0.97536	1	1.77891	0.139502	0.617919	0.698161	-0.194441	-0.613994	-0.111089	0	0	0		Q13233	21	MAP3K1	GNRASSSGFPGARATSPEAGGGGGALKASSA	172.58
P35462	DRD3	D(3) dopamine receptor	S	229	ILTRQNSQCNSVR	0.950509	1	1.71281	0.114598	0.749169	0.537495	-0.0390616	-0.50551	-0.314928	0	0	0		P35462	229	DRD3	VLKQRRRKRILTRQNSQCNSVRPGFPQQTLS	37.583
O60271	SPAG9	C-Jun-amino-terminal kinase-interacting protein 4	S	730	SKQRSASQSSLDK	0.86227	1	2.89671	0.691112	0.413866	0.147343	-0.563097	-0.438327	-0.663664	0	0	0		O60271	730	SPAG9	DVAGLDTEGSKQRSASQSSLDKLDQELKEQQ	91.292
Q14739	LBR	Lamin-B receptor	S	86	SRSRSRSPGRPPK	1	1	1.83843	0.757873	0.45868	0.194087	-0.257786	0	-0.307465	0	-0.184526	0		Q14739	86	LBR	SPSRRRGSRSRSRSRSPGRPPKSARRSASAS	41.54
Q6UXK2	ISLR2	Immunoglobulin superfamily containing leucine-rich repeat protein 2	S	654	RASYLESEKSYPA	0.999908	1	1.77526	0.818553	0.256459	0.195168	-0.266622	-0.1846	-0.341689	0	0	0		Q6UXK2	654	ISLR2	KRIAADFDPRASYLESEKSYPAGGEAGGEEP	144.79
Q14739	LBR	Lamin-B receptor	S	84	SRSRSRSRSPGRP	1	1	1.83843	0.757873	0.45868	0.194087	-0.257786	0	-0.307465	0	-0.184526	0		Q14739	84	LBR	SSSPSRRRGSRSRSRSRSPGRPPKSARRSAS	41.54
P0CG23	ZNF853	Zinc finger protein 853	S	62	EPQERNSSPQRPA	0.882029	1	2.11968	0.830048	0.824238	1.24029	-0.127303	-0.791277	0	0	0	-0.623341		P0CG23	62	ZNF853	GGSESQEEEEPQERNSSPQRPAVSAPVGASE	100.68
P16070	CD44	CD44 antigen	S	706	NGEASKSQEMVHL	1	1	3.19074	0.358019	0.583836	0.663214	-0.0135222	-0.117666	0	0	0	-0.060235		P16070	706	CD44	VEDRKPSGLNGEASKSQEMVHLVNKESSETP	50.284
Q96H12	MSANTD3	Myb/SANT-like DNA-binding domain-containing protein 3	S	274	NRPFPNSP_____	1	1	2.24261	0.222435	0.496868	0.535257	-0.229253	-0.165589	0	0	0	-0.223		Q96H12	274	MSANTD3	TKEWPVSSFNRPFPNSP______________	137.99
O43439	CBFA2T2	Protein CBFA2T2	S	577	ADCSVPSPALDKT	0.998558	1	2.61886	0.347744	0.545483	0.291485	-0.137382	-0.0784998	-0.372989	0	0	0		O43439	577	CBFA2T2	VGRGSSARSADCSVPSPALDKTSATTSRSST	110.44
Q9P2Y4	ZNF219	Zinc finger protein 219	S	611	SRRKPASPGRTLR	1	1	2.36396	0.38105	0.653046	0.34186	-0.00314999	-0.4101	-0.27595	0	0	0		Q9P2Y4	611	ZNF219	PPSSGAGPGSRRKPASPGRTLRNGRGGEAEP	58.37
Q13242	SRSF9	Serine/arginine-rich splicing factor 9	Y	214	SRGSPHYFSPFRP	0.81638	1	1.53161	0.235031	0.78273	0.306948	0	-0.251252	-0.600234	-0.0425215	0	0		Q13242	214	SRSF9	SRGRDSPYQSRGSPHYFSPFRPY________	78.814
Q13242	SRSF9	Serine/arginine-rich splicing factor 9	S	211	PYQSRGSPHYFSP	0.999146	1	1.972	0.278338	0.848362	0.342974	-0.100276	-0.530091	-0.617744	0	0	0		Q13242	211	SRSF9	RSGSRGRDSPYQSRGSPHYFSPFRPY_____	102.09
Q13242	SRSF9	Serine/arginine-rich splicing factor 9	S	204	GSRGRDSPYQSRG	1	1	3.14756	0.372373	0.685749	0.690507	-0.197485	-0.258483	-0.517954	0	0	0		Q13242	204	SRSF9	SYGYSRSRSGSRGRDSPYQSRGSPHYFSPFR	107.34
Q13242	SRSF9	Serine/arginine-rich splicing factor 9	S	216	GSPHYFSPFRPY_	0.999774	1	2.15492	0.276842	0.685363	0.619634	0	-0.244082	-0.505613	-0.0247402	0	0		Q13242	216	SRSF9	GRDSPYQSRGSPHYFSPFRPY__________	103.23
Q13242	SRSF9	Serine/arginine-rich splicing factor 9	S	211	PYQSRGSPHYFSP	0.999146	1	2.02838	0.278417	0.815809	0.613839	0	-0.230748	-0.5216	-0.021862	0	0		Q13242	211	SRSF9	RSGSRGRDSPYQSRGSPHYFSPFRPY_____	102.09
Q8IY63	AMOTL1	Angiomotin-like protein 1	S	828	EKTWKGSIGLLLG	1	1	2.27206	0.468675	1.25514	1.31155	0	-0.268977	-0.0446386	-0.0200644	0	0		Q8IY63	828	AMOTL1	SQLAEEKKEEKTWKGSIGLLLGKEHHEHASA	125.68
Q92729	PTPRU	Receptor-type tyrosine-protein phosphatase U	S	853	SSLLGGSPRRPCG	0.999967	1	2.88513	0.572355	0.987423	1.1932	0	0	-0.217906	-0.0827856	-0.0799694	0		Q92729	853	PTPRU	QRSGGVTEASSLLGGSPRRPCGRKGSPYHTG	161.8
Q92729	PTPRU	Receptor-type tyrosine-protein phosphatase U	S	863	PCGRKGSPYHTGQ	0.99982	1	2.04883	0.356567	0.954472	1.28428	-0.278525	-0.234088	0	0	0	-0.0225944		Q92729	863	PTPRU	SLLGGSPRRPCGRKGSPYHTGQLHPAVRVAD	117.26
Q92729	PTPRU	Receptor-type tyrosine-protein phosphatase U	T	867	KGSPYHTGQLHPA	0.999739	1	2.04883	0.356567	0.954472	1.28428	-0.278525	-0.234088	0	0	0	-0.0225944		Q92729	867	PTPRU	GSPRRPCGRKGSPYHTGQLHPAVRVADLLQH	117.26
Q15637	SF1	Splicing factor 1	S	82	PEDRSPSPEPIYN	0.999875	1	4.63484	0.822346	0.86985	0.923501	0	-0.30431	-0.12684	-0.0571375	0	0		Q15637	82	SF1	TGDLGIPPNPEDRSPSPEPIYNSEGKRLNTR	139.66
Q13233	MAP3K1	Mitogen-activated protein kinase kinase kinase 1	S	35	GALKASSAPAAAA	0.884252	1	2.87273	0.152834	0.59453	0.544496	-0.81941	-0.396311	-0.784443	0	0	0		Q13233	35	MAP3K1	TSPEAGGGGGALKASSAPAAAAGLLREAGSG	134.21
P27987	ITPKB	Inositol-trisphosphate 3-kinase B	S	264	EKGIPASPRCGSP	1	1	1.59439	0.647207	0.305767	0.283177	-1.00653	0	-0.835321	0	-0.0402308	0		P27987	264	ITPKB	QGPSAFVRMEKGIPASPRCGSPTAMEIDKRG	98.523
O95391	SLU7	Pre-mRNA-splicing factor SLU7	S	215	LVEQANSPKHQWG	1	1	1.72877	0.466468	0.313675	0.593084	0	0	-0.539615	-0.0123396	-0.149877	0		O95391	215	SLU7	LQEELASGKLVEQANSPKHQWGEEEPNSQME	103.08
Q9UQ35	SRRM2	Serine/arginine repetitive matrix protein 2	S	1497	QTPRPRSRSPSSP	1	1	1.51195	0.385364	0.358407	0.875921	-0.0356884	0	-0.0400963	0	-0.597702	0		Q9UQ35	1497	SRRM2	SSPEPKALPQTPRPRSRSPSSPELNNKCLTP	95.98
Q9UPS8	ANKRD26	Ankyrin repeat domain-containing protein 26	S	630	SKESVNSPVFGKA	0.999566	1	3.22047	0.335898	0.329832	0.535181	0	0	0	-0.126156	-0.387093	-0.271765		Q9UPS8	630	ANKRD26	KSTEKEKRTSKESVNSPVFGKASLLTGGLLQ	86.114
P28482	MAPK1	Mitogen-activated protein kinase 1	Y	187	TGFLTEYVATRWY	0.999991	1	3.98679	0.20112	0.416091	0.352691	0	0	0	-0.31822	-0.272587	-0.248774		P28482	187	MAPK1	RVADPDHDHTGFLTEYVATRWYRAPEIMLNS	216.17
P29966	MARCKS	Myristoylated alanine-rich C-kinase substrate	S	27	EAAVASSPSKANG	0.993657	1	1.59829	0.158453	0.396151	0.735947	0	0	0	-0.0206337	-0.178522	-0.478033		P29966	27	MARCKS	GEAAAERPGEAAVASSPSKANGQENGHVKVN	260.58
P28482	MAPK1	Mitogen-activated protein kinase 1	T	185	DHTGFLTEYVATR	1	1	3.98679	0.20112	0.416091	0.352691	0	0	0	-0.31822	-0.272587	-0.248774		P28482	185	MAPK1	LARVADPDHDHTGFLTEYVATRWYRAPEIML	187.59
O75592	MYCBP2	E3 ubiquitin-protein ligase MYCBP2	T	2645	LDQNSQTPPPSPF	0.955992	1	2.62836	0.356346	0.330754	0.321095	0	-0.0997419	0	-0.103595	0	-0.309839		O75592	2645	MYCBP2	LRHEDEQALLDQNSQTPPPSPFSVQAFNKGA	118.57
P28482	MAPK1	Mitogen-activated protein kinase 1	T	190	LTEYVATRWYRAP	0.784322	1	1.97391	0.385136	0.267816	0.613721	0	-0.0460949	0	-0.211884	0	-0.50301		P28482	190	MAPK1	DPDHDHTGFLTEYVATRWYRAPEIMLNSKGY	138.08
Q9Y2I7	PIKFYVE	1-phosphatidylinositol 3-phosphate 5-kinase	S	299	QEDAGKSPARNRS	1	1	2.06318	0.398747	0.157842	0.391221	0	-0.184532	0	-0.210079	0	-0.245214		Q9Y2I7	299	PIKFYVE	PLSTRLVSVQEDAGKSPARNRSASITNLSLD	183.88
P28482	MAPK1	Mitogen-activated protein kinase 1	T	181	DPDHDHTGFLTEY	0.93019	1	1.97391	0.385136	0.267816	0.613721	0	-0.0460949	0	-0.211884	0	-0.50301		P28482	181	MAPK1	CDFGLARVADPDHDHTGFLTEYVATRWYRAP	138.08
Q96GX9	APIP	Methylthioribulose-1-phosphate dehydratase	S	89	ISGPSPSKKLKKS	0.751387	1	2.19306	0.460296	0.579124	0.219755	0	0	-0.00374889	-0.176264	-0.349421	0		Q96GX9	89	APIP	FVCDINEKDISGPSPSKKLKKSQCTPLFMNA	71.501
Q13185	CBX3	Chromobox protein homolog 3	S	97	RKSLSDSESDDSK	0.964874	1	3.32316	0.505588	0.407698	0.266856	0	0	0	-0.140194	-0.368574	-0.311499		Q13185	97	CBX3	AGKEKDGTKRKSLSDSESDDSKSKKKRDAAD	162.49
Q9UBC2	EPS15L1	Epidermal growth factor receptor substrate 15-like 1	S	255	NSTGSLSPKHSLK	0.997496	1	2.07733	0.529472	0.435651	0.163207	-0.0632725	0	0	0	-0.279809	-0.168548		Q9UBC2	255	EPS15L1	PSHGSVSSLNSTGSLSPKHSLKQTQPTVNWV	191.19
Q659A1	ICE2	Little elongation complex subunit 2	S	605	LSSRPASPNSSSG	0.991809	1	1.99185	0.339345	0.329476	0.347104	0	-0.169654	-0.483552	-0.148414	0	0		Q659A1	605	ICE2	GKTAVVGSNLSSRPASPNSSSGQASVGNQTN	166.14
Q659A1	ICE2	Little elongation complex subunit 2	S	601	VGSNLSSRPASPN	0.838203	1	1.99185	0.339345	0.329476	0.347104	0	-0.169654	-0.483552	-0.148414	0	0		Q659A1	601	ICE2	NNSDGKTAVVGSNLSSRPASPNSSSGQASVG	166.14
O15164	TRIM24	Transcription intermediary factor 1-alpha	S	811	LDPSQKSPLHVGE	0.999998	1	1.70758	0.221623	0.485172	0.285756	0	-0.293348	-0.574085	-0.143799	0	0		O15164	811	TRIM24	NSSNGKSEWLDPSQKSPLHVGETRKEDDPNE	92.611
O75179	ANKRD17	Ankyrin repeat domain-containing protein 17	S	2401	SGVRAPSPAPSSV	0.997069	1	1.54895	0.479916	0.343525	0.650338	0	-0.484395	-0.422378	-0.693088	0	0		O75179	2401	ANKRD17	NDSSAQSVSSGVRAPSPAPSSVPLGSEKPSN	103.66
Q9UPN9	TRIM33	E3 ubiquitin-protein ligase TRIM33	S	1119	RRKRLKSDERPVH	1	1	2.08227	0.990297	0.326071	0.761197	0	0	-0.275079	-0.474405	-0.312197	0		Q9UPN9	1119	TRIM33	DSDEDFIQPRRKRLKSDERPVHIK_______	101.72
Q9BUH8	BEGAIN	Brain-enriched guanylate kinase-associated protein	S	465	KADGRASPLYASY	0.999998	1	1.70069	0.870268	0.199779	1.16348	0	-0.282844	-0.321585	-0.259088	0	0		Q9BUH8	465	BEGAIN	GGAGGSPGKKADGRASPLYASYKADSFSEGD	105.89
Q6PKG0	LARP1	La-related protein 1	T	376	GVEGPRTPKYMNN	1	1	2.00645	0.836178	0.463291	0.266599	0	0	-0.06602	-0.191455	-0.28367	0		Q6PKG0	376	LARP1	YQFGYRKFDGVEGPRTPKYMNNITYYFDNVS	82.651
Q92667	AKAP1	A-kinase anchor protein 1, mitochondrial	S	151	LECPLSSPKGVLF	0.955159	1	1.91981	0.880194	0.48834	0.290832	0	0	-0.0302448	-0.252544	-0.0218449	0		Q92667	151	AKAP1	TGGEAKSIPLECPLSSPKGVLFSSKSAEVCK	109.99
Q9HCH0	NCKAP5L	Nck-associated protein 5-like	S	473	PGGPQLSPQLPRN	0.999999	1	2.17238	0.183536	0.430075	0.397075	-0.313242	0	-0.159164	0	-0.107817	0		Q9HCH0	473	NCKAP5L	PPTSEKSPSPGGPQLSPQLPRNSRIPCRNSG	131.61
O43602	DCX	Neuronal migration protein doublecortin	S	339	PISTPTSPGSLRK	0.990868	1	4.77621	0.26075	0.253897	0.339514	-0.118749	-0.06602	-0.115741	0	0	0		O43602	339	DCX	LSTPKSKQSPISTPTSPGSLRKHKDLYLPLS	130.61
P53384	NUBP1	Cytosolic Fe-S cluster assembly factor NUBP1	S	312	FCNLHQSKEENLI	1	1	1.77691	0.40694	0.12186	0.458568	-0.458627	0	-0.288832	0	-0.0359106	0		P53384	312	NUBP1	RSIIQRIQEFCNLHQSKEENLISS_______	128.71
Q6UXK2	ISLR2	Immunoglobulin superfamily containing leucine-rich repeat protein 2	S	650	DFDPRASYLESEK	0.999005	1	1.97905	0.757213	0.26936	0.326136	-0.173396	-0.0533791	-0.111069	0	0	0		Q6UXK2	650	ISLR2	DPMEKRIAADFDPRASYLESEKSYPAGGEAG	99.11
O60716	CTNND1	Catenin delta-1	S	920	NRTLDRSGDLGDM	0.762933	1	2.96036	0.702629	0.531968	0.34756	0	-0.0129385	0	-0.0268307	0	-0.117699		O60716	920	CTNND1	STPNERGDHNRTLDRSGDLGDMEPLKGTTPL	53.188
Q9ULJ3	ZBTB21	Zinc finger and BTB domain-containing protein 21	S	345	LLRRSLSMDSQVP	0.819794	1	2.30644	0.290413	0.158533	0.441673	0	0	0	-0.0892725	-0.183486	-0.0275126		Q9ULJ3	345	ZBTB21	DRSGPLVKSLLRRSLSMDSQVPVYSPSIDLK	84.573
Q96MY1	NOL4L	Nucleolar protein 4-like	S	130	VKTTPESPPYSSG	0.995243	1	2.52373	0.401382	0.10072	0.40471	0	0	0	-0.16062	-0.224403	-0.194084		Q96MY1;A0A087X0N3	130;374	NOL4L	GLRSRVKYGVKTTPESPPYSSGSYDSIKTEV	194.27
Q0JRZ9	FCHO2	F-BAR domain only protein 2	S	403	QMNRNLSNEELTK	1	1	3.07945	0.452401	0.240596	0.362348	-0.0473862	0	0	0	-0.0856524	-0.132023		Q0JRZ9	403	FCHO2	PAISRHSPVQMNRNLSNEELTKSKPSAPPNE	124.6
Q15672	TWIST1	Twist-related protein 1	S	68	GGDEPGSPAQGKR	1	1	3.92018	0.338542	0.262082	0.364901	-0.100387	-0.117415	0	0	0	-0.00656319		Q15672	68	TWIST1	GGAAGGGVGGGDEPGSPAQGKRGKKSAGCGG	208.69
Q96AT1	KIAA1143	Uncharacterized protein KIAA1143	S	50	DEDGDHSDKEDEQ	1	1	2.23873	0.45765	0.232136	0.266286	-0.152139	0	0	0	-0.175734	-0.0298033		Q96AT1	50	KIAA1143	TKRIQPQPPDEDGDHSDKEDEQPQVVVLKKG	211.73
Q9UHB6	LIMA1	LIM domain and actin-binding protein 1	S	698	SFLKQQSPQEPKS	1	1	1.98472	0.790995	0.248812	0.744169	0	-0.0815907	-0.0713119	-0.324958	0	0		Q9UHB6	698	LIMA1	GADSDEDDNSFLKQQSPQEPKSLNWSSFVDN	143.96
Q9BX63	BRIP1	Fanconi anemia group J protein	S	1237	IKNFKPSPSKNKG	0.994826	1	1.78364	0.723235	0.162927	0.788984	0	0	0	-0.324008	-0.0522976	-0.0656538		Q9BX63	1237	BRIP1	ELGKTHEIEIKNFKPSPSKNKGMFPGFK___	58.511
Q14160	SCRIB	Protein scribble homolog	S	703	AVVSAPSVKGVSF	0.929095	1	2.10639	0.326792	0.785953	0.499244	0	-0.010046	-0.171375	-0.311717	0	0		Q14160	703	SCRIB	STEEEDKEGAVVSAPSVKGVSFDQANNLLIE	52.265
Q6UUV9	CRTC1	CREB-regulated transcription coactivator 1	S	64	GQYYGGSLPNVNQ	0.997527	1	2.02078	0.122913	0.389123	0.449468	0	-0.081007	0	-0.118908	0	-0.0622263		Q6UUV9	64	CRTC1	QYLQLGPSRGQYYGGSLPNVNQIGSGTMDLP	161.98
P12270	TPR	Nucleoprotein TPR	S	929	TGKGQPSNKEDVD	1	1	2.13904	0.15133	0.363994	0.40946	-0.000823975	0	-0.164456	0	-0.0361757	0		P12270	929	TPR	QVASQSSQRTGKGQPSNKEDVDDLVSQLRQT	40.475
Q5T5U3	ARHGAP21	Rho GTPase-activating protein 21	S	615	GISQDRSPLVKVR	0.997993	1	2.94926	0.211446	0.454529	0.364526	0	0	0	-0.109782	-0.202182	-0.0587635		Q5T5U3	615	ARHGAP21	TTCGMSLPRGISQDRSPLVKVRSNSLKAPST	88.075
Q9H0D6	XRN2	5'-3' exoribonuclease 2	S	499	KRKAEDSDSEPEP	1	1	3.37461	0.351856	0.468931	0.400898	0	-0.164272	-0.230955	-0.0831089	0	0		Q9H0D6	499	XRN2	GSPSPLGGIKRKAEDSDSEPEPEDNVRLWEA	199.8
Q9H0D6	XRN2	5'-3' exoribonuclease 2	S	501	KAEDSDSEPEPED	1	1	3.37461	0.351856	0.468931	0.400898	0	-0.164272	-0.230955	-0.0831089	0	0		Q9H0D6	501	XRN2	PSPLGGIKRKAEDSDSEPEPEDNVRLWEAGW	199.8
Q96P47	AGAP3	Arf-GAP with GTPase, ANK repeat and PH domain-containing protein 3	T	324	TIAASSTPTPIRK	0.888573	1	2.11797	0.658685	0.243158	0.402828	0	0	-0.178395	-0.00534534	-0.0627403	0		Q96P47	324	AGAP3	ISQRELRIETIAASSTPTPIRKQSKRRSNIF	151.04
P27987	ITPKB	Inositol-trisphosphate 3-kinase B	S	166	AIQAPRSPRLGRA	0.979414	1	1.85917	0.680924	0.134481	0.514558	-0.0754213	-0.0852003	-0.156964	0	0	0		P27987	166	ITPKB	EAHIQAQSSAIQAPRSPRLGRARSPSPCPFR	88.045
P50548	ERF	ETS domain-containing transcription factor ERF	T	526	EAGGPLTPRRVSS	1	1	1.54448	0.227959	0.372971	0.962026	0	0	-0.0594635	-0.296753	-0.231182	0		P50548	526	ERF	KKVRGEGPGEAGGPLTPRRVSSDLQHATAQL	147.17
Q92614	MYO18A	Unconventional myosin-XVIIIa	S	1998	GPSKAASDDGSLK	1	1	1.54939	0.771369	0.262818	0.365461	0	0	-0.433809	-0.291472	-0.0768738	0		Q92614	1998	MYO18A	VKSWLSKNKGPSKAASDDGSLKSSSPTSYWK	84.896
Q92614	MYO18A	Unconventional myosin-XVIIIa	S	2002	AASDDGSLKSSSP	1	1	1.54939	0.771369	0.262818	0.365461	0	0	-0.433809	-0.291472	-0.0768738	0		Q92614	2002	MYO18A	LSKNKGPSKAASDDGSLKSSSPTSYWKSLAP	84.896
Q96T23	RSF1	Remodeling and spacing factor 1	T	628	SPEAAETSPPSNI	0.87868	1	2.39141	0.913055	0.929352	0.667863	0	0	0	-0.146124	-0.00426865	-0.801715		Q96T23	628	RSF1	STLESEKPGSPEAAETSPPSNIIDHCEKLAS	145.86
Q6UUV9	CRTC1	CREB-regulated transcription coactivator 1	S	113	ERGRLGSPHRRPL	0.999712	1	1.90091	0.65249	0.707298	0.268153	0	-0.0545511	0	-0.109837	0	-0.545221		Q6UUV9	113	CRTC1	HGLVDRVYRERGRLGSPHRRPLSVDKHGRQA	70.41
Q9BUH8	BEGAIN	Brain-enriched guanylate kinase-associated protein	S	455	YGGAGGSPGKKAD	1	1	2.15118	0.857526	0.580545	0.443137	0	-0.389628	0	-0.410232	0	-0.0809717		Q9BUH8	455	BEGAIN	SPCSFSERYYGGAGGSPGKKADGRASPLYAS	94.122
Q09666	AHNAK	Neuroblast differentiation-associated protein AHNAK	S	135	IKPRLKSEDGVEG	1	1	2.04728	0.621018	0.1465	0.352177	0	0	0	-0.398931	-0.453008	-0.0960131		Q09666	135	AHNAK	EYQRIYTTKIKPRLKSEDGVEGDLGETQSRT	203.96
Q6GYQ0	RALGAPA1	Ral GTPase-activating protein subunit alpha-1	S	864	RGSSPGSLEIPKD	0.996496	1	1.66259	0.710625	0.173487	0.259438	0	0	0	-0.15874	-0.419929	-0.112082		Q6GYQ0	864	RALGAPA1	SGNASTMTRRGSSPGSLEIPKDLPDILNKQN	98.943
Q8NDI1	EHBP1	EH domain-binding protein 1	S	408	PAPPVLSPKTGVL	1	1	1.85948	0.314198	0.497681	0.600163	0	0	0	-0.764257	-0.0096035	-0.312715		Q8NDI1	408	EHBP1	TERRVKRKAPAPPVLSPKTGVLNENTVSAGK	58.674
Q8NDI1	EHBP1	EH domain-binding protein 1	S	759	IKKTSLSPTSKLG	0.935857	1	3.16818	0.639193	0.475759	0.875242	0	0	0	-0.148267	-0.170254	-0.426232		Q8NDI1	759	EHBP1	ECRSDPESPIKKTSLSPTSKLGYSYSRDLDL	133.99
Q8IWW6	ARHGAP12	Rho GTPase-activating protein 12	S	103	SLHLQRSTENVNK	0.77303	1	3.84539	0.63076	0.511307	0.738807	0	0	0	-0.317141	-0.147218	-0.460744		Q8IWW6	103	ARHGAP12	PNNSTKIMQSLHLQRSTENVNKLPELSSFGK	157.7
Q13233	MAP3K1	Mitogen-activated protein kinase kinase kinase 1	S	266	RTVKSESPGVRRK	0.999739	1	4.14003	0.359571	0.634771	0.708504	-0.809438	-1.11846	-1.27507	0	0	0		Q13233	266	MAP3K1	PSPGNSPSGRTVKSESPGVRRKRVSPVPFQS	114.2
Q9Y232	CDYL	Chromodomain Y-like protein	T	128	LTRTNRTSPNNAR	0.843688	1	1.7463	0.14946	0.876923	0.238731	-0.324592	-1.6494	-1.15979	0	0	0		Q9Y232	128	CDYL	HTEKQKESTLTRTNRTSPNNARKQISRSTNS	84.053
Q92934	BAD	Bcl2-associated agonist of cell death	S	118	RELRRMSDEFVDS	0.998506	2	3.40756	0	0	0	0.5913	0.574448	0.415318	-0.574051	-0.200397	-0.299296		Q92934	118	BAD	NLWAAQRYGRELRRMSDEFVDSFKKGLPRPK	68.978
Q9ULJ8	PPP1R9A	Neurabin-1	T	839	NIFERRTSLGEVS	0.837245	2	3.38894	0.0540876	0	0	0.0501051	0	0.107369	-0.664367	-0.417388	-0.428457		Q9ULJ8	839	PPP1R9A	NGTQVNNNNNIFERRTSLGEVSKGDTMENLD	94.738
O95793	STAU1	Double-stranded RNA-binding protein Staufen homolog 1	S	176	EVNGRESEEENLN	1	2	2.31706	0	0	0	0.643199	0.252976	0.214981	-0.401126	-0.367671	-0.172119		O95793	176	STAU1	QNEPLPERLEVNGRESEEENLNKSEISQVFE	151.73
P61289	PSME3	Proteasome activator complex subunit 3	S	24	FRERITSEAEDLV	0.886325	2	2.05229	0	0	0	0.581034	0.127966	0.379617	-0.105598	-0.474874	-0.536066		P61289	24	PSME3	QEVKLKVDSFRERITSEAEDLVANFFPKKLL	216.71
O43847	NRD1	Nardilysin	S	94	EEGRRGSLSNAGD	0.997598	2	2.72663	0	0	0	0.457105	0.207447	0.301309	-0.0998926	-0.358778	-0.237718		O43847	94	NRD1	ARLGADESEEEGRRGSLSNAGDPEIVKSPSD	205.89
Q8NI08	NCOA7	Nuclear receptor coactivator 7	S	211	RVLSSTSEEDEPG	0.917813	2	1.99546	0	0	0	0.497949	0.202749	0.504462	-0.0633783	-0.416386	-0.0509882		Q8NI08	211	NCOA7	ARKALKPIERVLSSTSEEDEPGVVKFLKMNC	244.71
Q9BQG0	MYBBP1A	Myb-binding protein 1A	T	1244	PTRSPSTPAKSPK	0.958834	2	2.63648	0	0	0	0.115816	0.238467	0.350956	-0.084733	-0.190874	-0.19885		Q9BQG0	1244	MYBBP1A	TTKSPAPGAPTRSPSTPAKSPKLQKKNQKPS	115.57
P62316	SNRPD2	Small nuclear ribonucleoprotein Sm D2	S	2	_____MSLLNKPK	1	2	2.42177	0	0	0	0.20501	0.139879	0.329095	-0.121906	-0.422544	-0.464442		P62316	2	SNRPD2	______________MSLLNKPKSEMTPEELQ	50.039
Q8IZD4	DCP1B	mRNA-decapping enzyme 1B	S	275	GVVRSLSYEEPRR	0.887532	2	2.23095	0	0	0	0.230886	0.0623417	0.325725	-0.149425	-0.351295	-0.502603		Q8IZD4	275	DCP1B	QQEKLPIRQGVVRSLSYEEPRRHSPPIEKQL	115.39
Q8IZD4	DCP1B	mRNA-decapping enzyme 1B	S	283	EEPRRHSPPIEKQ	1	2	2.23095	0	0	0	0.230886	0.0623417	0.325725	-0.149425	-0.351295	-0.502603		Q8IZD4	283	DCP1B	QGVVRSLSYEEPRRHSPPIEKQLCPAIQKLM	115.39
Q8N5Y2	MSL3	Male-specific lethal 3 homolog	S	400	VHSRSSSPIPLTP	0.911281	2	2.67621	0	0	0	0.333891	0.309887	0.52765	-0.577136	-0.159019	-0.297033		Q8N5Y2	400	MSL3	FLHLEKKTPVHSRSSSPIPLTPSKEGSAVFA	152.96
Q9Y618	NCOR2	Nuclear receptor corepressor 2	S	2424	SSRKAKSPAPGLA	0.938899	2	1.70509	0	0	0	0.221749	0.145909	0.644699	-0.650048	-0.161701	-0.282337		Q9Y618	2424	NCOR2	GKAKVSGRPSSRKAKSPAPGLASGDRPPSVS	127.31
Q9Y618	NCOR2	Nuclear receptor corepressor 2	S	1982	GLEPASSPSKGSE	0.931891	2	2.06673	0	0	0	0.227386	0.23095	0.756923	-0.314262	-0.339644	-0.235717		Q9Y618	1982	NCOR2	FLAKPPARSGLEPASSPSKGSEPRPLVPPVS	172.13
Q14155	ARHGEF7;ARHGEF6	Rho guanine nucleotide exchange factor 7;Rho guanine nucleotide exchange factor 6	S	703	EFASRKSTAALEE	0.841122	2	2.10296	0	0	0	0.289571	0.141535	0.751095	-0.402043	-0.319101	-0.327148		Q14155;Q15052	703;649	ARHGEF7;ARHGEF6	KPERKPSDEEFASRKSTAALEEDAQILKVIE;KTERKPSEEEYVIRKSTAALEEDAQILKVIE	184.22
P29966	MARCKS	Myristoylated alanine-rich C-kinase substrate	S	101	APEAGASPVEKEA	1	2	4.74011	0	0	0	0.443108	0.478725	0.343168	-0.308331	-0.366898	-0.487383		P29966	101	MARCKS	EKGEPAAAAAPEAGASPVEKEAPAEGEAAEP	168.64
Q9HC52	CBX8	Chromobox protein homolog 8	S	265	VQCGVTSPSSAEA	0.775848	2	6.00537	0	0	0	0.380478	0.338711	0.345553	-0.393537	-0.298743	-0.297417		Q9HC52	265	CBX8	LARRQDSDLVQCGVTSPSSAEATGKLAVDTF	135.69
Q12802	AKAP13	A-kinase anchor protein 13	S	790	TFSLANSPGSESV	0.915831	2	4.2949	0	0	0	0.173126	0.261176	0.196489	-0.266667	-0.283749	-0.410206		Q12802	790	AKAP13	PDQAVISDSTFSLANSPGSESVTKDDALSFV	75.343
P21333	FLNA	Filamin-A	S	2152	RRRRAPSVANVGS	1	2	3.43816	0	0	0	0.334026	0.199609	0.160923	-0.228917	-0.350889	-0.434468		P21333	2152	FLNA	EGRVKESITRRRRAPSVANVGSHCDLSLKIP	199.34
O14974	PPP1R12A	Protein phosphatase 1 regulatory subunit 12A	S	472	GVTRSASSPRLSS	0.949985	2	1.97195	0	0	0	0.178982	0.119855	0.128003	-0.0840187	-0.314914	-0.489243		O14974	472	PPP1R12A	EGQKEKDTAGVTRSASSPRLSSSLDNKEKEK	120.31
Q8WYQ5	DGCR8	Microprocessor complex subunit DGCR8	S	35	ALPREQSPPPPLQ	0.987977	2	2.18331	0	0	0	0.305988	0.0162783	0.245943	-0.424124	-0.162717	-0.286638		Q8WYQ5	35	DGCR8	MESRARPFQALPREQSPPPPLQTSSGAEVMD	94.59
Q5SW79	CEP170	Centrosomal protein of 170 kDa	S	881	IRERSESLDPDSS	0.841157	2	2.30658	0.0293818	0	0	0.23846	0	0.19027	-0.480254	-0.2765	-0.214126		Q5SW79	881	CEP170	SLALTSASRIRERSESLDPDSSMDTTLILKD	113.86
P31948	STIP1	Stress-induced-phosphoprotein 1	S	16	KGNKALSVGNIDD	1	2	2.72588	0	0	0	0.044323	0.210674	0.00554752	-0.300246	-0.488998	-0.297111		P31948	16	STIP1	MEQVNELKEKGNKALSVGNIDDALQCYSEAI	144.56
Q9Y570	PPME1	Protein phosphatase methylesterase 1	S	243	QCEGITSPEGSKS	0.967332	2	3.31906	0.0611649	0	0	0.00648212	0	0.0326891	-0.373379	-0.624816	-0.40914		Q9Y570	243	PPME1	RVSMVGQVKQCEGITSPEGSKSIVEGIIEEE	127.71
Q8WYQ5	DGCR8	Microprocessor complex subunit DGCR8	S	377	TPSGDVSPVKPLS	0.999699	2	2.3416	0.0111427	0	0	0.0407181	0	0.0444069	-0.188172	-0.531803	-0.434721		Q8WYQ5	377	DGCR8	EEREQSSDLTPSGDVSPVKPLSRSAELEFPL	122.41
Q14247	CTTN	Src substrate cortactin	S	418	EERLPSSPVYEDA	0.972665	2	1.70043	1.03329	0	0.517734	0.20389	0	0	-0.443397	-0.448881	-0.60332		Q14247	418	CTTN	PVSPAPQPTEERLPSSPVYEDAASFKAELSY	171.93
P49792	RANBP2;RGPD4	E3 SUMO-protein ligase RanBP2;RanBP2-like and GRIP domain-containing protein 4	S	2280	ALSPSKSPAKLNQ	0.978062	2	1.60638	0.896106	0.211663	0.226796	0	0	0	-0.191457	-0.325931	-0.26676		P49792;Q7Z3J3	2280;1305	RANBP2;RGPD4	TGFNFSFKSALSPSKSPAKLNQSGTSVGTDE	79.875
Q8N3F8	MICALL1	MICAL-like protein 1	T	647	PAASPATKKATKG	0.943699	2	1.68419	0.75839	0.055275	0.346287	0	0	0	-0.142448	-0.493802	-0.52872		Q8N3F8	647	MICALL1	ENPFNRKPSPAASPATKKATKGSKPVRPPAP	95.519
Q14157	UBAP2L	Ubiquitin-associated protein 2-like	S	467	TSAPQMSPGSSDN	0.999429	2	2.31859	0	0	0	0.00101089	0.044035	0.284372	-0.411041	-0.249655	-0.296408		Q14157	467	UBAP2L	PSSPLPSKSTSAPQMSPGSSDNQSSSPQPAQ	200.03
Q96S66	CLCC1	Chloride channel CLIC-like protein 1	S	438	FQTGNKSPEVLRA	0.999374	2	2.5387	0.0645361	0	0	0.0959387	0	0.317288	-0.321711	-0.335256	-0.301564		Q96S66	438	CLCC1	LRERDVDLRFQTGNKSPEVLRAFDVPDAEAR	99.451
Q01484	ANK2	Ankyrin-2	S	1755	PTVKATSPLIEET	0.80843	2	2.01971	0.157507	0	0.56246	0.169097	0	0	-0.412205	-0.457737	-0.398897		Q01484	1755	ANK2	DPGLAPEPLPTVKATSPLIEETPIGSIKDKV	129.25
Q86UP2	KTN1	Kinectin	S	77	NLHESDSESVPRD	0.970213	2	2.31686	0.0687694	0.0471878	0.259153	0	0	0	-0.177439	-0.421085	-0.467387		Q86UP2	77	KTN1	NKKKEIQNGNLHESDSESVPRDFKLSDALAV	119.75
Q9NPQ8	RIC8A	Synembryn-A	T	443	EDEDTDTDEYKEA	0.8666	2	2.35438	0.137985	0	0.267076	0.122921	0	0	-0.212795	-0.286837	-0.378441		Q9NPQ8	443	RIC8A	GGRPEGQYSEDEDTDTDEYKEAKASINPVTG	151.41
Q86UP2	KTN1	Kinectin	S	75	NGNLHESDSESVP	0.999855	2	2.31686	0.0687694	0.0471878	0.259153	0	0	0	-0.177439	-0.421085	-0.467387		Q86UP2	75	KTN1	KKNKKKEIQNGNLHESDSESVPRDFKLSDAL	240.87
P49327	FASN	Fatty acid synthase;[Acyl-carrier-protein] S-acetyltransferase;[Acyl-carrier-protein] S-malonyltransferase;3-oxoacyl-[acyl-carrier-protein] synthase;3-oxoacyl-[acyl-carrier-protein] reductase;3-hydroxyacyl-[acyl-carrier-protein] dehydratase;Enoyl-[acyl-carrier-protein] reductase;Oleoyl-[acyl-carrier-protein] hydrolase	T	2204	SELACPTPKEDGL	0.999999	2	2.66086	0.126612	0	0.0457783	0.199608	0	0	-0.36609	-0.244105	-0.373549		P49327	2204	FASN	ELSSKADEASELACPTPKEDGLAQQQTQLNL	96.247
Q9H8Y8	GORASP2	Golgi reassembly-stacking protein 2	T	433	DRVGDSTPVSEKP	0.929287	2	3.17321	0.185654	0.27217	0.340253	0	0	0	-0.339528	-0.231624	-0.531962		Q9H8Y8	433	GORASP2	TAKAPTTVEDRVGDSTPVSEKPVSAAVDANA	149
Q9NPQ8	RIC8A	Synembryn-A	S	436	RPEGQYSEDEDTD	0.999975	2	2.81798	0.196827	0	0.186054	0.0670033	0	0	-0.236889	-0.279566	-0.381933		Q9NPQ8	436	RIC8A	AARGLMAGGRPEGQYSEDEDTDTDEYKEAKA	151.41
P29966	MARCKS	Myristoylated alanine-rich C-kinase substrate	S	145	EDGATPSPSNETP	0.997379	2	1.80624	0.413257	0	0.171529	0.0524559	0	0	-0.384435	-0.140955	-0.414881		P29966	145	MARCKS	ASSTSSPKAEDGATPSPSNETPKKKKKRFSF	255.91
Q05397	PTK2	Focal adhesion kinase 1	S	910	LQPQEISPPPTAN	0.999994	2	2.98902	0	0.0873566	0.159034	0	0.0476923	0	-0.283021	-0.230718	-0.188294		Q05397	910	PTK2	ADSYNEGVKLQPQEISPPPTANLDRSNDKVY	96.917
Q8N108	MIER1	Mesoderm induction early response protein 1	S	377	ASSRAPSPPPTAS	0.991824	2	2.80405	0.0348463	0.148861	0.121466	0	0	0	-0.244886	-0.117358	-0.263597		Q8N108	377	MIER1	RLLDESESAASSRAPSPPPTASNSSNSQSEK	174.93
Q9H0L4	CSTF2T	Cleavage stimulation factor subunit 2 tau variant	S	563	SQPSSFSPGQSQV	0.967596	2	2.95703	0.060749	0.197488	0.0470123	0	0	0	-0.179228	-0.198546	-0.266677		Q9H0L4	563	CSTF2T	IQGASKQGGSQPSSFSPGQSQVTPQDQEKAA	179.76
Q9H4A3	WNK1	Serine/threonine-protein kinase WNK1	S	2011	SHLNGPSSDPEAA	0.999375	2	2.72663	0.127357	0	0.150351	0.0992928	0	0	-0.211433	-0.180263	-0.256717		Q9H4A3	2011	WNK1	KEKPELSEPSHLNGPSSDPEAAFLSRDVDDG	196.85
Q9BW71	HIRIP3	HIRA-interacting protein 3	T	84	KGKRPPTPCSDPE	1	2	4.33272	0	0	0	0.0628262	0.0416975	0.0499754	-0.186558	-0.148611	-0.119428		Q9BW71	84	HIRIP3	REDKLDLTKKGKRPPTPCSDPERKRFRFNSE	63.128
Q9BW71	HIRIP3	HIRA-interacting protein 3	S	87	RPPTPCSDPERKR	1	2	4.33272	0	0	0	0.0628262	0.0416975	0.0499754	-0.186558	-0.148611	-0.119428		Q9BW71	87	HIRIP3	KLDLTKKGKRPPTPCSDPERKRFRFNSESES	62.861
P16402	HIST1H1D	Histone H1.3	T	18	PAPAEKTPVKKKA	0.949149	2	2.84803	0.144595	0	0.12135	0.10583	0	0	-0.191419	-0.237456	-0.235533		P16402	18	HIST1H1D	ETAPLAPTIPAPAEKTPVKKKAKKAGATAGK	77.445
Q15149	PLEC	Plectin	S	1435	QLEPVASPAKKPK	1	2	2.69955	0.166727	0	0.0508842	0.0498075	0	0	-0.214578	-0.168922	-0.248624		Q15149	1435	PLEC	ELQLVTYKAQLEPVASPAKKPKVQSGSESVI	124.3
Q92615	LARP4B	La-related protein 4B	S	736	QSTPPKSPQ____	0.999745	2	2.18611	0.134695	0	0	0.0623417	0	0.126487	-0.466378	-0.212249	-0.237053		Q92615	736	LARP4B	AMGKRLSREQSTPPKSPQ_____________	114.87
P62263	RPS14	40S ribosomal protein S14	S	139	TPIPSDSTRRKGG	0.827194	2	2.13525	0.107102	0.0268812	0	0	0	0.0800066	-0.550658	-0.180124	-0.377573		P62263	139	RPS14	MKIGRIEDVTPIPSDSTRRKGGRRGRRL___	131.35
P48681	NES	Nestin	S	548	EKETLKSLGEEIQ	0.99999	2	2.50478	0.148048	0	0	0.0418768	0	0.083499	-0.338676	-0.248714	-0.532312		P48681	548	NES	EIQDSQVPLEKETLKSLGEEIQESLKTLENQ	155.39
P23769	GATA2	Endothelial transcription factor GATA-2	S	192	STTGAASPASSSA	0.999286	2	1.80479	0.319032	0	0.2485	0.142613	0	0	-0.44984	-0.136283	-0.623387		P23769	192	GATA2	PPKEVSPDPSTTGAASPASSSAGGSAARGED	227.11
Q9UHB6	LIMA1	LIM domain and actin-binding protein 1	S	490	ARETPHSPGVEDA	0.999999	2	2.02497	0.0828419	0	0.00861359	0.00191498	0	0	-0.389004	-0.160807	-0.541105		Q9UHB6	490	LIMA1	LERPAQLANARETPHSPGVEDAPIAKVGVLA	178.23
Q02880	TOP2B	DNA topoisomerase 2-beta	S	1552	KRKASGSENEGDY	0.999951	2	2.07347	0.256368	0	0.17356	0.0476332	0	0	-0.564788	-0.167121	-0.553096		Q02880	1552	TOP2B	PKGKGRGAKKRKASGSENEGDYNPGRKTSKT	208.4
Q641Q2	FAM21A;FAM21C	WASH complex subunit FAM21A;WASH complex subunit FAM21C	S	352	LTDEDFSPFGSGG	0.999768	2	2.59079	0.0482874	0	0	0.0880289	0	0.0183754	-0.463008	-0.275851	-0.650008		Q641Q2;Q9Y4E1	352;352	FAM21A;FAM21C	EDNLFAPPKLTDEDFSPFGSGGGLFSGGKGL	174.55
Q96D71	REPS1	RalBP1-associated Eps domain-containing protein 1	S	272	IEIRRQSSSYDDP	0.95335	2	2.08819	0	0	0	0.514976	0.16455	0.172	-0.189324	-0.149967	-0.325082		Q96D71	272	REPS1	RTVASATTAIEIRRQSSSYDDPWKITDEQRQ	98.654
Q06124	PTPN11	Tyrosine-protein phosphatase non-receptor type 11	Y	546	KRKGHEYTNIKYS	0.999965	2	1.93192	0	0	0	0.451491	0.138812	0.102653	-0.342041	-0.132557	-0.474504		Q06124	546	PTPN11	RRIEEEQKSKRKGHEYTNIKYSLADQTSGDQ	135.83
Q7Z422	SZRD1	SUZ domain-containing protein 1	S	107	RILGSASPEEEQE	0.972486	2	1.653	0.633047	0	0	0.0986233	0	0.0284271	-0.633147	-0.348402	-0.484278		Q7Z422	107	SZRD1	EAEYAEARKRILGSASPEEEQEKPILDRPTR	181.86
Q9Y3E1	HDGFRP3	Hepatoma-derived growth factor-related protein 3	S	122	NTADASSEEEGDR	0.929805	2	1.98141	0.225979	0	0	0.147554	0	0.0813007	-0.281181	-0.382224	-0.751675		Q9Y3E1	122	HDGFRP3	SSETEGEGGNTADASSEEEGDRVEEDGKGKR	142.78
O15069	NACAD	NAC-alpha domain-containing protein 1	S	1303	VSLSPHSPLLSPK	0.999165	2	2.69641	0.21849	0	0	0.0356646	0	0.282035	-0.385879	-0.520024	-0.486198		O15069	1303	NACAD	TQPLGTGPRVSLSPHSPLLSPKVASMDAKDL	122.63
Q9Y3E1	HDGFRP3	Hepatoma-derived growth factor-related protein 3	T	117	EGEGGNTADASSE	0.917902	2	2.48588	0.34494	0	0	0.0547514	0	0.133504	-0.444935	-0.50522	-0.791389		Q9Y3E1	117	HDGFRP3	IQQQSSSETEGEGGNTADASSEEEGDRVEED	142.78
P49006	MARCKSL1	MARCKS-related protein	T	148	EGKAAATPESQEP	0.999954	2	6.23306	0	0	0	0.358042	0.311867	0.27088	-0.535048	-0.470058	-0.571642		P49006	148	MARCKSL1	ACSDEGTAQEGKAAATPESQEPQAKGAEASA	225.13
Q9H4Z2	ZNF335	Zinc finger protein 335	S	992	SQSSASSPPATSK	0.782419	2	2.42542	0	0	0	0.288405	0.438918	0.0730219	-0.900313	-0.518336	NaN		Q9H4Z2	992	ZNF335	PAKTHCVGDSQSSASSPPATSKALGLAVPPS	108.96
Q13427	PPIG	Peptidyl-prolyl cis-trans isomerase G	S	753	GTDEDKSG_____	1	2	2.49028	0.0341415	0.484165	0.120514	0	0	0	-1.93576	-1.22552	-0.840187		Q13427	753	PPIG	KKFDHESSPGTDEDKSG______________	40.706
Q96BD5	PHF21A	PHD finger protein 21A	S	455	QSSHPDSPENEKT	0.957172	2	1.69813	1.0729	0.700745	0.403078	0	0	0	-1.6343	NaN	NaN		Q96BD5	455	PHF21A	FGALTPTSPQSSHPDSPENEKTETTFTFPAP	102.58
Q86X27	RALGPS2	Ras-specific guanine nucleotide-releasing factor RalGPS2	S	296	TPRSAASREDLVG	0.99752	2	2.00795	0.2185	0	0	0.420884	0	0.0448694	-0.362157	-0.384983	-0.417295		Q86X27	296	RALGPS2	SLKIEPGTSTPRSAASREDLVGPEVGASPQS	179.17
P48681	NES	Nestin	S	680	NQEPLRSPEVGDE	1	2	1.8358	0.012516	0	0	0.478819	0	0.156599	-0.202129	-0.407406	-0.536917		P48681	680	NES	ESLTALEKENQEPLRSPEVGDEEALRPLTKE	264.72
Q9Y2X3	NOP58	Nucleolar protein 58	S	502	IKEEPLSEEEPCT	1	2	2.29545	0.355792	0	0.0732918	0.237677	0	0	-0.468665	-0.409983	-0.356187		Q9Y2X3	502	NOP58	KKKRGKKKHIKEEPLSEEEPCTSTAIASPEK	259.23
Q96B97	SH3KBP1	SH3 domain-containing kinase-binding protein 1	S	230	IKLRPRSIEVEND	1	2	1.95153	0	0.259227	0.0217457	0	0.034297	0	-0.445604	-0.270408	-0.784893		Q96B97	230	SH3KBP1	FGDIFKDKPIKLRPRSIEVENDFLPVEKTIG	131.65
Q2KHR2	RFX7	DNA-binding protein RFX7	S	321	PQNVPASPGGDRS	1	2	2.81759	0.0137186	0.0875416	0	0	0	0.206081	-0.482347	-0.505022	-0.841821		Q2KHR2	321	RFX7	QSVKQAPKTPQNVPASPGGDRSARHRYPQIL	171.14
Q2KHR2	RFX7	DNA-binding protein RFX7	T	314	VKQAPKTPQNVPA	1	2	2.81759	0.0137186	0.0875416	0	0	0	0.206081	-0.482347	-0.505022	-0.841821		Q2KHR2	314	RFX7	QVVTQHMQSVKQAPKTPQNVPASPGGDRSAR	68.916
Q9Y3Q8	TSC22D4	TSC22 domain family protein 4	S	279	ASLVHKSPDPFGA	1	2	1.92418	1.13843	0	0.385453	0.408233	0	0	-0.616509	-1.01439	-1.47788		Q9Y3Q8	279	TSC22D4	SPALYFTHDASLVHKSPDPFGAVAAQKFSLA	79.875
Q9BTV5	FSD1	Fibronectin type III and SPRY domain-containing protein 1	T	322	NSPARGTPSPKRM	0.857397	2	2.01979	1.3268	0.560365	0.245671	0	0	0	-0.502343	-0.565223	-0.504705		Q9BTV5	322	FSD1	GKGRTASPINSPARGTPSPKRMPSGRGGRDR	81.884
Q8NFT2	STEAP2	Metalloreductase STEAP2	S	9	SISMMGSPKSLSE	0.935813	2	2.02945	1.25547	0.1941	0.573171	0	0	0	-0.669654	-1.48131	-0.635324		Q8NFT2	9	STEAP2	_______MESISMMGSPKSLSETFLPNGING	36.417
Q8NDI1	EHBP1	EH domain-binding protein 1	S	1058	ETQRKPSEDEVLN	1	2	1.69608	1.02393	0.163588	0.244265	0	0	0	-0.25534	-0.728019	-0.987681		Q8NDI1	1058	EHBP1	GNEEKAAITETQRKPSEDEVLNKGFKDTSQY	167.73
Q96D71	REPS1	RalBP1-associated Eps domain-containing protein 1	S	709	VRRRLKSEDELRP	1	2	1.62341	1.70105	0.277374	0.420929	0	0	0	-0.683461	-1.30749	-0.483048		Q96D71	709	REPS1	TPLAPPPKPVRRRLKSEDELRPEVDEHTQKT	205.65
Q9UKV3	ACIN1	Apoptotic chromatin condensation inducer in the nucleus	S	295	DDEGQKSREAPIL	1	2	1.65194	0.201807	0	0.343884	0.171221	0	0	-0.799663	-0.16468	-0.446856		Q9UKV3	295	ACIN1	EEDDEEEEGDDEGQKSREAPILKEFKEEGEE	68.536
Q8TBA6	GOLGA5	Golgin subfamily A member 5	S	116	FVRRKKSEPDDEL	1	2	1.84119	0.295974	0	0.721945	0.233336	0	0	-1.31649	-0.997222	-0.336051		Q8TBA6	116	GOLGA5	ASVPRPSSHFVRRKKSEPDDELLFDFLNSSQ	214.46
P27361	MAPK3	Mitogen-activated protein kinase 3	T	202	DHTGFLTEYVATR	1	2	2.83181	0.124086	0.104199	0.33325	0	0	0	-0.867679	-0.396779	-0.641151		P27361	202	MAPK3	LARIADPEHDHTGFLTEYVATRWYRAPEIML	204.17
P27361	MAPK3	Mitogen-activated protein kinase 3	Y	204	TGFLTEYVATRWY	0.999998	2	2.83181	0.124086	0.104199	0.33325	0	0	0	-0.867679	-0.396779	-0.641151		P27361	204	MAPK3	RIADPEHDHTGFLTEYVATRWYRAPEIMLNS	242.09
Q5T890	ERCC6L2	DNA excision repair protein ERCC-6-like 2	S	939	KPPLEGSEDSETE	0.996469	2	3.12921	0	0.0613851	0.0694199	0	0.0194883	0	-0.46334	-0.399054	-0.720617		Q5T890	939	ERCC6L2	RFPDNSIRFKPPLEGSEDSETEHTVKTRNND	69.152
Q5T890	ERCC6L2	DNA excision repair protein ERCC-6-like 2	T	944	GSEDSETEHTVKT	0.822153	2	3.12921	0	0.0613851	0.0694199	0	0.0194883	0	-0.46334	-0.399054	-0.720617		Q5T890	944	ERCC6L2	SIRFKPPLEGSEDSETEHTVKTRNNDNSRNT	69.152
Q9UBS9	SUCO	SUN domain-containing ossification factor	S	1081	PLMRSKSLQLTGK	0.975425	2	2.4836	0.403923	0.32397	0.772187	0	0	0	-0.146768	-0.507819	-0.557721		Q9UBS9	1081	SUCO	MNLKRRTSFPLMRSKSLQLTGKEVDPNDLYI	80.763
Q99549	MPHOSPH8	M-phase phosphoprotein 8	S	164	RQREEKSPDDLKK	1	2	1.55643	1.13263	0.134622	0	0	0	0.156818	-0.880073	-0.455049	-1.41933		Q99549	164	MPHOSPH8	SPKKKKKKLRQREEKSPDDLKKKKAKAGKLK	42.743
Q9Y6Y8	SEC23IP	SEC23-interacting protein	S	134	DVSNAFSPSISKA	0.759534	2	1.89237	0.309395	0	0.264123	0.170239	0	0	-0.923717	-0.471757	-1.67344		Q9Y6Y8	134	SEC23IP	ALPFTTGSQDVSNAFSPSISKAQPGAPPSSL	56.234
Q01484	ANK2	Ankyrin-2	S	3909	IIRRYVSSEGTEK	0.955917	2	3.3558	0.357222	0.122067	0.288463	0	0	0	-0.270399	-0.360903	-0.241492		Q01484	3909	ANK2	TVVKKVTRKIIRRYVSSEGTEKEEIMVQGMP	103.11
P48634	PRRC2A	Protein PRRC2A	S	350	EEDGRDSDEEGAE	1	2	1.84409	0.314974	0.179196	0	0	0	0.275577	-0.244931	-0.52895	-0.275501		P48634	350	PRRC2A	YTEKLKFSDEEDGRDSDEEGAEGHRDSQSAS	91.123
P29966	MARCKS	Myristoylated alanine-rich C-kinase substrate	S	46	KVNGDASPAAAES	1	2	1.75769	0.514458	0.011816	0.274805	0	0	0	-0.203833	-0.520187	-0.250603		P29966	46	MARCKS	ANGQENGHVKVNGDASPAAAESGAKEELQAN	217.65
P48634	PRRC2A	Protein PRRC2A	S	342	TEKLKFSDEEDGR	1	2	1.84409	0.314974	0.179196	0	0	0	0.275577	-0.244931	-0.52895	-0.275501		P48634	342	PRRC2A	AGAHEEVDYTEKLKFSDEEDGRDSDEEGAEG	91.123
O43294	TGFB1I1	Transforming growth factor beta-1-induced transcript 1 protein	S	137	EDKKRPSLPSSPS	0.997311	2	1.57718	0.200756	0	0.13604	0.446652	0	0	-0.150005	-0.654849	-0.638558		O43294	137	TGFB1I1	SGEQKEDQSEDKKRPSLPSSPSPGLPKASAT	88.264
O43852	CALU	Calumenin	S	44	VHNDAQSFDYDHD	0.999088	2	1.48464	0.61239	0	0.137211	0.408385	0	0	-0.206643	-0.692413	-0.561435		O43852	44	CALU	HHEPQLSDKVHNDAQSFDYDHDAFLGAEEAK	151.53
P29966	MARCKS	Myristoylated alanine-rich C-kinase substrate	S	118	EAAEPGSPTAAEG	0.939232	2	1.83132	0	0	0	0.852673	0.176245	0.381386	-0.148928	-0.922215	-0.777959		P29966	118	MARCKS	VEKEAPAEGEAAEPGSPTAAEGEAASAASST	178.77
Q8WXF0	SRSF12	Serine/arginine-rich splicing factor 12	S	217	RSHGRHSDSIARS	0.984348	2	1.79452	0.513937	0.0873909	0	0	0	0.0244846	-0.298722	-0.592964	-0.956626		Q8WXF0	217	SRSF12	KQTSSGTKSRSHGRHSDSIARSPCKSPKGYT	80.96
Q92598	HSPH1	Heat shock protein 105 kDa	S	557	TSQSPPSPELTSE	0.984987	2	1.54188	0.623474	0.234209	0	0	0	0.111651	-0.161917	-0.417459	-0.670755		Q92598	557	HSPH1	PQVQTDAQQTSQSPPSPELTSEENKIPDADK	170.72
P49792	RANBP2	E3 SUMO-protein ligase RanBP2	S	2606	FPTEESSINYTFK	0.762989	2	2.97393	0.358162	0.0537128	0.181478	0	0	0	-0.378559	-0.512782	-0.690701		P49792	2606	RANBP2	SKVKNLFASFPTEESSINYTFKTPEKAKEKK	147.39
P35611	ADD1	Alpha-adducin	S	355	YKAKSRSPGSPVG	0.809102	2	1.91344	0.649327	0.0123291	0.264542	0	0	0	-0.87797	-0.283407	-0.64596		P35611	355	ADD1	NLVLLNPEKYKAKSRSPGSPVGEGTGSPPKW	155.57
P35658	NUP214	Nuclear pore complex protein Nup214	S	430	GERQPKSPGSTPT	0.931218	2	1.9172	0.723306	0	0	0.0254631	0	0.00955105	-0.724311	-0.517178	-0.675059		P35658	430	NUP214	KTPERLSLEGERQPKSPGSTPTTPTSSQAPQ	149.99
Q92540	SMG7	Protein SMG7	S	781	VPALGKSPPHHSG	0.839507	2	3.17485	0.00473976	0	0.0251999	0.201452	0	0	-0.42553	-0.495892	-0.685853		Q92540	781	SMG7	QQQQSPTKAVPALGKSPPHHSGFQQYQQADA	171.07
O43294	TGFB1I1	Transforming growth factor beta-1-induced transcript 1 protein	S	403	FHARRGSLCATCG	0.99998	2	3.3381	0	0	0.232223	0.138276	0.115556	0	-0.527252	-0.419404	-0.509258		O43294	403	TGFB1I1	EGRPLCENHFHARRGSLCATCGLPVTGRCVS	88.951
Q9ULJ8	PPP1R9A	Neurabin-1	S	199	SRTEAVSPTVSQL	0.941909	5	1.56999	0.486467	0	0	0.501692	0	0.125599	-0.505887	-0.289869	-0.484647		Q9ULJ8	199	PPP1R9A	STDSLDSLSSRTEAVSPTVSQLSAVFENTDS	144.2
O15085	ARHGEF11	Rho guanine nucleotide exchange factor 11	S	556	TFHIPLSPVEVKP	0.99956	5	2.23577	-0.0121098	0	0	0.309648	0.631571	0.306863	-0.281596	0	-0.316735		O15085	556	ARHGEF11	GKPKSSSQSTFHIPLSPVEVKPGNVRNIIQH	80.847
Q14980	NUMA1	Nuclear mitotic apparatus protein 1	S	1225	EAERKNSLISSLE	0.992936	5	1.9581	0.136985	0	0	0.635537	0	0.793901	-0.399467	-0.477177	-0.475165		Q14980	1225	NUMA1	KAQVARGRQEAERKNSLISSLEEEVSILNRQ	184.34
Q8IXJ6	SIRT2	NAD-dependent protein deacetylase sirtuin-2	S	368	NPSTSASPKKSPP	0.784247	5	1.35233	0.18621	0	0	0.499338	0	1.44134	-0.357009	-0.570785	-1.35299		Q8IXJ6	368	SIRT2	DAQSGAGVPNPSTSASPKKSPPPAKDEARTT	170.06
O15069	NACAD	NAC-alpha domain-containing protein 1	S	1307	PHSPLLSPKVASM	1	5	1.57564	0.355028	0	0	0.0829058	0	0.720117	-0.41248	-0.705885	-0.441862		O15069	1307	NACAD	GTGPRVSLSPHSPLLSPKVASMDAKDLALQI	119.99
O60281	ZNF292	Zinc finger protein 292	S	654	FNDNDGSDDENDD	1	5	1.60698	0.0374308	0	0	0.187071	0	0.802904	-0.349506	-0.423368	-0.70767		O60281	654	ZNF292	SLYSTDFIVFNDNDGSDDENDDKDKSYEPEV	157.09
Q7Z7L8	C11orf96	Uncharacterized protein C11orf96	S	425	SCKLRNSLDSSDS	0.999967	5	2.09461	-0.00575256	0	0	0.280484	0.842527	0.590459	-0.450245	0	-0.268649		Q7Z7L8	425	C11orf96	LSLQREQLSSCKLRNSLDSSDSDSAL_____	212.55
P07949	RET	Proto-oncogene tyrosine-protein kinase receptor Ret;Soluble RET kinase fragment;Extracellular cell-membrane anchored RET cadherin 120 kDa fragment	S	835	SGGSRNSSSLDHP	0.775747	5	5.43577	-0.227664	0	-0.479447	2.25001	2.30498	2.61706	-0.105433	0	0		P07949	835	RET	RKVGPGYLGSGGSRNSSSLDHPDERALTMGD	226.9
P61019	RAB2A	Ras-related protein Rab-2A	Y	3	____MAYAYLFKY	0.991098	5	4.41871	-0.00107765	0	-0.0214844	2.08474	2.22859	2.70198	-0.555507	0	0		P61019	3	RAB2A	_____________MAYAYLFKYIIIGDTGVG	50.039
Q9P0V3	SH3BP4	SH3 domain-binding protein 4	S	246	RSKRSYSLSELSV	0.866111	5	2.16692	-0.117198	0	0	0.416658	0.389461	0.472208	-0.188102	0	-0.544172		Q9P0V3	246	SH3BP4	PVRRDNPFFRSKRSYSLSELSVLQAKSDAPT	127.36
Q3KQU3	MAP7D1	MAP7 domain-containing protein 1	S	753	KAVEARSPGLQKE	1	5	2.46158	-0.0143518	0	0	0.385128	0.242702	0.543659	-0.0750914	0	-0.228191		Q3KQU3	753	MAP7D1	ANGSSPEPVKAVEARSPGLQKEAVQKEEPIP	94.532
Q07002	CDK18	Cyclin-dependent kinase 18	S	130	RMSRRASLSDIGF	0.999625	5	2.08565	-0.171605	0	0	0.444521	0.221724	0.504451	-0.152802	0	-0.375098		Q07002	130	CDK18	SPDLPKPLSRMSRRASLSDIGFGKLETYVKL	83.692
Q03188	CENPC	Centromere protein C	S	528	RISRRPSDWWVVK	1	5	1.38354	-0.320905	0	0	0.138852	1.44696	1.82307	-0.114538	0	-0.537212		Q03188	528	CENPC	VTSTVTKSRRISRRPSDWWVVKSEESPVYSN	45.137
Q9Y3R0	GRIP1	Glutamate receptor-interacting protein 1	S	953	QLGRQASFQERSS	1	5	4.95625	-0.218312	0	0	1.36586	1.28906	1.43831	-0.34149	0	-0.189938		Q9Y3R0	953	GRIP1	NHEAPTPRSQLGRQASFQERSSSRPHYSQTT	109.44
P07949	RET	Proto-oncogene tyrosine-protein kinase receptor Ret;Soluble RET kinase fragment;Extracellular cell-membrane anchored RET cadherin 120 kDa fragment	S	1034	IYDDGLSEEETPL	0.999988	5	3.43482	0	0	0	1.382	1.11939	1.71951	-0.175478	-0.156573	-0.742899		P07949	1034	RET	AASTPSDSLIYDDGLSEEETPLVDCNNAPLP	325.56
P51153	RAB13	Ras-related protein Rab-13	Y	5	__MAKAYDHLFKL	1	5	3.34942	0	0	-0.226641	1.89604	1.15641	2.00243	-0.291616	-0.466937	0		P51153	5	RAB13	___________MAKAYDHLFKLLLIGDSGVG	102.72
Q8IVL1	NAV2	Neuron navigator 2	S	311	NNRRSQSFNNYDK	0.989209	5	2.50669	0	0	0	1.60371	0.675702	1.5045	-0.0439644	-0.566042	-0.141081		Q8IVL1	311	NAV2	KTRGGSTTANNRRSQSFNNYDKSKPVTSPPP	171.85
P07949	RET	Proto-oncogene tyrosine-protein kinase receptor Ret;Soluble RET kinase fragment;Extracellular cell-membrane anchored RET cadherin 120 kDa fragment	S	696	SGARRPSLDSMEN	0.996102	5	3.31422	0	-0.0273952	0	1.83045	1.05982	1.35344	0	-0.39373	-0.454805		P07949	696	RET	QAFPVSYSSSGARRPSLDSMENQVSVDAFKI	126.51
Q9Y6W5	WASF2	Wiskott-Aldrich syndrome protein family member 2	S	103	RKAFRSSTIQDQK	0.991607	5	2.44023	0	0	0.0610924	0.368389	0.291744	0	-0.45351	-0.288766	-0.324533		Q9Y6W5	103	WASF2	EVSLQGINTRKAFRSSTIQDQKLFDRNSLPV	147.52
Q6DN90	IQSEC1	IQ motif and SEC7 domain-containing protein 1	S	107	KRSRSLSESYELS	0.804741	5	2.39058	0	0	0.0241938	0.221536	0.117701	0	-0.16134	-0.352982	-0.286575		Q6DN90	107	IQSEC1	RKQAEEEAIKRSRSLSESYELSSDLQDKQVE	191.18
Q13107	USP4	Ubiquitin carboxyl-terminal hydrolase 4	S	680	LSETEGSGEDEPG	0.997349	5	2.39339	0.0598631	0	0.022644	0.182061	0	0	-0.18894	-0.360481	-0.272382		Q13107	680	USP4	EHQEEGKEQLSETEGSGEDEPGNDPSETTQK	94.163
Q15022	SUZ12	Polycomb protein SUZ12	S	583	QEMEVDSEDEKDP	1	5	2.39341	0	0	0.0221262	0.316916	0.119333	0	-0.296753	-0.30169	-0.243031		Q15022	583	SUZ12	SDTCLPLRPQEMEVDSEDEKDPEWLREKTIT	120.75
Q9UEY8	ADD3	Gamma-adducin	S	423	DDTVPLSPLKYMA	0.950246	5	1.51447	0	-0.456985	0	0.643027	0.180541	1.00924	0	-0.143542	-0.261465		Q9UEY8	423	ADD3	ATVTAFSFEDDTVPLSPLKYMAQRQQREKTR	117.8
P56524	HDAC4	Histone deacetylase 4	S	467	PLGRTQSAPLPQN	0.808636	5	1.53614	0	0	-0.0850058	0.634823	0.0744677	0.406912	-0.543632	-0.538256	0		P56524	467	HDAC4	SIHKLRQHRPLGRTQSAPLPQNAQALQHLVI	270.3
Q9P0V3	SH3BP4	SH3 domain-binding protein 4	S	244	FFRSKRSYSLSEL	0.756335	5	1.57055	0	0	-0.306644	0.456254	0.13275	0.572535	-0.295845	-0.511966	0		Q9P0V3	244	SH3BP4	EPPVRRDNPFFRSKRSYSLSELSVLQAKSDA	131.56
Q7Z7L8	C11orf96	Uncharacterized protein C11orf96	S	395	EEKAKKSFLQSLE	1	5	1.63002	-0.723701	-0.431125	0	0.291993	0.310679	0.313552	0	0	-0.180019		Q7Z7L8	395	C11orf96	EEEGVSPMEEEKAKKSFLQSLECLRRSTQSL	53.754
Q7Z7L8	C11orf96	Uncharacterized protein C11orf96	S	406	LECLRRSTQSLSL	0.987955	5	2.15054	-0.436016	-0.25318	0	0.423111	0.364674	0.356543	0	0	-0.266844		Q7Z7L8	406	C11orf96	KAKKSFLQSLECLRRSTQSLSLQREQLSSCK	211.87
Q5VZ89	DENND4C	DENN domain-containing protein 4C	S	813	RSCSFSSESRAGM	0.930203	5	1.57874	-0.699606	-0.403477	0	0.303494	0.45511	0.303211	0	0	-0.344124		Q5VZ89	813	DENND4C	EKRQKHFPERSCSFSSESRAGMLLKKSSLDS	133.13
P22626	HNRNPA2B1	Heterogeneous nuclear ribonucleoproteins A2/B1	S	212	NFGFGDSRGGGGN	0.999985	5	1.53169	-0.878534	0	-0.393272	0.277142	0.318727	0.642265	-0.0486803	0	0		P22626	212	HNRNPA2B1	QSSRSGRGGNFGFGDSRGGGGNFGPGPGSNF	79.616
P47914	RPL29	60S ribosomal protein L29	S	31	RSQRYESLKGVDP	0.999504	5	2.9729	0	-0.155918	0	0.638744	1.0064	1.09785	0	-0.233	-0.508544		P47914	31	RPL29	WHRNGIKKPRSQRYESLKGVDPKFLRNMRFA	84.658
Q9Y2H5	PLEKHA6	Pleckstrin homology domain-containing family A member 6	S	453	LSLQPRSHSVPRS	0.774707	5	1.67639	-0.885016	0	-0.414122	0.413615	0.407759	1.00592	-0.041707	0	0		Q9Y2H5	453	PLEKHA6	DAASSSLRRLSLQPRSHSVPRSPSQGSYSRA	132.51
Q15056	EIF4H	Eukaryotic translation initiation factor 4H	S	14	DDRAYSSFGGGRG	0.995548	5	1.56559	-0.694402	-0.314034	0	0.482792	0.365695	0.173912	0	0	-0.0958576		Q15056	14	EIF4H	__MADFDTYDDRAYSSFGGGRGSRGSAGGHG	142.56
Q15907	RAB11B;RAB11A	Ras-related protein Rab-11B;Ras-related protein Rab-11A	S	42	FNLESKSTIGVEF	0.97268	5	2.40176	-0.600452	-0.551582	0	0.613828	0.50207	0.461842	0	0	-0.0490551		Q15907;P62491	42;42	RAB11B;RAB11A	LLSRFTRNEFNLESKSTIGVEFATRSIQVDG	106.79
Q9BXP5	SRRT	Serrate RNA effector molecule homolog	T	544	WASEPGTPPLPTS	0.971472	5	1.58765	-0.286664	-0.548363	-0.246988	0.0150557	0.228249	0.675146	0	0	0		Q9BXP5	544	SRRT	HTLDDRTQLWASEPGTPPLPTSLPSQNPILK	111.42
O75116	ROCK2	Rho-associated protein kinase 2	S	1361	PDPFARSSPRTSM	0.885278	5	1.71923	-0.613213	-0.542574	-0.150563	0.174196	0.0871153	0.636732	0	0	0		O75116	1361	ROCK2	KKIPKKPPAPDPFARSSPRTSMKIQQNQSIR	111.77
Q8IZ21	PHACTR4	Phosphatase and actin regulator 4	S	131	EPVRLASLRKAIP	1	5	1.82285	0	-0.66446	0	0.437771	0.84859	0.661503	0	-0.0596733	-0.364717		Q8IZ21	131	PHACTR4	SSSPVQVEEEPVRLASLRKAIPEEDLKKRLG	164.46
P48681	NES	Nestin	S	1030	GLVEGASVKGGAE	1	5	2.66638	-0.0407562	-0.396699	0	0.584212	0.631283	0.761622	0	0	-0.328062		P48681	1030	NES	ESPEPKEQRGLVEGASVKGGAEGLQDPEGQS	120.09
Q8IZ21	PHACTR4	Phosphatase and actin regulator 4	S	118	GNARSSSPVQVEE	0.990653	5	1.82285	0	-0.66446	0	0.437771	0.84859	0.661503	0	-0.0596733	-0.364717		Q8IZ21	118	PHACTR4	LKNGHTTPIGNARSSSPVQVEEEPVRLASLR	246.96
Q9UEY8	ADD3	Gamma-adducin	S	461	SRNGETSPRTKIT	0.945671	5	1.612	-0.522245	-0.113541	0	0.185033	0.738522	0.775883	0	0	-0.317656		Q9UEY8	461	ADD3	YMKVNVPEESRNGETSPRTKITWMKAEDSSK	112.44
Q8IZJ1	UNC5B	Netrin receptor UNC5B	S	528	LHLRSASLGSQQL	0.954312	5	3.77573	-0.355673	0	-0.186667	0.846982	1.23212	1.272	-0.0327606	0	0		Q8IZJ1	528	UNC5B	SDFARDTHFLHLRSASLGSQQLLGLPRDPGS	175.75
P07949	RET	Proto-oncogene tyrosine-protein kinase receptor Ret;Soluble RET kinase fragment;Extracellular cell-membrane anchored RET cadherin 120 kDa fragment	Y	687	QAFPVSYSSSGAR	0.995843	5	4.85393	-0.302984	0	-0.403057	1.43604	1.31561	1.25142	-0.045064	0	0		P07949	687	RET	AEMTFRRPAQAFPVSYSSSGARRPSLDSMEN	188.9
Q9Y4F1	FARP1	FERM, RhoGEF and pleckstrin domain-containing protein 1	S	336	LFSRGSSFRFSGR	0.99585	5	1.66391	-0.404379	-0.469631	-0.189014	0.694622	0.344197	0	0	0	0.0255518		Q9Y4F1	336	FARP1	EPKPKPKPVLFSRGSSFRFSGRTQKQVLDYV	79.07
Q9Y4F1	FARP1	FERM, RhoGEF and pleckstrin domain-containing protein 1	S	340	GSSFRFSGRTQKQ	0.999869	5	1.66391	-0.404379	-0.469631	-0.189014	0.694622	0.344197	0	0	0	0.0255518		Q9Y4F1	340	FARP1	KPKPVLFSRGSSFRFSGRTQKQVLDYVKEGG	71.555
Q8IVL1	NAV2	Neuron navigator 2	S	1302	AAQPVSSPAQTSL	0.816585	5	1.53802	0	-0.141291	0	0.516804	0.749429	0.598979	0	-0.0907965	-1.02253		Q8IVL1	1302	NAV2	SCNSVKVNPAAQPVSSPAQTSLQPGAKYPDV	94.856
O00571	DDX3X	ATP-dependent RNA helicase DDX3X	S	612	SGASSSSFSSSRA	0.995033	5	2.01366	-0.90687	-0.352232	-0.00318718	0.631501	0.490571	0.834862	0	0	0		O00571	612	DDX3X	FGARDYRQSSGASSSSFSSSRASSSRSGGGG	226.67
Q04656	ATP7A	Copper-transporting ATPase 1	S	357	VESTSNSPSSSSL	0.975862	5	3.8649	-0.0254631	-0.00101185	0	0.39478	0.574511	0.433673	0	0	-0.108464		Q04656	357	ATP7A	LYRVSITSEVESTSNSPSSSSLQKIPLNVVS	186.55
Q9UJ41	RABGEF1	Rab5 GDP/GTP exchange factor	S	310	SINRQTSIETDRV	0.991146	5	2.96937	-0.0476189	-0.0239468	0	0.423807	0.448969	0.43796	0	0	-0.289332		Q9UJ41	310	RABGEF1	IQEAKAPSPSINRQTSIETDRVSKEFIEFLK	149.41
Q9Y618	NCOR2	Nuclear receptor corepressor 2	S	2269	SRMGSKSPGNTSQ	0.990833	5	3.79076	-0.03683	0	0	0.498856	0.402486	0.364835	-0.0302334	0	-0.158249		Q9Y618	2269	NCOR2	YRDGEQTEPSRMGSKSPGNTSQPPAFFSKLT	120.9
P78559	MAP1A	Microtubule-associated protein 1A;MAP1A heavy chain;MAP1 light chain LC2	S	1218	VSSKQLSPESLGT	0.914767	5	2.91957	-0.0435972	-0.0081253	0	0.517201	0.308731	0.411308	0	0	-0.200487		P78559	1218	MAP1A	SPSKETSLDVSSKQLSPESLGTLQFGELNLG	181.81
P46100	ATRX	Transcriptional regulator ATRX	S	1992	SKATSSSNPSSPA	0.88652	5	2.39731	-0.230994	-0.348121	-0.165967	0.385953	0.0720921	0.252127	0	0	0		P46100	1992	ATRX	PSVSLKLEESKATSSSNPSSPAPDWYKDFVT	156.96
Q8N556	AFAP1	Actin filament-associated protein 1	S	548	VVKRTGSNAAQYK	0.999224	5	2.04485	-0.196146	-0.314452	-0.157736	0.406527	0.0425758	0.230435	0	0	0		Q8N556	548	AFAP1	QPKKADPAAVVKRTGSNAAQYKYGKNRVEAD	161.25
P46013	MKI67	Antigen KI-67	S	2828	KIPCKSSPELEDT	0.920004	5	2.04155	-0.292302	-0.455195	-0.140914	0.281139	0.0141039	0.215602	0	0	0		P46013	2828	MKI67	ESMTDDKTTKIPCKSSPELEDTATSSKRRPR	277.82
P53667	LIMK1	LIM domain kinase 1	S	310	GAGSLGSPASQRK	0.991934	5	2.143	-0.178584	-0.380992	-0.496732	0.106783	0.158009	0.470404	0	0	0		P53667	310	LIMK1	RSCSIDRSPGAGSLGSPASQRKDLGRSESLR	135.8
Q13190	STX5	Syntaxin-5	S	264	LIDEQDSYIQSRA	0.985582	5	1.99874	-0.017024	-0.252254	-0.429064	0.1887	0.265465	0.42514	0	0	0		Q13190	264	STX5	DSRTSQQLQLIDEQDSYIQSRADTMQNIEST	95.926
O14813	PHOX2A	Paired mesoderm homeobox protein 2A	S	208	SPRLSPSPLPVAL	0.870353	5	2.1385	0	-0.124589	-0.296654	0.414933	0.263945	0.491234	0	-0.282846	0		O14813	208	PHOX2A	PPPPAPGLASPRLSPSPLPVALGSGPGPGPG	135.8
Q9Y6X9	MORC2	MORC family CW-type zinc finger protein 2	S	615	RPQRPRSPPLPAV	1	5	1.86782	0	-0.107865	-0.377879	0.298982	0.205729	0.435982	0	-0.139294	0		Q9Y6X9	615	MORC2	RPSTEEPVRRPQRPRSPPLPAVIRNAPSRPP	80.231
Q2M1Z3	ARHGAP31	Rho GTPase-activating protein 31	S	387	HSTGTGSSCDLTK	0.978852	5	2.47257	0	-0.179698	-0.113818	0.514454	0.244229	0.518591	0	-0.193472	0		Q2M1Z3	387	ARHGAP31	GFFIPATKMHSTGTGSSCDLTKQEGEWGQEG	138.17
P27540	ARNT	Aryl hydrocarbon receptor nuclear translocator	S	77	KERFARSDDEQSS	0.999991	5	1.90737	0	-0.293935	-0.0394335	0.441252	0.359455	0.261972	0	-0.300871	0		P27540	77	ARNT	CDDDQMSNDKERFARSDDEQSSADKERLARE	124.69
Q9P2F5	STOX2	Storkhead-box protein 2	S	517	DLAEGCSQDDQTP	0.984837	5	3.16028	-1.06465	-1.62839	NaN	0.534559	0.415419	0.862774	0	0	0		Q9P2F5	517	STOX2	GASSLGTPEDLAEGCSQDDQTPSQSYIDDST	140.59
Q96MT3	PRICKLE1	Prickle-like protein 1	S	683	RSRKSRSDNALNL	0.8816	5	1.57359	0	-2.07114	-0.319728	1.16628	1.01643	2.29108	0	-0.0383768	0		Q96MT3	683	PRICKLE1	SRSHHHRRRRSRKSRSDNALNLVTERKYSPK	103.1
Q9P2F5	STOX2	Storkhead-box protein 2	S	505	GPLGASSLGTPED	0.867352	5	3.16028	-1.06465	-1.62839	NaN	0.534559	0.415419	0.862774	0	0	0		Q9P2F5	505	STOX2	RSRSMDNSKGPLGASSLGTPEDLAEGCSQDD	140.59
Q96T23	RSF1	Remodeling and spacing factor 1	S	977	LVYVGISIENIIP	0.870363	5	1.5394	-0.797517	-0.079464	-0.410785	0.537607	0.0673885	0.336861	0	0	0		Q96T23	977	RSF1	ERAERRKERLVYVGISIENIIPPQEPDFSED	32.264
Q9ULH1	ASAP1	Arf-GAP with SH3 domain, ANK repeat and PH domain-containing protein 1	S	10	SASRLSSFSSRDS	0.958419	5	1.87521	-0.567099	-0.0854158	-0.151197	0.336646	0.317586	0.214874	0	0	0		Q9ULH1	10	ASAP1	______MRSSASRLSSFSSRDSLWNRMPDQI	125.98
Q8IYI6	EXOC8	Exocyst complex component 8	S	19	LRRQLESGGFEAR	1	5	2.16482	-0.669542	-0.23492	-0.218949	0.374883	0.29401	0.171615	0	0	0		Q8IYI6	19	EXOC8	AMSDSGASRLRRQLESGGFEARLYVKQLSQQ	96.464
Q7Z7L8	C11orf96	Uncharacterized protein C11orf96	S	433	DSSDSDSAL____	0.982777	5	1.748	-0.575925	-0.053319	-0.108613	0.404037	0.228787	0.384763	0	0	0		Q7Z7L8	433	C11orf96	SSCKLRNSLDSSDSDSAL_____________	185.57
O75116	ROCK2	Rho-associated protein kinase 2	S	1374	KIQQNQSIRRPSR	1	5	1.90889	-0.754458	-0.149653	-0.283979	0.571507	0.195694	0.376733	0	0	0		O75116	1374	ROCK2	ARSSPRTSMKIQQNQSIRRPSRQLAPNKPS_	151.48
Q7Z7L8	C11orf96	Uncharacterized protein C11orf96	S	409	LRRSTQSLSLQRE	0.979146	5	2.88589	-0.838813	-0.246231	-0.730452	0.789807	0.414247	0.614945	0	0	0		Q7Z7L8	409	C11orf96	KSFLQSLECLRRSTQSLSLQREQLSSCKLRN	147.67
Q7Z7L8	C11orf96	Uncharacterized protein C11orf96	T	407	ECLRRSTQSLSLQ	0.966409	5	2.87655	-0.618152	-0.256906	-0.488687	0.310857	0.479584	0.773766	0	0	0		Q7Z7L8	407	C11orf96	AKKSFLQSLECLRRSTQSLSLQREQLSSCKL	157.91
Q7Z7L8	C11orf96	Uncharacterized protein C11orf96	S	399	KKSFLQSLECLRR	1	5	2.24239	-0.7381	-0.185606	-0.449217	0.364742	0.278145	0.746765	0	0	0		Q7Z7L8	399	C11orf96	VSPMEEEKAKKSFLQSLECLRRSTQSLSLQR	210.98
Q7Z7L8	C11orf96	Uncharacterized protein C11orf96	S	406	LECLRRSTQSLSL	0.987955	5	2.70136	-0.485445	-0.23847	-0.319342	0.434345	0.286276	0.772306	0	0	0		Q7Z7L8	406	C11orf96	KAKKSFLQSLECLRRSTQSLSLQREQLSSCK	211.87
Q7Z7L8	C11orf96	Uncharacterized protein C11orf96	S	399	KKSFLQSLECLRR	1	5	2.05204	-0.727531	-0.289778	-0.364273	0.262758	0.226595	0.789183	0	0	0		Q7Z7L8	399	C11orf96	VSPMEEEKAKKSFLQSLECLRRSTQSLSLQR	210.98
Q9Y2W1	THRAP3	Thyroid hormone receptor-associated protein 3	S	248	LSPRERSPALKSP	1	5	1.68216	0	-0.261628	-0.139151	0.192104	0.368781	0.771845	0	-0.0742216	0		Q9Y2W1	248	THRAP3	ASRASAVSELSPRERSPALKSPLQSVVVRRR	129.43
Q7Z417	NUFIP2	Nuclear fragile X mental retardation-interacting protein 2	T	571	YELEKRTSPQVLG	0.766096	5	3.6989	-0.174917	-0.332159	-0.20733	0.265068	0.16491	0.267459	0	0	0		Q7Z417	571	NUFIP2	TEHPVFPKAYELEKRTSPQVLGSILKSGTTS	102.5
Q9UNZ2	NSFL1C	NSFL1 cofactor p47	S	140	VERVTKSPGETSK	0.999997	5	2.85302	-0.184609	-0.237778	-0.091774	0.272795	0.14771	0.373439	0	0	0		Q9UNZ2	140	NSFL1C	GAKEHGAVAVERVTKSPGETSKPRPFAGGGY	156.15
Q6PJG2	ELMSAN1	ELM2 and SANT domain-containing protein 1	S	461	RRRRRASQEANLL	1	5	2.58237	-0.150799	-0.343307	-0.0770988	0.37737	0.21204	0.244055	0	0	0		Q6PJG2	461	ELMSAN1	LRGGVIQSTRRRRRASQEANLLTLAQKAVEL	137.24
Q9BZL6	PRKD2	Serine/threonine-protein kinase D2	S	206	SLASGHSVRLGTS	0.968282	5	1.83128	-0.841935	-0.178018	-0.456041	0.0894022	0.748604	0.628634	0	0	0		Q9BZL6	206	PRKD2	ARKRRLSSTSLASGHSVRLGTSESLPCTAEE	44.341
Q7Z7L8	C11orf96	Uncharacterized protein C11orf96	S	425	SCKLRNSLDSSDS	0.999967	5	3.55442	-0.680754	-0.373617	-0.351437	0.450859	0.749588	0.78602	0	0	0		Q7Z7L8	425	C11orf96	LSLQREQLSSCKLRNSLDSSDSDSAL_____	212.55
Q9BZL6	PRKD2	Serine/threonine-protein kinase D2	S	197	ARKRRLSSTSLAS	0.986197	5	2.12403	-0.561674	-0.100205	-0.328483	0.19097	0.705863	0.587407	0	0	0		Q9BZL6	197	PRKD2	FSIPNNCSGARKRRLSSTSLASGHSVRLGTS	148.19
Q13442	PDAP1	28 kDa heat- and acid-stable phosphoprotein	S	176	SGKRMQSLSLNK_	0.975469	5	2.36289	0	-0.501509	-0.151821	0.605689	0.464007	0.939257	0	-0.0591001	0		Q13442	176	PDAP1	RKAKDDATLSGKRMQSLSLNK__________	40.449
Q9Y2H5	PLEKHA6	Pleckstrin homology domain-containing family A member 6	S	476	IYSPVRSPSARFE	0.998911	5	2.21216	-0.224063	-0.20426	-0.0654669	0.206218	0.58597	0.742949	0	0	0		Q9Y2H5	476	PLEKHA6	SQGSYSRARIYSPVRSPSARFERLPPRSEDI	90.689
Q9Y2W1	THRAP3	Thyroid hormone receptor-associated protein 3	S	243	SAVSELSPRERSP	1	5	1.68216	-0.191229	-0.381467	-0.0918808	0.179255	0.585033	1.03706	0	0	0		Q9Y2W1	243	THRAP3	YGTGSASRASAVSELSPRERSPALKSPLQSV	193.21
Q9H8Y8	GORASP2	Golgi reassembly-stacking protein 2	S	451	DANASESP_____	0.998372	5	1.64084	-0.216997	-0.272127	0	0.167249	0.798611	1.0986	0	0	-0.141182		Q9H8Y8	451	GORASP2	SEKPVSAAVDANASESP______________	183.17
P46776	RPL27A	60S ribosomal protein L27a	S	68	HLKRNQSFCPTVN	0.966916	5	2.90244	-0.422635	-0.407734	0	0.74377	1.07736	0.670744	0	0	-0.260217		P46776	68	RPL27A	FGKVGMKHYHLKRNQSFCPTVNLDKLWTLVS	122.29
Q8IZJ1	UNC5B	Netrin receptor UNC5B	S	471	KIPMTNSPLLDPL	0.875182	5	3.41883	-0.263489	-0.35867	-0.0998001	0.751638	0.901804	0.500194	0	0	0		Q8IZJ1	471	UNC5B	VYALQDSTDKIPMTNSPLLDPLPSLKVKVYS	62.684
Q5UIP0	RIF1	Telomere-associated protein RIF1	S	1688	RLHKRDSFDNCSL	0.999882	5	1.67003	-0.361148	-0.206345	0	0.48938	0.0935898	0.585146	0	0	-0.0244112		Q5UIP0	1688	RIF1	NLRTRNAIKRLHKRDSFDNCSLGESSKIGIS	138.28
P35611	ADD1	Alpha-adducin	S	12	RAAVVTSPPPTTA	0.818987	5	2.23251	-0.380142	-0.163084	-0.0812826	0.360604	0.177872	0.518817	0	0	0		P35611	12	ADD1	____MNGDSRAAVVTSPPPTTAPHKERYFDR	65.298
Q8TEU7	RAPGEF6	Rap guanine nucleotide exchange factor 6	S	1093	KKRARRSSLLNAK	0.888196	5	2.02773	-0.106293	-0.157788	-0.0831881	0.43271	0.123354	0.561759	0	0	0		Q8TEU7;E9PCH4	1093;1143	RAPGEF6	MLDVQGGAHKKRARRSSLLNAKKLYEDAQMA	117.02
O94921	CDK14	Cyclin-dependent kinase 14	S	95	QVKRVHSENNACI	1	5	2.55942	-0.262134	-0.276508	-0.173852	0.404035	0.14094	0.54233	0	0	0		O94921	95	CDK14	FDPFEKPANQVKRVHSENNACINFKTSSTGK	176.26
Q9Y2W1	THRAP3	Thyroid hormone receptor-associated protein 3	T	381	KGSFSDTGLGDGK	0.804025	5	1.77994	-0.587814	-0.168219	-0.234982	0.294316	0.0932484	0.571712	0	0	0		Q9Y2W1	381	THRAP3	NTDKEKIKEKGSFSDTGLGDGKMKSDSFAPK	143.76
Q9H6F5	CCDC86	Coiled-coil domain-containing protein 86	S	69	PKTSPGSPRLQQG	0.999995	5	2.55838	-0.182511	-0.251447	-0.0939827	0.583414	0.213018	0.368406	0	0	0		Q9H6F5	69	CCDC86	AGLGSPERPPKTSPGSPRLQQGAGLESPQGQ	118.06
P83731	RPL24	60S ribosomal protein L24	T	83	KFQRAITGASLAD	0.996113	5	2.66818	-0.199592	-0.460627	-0.82657	0.387497	0.732489	0.682604	0	0	0		P83731	83	RPL24	QKKRTRRAVKFQRAITGASLADIMAKRNQKP	106.42
A0A0B4J203	FIP1L1;PDGFRA	Platelet-derived growth factor receptor alpha	S	527	LYDRPASYKKKSM	0.999455	5	1.97189	0	-0.19057	-0.727984	0.623976	0.393439	0.65775	0	-0.0414524	0		A0A0B4J203;P16234	527;767	FIP1L1;PDGFRA	SKYSDIQRSLYDRPASYKKKSMLDSEVKNLL	91.62
Q8IZJ1	UNC5B	Netrin receptor UNC5B	S	531	RSASLGSQQLLGL	0.998988	5	3.31049	-0.160797	-0.181323	-0.487217	0.413127	0.578491	0.540957	0	0	0		Q8IZJ1	531	UNC5B	ARDTHFLHLRSASLGSQQLLGLPRDPGSSVS	125.67
Q9Y2H5	PLEKHA6	Pleckstrin homology domain-containing family A member 6	S	808	SQERPKSAVFPGE	1	5	2.4165	-0.0860109	-0.201734	-0.330759	0.251355	0.735935	0.703515	0	0	0		Q9Y2H5	808	PLEKHA6	ASGLTNGLSSQERPKSAVFPGEGKVKMSVEE	111.5
Q13164	MAPK7	Mitogen-activated protein kinase 7	Y	221	QYFMTEYVATRWY	0.90475	5	2.11363	-0.300802	0	-0.537432	0.328767	0.941113	0.803085	-0.230345	0	0		Q13164	221	MAPK7	GLCTSPAEHQYFMTEYVATRWYRAPELMLSL	118.52
Q01082	SPTBN1	Spectrin beta chain, non-erythrocytic 1	T	2320	SASTQSTPASSRA	0.977276	5	1.95092	-0.209469	-0.140203	-0.11471	0.146902	0.749544	0.629888	0	0	0		Q01082	2320	SPTBN1	AISSDKHEVSASTQSTPASSRAQTLPTSVVT	252.66
Q9Y2H5	PLEKHA6	Pleckstrin homology domain-containing family A member 6	S	336	PPEDLRSPSRFYP	0.987093	5	2.38156	-0.29371	-0.342236	-0.17389	0.260144	0.918015	0.817753	0	0	0		Q9Y2H5	336	PLEKHA6	WVNLRRGVPPPEDLRSPSRFYPVSRRVPEYY	116.45
Q01082	SPTBN1	Spectrin beta chain, non-erythrocytic 1	S	2319	VSASTQSTPASSR	0.980244	5	1.95092	-0.209469	-0.140203	-0.11471	0.146902	0.749544	0.629888	0	0	0		Q01082	2319	SPTBN1	SAISSDKHEVSASTQSTPASSRAQTLPTSVV	101.32
Q9Y2H5	PLEKHA6	Pleckstrin homology domain-containing family A member 6	S	459	SHSVPRSPSQGSY	0.998779	5	2.90342	-0.457426	-0.00977707	-0.321466	0.503693	0.631345	0.840396	0	0	0		Q9Y2H5	459	PLEKHA6	LRRLSLQPRSHSVPRSPSQGSYSRARIYSPV	187.56
Q09666	AHNAK	Neuroblast differentiation-associated protein AHNAK	S	5731	KGGVTGSPEASIS	0.977927	5	4.27271	-0.0539208	-0.0379715	0	0.597939	0.496142	0.716785	0	0	-0.0911579		Q09666	5731	AHNAK	KFNFSKPKGKGGVTGSPEASISGSKGDLKSS	247.17
Q8IVL1	NAV2	Neuron navigator 2	S	1319	KYPDVASPTLRRL	0.998588	5	2.91891	-0.318772	-0.0606575	0	0.420957	0.547049	0.684541	0	0	-0.0669622		Q8IVL1	1319	NAV2	AQTSLQPGAKYPDVASPTLRRLFGGKPTKQV	159.94
Q7Z7L8	C11orf96	Uncharacterized protein C11orf96	S	409	LRRSTQSLSLQRE	0.979146	5	2.6378	-0.0813456	-0.0856514	-0.295763	0.91492	0.534893	0.437756	0	0	0		Q7Z7L8	409	C11orf96	KSFLQSLECLRRSTQSLSLQREQLSSCKLRN	147.67
Q9Y2H5	PLEKHA6	Pleckstrin homology domain-containing family A member 6	S	472	SRARIYSPVRSPS	0.982982	5	3.1257	-0.0315485	-0.400639	-0.204659	0.601736	0.521006	0.424306	0	0	0		Q9Y2H5	472	PLEKHA6	PRSPSQGSYSRARIYSPVRSPSARFERLPPR	79.089
C9JH25	PRRT4	Proline-rich transmembrane protein 4	S	533	GAPLGGSGFKGAT	1	5	4.6186	-0.351128	-0.181955	-0.155971	0.697645	0.541158	0.647517	0	0	0		C9JH25	533	PRRT4	CWGGRRRRAGAPLGGSGFKGATPLPQGRSPF	80.318
Q04726	TLE3	Transducin-like enhancer protein 3	S	201	ESSANNSVSPSES	0.869374	5	3.51588	0	-0.104324	-0.29471	0.586609	0.64631	0.719395	0	-0.206737	0		Q04726	201	TLE3	HHELDHRERESSANNSVSPSESLRASEKHRG	70.67
Q04726	TLE3	Transducin-like enhancer protein 3	S	203	SANNSVSPSESLR	0.999735	5	7.07869	-0.0616455	0	0	0.737383	0.780535	0.803188	-0.0388527	0	-0.0177231		Q04726	203	TLE3	ELDHRERESSANNSVSPSESLRASEKHRGSA	289.67
Q9Y2H5	PLEKHA6	Pleckstrin homology domain-containing family A member 6	S	777	VPPRTKSPTDDEV	0.998703	5	4.69272	-0.162743	-0.0858908	-0.168274	0.659096	0.54821	0.466701	0	0	0		Q9Y2H5	777	PLEKHA6	QAALNKVGVVPPRTKSPTDDEVTPSAVVRRN	181.34
Q9NQC3	RTN4	Reticulon-4	S	7	MEDLDQSPLVSSS	0.999999	5	3.69208	-0.212718	-0.0214796	-0.106271	0.505703	0.399185	0.359631	0	0	0		Q9NQC3	7	RTN4	_________MEDLDQSPLVSSSDSPPRPQPA	112.85
Q8WUY3	PRUNE2	Protein prune homolog 2	S	737	QDKNEESLPFQNL	1	5	2.0129	-0.448131	-0.18823	0	0.307814	0.323123	0.265183	0	0	-0.095994		Q8WUY3	737	PRUNE2	QPELGSNDIQDKNEESLPFQNLPMEKSPLPN	41.54
Q9H0B6	KLC2	Kinesin light chain 2	S	615	SSSMDLSRRSSLV	0.99996	5	2.96759	-0.260699	0	-0.264665	0.485843	0.314097	0.424319	-0.0371637	0	0		Q9H0B6	615	KLC2	GLSDSRTLSSSSMDLSRRSSLVG________	84.821
Q16181	2018-09-07	Septin-7	S	423	ILEQQNSSRTLEK	0.987559	5	4.20635	-0.265636	-0.211631	-0.134568	0.339829	0.493115	0.522092	0	0	0		Q16181	423	2018-09-07	KANWEAQQRILEQQNSSRTLEKNKKKGKIF_	172.56
Q13207	TBX2	T-box transcription factor TBX2	S	653	KAAGGNSREPSPL	1	5	3.84793	-0.34453	-0.130796	-0.178631	0.389345	0.394592	0.317497	0	0	0		Q13207	653	TBX2	TTGLASEGSKAAGGNSREPSPLPELALRKVG	144.27
Q13207	TBX2	T-box transcription factor TBX2	S	657	GNSREPSPLPELA	1	5	3.84793	-0.34453	-0.130796	-0.178631	0.389345	0.394592	0.317497	0	0	0		Q13207	657	TBX2	ASEGSKAAGGNSREPSPLPELALRKVGAPSR	144.27
Q16828	DUSP6;DUSP9;DUSP7	Dual specificity protein phosphatase 6;Dual specificity protein phosphatase 9;Dual specificity protein phosphatase 7	S	331	MKKSNISPNFNFM	0.923401	5	2.13254	-0.322712	-0.38433	-0.445993	0.615199	0.288343	1.20695	0	0	0		Q16828;Q99956;Q16829	331;328;369	DUSP6;DUSP9;DUSP7	MNDAYDIVKMKKSNISPNFNFMGQLLDFERT	56.131
O75369	FLNB	Filamin-B	S	2013	VYGRGLSEGRTFE	0.757303	5	3.24507	-0.510546	-0.269911	-0.21001	0.514556	0.610191	0.930076	0	0	0		O75369	2013	FLNB	EIGDARRAKVYGRGLSEGRTFEMSDFIVDTR	63.165
Q9Y2H5	PLEKHA6	Pleckstrin homology domain-containing family A member 6	S	478	SPVRSPSARFERL	0.994096	5	3.32029	-0.560542	0	-0.283125	0.867694	0.811897	1.07666	-0.114981	0	0		Q9Y2H5	478	PLEKHA6	GSYSRARIYSPVRSPSARFERLPPRSEDIYA	115.12
O43768	ENSA	Alpha-endosulfine	S	108	DLPQRKSSLVTSK	0.868808	5	1.48932	-0.462374	0	0	0.704345	0.198083	1.11926	-0.0468855	0	-0.224979		O43768	108	ENSA	TGDHIPTPQDLPQRKSSLVTSKLAGGQVE__	136.21
Q9HB19	PLEKHA2	Pleckstrin homology domain-containing family A member 2	S	184	ILRRSQSYIPTSG	0.993073	5	3.74329	-0.456956	-0.334125	-0.189719	0.73104	0.569828	0.953179	0	0	0		Q9HB19	184	PLEKHA2	EGSEPGSHTILRRSQSYIPTSGCRASTGPPL	179.67
Q13207	TBX2	T-box transcription factor TBX2	S	676	PSRGALSPSGSAK	0.770564	5	2.64324	-0.110113	-0.186896	-0.242273	0.511373	0.198477	0.284351	0	0	0		Q13207	676	TBX2	ELALRKVGAPSRGALSPSGSAKEAANELQSI	137.89
P27448	MARK3	MAP/microtubule affinity-regulating kinase 3	S	391	AKVRPSSDLNNST	0.840746	5	2.69478	-0.147258	-0.207527	-0.266053	0.641565	0.284654	0.310567	0	0	0		P27448	391	MARK3	SSSSSNLSLAKVRPSSDLNNSTGQSPHHKVQ	195.59
Q16512	PKN1	Serine/threonine-protein kinase N1	T	531	NATGTGTFSPGAS	0.99573	5	2.07968	-0.370575	-0.116844	-0.295852	0.0583153	0.430708	0.384354	0	0	0		Q16512	531	PKN1	VRLLRRLIPNATGTGTFSPGASPGSEARTTG	137.62
A0FGR8	ESYT2	Extended synaptotagmin-2	S	761	SIASDISLPIATQ	0.999969	5	1.8053	-0.254809	-0.314901	0	0.283281	0.314655	0.295278	0	0	-0.3509		A0FGR8	761	ESYT2	HISVKEPTPSIASDISLPIATQELRQRLRQL	109.68
P46821	MAP1B	Microtubule-associated protein 1B;MAP1B heavy chain;MAP1 light chain LC1	S	1339	HTPYYQSPTDEKS	0.993007	5	2.30602	-0.0421524	-0.227041	0	0.242344	0.345459	0.305684	0	0	-0.185698		P46821	1339	MAP1B	SQSVTGSAGHTPYYQSPTDEKSSHLPTEVIE	233.33
P24534	EEF1B2	Elongation factor 1-beta	S	128	RLAQYESKKAKKP	0.999983	5	2.07965	0	-0.408717	0	0.414957	0.441029	0.485104	0	-0.00712109	-0.268835		P24534	128	EEF1B2	EEAKRLREERLAQYESKKAKKPALVAKSSIL	96.331
Q8TEW0	PARD3;PARD3B	Partitioning defective 3 homolog;Partitioning defective 3 homolog B	S	924	GRGCNESFRAAID	1	5	2.03296	0	-0.41412	0	0.390048	0.49365	0.429489	0	-0.00260544	-0.251329		Q8TEW0;Q8TEW8	924;780	PARD3;PARD3B	HRPRPRIIRGRGCNESFRAAIDKSYDKPAVD	98.508
Q92539	LPIN2	Phosphatidate phosphatase LPIN2	S	106	PAYLATSPIPTED	0.867825	5	2.77156	-0.0993814	0	0	0.242124	0.208167	0.341498	-0.142723	0	-0.0506096		Q92539	106	LPIN2	ETEEEYEKLPAYLATSPIPTEDQFFKDIDTP	110.56
Q99549	MPHOSPH8	M-phase phosphoprotein 8	S	85	RWKGYTSDDDTWE	0.882949	5	2.69522	0	0	0	0.214324	0.196588	0.297378	-0.0699759	-0.00608254	-0.19733		Q99549	85	MPHOSPH8	EGGKVLYKVRWKGYTSDDDTWEPEIHLEDCK	205.68
P36871	PGM1	Phosphoglucomutase-1	S	117	GIILTASHNPGGP	0.987791	5	2.37665	-0.153088	0	0	0.34543	0.206839	0.242075	-0.0849285	0	-0.188829		P36871	117	PGM1	IIRKIKAIGGIILTASHNPGGPNGDFGIKFN	223.69
Q69YQ0	SPECC1L;SPECC1L-ADORA2A	Cytospin-A	S	384	ERSRKGSSGNASE	0.983943	5	2.16703	-0.256738	0	0	0.394157	0.456488	0.22459	-0.0512886	0	-0.183657		Q69YQ0;F8WAN1	384;384	SPECC1L;SPECC1L-ADORA2A	SESEGIPSIERSRKGSSGNASEVSVACLTER	213.93
Q13043	STK4	Serine/threonine-protein kinase 4;Serine/threonine-protein kinase 4 37kDa subunit;Serine/threonine-protein kinase 4 18kDa subunit	S	414	INSFGKSVPGPLK	1	5	1.77801	-0.540666	-0.0650911	-0.496104	0.0999184	0.141837	0.174709	0	0	0		Q13043	414	STK4	FEQKEKENQINSFGKSVPGPLKNSSDWKIPQ	60.436
Q8WUI4	HDAC7	Histone deacetylase 7	S	487	LSRAQSSPAAPAS	0.955736	5	2.05903	-0.329382	-0.0959406	-0.499682	0.228506	0.236711	0.0871029	0	0	0		Q8WUI4	487	HDAC7	PLAQGGHRPLSRAQSSPAAPASLSAPEPASQ	275.65
Q13501	SQSTM1	Sequestosome-1	S	332	MESDNCSGGDDDW	0.987018	5	1.93697	-0.356193	0	-0.403074	0.215667	0.207988	0.35082	-0.0870352	0	0		Q13501	332	SQSTM1	ESEGRPEEQMESDNCSGGDDDWTHLSSKEVD	130.87
Q86U86	PBRM1	Protein polybromo-1	S	14	ATSPSSSVSGDFD	0.974989	5	3.32702	-0.0375862	0	-0.0082016	0.309409	0.230508	0.173148	-0.0222282	0	0		Q86U86	14	PBRM1	__MGSKRRRATSPSSSVSGDFDDGHHSVSTP	207.99
Q15311	RALBP1	RalA-binding protein 1	S	29	GLTRTPSSEEISP	0.882774	5	2.05489	0	0	0	0.1912	0.0653505	0.269172	-0.372207	-0.106568	-0.497344		Q15311	29	RALBP1	EHRRVEHGSGLTRTPSSEEISPTKFPGLYRT	127.94
P47974	ZFP36L2;ZFP36L1	Zinc finger protein 36, C3H1 type-like 2;Zinc finger protein 36, C3H1 type-like 1	S	490	PIFSRLSISDD__	0.967252	5	1.93226	-0.122777	0	0	0.311424	0.216657	0.372297	-0.456103	0	-0.460475		P47974;Q07352	490;334	ZFP36L2;ZFP36L1	PSLDPGRRLPIFSRLSISDD___________	119.65
Q9UQ35	SRRM2	Serine/arginine repetitive matrix protein 2	S	780	SLRRSLSGSSPCP	0.777478	5	2.42742	0	0	-0.198891	0.404139	0.32133	0.627881	-0.273979	-0.144481	0		Q9UQ35	780	SRRM2	PRSKAKSRLSLRRSLSGSSPCPKQKSQTPPR	73.632
Q96MT3	PRICKLE1	Prickle-like protein 1	S	597	SAESLKSLSSELC	0.844349	5	1.78936	-0.182031	0	-0.213846	0.442381	0.162846	0.503795	-0.324759	0	0		Q96MT3	597	PRICKLE1	TLNSSMLHRSAESLKSLSSELCPEKILPEEK	86.911
Q5TCZ1	SH3PXD2A	SH3 and PX domain-containing protein 2A	S	724	LKPRSASDAGIRG	0.981919	5	2.21728	-0.0610266	-0.240857	-0.461822	0.224454	0.22229	0.330814	0	0	0		Q5TCZ1	724	SH3PXD2A	SSLSKTSGDLKPRSASDAGIRGTPKVRAKKD	77.24
Q86YH2	ZNF280B	Zinc finger protein 280B	S	114	ESRSTDSPIIIEP	0.953254	5	1.72906	0	-0.380734	-0.599884	0.348284	0.22014	0.246625	0	-0.033762	0		Q86YH2	114	ZNF280B	VTVLPASQLESRSTDSPIIIEPLSKPDYRNS	116.39
P13807	GYS1	Glycogen [starch] synthase, muscle	S	727	TPSEPLSPTSSLG	0.995396	5	2.00435	-0.192256	0	0	0.151966	0.479306	0.449089	-0.206827	0	-0.203721		P13807	727	GYS1	DTATSSSLSTPSEPLSPTSSLGEERN_____	205.44
O15240	VGF	Neurosecretory protein VGF;Neuroendocrine regulatory peptide-1;Neuroendocrine regulatory peptide-2;Antimicrobial peptide VGF[554-577]	S	199	TRVNLESPGPERV	1	5	2.34286	-0.032917	0	0	0.263899	0.312864	0.244726	-0.139662	0	-0.326252		O15240	199	VGF	ETETRTHTLTRVNLESPGPERVWRASWGEFQ	130.44
Q5JTV8	TOR1AIP1	Torsin-1A-interacting protein 1	S	157	LRDSHSSEEDEAS	0.995172	5	1.78132	0	-0.133035	0	0.445647	0.391907	0.150275	0	-0.0856848	-0.351191		Q5JTV8	157	TOR1AIP1	PSPVMTRRGLRDSHSSEEDEASSQTDLSQTI	197.89
Q5JTV8	TOR1AIP1	Torsin-1A-interacting protein 1	S	156	GLRDSHSSEEDEA	0.995175	5	1.78132	0	-0.133035	0	0.445647	0.391907	0.150275	0	-0.0856848	-0.351191		Q5JTV8	156	TOR1AIP1	QPSPVMTRRGLRDSHSSEEDEASSQTDLSQT	161.15
Q09666	AHNAK	Neuroblast differentiation-associated protein AHNAK	S	5841	HYEVTGSDDETGK	0.997842	5	3.4425	0	0	0	0.346179	0.408309	0.330739	-0.11936	-0.0421848	-0.274474		Q09666	5841	AHNAK	GGLGSKSKGHYEVTGSDDETGKLQGSGVSLA	151.8
Q5JTV8	TOR1AIP1	Torsin-1A-interacting protein 1	S	154	RRGLRDSHSSEED	0.993514	5	1.78132	0	-0.133035	0	0.445647	0.391907	0.150275	0	-0.0856848	-0.351191		Q5JTV8	154	TOR1AIP1	PLQPSPVMTRRGLRDSHSSEEDEASSQTDLS	88.587
Q9H2D6	TRIOBP	TRIO and F-actin-binding protein	S	758	DNPRASSPNRTIQ	0.997439	5	2.70113	-0.342739	0	-0.346838	0.385518	0.499271	0.351968	-0.036109	0	0		Q9H2D6	758	TRIOBP	NPRTSCAQRDNPRASSPNRTIQQENLRTSCT	179.78
P18615	NELFE	Negative elongation factor E	S	51	GVKRSLSEQPVMD	0.756942	5	1.70522	-0.373111	0	-0.429482	0.194633	0.584888	0.250027	-0.147867	0	0		P18615	51	NELFE	SSSSTTSQGGVKRSLSEQPVMDTATATEQAK	85.777
Q13459	MYO9B	Unconventional myosin-IXb	S	1354	TEERRTSFSTSDV	0.995233	5	1.85078	0	-0.108933	0	0.328415	0.16075	0.561088	0	-0.229135	-0.0893812		Q13459	1354	MYO9B	RATGAALTPTEERRTSFSTSDVSKLLPSLAK	123.92
P11171	EPB41	Protein 4.1	Y	660	LDGENIYIRHSNL	1	5	3.10768	-0.870516	-0.174755	-0.0761948	1.09302	1.13451	1.28036	0	0	0		P11171	660	EPB41	RMRKKKRERLDGENIYIRHSNLMLEDLDKSQ	195.45
Q96PM5	RCHY1	RING finger and CHY zinc finger domain-containing protein 1	S	257	AGGRRISLDQQ__	1	5	1.92396	-0.910082	-0.372715	0	0.491293	0.80086	1.3342	0	0	-0.160747		Q96PM5	257	RCHY1	ICESYNTAQAGGRRISLDQQ___________	79.474
Q04726	TLE3	Transducin-like enhancer protein 3	S	217	SEKHRGSADYSME	0.998995	5	1.8368	0	-0.199158	-0.255027	0.875898	0.401749	1.25993	0	-0.650407	0		Q04726	217	TLE3	VSPSESLRASEKHRGSADYSMEAKKRKAEEK	81.984
P08183	ABCB1	Multidrug resistance protein 1	S	671	KRSTRRSVRGSQA	0.999907	5	1.44934	0	0	0	0.497078	0.176501	1.31574	-0.354044	-0.694782	-0.144954		P08183	671	ABCB1	NDSRSSLIRKRSTRRSVRGSQAQDRKLSTKE	79.337
P46778	RPL21	60S ribosomal protein L21	S	104	HSKSRDSFLKRVK	0.993474	5	1.71348	0	-0.0379047	-0.105247	0.237818	0.864676	0.4565	0	-0.261948	0		P46778	104	RPL21	INVRIEHIKHSKSRDSFLKRVKENDQKKKEA	66.962
O43524	FOXO3	Forkhead box protein O3	S	284	PESADDSPSQLSK	0.999838	5	1.59453	0	0	-0.164534	0.764462	0.727541	0.0991535	-0.261619	-0.155226	0		O43524	284	FOXO3	KKKAALQTAPESADDSPSQLSKWPGSPTSRS	187.57
Q8IZJ1	UNC5B	Netrin receptor UNC5B	S	462	VYALQDSTDKIPM	0.873196	5	2.42349	0	0	0	0.842805	0.512027	0.344012	-0.0716553	-0.148474	-0.0193367		Q8IZJ1	462	UNC5B	ASAGIYRGPVYALQDSTDKIPMTNSPLLDPL	91.307
Q7Z4S6	KIF21A	Kinesin-like protein KIF21A	S	1229	SISRQSSLSEKKI	0.898005	5	1.77217	0	-0.106094	-0.0395288	0.208637	0.477971	0.446142	0	-0.398821	0		Q7Z4S6	1229	KIF21A	PPGLPSKIGSISRQSSLSEKKIPEPSPVTRR	88.385
Q8TDM6	DLG5	Disks large homolog 5	S	1000	GPGPAHSPQPSKR	0.997404	5	3.54187	0	0	-0.039547	0.313889	0.335176	0.221489	-0.117494	-0.0871201	0		Q8TDM6	1000	DLG5	PPKIDYLLPGPGPAHSPQPSKRAGPLTPPKP	100.9
Q6NYC8	PPP1R18	Phostensin	S	224	EVESRLSPGESAY	0.999998	5	3.95716	0	0	0	0.243692	0.273486	0.146249	-0.244841	-0.16932	-0.163758		Q6NYC8	224	PPP1R18	SREQSPRRKEVESRLSPGESAYQKLGLTEAH	159.67
Q15699	ALX1	ALX homeobox protein 1	T	68	HVRLERTSPCQDS	0.849205	5	3.40491	0	0	-0.0250645	0.187399	0.251652	0.174769	-0.0999784	-0.0480032	0		Q15699	68	ALX1	FGPLPRAEHHVRLERTSPCQDSSVNYGITKV	133.95
Q14155	ARHGEF7	Rho guanine nucleotide exchange factor 7	S	176	FQGQYRSLDMTDN	0.904857	5	3.79368	-0.129524	-0.152622	-0.199611	0.140358	0.243687	0.13991	0	0	0		Q14155	176	ARHGEF7	SLHTRTSKLFQGQYRSLDMTDNSNNQLVVRA	63.044
Q8WWI1	LMO7	LIM domain only protein 7	T	1048	RISINQTPGKSLD	0.999987	5	4.40246	-0.0572185	-0.0554218	0	0.186362	0.165964	0.184	0	0	-0.0291586		Q8WWI1	1048	LMO7	RSQDQFSDMRISINQTPGKSLDFGFTIKWDI	108.77
Q96N67	DOCK7	Dedicator of cytokinesis protein 7	S	929	GLDRSNSWVNTGG	0.98996	5	2.83271	-0.031352	-0.0978641	0	0.292219	0.154335	0.239217	0	0	-0.0660934		Q96N67	929	DOCK7	EVRSIIGSKGLDRSNSWVNTGGPKAAPWGSN	153.15
P49321	NASP	Nuclear autoantigenic sperm protein	S	421	RAKLVPSQEETKL	0.999979	5	3.89675	-0.0421457	-0.0930891	-0.016963	0.176802	0.145855	0.198205	0	0	0		P49321	421	NASP	DGSGLEEKVRAKLVPSQEETKLSVEESEAAG	130.01
P52594	AGFG1	Arf-GAP domain and FG repeat-containing protein 1	S	293	NFPKSSSADFGTF	0.960727	5	2.99314	0	-0.0467491	0	0.358572	0.240045	0.356643	0	-0.124826	-0.217283		P52594	293	AGFG1	VNANFAHFDNFPKSSSADFGTFNTSQSHQTA	261.69
Q9UMS6	SYNPO2	Synaptopodin-2	S	902	HAARAQSPTPSLP	0.941649	5	3.1237	-0.14694	-0.150638	0	0.403996	0.24676	0.429663	0	0	-0.0488873		Q9UMS6	902	SYNPO2	VVDSDTVQAHAARAQSPTPSLPASWKYSSNV	92.8
O14950	MYL12B;MYL12A;MYL9	Myosin regulatory light chain 12B;Myosin regulatory light chain 12A;Myosin regulatory light polypeptide 9	S	20	RPQRATSNVFAMF	0.998051	5	2.10238	0	0	0	0.487356	0.119507	0.432846	-0.204891	-0.0871162	-0.0794487		O14950;P19105;P24844	20;19;20	MYL12B;MYL12A;MYL9	KAKTKTTKKRPQRATSNVFAMFDQSQIQEFK;RAKAKTTKKRPQRATSNVFAMFDQSQIQEFK	214.65
Q8N488	RYBP	RING1 and YY1-binding protein	S	99	EKDKEISPSVTKK	0.997298	5	2.53167	-0.0849485	-0.0340738	0	0.441584	0.191073	0.292137	0	0	-0.069706		Q8N488	99	RYBP	VEKQDKEKPEKDKEISPSVTKKNTNKKTKPK	121.93
P43694	GATA4	Transcription factor GATA-4	S	417	ASPVSQSPQTSSK	0.997898	5	4.24001	0	-0.0744724	-0.0479536	0.275136	0.300561	0.3097	0	-0.0890131	0		P43694	417	GATA4	ALKLSPQGYASPVSQSPQTSSKQDSWNSLVL	152.27
Q9Y618	NCOR2	Nuclear receptor corepressor 2	S	2065	EGVEPVSPVSSPS	0.908434	5	4.38834	0	0	0	0.288217	0.407267	0.37153	-0.0845566	-0.0595198	-0.00813961		Q9Y618	2065	NCOR2	GYHGSSYSPEGVEPVSPVSSPSLTHDKGLPK	99.969
Q16832	DDR2	Discoidin domain-containing receptor 2	Y	481	FPLRPDYQEPSRL	0.991609	5	3.06858	-0.260943	0	0	0.41613	0.395536	0.465001	-0.0410767	0	-0.0643349		Q16832	481	DDR2	GSNSTYDRIFPLRPDYQEPSRLIRKLPEFAP	69.258
P09972	ALDOC	Fructose-bisphosphate aldolase C	S	45	SMAKRLSQIGVEN	1	5	2.4702	-0.151359	0	-0.00269222	0.341492	0.35239	0.665107	-0.0321732	0	0		P09972	45	ALDOC	ILAADESVGSMAKRLSQIGVENTEENRRLYR	164.5
Q6W2J9	BCOR	BCL-6 corepressor	S	1410	SSDYDLSPAKQEP	0.999845	5	3.75117	0	-0.0936146	0	0.387345	0.358945	0.53472	0	-0.0429869	-0.0403519		Q6W2J9	1410	BCOR	RRFRKRPEPSSDYDLSPAKQEPKPFDRLQQL	112.74
Q9Y618	NCOR2	Nuclear receptor corepressor 2	S	1023	SSPRGKSRSPAPP	0.887856	5	2.01179	-0.0578089	0	-0.113284	0.226318	0.300184	0.619768	-0.0743218	0	0		Q9Y618	1023	NCOR2	ESDAPQQPGSSPRGKSRSPAPPADKEAEKPV	95.273
Q7Z7L8	C11orf96	Uncharacterized protein C11orf96	S	428	LRNSLDSSDSDSA	0.943702	5	1.74429	-0.514647	0	-0.0837908	0.249827	0.66732	0.442383	-0.0345879	0	0		Q7Z7L8	428	C11orf96	QREQLSSCKLRNSLDSSDSDSAL________	86.699
Q9UJU6	DBNL	Drebrin-like protein	T	291	FLQKQLTQPETHF	0.999896	5	1.92641	-0.398064	-0.0463743	0	0.237915	0.47115	0.620441	0	0	-0.0429287		Q9UJU6	291	DBNL	PQPGKLRSPFLQKQLTQPETHFGREPAAAIS	128.14
Q8WXI2	CNKSR2	Connector enhancer of kinase suppressor of ras 2	S	390	VHKGSESPNSFLD	0.999761	5	2.50887	-0.388691	-0.0622854	-0.0576858	0.306304	0.451663	0.52711	0	0	0		Q8WXI2	390	CNKSR2	LRGHMVGKPVHKGSESPNSFLDQEYRKRFNI	204.23
Q9H2D6	TRIOBP	TRIO and F-actin-binding protein	S	805	DNLRASSPIRATQ	0.988598	5	1.90879	-0.22728	0	-0.0642204	0.168895	0.489301	0.407906	-0.228036	0	0		Q9H2D6	805	TRIOBP	NPRTSCAQRDNLRASSPIRATQQDNPRTCIQ	142.67
Q9UQC2	GAB2	GRB2-associated-binding protein 2	T	287	SLTGSETDNEDVY	0.999833	5	1.88616	-0.417884	-0.0730629	0	0.206702	0.496841	0.484326	0	0	-0.0212612		Q9UQC2	287	GAB2	LASHGHTKGSLTGSETDNEDVYTFKTPSNTL	175.52
Q96A47	ISL2	Insulin gene enhancer protein ISL-2	S	157	AAGSPRSPGPLPG	1	5	2.15569	-0.377832	0	0	0.307905	0.426738	0.50452	-0.0811377	0	-0.026247		Q96A47	157	ISL2	DHGLLLERAAAGSPRSPGPLPGARGLHLPDA	83.849
Q7Z7L8	C11orf96	Uncharacterized protein C11orf96	S	433	DSSDSDSAL____	0.982777	5	2.71697	-0.537764	-0.154303	-0.207659	0.289652	0.447706	0.473736	0	0	0		Q7Z7L8	433	C11orf96	SSCKLRNSLDSSDSDSAL_____________	185.57
Q96A47	ISL2	Insulin gene enhancer protein ISL-2	S	154	ERAAAGSPRSPGP	1	5	2.15569	-0.377832	0	0	0.307905	0.426738	0.50452	-0.0811377	0	-0.026247		Q96A47	154	ISL2	CRADHGLLLERAAAGSPRSPGPLPGARGLHL	83.849
Q8IVL1	NAV2	Neuron navigator 2	S	1245	SNISSKSAGLPVP	1	5	3.20909	0	0	0	1.16857	0.667729	1.1059	-0.00594616	-0.286972	-0.0155001		Q8IVL1	1245	NAV2	NRSSTSSIDSNISSKSAGLPVPKLREPSKTA	102.06
Q8IVL1	NAV2	Neuron navigator 2	S	1280	KEKGISSDNESVA	0.835866	5	4.20628	0	0	0	1.00119	0.697172	1.02349	-0.134969	-0.10478	-0.0114403		Q8IVL1	1280	NAV2	LPGLVNQTDKEKGISSDNESVASCNSVKVNP	168.62
Q68CZ2	TNS3	Tensin-3	S	660	PDTQQPSPSKAFK	0.945341	5	3.1704	-0.0966606	0	0	0.889329	0.514813	0.947443	-0.195257	0	-0.0560551		Q68CZ2	660	TNS3	RGVGSGPHPPDTQQPSPSKAFKPRFPGDQVV	164.04
Q04726	TLE3	Transducin-like enhancer protein 3	S	286	KKDAPTSPASVAS	0.929881	5	3.2147	0	0	-0.105809	1.15366	0.664367	1.13636	-0.0260315	-0.268465	0		Q04726	286	TLE3	NGLDKARSLKKDAPTSPASVASSSSTPSSKT	263.07
P60174	TPI1	Triosephosphate isomerase	S	58	MNGRKQSLGELIG	1	5	2.49209	0	-0.139254	-0.0180893	0.948296	0.509342	0.967762	0	-0.467108	0		P60174	58	TPI1	KFFVGGNWKMNGRKQSLGELIGTLNAAKVPA	127.8
Q13464	ROCK1	Rho-associated protein kinase 1	S	1336	RTLSTRSTANQSF	0.762448	5	1.49168	0	-0.049509	-0.228881	0.864244	0.115602	0.964726	0	-0.0188637	0		Q13464	1336	ROCK1	PSGFVRASPRTLSTRSTANQSFRKVVKNTSG	46.543
Q04656	ATP7A	Copper-transporting ATPase 1	S	270	EGSQQRSPSYTND	0.936594	5	1.77316	0	0	-0.0649719	0.723621	0.166344	0.86686	-0.188414	-0.345973	0		Q04656	270	ATP7A	LKNTPVKSSEGSQQRSPSYTNDSTATFIIDG	125.97
P07949	RET	Proto-oncogene tyrosine-protein kinase receptor Ret;Soluble RET kinase fragment;Extracellular cell-membrane anchored RET cadherin 120 kDa fragment	S	696	SGARRPSLDSMEN	0.996102	5	2.1945	0	-0.0248537	0	0.821609	0.327795	0.867857	0	-0.401755	-0.0836019		P07949	696	RET	QAFPVSYSSSGARRPSLDSMENQVSVDAFKI	126.51
P07949	RET	Proto-oncogene tyrosine-protein kinase receptor Ret;Soluble RET kinase fragment;Extracellular cell-membrane anchored RET cadherin 120 kDa fragment	S	699	RRPSLDSMENQVS	0.993182	5	2.1945	0	-0.0248537	0	0.821609	0.327795	0.867857	0	-0.401755	-0.0836019		P07949	699	RET	PVSYSSSGARRPSLDSMENQVSVDAFKILED	55.228
Q2M1Z3	ARHGAP31	Rho GTPase-activating protein 31	S	1036	PNPAETSPISLAE	0.92418	5	1.90434	-0.340856	-0.0180435	0	0.5904	0.262713	0.389231	0	0	-0.209405		Q2M1Z3	1036	ARHGAP31	NQKGPSGVQPNPAETSPISLAEGKELGTHLG	96.317
Q96A00	PPP1R14A	Protein phosphatase 1 regulatory subunit 14A	S	26	ARGPGGSPGGLQK	1	5	1.89166	-0.3082	-0.0350504	0	0.593407	0.183483	0.5154	0	0	-0.00191307		Q96A00	26	PPP1R14A	LSKLQSPSRARGPGGSPGGLQKRHARVTVKY	115.14
Q7Z7L8	C11orf96	Uncharacterized protein C11orf96	S	433	DSSDSDSAL____	0.982777	5	2.20844	-0.390987	0	0	0.507263	0.329546	0.4592	-0.0192413	0	-0.0314226		Q7Z7L8	433	C11orf96	SSCKLRNSLDSSDSDSAL_____________	185.57
Q9Y2W1	THRAP3	Thyroid hormone receptor-associated protein 3	S	379	KEKGSFSDTGLGD	0.832912	5	3.3693	-0.257873	-0.198469	-0.0622292	0.535882	0.305945	0.480715	0	0	0		Q9Y2W1	379	THRAP3	QTNTDKEKIKEKGSFSDTGLGDGKMKSDSFA	110.51
Q7Z7L8	C11orf96	Uncharacterized protein C11orf96	S	431	SLDSSDSDSAL__	0.982778	5	2.20844	-0.390987	0	0	0.507263	0.329546	0.4592	-0.0192413	0	-0.0314226		Q7Z7L8	431	C11orf96	QLSSCKLRNSLDSSDSDSAL___________	164.68
Q9UKV3	ACIN1	Apoptotic chromatin condensation inducer in the nucleus	S	410	LPEQTASEEETPP	0.942738	5	2.49858	0	-0.238478	-0.0647793	0.660864	0.432504	0.305832	0	-0.0137997	0		Q9UKV3	410	ACIN1	DRKKASLVALPEQTASEEETPPPLLTKEASS	94.384
Q9UHD8	2018-09-09	Septin-9	S	327	SKISRKSVQPTSE	0.99964	5	3.34139	0	-0.0843039	-0.0397043	0.604572	0.349284	0.440114	0	-0.0821056	0		Q9UHD8	327	2018-09-09	STLINTLFKSKISRKSVQPTSEERIPKTIEI	125.41
Q04726	TLE3	Transducin-like enhancer protein 3	T	312	HNDKSSTPGLKSN	0.946108	5	1.87505	0	-0.186298	0	0.605908	0.156337	0.542038	0	-0.0722427	-0.0185862		Q04726	312	TLE3	PSSKTKDLGHNDKSSTPGLKSNTPTPRNDAP	103.42
Q96PU4	UHRF2	E3 ubiquitin-protein ligase UHRF2	S	667	TTKRPISDDDCPS	0.999831	5	3.87277	-0.0270557	-0.193011	0	0.479881	0.415541	0.534573	0	0	-0.00978184		Q96PU4	667	UHRF2	GQSKKQPSGTTKRPISDDDCPSASKVYKASD	150.31
Q5VSL9	STRIP1	Striatin-interacting protein 1	S	335	RNMRAASPPASAS	0.999991	5	2.69025	0	-0.0773478	0	0.54383	0.235398	0.462524	0	-0.092988	-0.107499		Q5VSL9	335	STRIP1	LPEDSIKVIRNMRAASPPASASDLIEQQQKR	281.96
Q8N8S7	ENAH	Protein enabled homolog	S	537	SLHRPKSTPLSQP	0.955552	5	4.28456	0	-0.021121	-0.00756168	0.453332	0.338266	0.363641	0	-0.0880508	0		Q8N8S7	537	ENAH	IVFDNRSYDSLHRPKSTPLSQPSANGVQTEG	210.79
P46060	RANGAP1	Ran GTPase-activating protein 1	S	442	TFLAFPSPEKLLR	0.992197	5	1.90064	-0.0264235	-0.383817	-0.148178	0.154732	0.301291	0.455033	0	0	0		P46060	442	RANGAP1	SSPPPADVSTFLAFPSPEKLLRLGPKSSVLI	81.078
P46821	MAP1B	Microtubule-associated protein 1B;MAP1B heavy chain;MAP1 light chain LC1	S	1322	KTLEVVSPSQSVT	0.945737	5	2.2425	-0.152587	-0.0846424	-0.0196028	0.204874	0.221193	0.470812	0	0	0		P46821	1322	MAP1B	EEHCASPEDKTLEVVSPSQSVTGSAGHTPYY	233.33
Q86U86	PBRM1	Protein polybromo-1	S	10	KRRRATSPSSSVS	0.954471	5	2.02172	-0.0551367	-0.268251	-0.00739288	0.239461	0.217567	0.461964	0	0	0		Q86U86	10	PBRM1	______MGSKRRRATSPSSSVSGDFDDGHHS	239.97
P27448	MARK3	MAP/microtubule affinity-regulating kinase 3	S	400	NNSTGQSPHHKVQ	1	5	1.92106	0	-0.239565	0	0.226158	0.256434	0.507387	0	-0.0180788	-0.0226898		P27448	400	MARK3	AKVRPSSDLNNSTGQSPHHKVQRSVFSSQKQ	208.08
P27448	MARK3	MAP/microtubule affinity-regulating kinase 3	S	391	AKVRPSSDLNNST	0.840746	5	1.82141	0	-0.274934	0	0.228704	0.281846	0.533991	0	-0.0010891	-0.128701		P27448	391	MARK3	SSSSSNLSLAKVRPSSDLNNSTGQSPHHKVQ	195.59
Q9H6A9	PCNXL3	Pecanex-like protein 3	S	1025	PELEERSLETARA	0.995472	5	3.85749	-0.067997	0	0	0.832442	0.906898	0.69316	-0.0654106	0	-0.328389		Q9H6A9	1025	PCNXL3	WSLIRSKLFPELEERSLETARAEPPDPLPDK	117.18
P00558	PGK1	Phosphoglycerate kinase 1	S	203	FAKALESPERPFL	1	5	2.66337	-0.0534553	-0.0613928	0	0.691827	0.426844	0.440954	0	0	-0.29199		P00558	203	PGK1	FLMKKELNYFAKALESPERPFLAILGGAKVA	170.92
Q09666	AHNAK	Neuroblast differentiation-associated protein AHNAK	S	5448	LKGPRISAPNVDF	1	5	2.635	0	-0.285447	0	0.652312	0.389438	0.503736	0	-0.194723	-0.255968		Q09666	5448	AHNAK	LKGPGVDVNLKGPRISAPNVDFNLEGPKVKG	151.6
Q9C0I1	MTMR12	Myotubularin-related protein 12	S	564	KHQRQLSLPLTQS	0.999996	3	1.94514	-0.367557	-0.338292	-0.137237	0	0	0	0.0130615	0.357351	0.150311		Q9C0I1	564	MTMR12	KGQRKGMRFKHQRQLSLPLTQSKSSPKRGFF	94.114
Q9UII2	ATPIF1	ATPase inhibitor, mitochondrial	S	63	RYFRAQSREQLAA	1	3	1.80908	-0.310754	-0.484922	-0.149933	0	0	0	0.000611305	0.391141	0.194697		Q9UII2	63	ATPIF1	GKREQAEEERYFRAQSREQLAALKKHHEEEI	91.441
Q9NP73	ALG13	Putative bifunctional UDP-N-acetylglucosamine transferase and deubiquitinase ALG13	S	138	CPGQAKSIASAPG	0.969351	3	3.10712	-0.817352	-0.620909	-0.800771	0.129723	0.410533	0	0	0	0.264929		Q9NP73	138	ALG13	FYCTCRVLTCPGQAKSIASAPGKCQDSAALT	59.35
Q14157	UBAP2L	Ubiquitin-associated protein 2-like	S	356	GEAKGGSTTGSQF	0.796933	3	2.61985	-0.502276	-0.412521	-0.551857	0.12303	0.409699	0	0	0	0.166067		Q14157	356	UBAP2L	MLGKGFGDVGEAKGGSTTGSQFLEQFKTAQA	115.38
Q5C9Z4	NOM1	Nucleolar MIF4G domain-containing protein 1	S	57	EFVHATSEGEAPG	0.861941	3	3.06912	-0.658042	-0.463353	-0.578332	0.290254	0.288606	0	0	0	0.210294		Q5C9Z4	57	NOM1	LKRLKLAVEEFVHATSEGEAPGGCEGRGAPV	154.7
O15027	SEC16A	Protein transport protein Sec16A	S	164	PLARGDSPENRTH	0.999936	3	3.61554	-0.873247	-0.582561	-0.958822	0	0	0	0.240605	0.112139	0.0233478		O15027	164	SEC16A	HRPASALVNPLARGDSPENRTHHPLGAGAGS	74.65
Q92974	ARHGEF2	Rho guanine nucleotide exchange factor 2	S	960	RLSPPHSPRDFTR	0.836767	3	1.81648	-0.709433	-0.236919	-1.02066	0	0.00546837	0	0.259013	0	0.100619		Q92974	960	ARHGEF2	TGSEEEGSSRLSPPHSPRDFTRMQDIPEETE	55.161
Q13191	CBLB	E3 ubiquitin-protein ligase CBL-B	S	525	VRSPCGSPTGSPK	0.993363	3	4.60388	-0.648303	-0.804473	-0.735849	0	0	0	0.0360479	0.258333	0.0955572		Q13191	525	CBLB	RLDLIQKGIVRSPCGSPTGSPKSSPCMVRKQ	81.723
Q9P0K1	ADAM22	Disintegrin and metalloproteinase domain-containing protein 22	S	873	PSSSTGSIASSRK	0.99819	3	4.14146	-0.78639	-0.534411	-0.650407	0	0	0	0.215249	0.24526	0.0661392		Q9P0K1	873	ADAM22	TETLSPAKSPSSSTGSIASSRKYPYPMPPLP	169.79
Q13191	CBLB	E3 ubiquitin-protein ligase CBL-B	S	521	QKGIVRSPCGSPT	0.999914	3	4.60388	-0.648303	-0.804473	-0.735849	0	0	0	0.0360479	0.258333	0.0955572		Q13191	521	CBLB	PVPPRLDLIQKGIVRSPCGSPTGSPKSSPCM	81.723
Q9UQB8	BAIAP2	Brain-specific angiogenesis inhibitor 1-associated protein 2	T	340	SDSYSNTLPVRKS	0.999949	3	2.00247	-0.176789	-0.500024	-0.33883	0.226543	0	0.0647202	0	0.146156	0		Q9UQB8	340	BAIAP2	SPPQSQSKLSDSYSNTLPVRKSVTPKNSYAT	140.77
Q96PY6	NEK1	Serine/threonine-protein kinase Nek1	S	1008	VQSVQCSPEESFA	0.998472	3	1.82597	-0.273372	-0.351166	-0.585474	0.337805	0	0.0574665	0	0.29491	0		Q96PY6	1008	NEK1	SEHLNLVPQVQSVQCSPEESFAFRSHSHLPP	75.71
Q5TCZ1	SH3PXD2A	SH3 and PX domain-containing protein 2A	S	1038	LAERAASQGSDSP	0.991434	3	2.72201	-0.669051	-0.626197	-0.304253	0.0809259	0.00710773	0	0	0	0.0979052		Q5TCZ1	1038	SH3PXD2A	SAAAEAKGRLAERAASQGSDSPLLPAQRNSI	157.07
Q6BDS2	UHRF1BP1	UHRF1-binding protein 1	S	1111	QSFDGVSLDSSGP	0.833461	3	3.14924	-0.483875	-0.297598	-0.448751	0	0	0	0.0148935	0.25309	0.169613		Q6BDS2	1111	UHRF1BP1	FSMKRTVSQQSFDGVSLDSSGPEDRISVDSD	52.054
Q96C92	SDCCAG3	Serologically defined colon cancer antigen 3	S	243	SRVSPASPAGSPS	0.847373	3	2.02723	-0.5979	-0.378104	-0.23511	0	0.0507946	0	0.2821	0	0.0231991		Q96C92	243	SDCCAG3	PSWALSDTDSRVSPASPAGSPSADFAVHGES	85.814
Q9BVI0	PHF20	PHD finger protein 20	S	880	NGDDSLSPRLGWP	0.99995	3	2.02491	-0.572802	-0.43128	-0.133575	0	0	0	0.118433	0.0594492	0.215706		Q9BVI0	880	PHF20	DDAVNPLHENGDDSLSPRLGWPLDQDRSKGD	80.156
Q7L622	G2E3	G2/M phase-specific E3 ubiquitin-protein ligase	S	327	PKLPRQSPGSQSK	0.752757	3	1.80158	-0.634494	-0.445455	-0.125782	0	0	0	0.159434	0.012372	0.20942		Q7L622	327	G2E3	TDCLLEESSPKLPRQSPGSQSKDLLRQGSKF	80.371
Q9BVI0	PHF20	PHD finger protein 20	S	878	HENGDDSLSPRLG	0.999896	3	2.02491	-0.572802	-0.43128	-0.133575	0	0	0	0.118433	0.0594492	0.215706		Q9BVI0	878	PHF20	ALDDAVNPLHENGDDSLSPRLGWPLDQDRSK	80.156
P42356	PI4KA	Phosphatidylinositol 4-kinase alpha	S	262	SSVSSISQVSPER	0.868876	3	4.10876	-0.36951	-0.366942	-0.317155	0	0.0167932	0	0.0756607	0	0.155944		P42356	262	PI4KA	QEGTLKRKTSSVSSISQVSPERGMPPPSSPG	60.602
Q8WXE0	CASKIN2	Caskin-2	S	403	PAGDRNSVGSEGS	0.928838	3	2.5304	-0.338061	-0.472338	-0.287684	0	0.201228	0	0.199509	0	0.0641518		Q8WXE0	403	CASKIN2	PRVGLSPDSPAGDRNSVGSEGSVGSIRSAGS	80.36
Q4KMP7	TBC1D10B	TBC1 domain family member 10B	S	633	ELQYRPSRRLHGS	0.999885	3	2.63764	-0.523539	-0.399215	-0.319888	0	0.241413	0	0.169813	0	0.179024		Q4KMP7	633	TBC1D10B	LKKWRETRGELQYRPSRRLHGSRAIHEERRR	59.739
Q7L9B9	EEPD1	Endonuclease/exonuclease/phosphatase family domain-containing protein 1	S	173	EHGPFRSVEDLVR	1	3	2.01506	-0.551198	-0.272043	-0.220092	0	0	0.000546455	0.0176468	0.157561	0		Q7L9B9	173	EEPD1	ALSIVDFRREHGPFRSVEDLVRMDGINAAFL	95.347
Q9BYG3	NIFK	MKI67 FHA domain-interacting nucleolar phosphoprotein	T	238	GPTPVCTPTFLER	0.986486	3	2.36546	-0.510826	-0.30513	-0.241312	0	0	0	0.0497961	0.228953	0.01758		Q9BYG3	238	NIFK	TPEKTVDSQGPTPVCTPTFLERRKSQVAELN	104.66
Q13283	G3BP1	Ras GTPase-activating protein-binding protein 1	S	149	TEPQEESEEEVEE	1	3	2.03008	-0.538984	-0.174778	-0.304541	0.0246582	0	0	0	0.0909767	0.0537949		Q13283	149	G3BP1	QDEVFGGFVTEPQEESEEEVEEPEERQQTPE	172.36
Q9BYG3	NIFK	MKI67 FHA domain-interacting nucleolar phosphoprotein	T	234	VDSQGPTPVCTPT	0.999992	3	2.36546	-0.510826	-0.30513	-0.241312	0	0	0	0.0497961	0.228953	0.01758		Q9BYG3	234	NIFK	GTLDTPEKTVDSQGPTPVCTPTFLERRKSQV	124.4
Q7Z6Z7	HUWE1	E3 ubiquitin-protein ligase HUWE1	T	1722	ENKGNDTPLALES	0.999984	3	2.79373	-0.236145	-0.363491	-0.497169	0.162689	0.0499792	0.0250521	0	0	0		Q7Z6Z7	1722	HUWE1	SKEMDIKRKENKGNDTPLALESTNTEKETSL	171
Q8NHG8	ZNRF2	E3 ubiquitin-protein ligase ZNRF2	S	135	DRPVGGSPGGPRL	1	3	2.26945	-0.325457	-0.267385	-0.53283	0.23556	0	0	0	0.141924	0.171544		Q8NHG8	135	ZNRF2	SPEDGGGGRDRPVGGSPGGPRLVIGSLPAHL	149.82
Q13505	MTX1	Metaxin-1	S	87	MGRRPPSPEARGP	1	3	3.04604	-0.380642	-0.352676	-0.289762	0.0872746	0	0.0445299	0	0.195009	0		Q13505	87	MTX1	LSRYVGHLWMGRRPPSPEARGPVPRSSAASR	77.288
Q13263	TRIM28	Transcription intermediary factor 1-beta	S	624	PGTLDDSATICRV	0.837404	3	2.30598	-0.41703	-0.177201	-0.201101	0	0	0	0.0221605	0.124027	0.136219		Q13263	624	TRIM28	EGTSAPGGGPGTLDDSATICRVCQKPGDLVM	177.43
P78527	PRKDC	DNA-dependent protein kinase catalytic subunit	S	2612	FVETQASQGTLQT	0.941271	3	2.88658	-0.383697	-0.329911	-0.193876	0	0	0	0.0159979	0.17565	0.0992279		P78527	2612	PRKDC	FRSTVLTPMFVETQASQGTLQTRTQEGSLSA	144.76
Q96G74	OTUD5	OTU domain-containing protein 5	S	508	GADRATSPLVSLY	0.990897	3	2.87966	-0.375829	-0.195091	-0.238405	0	0	0	0.189186	0.257715	0.0667267		Q96G74	508	OTUD5	PGTSSQFSAGADRATSPLVSLYPALECRALI	116.06
Q03164	KMT2A	Histone-lysine N-methyltransferase 2A;MLL cleavage product N320;MLL cleavage product C180	S	2866	MQALGESPESSSS	0.999261	3	2.1949	-0.285738	-0.181897	-0.373869	0	0	0.0138025	0.233966	0.329716	0		Q03164	2866	KMT2A	DFVLKNTPSMQALGESPESSSSELLNLGEGL	158.52
Q9UPS6	SETD1B	Histone-lysine N-methyltransferase SETD1B	T	909	MAKASLTPVKSGE	0.994553	3	2.94949	-0.192797	-0.25943	-0.231038	0.0246506	0	0.0582218	0	0.135871	0		Q9UPS6	909	SETD1B	DEWWDKKERMAKASLTPVKSGEHKDEDRPKP	99.442
Q9C0C2	TNKS1BP1	182 kDa tankyrase-1-binding protein	S	1620	RASRVPSSDEEVV	0.976583	3	5.13241	-0.285195	-0.215558	-0.222322	0	0	0	0.0755796	0.0663013	0.0573044		Q9C0C2	1620	TNKS1BP1	HLFQDSTEPRASRVPSSDEEVVEEPQSRRTR	116.04
Q9H063	MAF1	Repressor of RNA polymerase III transcription MAF1 homolog	S	68	PQTSGLSPSRLSK	0.818266	3	4.15147	-0.212623	-0.196627	-0.174467	0	0	0	0.135776	0.0651112	0.0457516		Q9H063	68	MAF1	PHVLEALSPPQTSGLSPSRLSKSQGGEEEGP	128.63
Q13111	CHAF1A	Chromatin assembly factor 1 subunit A	T	259	IKSLPATPQGKNM	1	3	1.84202	-0.333375	-0.221663	-0.700628	0	0.088563	0.201018	0.0242681	0	0		Q13111	259	CHAF1A	DILAVRPPQIKSLPATPQGKNMTPESEVLES	100.88
Q08AD1	CAMSAP2	Calmodulin-regulated spectrin-associated protein 2	S	1011	PPRSVDSLPRLRR	0.999355	3	1.86933	-0.229732	-0.196053	-0.55361	0	0.0643301	0	0.217547	0	0.2073		Q08AD1	1011	CAMSAP2	ITPLNRTLTPPRSVDSLPRLRRFSPSQVPIQ	92.491
Q8IV63	VRK3	Inactive serine/threonine-protein kinase VRK3	S	83	FSDGDSSESEDTL	0.97763	3	2.09257	-0.336533	-0.15172	-0.503639	0	0	0.0086813	0.141008	0.129042	0		Q8IV63	83	VRK3	TVTSPRLSLFSDGDSSESEDTLSSSERSKGS	308.12
Q13263	TRIM28	Transcription intermediary factor 1-beta	S	594	EGPRLASPSGSTS	0.986164	3	2.15906	-0.404323	-0.132072	-0.393518	0	0.0127811	0.0699835	0.0520678	0	0		Q13263	594	TRIM28	MALAEGPGAEGPRLASPSGSTSSGLEVVAPE	205.72
Q8NCF5	NFATC2IP	NFATC2-interacting protein	S	204	SPLSPPSPRTKSR	0.999911	3	3.13637	-0.360586	-0.234717	-0.451894	0.01618	0	0.0174074	0	0.05935	0		Q8NCF5	204	NFATC2IP	KTEFLDLDNSPLSPPSPRTKSRTHTRALKKL	208.99
Q5TCZ1	SH3PXD2A	SH3 and PX domain-containing protein 2A	S	644	SSGDSDSPGSSSL	0.999386	3	4.25462	-0.335296	-0.277189	-0.398218	0	0	0.0211801	0.0697155	0.0255642	0		Q5TCZ1	644	SH3PXD2A	AEDTLSARGSSGDSDSPGSSSLSLTRKNSPK	248.18
Q96L91	EP400;EP400NL	E1A-binding protein p400;EP400 N-terminal-like protein	S	135	QQVQTQSPTQPSP	0.757242	3	1.86294	-0.288196	-0.156972	-0.53399	0	0.130995	0	0.217939	0	0.176879		Q96L91;Q6ZTU2	135;124	EP400;EP400NL	YIQVTSPLSQQVQTQSPTQPSPGPGQALQNV	167.76
Q9C0C2	TNKS1BP1	182 kDa tankyrase-1-binding protein	S	672	QDLCRASPEPPGP	0.999998	3	3.12378	-0.541966	-0.350303	-0.519896	0	0.0651703	0.026433	0.214077	0	0		Q9C0C2	672	TNKS1BP1	ETTQARTEAQDLCRASPEPPGPESSSRWLDD	164.57
P54274	TERF1	Telomeric repeat-binding factor 1	T	371	SKSQPVTPEKHRA	0.99994	3	1.86063	-0.528929	-0.144058	-0.453578	0	0	0	0.250828	0.0248518	0.0184517		P54274	371	TERF1	RATESRIPVSKSQPVTPEKHRARKRQAWLWE	91.937
Q9H1A4	ANAPC1	Anaphase-promoting complex subunit 1	T	291	FSEQGGTPQNVAT	0.989497	3	2.20437	-0.624513	-0.494429	-0.232634	0	0.0164423	0.205184	0.133819	0	0		Q9H1A4	291	ANAPC1	SEEENVVLKFSEQGGTPQNVATSSSLTAHLR	78.3
Q96N67	DOCK7	Dedicator of cytokinesis protein 7	S	2129	VTCHRDSFSRMSL	0.998868	3	2.97165	-0.624419	-0.43432	-0.352379	0	0.22925	0.145097	0.0718994	0	0		Q96N67	2129	DOCK7	PQLYKAVLPVTCHRDSFSRMSLRKMDL____	210.09
P85037	FOXK1	Forkhead box protein K1	S	257	PNSCPASPRGAGS	0.92001	3	2.02763	-0.710292	-0.450211	-0.205906	0	0.155055	0.182422	0.050025	0	0		P85037	257	FOXK1	PSPTGTISVPNSCPASPRGAGSSSYRFVQNV	99.774
Q6P582	MZT2A	Mitotic-spindle organizing protein 2A	T	154	GPGKSPTQGST__	0.800458	3	3.32919	-0.30202	-0.184271	-0.311627	0.101399	0.0209207	0.0201015	0	0	0		Q6P582	154	MZT2A	SATRLPKGGGPGKSPTQGST___________	57.328
P04406	GAPDH	Glyceraldehyde-3-phosphate dehydrogenase	T	153	ISNASCTTNCLAP	0.776307	3	2.97027	-0.256527	-0.19269	-0.154134	0.0381708	0.0887756	0.184815	0	0	0		P04406	153	GAPDH	EKYDNSLKIISNASCTTNCLAPLAKVIHDNF	99.409
Q9H792	PEAK1	Pseudopodium-enriched atypical kinase 1	S	1217	DIESYDSLERPLR	0.999853	3	3.07316	-0.239278	-0.196136	-0.260013	0.211147	0.178048	0.0248556	0	0	0		Q9H792	1217	PEAK1	SISYELKGLDIESYDSLERPLRKERPVPSAA	189.9
Q05D32	CTDSPL2	CTD small phosphatase-like protein 2	S	104	SRVRRKSQVNGEA	0.999993	3	3.12961	-0.281045	-0.187372	-0.155129	0.0490637	0	0.0501671	0	0.0170097	0		Q05D32	104	CTDSPL2	AGEKPNKQISRVRRKSQVNGEAGSYEMTNQH	132.36
Q8N9B5	JMY	Junction-mediating and -regulatory protein	S	713	RRKGAASPVLQED	1	3	3.20194	-0.230475	-0.162245	-0.224476	0.100243	0	0	0	0.0309124	0.0256176		Q8N9B5	713	JMY	STRLRLAHARRKGAASPVLQEDHCDSLPSVL	180.6
Q9C0C2	TNKS1BP1	182 kDa tankyrase-1-binding protein	S	872	EFGKRDSLGTYSS	0.999975	3	2.34955	-0.577624	-0.281128	-0.272969	0.0778522	0.223635	0.0438995	0	0	0		Q9C0C2	872	TNKS1BP1	SRDAELQDQEFGKRDSLGTYSSRDVSLGDWE	139.52
Q9P206	KIAA1522	Uncharacterized protein KIAA1522	S	862	ALSGRASPVPAPS	0.986355	3	2.42626	-0.38197	-0.213098	-0.243359	0.258013	0.174106	0	0	0	0.0390177		Q9P206	862	KIAA1522	SAPQKPLRRALSGRASPVPAPSSGLHAAVRL	63.563
Q9P206	KIAA1522	Uncharacterized protein KIAA1522	S	858	PLRRALSGRASPV	0.998766	3	2.42626	-0.38197	-0.213098	-0.243359	0.258013	0.174106	0	0	0	0.0390177		Q9P206	858	KIAA1522	ALGPSAPQKPLRRALSGRASPVPAPSSGLHA	63.563
Q7Z7L8	C11orf96	Uncharacterized protein C11orf96	S	431	SLDSSDSDSAL__	0.982778	3	2.14199	-0.517116	-0.19684	-0.189254	0.240579	0.11269	0.133789	0	0	0		Q7Z7L8	431	C11orf96	QLSSCKLRNSLDSSDSDSAL___________	164.68
P18031	PTPN1	Tyrosine-protein phosphatase non-receptor type 1	S	378	SRVVGGSLRGAQA	1	3	1.82697	-0.758494	-0.393725	-0.159282	0.298296	0.0842819	0.203343	0	0	0		P18031	378	PTPN1	SMSQDTEVRSRVVGGSLRGAQAASPAKGEPS	72.088
Q9Y281	CFL2	Cofilin-2	S	3	____MASGVTVND	0.999867	3	2.07178	-0.55756	-0.331571	-0.128536	0.234188	0.177059	0.091444	0	0	0		Q9Y281	3	CFL2	_____________MASGVTVNDEVIKVFNDM	126.07
Q9BWH2	FUNDC2	FUN14 domain-containing protein 2	S	151	QLKIRKSNQIPTE	0.999997	3	2.3699	-0.572971	-0.334474	-0.339438	0.270101	0	0	0	0.0392303	0.105905		Q9BWH2	151	FUNDC2	EKDMKKAKEQLKIRKSNQIPTEVRSKAEEVV	134.01
P56945	BCAR1	Breast cancer anti-estrogen resistance protein 1	S	428	AEGKRLSASSTGS	0.997469	3	2.79774	-0.402548	-0.315854	-0.261675	0	0.0735636	0.115133	0.186417	0	0		P56945	428	BCAR1	PPPAEREAPAEGKRLSASSTGSTRSSQSASS	80.474
Q9BWU0	SLC4A1AP	Kanadaptin	S	82	KPALPVSPAARSK	1	3	2.59757	-0.38966	-0.269383	-0.176509	0	0.0191813	0.101973	0.0290375	0	0		Q9BWU0	82	SLC4A1AP	SQDLSGDFKKPALPVSPAARSKAPASSSSNP	138.36
Q9HAW4	CLSPN	Claspin	S	225	LEDENNSPLEDEE	1	3	2.36482	-0.503628	-0.289205	-0.218087	0	0	0.081605	0.0935087	0.0240679	0		Q9HAW4	225	CLSPN	VDKDLFETGLEDENNSPLEDEESLESIRAAV	184.94
Q9HBL0	TNS1	Tensin-1	S	1297	AIASPGSPSLGRH	0.833827	3	2.46138	-0.314074	-0.317665	-0.118699	0.0160742	0.0976391	0.088645	0	0	0		Q9HBL0	1297	TNS1	NLASGLHSNAIASPGSPSLGRHLGGSGSVVP	244.78
Q9ULU4	ZMYND8	Protein kinase C-binding protein 1	T	541	SVQQQSTPVPLIS	0.963439	3	1.84406	-0.335242	-0.586348	-0.171978	0.00739479	0.27125	0.0895853	0	0	0		Q9ULU4	541	ZMYND8	EMDLKELSESVQQQSTPVPLISPKRQIRSRF	121.72
Q3KQU3	MAP7D1	MAP7 domain-containing protein 1	S	544	ESAAPASPAPSPA	0.999377	3	2.33495	-0.236874	-0.365665	-0.142159	0.0396137	0.0416851	0.16498	0	0	0		Q3KQU3	544	MAP7D1	SKRRASNEKESAAPASPAPSPAPSPTPAPPQ	105.46
Q13263	TRIM28	Transcription intermediary factor 1-beta	S	600	SPSGSTSSGLEVV	0.81768	3	2.46794	-0.226962	-0.414154	-0.19411	0	0.0493784	0	0.0140419	0	0.00911713		Q13263	600	TRIM28	PGAEGPRLASPSGSTSSGLEVVAPEGTSAPG	171.8
P08651	NFIC	Nuclear factor 1 C-type	S	337	DKSPFNSPSPQDS	0.969436	3	1.80221	-0.6838	-0.184424	-0.282693	0.0600939	0.321341	0.465062	0	0	0		P08651	337	NFIC	SSPVKKTEMDKSPFNSPSPQDSPRLSSFTQH	155.34
P59768	GNG2	Guanine nucleotide-binding protein G(I)/G(S)/G(O) subunit gamma-2	T	6	_MASNNTASIAQA	0.879362	3	2.22792	-0.726952	-0.319141	-0.415627	0	0.224778	0.392809	0.0375166	0	0		P59768	6	GNG2	__________MASNNTASIAQARKLVEQLKM	140.24
Q16539	MAPK14	Mitogen-activated protein kinase 14	S	2	_____MSQERPTF	0.999988	3	1.77064	-0.872317	-0.359428	-0.317405	0	0.18178	0.435947	0.126804	0	0		Q16539	2	MAPK14	______________MSQERPTFYRQELNKTI	128.22
Q13207	TBX2	T-box transcription factor TBX2	S	360	KSCAADSDPEPER	1	3	1.69506	-0.807627	-0.311174	-0.328262	0	0.134897	0.477064	0.0160217	0	0		Q13207	360	TBX2	RLHRARAEEKSCAADSDPEPERLSEERAGAP	246.51
Q96N67	DOCK7	Dedicator of cytokinesis protein 7	S	888	SAVRPASLNLNRS	0.999672	3	1.72925	-0.729975	-0.350968	-0.268877	0	0.053052	0.395002	0.0711718	0	0		Q96N67	888	DOCK7	SVHYATMARSAVRPASLNLNRSRSLSNSNPD	91.845
O43639	NCK2	Cytoplasmic protein NCK2	S	189	RKGASLSNGQGSR	0.996723	3	1.81508	-0.794785	-0.382631	-0.249888	0	0.0749416	0	0.0596123	0	0.0273876		O43639	189	NCK2	AESPSFLSLRKGASLSNGQGSRVLHVVQTLY	168.05
Q9C0C2	TNKS1BP1	182 kDa tankyrase-1-binding protein	S	1621	ASRVPSSDEEVVE	0.996076	3	1.87369	-0.724149	-0.265827	-0.315144	0	0.0546169	0.193666	0.079422	0	0		Q9C0C2	1621	TNKS1BP1	LFQDSTEPRASRVPSSDEEVVEEPQSRRTRM	113.13
Q92974	ARHGEF2	Rho guanine nucleotide exchange factor 2	S	932	ERQELGSPEERLQ	1	3	2.23283	-0.618824	-0.20963	-0.436794	0	0.041009	0.0946484	0.0296841	0	0		Q92974	932	ARHGEF2	SVHRNFEDRERQELGSPEERLQDSSDPDTGS	112.45
Q9C0C2	TNKS1BP1	182 kDa tankyrase-1-binding protein	S	601	PLAGQESPLPLAT	1	3	3.06705	-0.566493	-0.311084	-0.369979	0	0.0208263	0.085639	0.0371285	0	0		Q9C0C2	601	TNKS1BP1	AEERYESQEPLAGQESPLPLATREAALPILE	303.73
Q9C0C2	TNKS1BP1	182 kDa tankyrase-1-binding protein	S	1631	VVEEPQSRRTRMS	0.999715	3	2.39724	-0.636636	-0.264406	-0.371598	0	0.0736485	0.111017	0.0573425	0	0		Q9C0C2	1631	TNKS1BP1	SRVPSSDEEVVEEPQSRRTRMSLGTKGLKVN	116.04
Q13207	TBX2	T-box transcription factor TBX2	S	386	PAPDSASPTRLTE	0.999573	3	2.29023	-0.63228	-0.21991	-0.454847	0.229847	0.0716782	0.044651	0	0	0		Q13207	386	TBX2	RAGAPLGRSPAPDSASPTRLTEPERARERRS	171.85
Q9BTE3	MCMBP	Mini-chromosome maintenance complex-binding protein	S	154	ANQARVSPSTSYT	0.99551	3	2.30478	-0.683719	-0.269024	-0.410975	0	0.0182514	0.0435696	0.0790882	0	0		Q9BTE3	154	MCMBP	TWVKEAYVNANQARVSPSTSYTPSRHKRSYE	187.17
Q86X02	CDR2L	Cerebellar degeneration-related protein 2-like	S	393	QTSRPISRDSSWR	0.814777	3	2.0177	-0.453179	-0.39557	-0.491797	0	0	0.0312233	0.0682306	0.543854	0		Q86X02	393	CDR2L	GAGVRHAGVQTSRPISRDSSWRDLRGGEEGQ	47.037
Q9BQI7	PSD2	PH and SEC7 domain-containing protein 2	S	111	AEGDNASRSLYPD	1	3	1.84818	-0.524704	-0.76841	-0.206942	0.0922871	0	0	0	0.352891	0.101651		Q9BQI7	111	PSD2	SRPWRAGVLAEGDNASRSLYPDAEDPQLGLD	116.98
P30291	WEE1	Wee1-like protein kinase	S	139	FLGSSFSPVRCGG	0.99997	3	3.33663	-0.653372	-0.492473	-0.446638	0	0	0.0925493	0.142938	0.265328	0		P30291	139	WEE1	PVKSPAAPYFLGSSFSPVRCGGPGDASPRGC	242.93
Q9UKV8	AGO2	Protein argonaute-2	T	390	RSASFNTDPYVRE	0.999477	3	2.61997	-0.482524	-0.452026	-0.340723	0.0139828	0	0	0	0.346092	0.0597658		Q9UKV8	390	AGO2	RQEEISKLMRSASFNTDPYVREFGIMVKDEM	158.3
Q9ULT0	TTC7A	Tetratricopeptide repeat protein 7A	S	182	LERLPNSIASRFR	0.992454	3	4.27261	-0.456222	-0.523174	-0.421249	0.066721	0	0.152845	0	0.0762434	0		Q9ULT0	182	TTC7A	EAFVIKGLSLERLPNSIASRFRLTEREEEVI	112.85
P20700	LMNB1	Lamin-B1	S	408	RASSSRSVRTTRG	0.997626	3	4.32335	-0.572886	-0.5247	-0.608824	0	0.163827	0.106578	0.140952	0	0		P20700	408	LMNB1	SPSSRVTVSRASSSRSVRTTRGKRKRVDVEE	62.081
P04183	TK1	Thymidine kinase, cytosolic	S	13	PTVLPGSPSKTRG	0.975092	3	3.74024	-0.562101	-0.61852	-0.416867	0	0.118089	0.201699	0.0291119	0	0		P04183	13	TK1	___MSCINLPTVLPGSPSKTRGQIQVILGPM	100.43
Q9NX40	OCIAD1	OCIA domain-containing protein 1	S	108	FKKLENSPLGEAL	1	3	3.15989	-0.357114	-0.602254	-0.368644	0.00965977	0	0	0	0.0982704	0.0968571		Q9NX40	108	OCIAD1	SYVKTCQEKFKKLENSPLGEALRSGQARRSS	139.04
Q9BZ67	FRMD8	FERM domain-containing protein 8	T	438	VKPKRTTSFFSRQ	0.757929	3	2.79066	-0.93153	-0.474504	-0.592526	0	0.00325108	0.152992	0.0890245	0	0		Q9BZ67	438	FRMD8	VEDGKGIRRVKPKRTTSFFSRQLSLGQGSYT	63.694
Q8TEU7	RAPGEF6	Rap guanine nucleotide exchange factor 6	S	138	EIPARQSRRRFRK	1	3	2.00778	-1.22023	-0.399318	-0.704646	0.0857954	0.0539398	0	0	0	0.217609		Q8TEU7;E9PCH4	138;188	RAPGEF6	DNEDSILQREIPARQSRRRFRKINYKGERQT	63.624
Q86X02	CDR2L	Cerebellar degeneration-related protein 2-like	S	167	LKELCTSPRCKDA	0.931274	3	2.48843	-1.07426	-0.437342	-0.705411	0	0	0	0.0403023	0.0413275	0.112666		Q86X02	167	CDR2L	RRTIHTFPCLKELCTSPRCKDAFRLHSSSLE	84.568
P49757	NUMB	Protein numb homolog	S	7	MNKLRQSFRRKKD	1	3	3.17857	-1.23685	-0.755318	-0.772501	0	0.25687	0.303058	0.0302362	0	0		P49757	7	NUMB	_________MNKLRQSFRRKKDVYVPEASRP	62.582
Q9NYZ3	GTSE1	G2 and S phase-expressed protein 1	S	575	SRLVDVSPDRGSP	1	3	2.13006	-0.134715	-0.381667	-0.377435	0.064929	0	0.0912924	0	0.147237	0		Q9NYZ3	575	GTSE1	TRESNRKTDSRLVDVSPDRGSPPSRVPQALN	146.06
Q16537	PPP2R5E	Serine/threonine-protein phosphatase 2A 56 kDa regulatory subunit epsilon isoform	S	33	QKRSQSSSQFRSQ	0.994961	3	2.14818	-0.595725	-0.206315	-0.465836	0.0348377	0	0	0	0.250687	0.0648565		Q16537	33	PPP2R5E	SRKSVRKARQKRSQSSSQFRSQGKPIELTPL	179.2
P46527	CDKN1B	Cyclin-dependent kinase inhibitor 1B	S	10	VRVSNGSPSLERM	0.933289	3	2.83147	-0.424355	-0.484516	-0.196752	0.184236	0.0924807	0.258906	0	0	0		P46527	10	CDKN1B	______MSNVRVSNGSPSLERMDARQAEHPK	91.245
P46100	ATRX	Transcriptional regulator ATRX	S	1995	TSSSNPSSPAPDW	0.781505	3	2.30758	-0.418566	-0.532519	-0.214408	0.142207	0	0.287807	0	0.00785637	0		P46100	1995	ATRX	SLKLEESKATSSSNPSSPAPDWYKDFVTDAD	156.96
Q8NHQ8	RASSF8	Ras association domain-containing protein 8	T	131	PKRKSLTFTGGAK	0.893486	3	2.83175	-0.290938	-0.55739	-0.360692	0.250231	0.0776491	0.361237	0	0	0		Q8NHQ8	131	RASSF8	IDKSIKRREPKRKSLTFTGGAKGLMDIFGKG	129.85
P54198	HIRA	Protein HIRA	T	586	PALTSMTPTAVER	0.845618	3	2.47554	-0.721724	-0.293733	-0.503201	0	0	0.0496817	0.228021	0.220197	0		P54198	586	HIRA	ERSKATPGAPALTSMTPTAVERLKEQNLVKE	77.122
A0AVK6	E2F8	Transcription factor E2F8	S	71	MLISAVSPEIRNR	0.99958	3	1.9398	-0.869201	-0.237666	-0.63458	0	0	0.0740204	0.346847	0.119727	0		A0AVK6	71	E2F8	PWTPTANLKMLISAVSPEIRNRDQKRGLFDN	86.803
Q92974	ARHGEF2	Rho guanine nucleotide exchange factor 2	T	152	LAKSVSTTNIAGH	0.750732	3	1.7597	-0.87749	-0.1966	-0.661795	0	0	0.168089	0.400026	0.126257	0		Q92974	152	ARHGEF2	SRRGRSSLSLAKSVSTTNIAGHFNDESPLGL	262.63
Q92974	ARHGEF2	Rho guanine nucleotide exchange factor 2	T	152	LAKSVSTTNIAGH	0.750732	3	2.34699	-0.677844	-0.269544	-0.53449	0	0	0.0498295	0.349764	0.221086	0		Q92974	152	ARHGEF2	SRRGRSSLSLAKSVSTTNIAGHFNDESPLGL	262.63
Q92974	ARHGEF2	Rho guanine nucleotide exchange factor 2	S	163	GHFNDESPLGLRR	1	3	1.7597	-0.87749	-0.1966	-0.661795	0	0	0.168089	0.400026	0.126257	0		Q92974	163	ARHGEF2	KSVSTTNIAGHFNDESPLGLRRILSQSTDSL	213.39
O14683	TP53I11	Tumor protein p53-inducible protein 11	S	14	PLMKKHSQTDLVS	0.994447	3	2.15134	-0.449379	-0.753532	-1.07013	0.195782	0	0.644713	0	0.00961304	0		O14683	14	TP53I11	__MAAKQPPPLMKKHSQTDLVSRLKTRKILG	159.36
P49754	VPS41	Vacuolar protein sorting-associated protein 41 homolog	S	564	LLMDFDSEKAVDM	1	3	2.46782	-0.852495	-0.450662	-0.651656	0.0615292	0.064477	0.512737	0	0	0		P49754	564	VPS41	FSSIKDKIVLLMDFDSEKAVDMLLDNEDKIS	49.423
Q9BX40	LSM14B	Protein LSM14 homolog B	S	349	TETFGVSGRFLRG	0.999758	3	1.52998	-0.720756	-0.84569	-0.07271	0	0.787919	0.599958	0.0784426	0	0		Q9BX40	349	LSM14B	TWAEERKLNTETFGVSGRFLRGRSSRGGFRG	73.877
Q9Y6R0	NUMBL	Numb-like protein	S	324	PFKRQLSLRLNEL	1	3	2.00458	-0.587308	-0.398296	-0.35726	0	0.592036	0.707251	0.00379562	0	0		Q9Y6R0	324	NUMBL	FPALSQKNSPFKRQLSLRLNELPSTLQRRTD	106.73
Q9Y4F1	FARP1	FERM, RhoGEF and pleckstrin domain-containing protein 1	S	336	LFSRGSSFRFSGR	0.99585	3	2.67839	-1.04103	-0.824355	-0.441055	0.11972	0.603593	0.497623	0	0	0		Q9Y4F1	336	FARP1	EPKPKPKPVLFSRGSSFRFSGRTQKQVLDYV	79.07
P07197	NEFM	Neurofilament medium polypeptide	S	23	VTETRSSFSRVSG	0.994566	3	1.64151	-0.951652	-0.448809	-0.220946	0.0724354	0.499887	0.92349	0	0	0		P07197	23	NEFM	LGNPSAYRRVTETRSSFSRVSGSPSSGFRSQ	111.53
P21359	NF1	Neurofibromin;Neurofibromin truncated	S	2543	LLGTRKSFDHLIS	0.999849	3	1.81653	-0.357402	-1.17509	-0.570327	0.149921	0	0.189277	0	0.251151	0		P21359	2543	NF1	QPSQANTKKLLGTRKSFDHLISDTKAPKRQE	75.088
A1X283	SH3PXD2B	SH3 and PX domain-containing protein 2B	S	770	PPKKTSSSSRPLP	0.991563	3	1.42647	-1.46866	-0.413743	-0.517562	0.164781	0	0.171756	0	0.576559	0		A1X283	770	SH3PXD2B	PVVPPRRPPPPKKTSSSSRPLPEVRGPQCEG	135.26
Q2M2I8	AAK1	AP2-associated protein kinase 1	S	678	TTTPSGSPRTSQQ	0.99999	3	2.79618	-1.4417	-0.793045	-0.86004	0.153856	0	0.360254	0	0.231426	0		Q2M2I8	678	AAK1	ASLNKSKSATTTPSGSPRTSQQNVYNPSEGS	208.33
Q8WWM7	ATXN2L	Ataxin-2-like protein	S	680	SVNKSTSTPTSPG	0.92207	3	2.33425	-1.39562	-0.595169	-0.832127	0.00193596	0	0.313333	0	0.082901	0		Q8WWM7	680	ATXN2L	EFNPTKPLLSVNKSTSTPTSPGPRTHSTPSI	154
Q9NYV4	CDK12	Cyclin-dependent kinase 12	S	423	GKESKGSPVFLPR	1	3	1.93143	-0.40377	-0.204559	-0.232468	0	0.300364	0.138043	0.177558	0	0		Q9NYV4	423	CDK12	AAAAAAKMDGKESKGSPVFLPRKENSSVEAK	82.749
Q96TC7	RMDN3	Regulator of microtubule dynamics protein 3	S	46	RHGRSQSLPNSLD	0.999582	3	3.43824	-0.320936	-0.243055	-0.211558	0.0861549	0.247965	0.247936	0	0	0		Q96TC7	46	RMDN3	YSQRWKRTQRHGRSQSLPNSLDYTQTSDPGR	254.82
O75396	SEC22B	Vesicle-trafficking protein SEC22b	S	137	ARRNLGSINTELQ	0.999643	3	2.12529	-0.322094	-0.186197	-0.0671539	0.0926857	0.296706	0.360084	0	0	0		O75396	137	SEC22B	TKKLYIDSCARRNLGSINTELQDVQRIMVAN	168.41
Q7Z7L8	C11orf96	Uncharacterized protein C11orf96	S	431	SLDSSDSDSAL__	0.982778	3	2.78588	-0.356792	-0.13352	-0.239718	0.192978	0.391209	0.195704	0	0	0		Q7Z7L8	431	C11orf96	QLSSCKLRNSLDSSDSDSAL___________	164.68
P16949	STMN1	Stathmin	S	16	ELEKRASGQAFEL	1	3	2.35478	-0.431511	-0.140161	-0.165562	0.131958	0.244146	0.248751	0	0	0		P16949	16	STMN1	MASSDIQVKELEKRASGQAFELILSPRSKES	199.81
Q99755	PIP5K1A	Phosphatidylinositol 4-phosphate 5-kinase type-1 alpha	S	468	KFRSGSSFSRRAG	0.998565	3	1.71843	-0.312804	-0.273538	-0.318658	0.214934	0	0	0	0.53309	0.225965		Q99755	468	PIP5K1A	IPLKPSPSKKFRSGSSFSRRAGSSGNSCITY	150.24
Q8IY81	FTSJ3	pre-rRNA processing protein FTSJ3	S	549	DEALEISQAQLLF	1	3	1.91172	-0.278688	-0.234062	-0.268499	0	0	0	0.034255	0.510192	0.206423		Q8IY81	549	FTSJ3	SFAGIEDDADEALEISQAQLLFENRRKGRQQ	128.92
P13051	UNG	Uracil-DNA glycosylase	S	23	RKRHAPSPEPAVQ	0.999836	3	2.22754	-0.362712	-0.586878	-0.310472	0	0	0.2971	0.071435	0.153346	0		P13051	23	UNG	YSFFSPSPARKRHAPSPEPAVQGTGVAGVPE	189.3
Q15911	ZFHX3	Zinc finger homeobox protein 3	S	1204	FPGSSESPLSSKR	0.993837	3	2.31329	-0.398592	-0.586874	-0.513019	0.198599	0	0.459107	0	0.292484	0		Q15911	1204	ZFHX3	SPATSKRISFPGSSESPLSSKRPKTAEEIKP	167.93
P07305	H1F0	Histone H1.0;Histone H1.0, N-terminally processed	S	92	GVGASGSFRLAKS	0.999991	3	1.65276	-0.791003	-0.278403	-0.50727	0	0.531104	0	0.0492334	0	0.0291185		P07305	92	H1F0	TTGVLKQTKGVGASGSFRLAKSDEPKKSVAF	158.08
O00571	DDX3X;DDX3Y	ATP-dependent RNA helicase DDX3X;ATP-dependent RNA helicase DDX3Y	S	71	DKDAYSSFGSRSD	0.997497	3	2.09863	-0.687761	-0.183036	-0.632117	0.0595427	0.461735	0.340487	0	0	0		O00571;O15523	71;71	DDX3X;DDX3Y	DSSGWSSSKDKDAYSSFGSRSDSRGKSSFFS	163.86
Q7Z7L8	C11orf96	Uncharacterized protein C11orf96	S	411	RSTQSLSLQREQL	0.999483	3	3.4209	-0.507149	-0.27328	-0.570338	0.181218	0.33893	0.307424	0	0	0		Q7Z7L8	411	C11orf96	FLQSLECLRRSTQSLSLQREQLSSCKLRNSL	129.85
Q96T58	SPEN	Msx2-interacting protein	T	1947	AAAVPTTPRRGRP	0.93113	3	2.38628	-0.405023	-0.293011	-0.549962	0.153836	0	0.258595	0	0.242038	0		Q96T58	1947	SPEN	KRLERELQEAAAVPTTPRRGRPPKTRRRADE	59.252
Q9ULE0	WWC3	Protein WWC3	T	909	TIVRSQTFSPGAR	0.88662	3	2.03519	-0.407072	-0.245108	-0.656261	0	0	0.260366	0.232226	0.18658	0		Q9ULE0	909	WWC3	RGSPFVRSGTIVRSQTFSPGARSQYVCRLYR	141.89
P13051	UNG	Uracil-DNA glycosylase	S	14	YSFFSPSPARKRH	0.962506	3	1.64231	-0.531323	-0.150827	-0.50023	0.0816937	0	0.440534	0	0.128438	0		P13051	14	UNG	__MIGQKTLYSFFSPSPARKRHAPSPEPAVQ	76.151
P85037	FOXK1	Forkhead box protein K1	S	239	DLRSMVSPVPSPT	0.856566	3	3.46447	-0.257831	-0.27848	-0.3722	0.158544	0.0258837	0.039834	0	0	0		P85037	239	FOXK1	PLKIHIPEPDLRSMVSPVPSPTGTISVPNSC	99.774
Q7RTP6	MICAL3	Protein-methionine sulfoxide oxidase MICAL3	S	899	LENYRLSLRQAEA	1	3	3.6072	-0.286632	-0.281345	-0.368092	0.112545	0.0149832	0.181728	0	0	0		Q7RTP6	899	MICAL3	LRGTPERIELENYRLSLRQAEALQEVPEETQ	143.56
Q8N556	AFAP1	Actin filament-associated protein 1	S	711	QAAPGSSPCRGHV	0.954061	3	2.22414	-0.345524	-0.219644	-0.202369	0.0938911	0	0.261562	0	0.0657902	0		Q8N556	711	AFAP1	NSAAVLKKSQAAPGSSPCRGHVLRKAKEWEL	112.58
Q5T8D3	ACBD5	Acyl-CoA-binding domain-containing protein 5	S	200	SDSGAESEEEEAQ	0.999797	3	3.85887	-0.254622	-0.292002	-0.289463	0.0704517	0.030612	0.176339	0	0	0		Q5T8D3	200	ACBD5	KTVNGKAESSDSGAESEEEEAQEEVKGAEQS	86.08
Q5T8D3	ACBD5	Acyl-CoA-binding domain-containing protein 5	S	196	KAESSDSGAESEE	0.935127	3	3.85887	-0.254622	-0.292002	-0.289463	0.0704517	0.030612	0.176339	0	0	0		Q5T8D3	196	ACBD5	TPNAKTVNGKAESSDSGAESEEEEAQEEVKG	86.08
Q96FF9	CDCA5	Sororin	S	75	EVPAVQSPRRSPR	1	3	2.61828	-0.346356	-0.215736	-0.347184	0.221389	0	0.224205	0	0.099412	0		Q96FF9	75	CDCA5	LKRIVAHAVEVPAVQSPRRSPRISFFLEKEN	126.29
Q8IXQ3	C9orf40	Uncharacterized protein C9orf40	S	69	MAEPSASPSKRRD	0.7821	3	2.42941	-0.175623	-0.234356	-0.319896	0.014061	0.264914	0.152049	0	0	0		Q8IXQ3	69	C9orf40	RKRKIDAGTMAEPSASPSKRRDSGDNSAPSG	73.918

## Sheet: Phos-sites_ALL-classI
Protein	Gene names	Protein names	Amino acid	Position	Sequence window	Localization prob	Ctrl T0 Intensity Log2 norm	CBLsKD T1 Intensity Log2 norm	RA T2 Intensity Log2 norm	Ctrl T3 Intensity Log2 norm	CBLsKD T4 Intensity Log2 norm	RA T5 Intensity Log2 norm	Ctrl T6 Intensity Log2 norm	CBLsKD T7 Intensity Log2 norm	RA T8 Intensity Log2 norm		Proteins	Positions within proteins	Gene names	Sequence window	Score
Q9H1E3	NUCKS1	Nuclear ubiquitous casein and cyclin-dependent kinase substrate 1	S	19	PVRNRKVVDYSQFQESDDADEDYGRDSGPPT	1	0	0	0	0	0	0	0	0	0		Q9H1E3	19	NUCKS1	PVRNRKVVDYSQFQESDDADEDYGRDSGPPT	378.53
P08238	HSP90AB1;HSP90AB2P	Heat shock protein HSP 90-beta;Putative heat shock protein HSP 90-beta 2	S	255	EDKDDEEKPKIEDVGSDEEDDSGKDKKKKTK;ENKDDEEKPKIEDVGSDEEDDSGKDKKKKTK	1	-0.085432	0.294804	0	0	0	0.200523	-0.511528	0.998457	0		P08238;Q58FF8	255;177	HSP90AB1;HSP90AB2P	EDKDDEEKPKIEDVGSDEEDDSGKDKKKKTK;ENKDDEEKPKIEDVGSDEEDDSGKDKKKKTK	318.07
P07900	HSP90AA1	Heat shock protein HSP 90-alpha	S	263	EEKESEDKPEIEDVGSDEEEEKKDGDKKKKK	1	-0.113529	0	0.0741463	0.363586	-0.334526	0	-0.706373	1.25436	0		P07900	263	HSP90AA1	EEKESEDKPEIEDVGSDEEEEKKDGDKKKKK	311.87
P07910	HNRNPC	Heterogeneous nuclear ribonucleoproteins C1/C2	S	260	DETNVKMESEGGADDSAEEGDLLDDDDNEDR	1	-0.260338	0	0.151045	-0.0819664	0	0.358404	-0.0892925	0.374668	0		P07910	260	HNRNPC	DETNVKMESEGGADDSAEEGDLLDDDDNEDR	480.45
P08238	HSP90AB1;HSP90AB3P	Heat shock protein HSP 90-beta;Putative heat shock protein HSP 90-beta-3	S	226	YPITLYLEKEREKEISDDEAEEEKGEKEEED	1	-0.135536	0.164804	0	0.134314	-0.160587	0	-0.17893	0.268564	0		P08238;Q58FF7	226;205	HSP90AB1;HSP90AB3P	YPITLYLEKEREKEISDDEAEEEKGEKEEED	260.76
P06748	NPM1	Nucleophosmin	S	125	HISGQHLVAVEEDAESEDEEEEDVKLLSISG	1	-0.00209999	0	0.270012	0.0641956	-0.00138855	0	-0.0835533	0.165184	0		P06748	125	NPM1	HISGQHLVAVEEDAESEDEEEEDVKLLSISG	321.32
P07900	HSP90AA1	Heat shock protein HSP 90-alpha	S	231	YPITLFVEKERDKEVSDDEAEEKEDKEEEKE	1	-0.225632	0.399525	0	0	-0.0637569	0.0681744	-0.209541	0.554842	0		P07900	231	HSP90AA1	YPITLFVEKERDKEVSDDEAEEKEDKEEEKE	226.93
P46821	MAP1B	Microtubule-associated protein 1B;MAP1B heavy chain;MAP1 light chain LC1	S	1016	EEDMDEAIEKGEAEQSEEEADEEDKAEDARE	1	-0.266739	0	0.021822	-0.0304203	0	0.224234	-0.113254	0.831297	0		P46821	1016	MAP1B	EEDMDEAIEKGEAEQSEEEADEEDKAEDARE	346.79
Q14978	NOLC1	Nucleolar and coiled-body phosphoprotein 1	S	563	GTSALTAQNGKAAKNSEEEEEEKKKAAVVVS	1	-0.141737	0	0.0639095	0	-0.171654	0.218761	-1.02368	1.09047	0		Q14978	563	NOLC1	GTSALTAQNGKAAKNSEEEEEEKKKAAVVVS	168.41
P05387	RPLP1;RPLP2	60S acidic ribosomal protein P1;60S acidic ribosomal protein P2	S	102	AAPAEEKKVEAKKEESEESDDDMGFGLFD__;APAAAEEKKDEKKEESEESDDDMGFGLFD__	1	-0.209415	0	0.35865	0	-0.0329513	0.321623	-0.340626	0.27412	0		P05386;P05387	101;102	RPLP1;RPLP2	AAPAEEKKVEAKKEESEESDDDMGFGLFD__;APAAAEEKKDEKKEESEESDDDMGFGLFD__	96.26
P05387	RPLP1;RPLP2	60S acidic ribosomal protein P1;60S acidic ribosomal protein P2	S	105	AAEEKKDEKKEESEESDDDMGFGLFD_____;AEEKKVEAKKEESEESDDDMGFGLFD_____	1	-0.209415	0	0.35865	0	-0.0329513	0.321623	-0.340626	0.27412	0		P05386;P05387	104;105	RPLP1;RPLP2	AAEEKKDEKKEESEESDDDMGFGLFD_____;AEEKKVEAKKEESEESDDDMGFGLFD_____	137.23
Q9H1E3	NUCKS1	Nuclear ubiquitous casein and cyclin-dependent kinase substrate 1	S	214	KEKTPSPKEEDEEPESPPEKKTSTSPPPEKS	1	-0.126194	0	0.159786	0	-0.0575619	0.221867	-0.341158	0.461933	0		Q9H1E3	214	NUCKS1	KEKTPSPKEEDEEPESPPEKKTSTSPPPEKS	240.37
Q8NE71	ABCF1	ATP-binding cassette sub-family F member 1	S	228	PPKQGKEKAKKAEQGSEEEGEGEEEEEEGGE	1	-0.0804062	0.0296412	0	0	-0.626444	0.138687	-1.57731	1.46894	0		Q8NE71	228	ABCF1	PPKQGKEKAKKAEQGSEEEGEGEEEEEEGGE	300.14
P24534	EEF1B2	Elongation factor 1-beta	S	106	GATDSKDDDDIDLFGSDDEEESEEAKRLREE	1	-0.144116	0	0.0776176	0	-0.00903892	0.37369	-0.594925	1.0406	0		P24534	106	EEF1B2	GATDSKDDDDIDLFGSDDEEESEEAKRLREE	336.04
Q9H1E3	NUCKS1	Nuclear ubiquitous casein and cyclin-dependent kinase substrate 1	S	79	KDVKTKKDDSHSAEDSEDEKEDHKNVRQQRQ	1	-0.0116425	0	0.0108681	-0.135576	0	0.191425	-0.364313	0.943779	0		Q9H1E3	79	NUCKS1	KDVKTKKDDSHSAEDSEDEKEDHKNVRQQRQ	290.26
O43719	HTATSF1	HIV Tat-specific factor 1	S	676	KKAEEGDADEKLFEESDDKEDEDADGKEVED	1	0	-0.0879345	0.0577097	0	-0.0985746	0.151899	-0.713326	1.0967	0		O43719	676	HTATSF1	KKAEEGDADEKLFEESDDKEDEDADGKEVED	219.61
P07910	HNRNPC	Heterogeneous nuclear ribonucleoproteins C1/C2	S	233	EKEQSKQAVEMKNDKSEEEQSSSSVKKDETN	1	-0.0853138	0.0249376	0	-0.168568	0	0.282655	-1.00755	1.25879	0		P07910	233	HNRNPC	EKEQSKQAVEMKNDKSEEEQSSSSVKKDETN	277
Q9H307	PNN	Pinin	S	100	RLGGERRTRRESRQESDPEDDDVKKPALQSS	1	-0.0745201	0	0.125694	0	-0.00764465	0.271652	-0.317186	0.550087	0		Q9H307	100	PNN	RLGGERRTRRESRQESDPEDDDVKKPALQSS	212.93
P25205	MCM3	DNA replication licensing factor MCM3	S	672	VLEKEKKRKKRSEDESETEDEEEKSQEDQEQ	1	0	0.139237	-0.00296593	0	-0.152467	0.202152	-0.502109	1.11101	0		P25205	672	MCM3	VLEKEKKRKKRSEDESETEDEEEKSQEDQEQ	210.96
Q8IYB3	SRRM1	Serine/arginine repetitive matrix protein 1	S	463	RESPSPAPKPRKVELSESEEDKGGKMAAADS	1	-0.176485	0	0.0429726	-0.0153065	0	0.152122	-0.522816	0.821962	0		Q8IYB3	463	SRRM1	RESPSPAPKPRKVELSESEEDKGGKMAAADS	152.99
Q8IYB3	SRRM1	Serine/arginine repetitive matrix protein 1	S	465	SPSPAPKPRKVELSESEEDKGGKMAAADSVQ	1	-0.176485	0	0.0429726	-0.0153065	0	0.152122	-0.522816	0.821962	0		Q8IYB3	465	SRRM1	SPSPAPKPRKVELSESEEDKGGKMAAADSVQ	140.03
O60841	EIF5B	Eukaryotic translation initiation factor 5B	S	113	KKGQKGKKQSFDDNDSEELEDKDSKSKKTAK	1	-0.162773	0	0.204582	0	-0.126185	0.196024	-0.327961	0.343306	0		O60841	113	EIF5B	KKGQKGKKQSFDDNDSEELEDKDSKSKKTAK	338.92
Q00839	HNRNPU	Heterogeneous nuclear ribonucleoprotein U	S	271	GYFEYIEENKYSRAKSPQPPVEEEDEHFDDT	1	-0.175312	0	0.0750313	-0.0563888	0	0.175526	-0.082798	0.000743866	0		Q00839	271	HNRNPU	GYFEYIEENKYSRAKSPQPPVEEEDEHFDDT	281.92
P29692	EEF1D	Elongation factor 1-delta	S	162	TPAEDDEDDDIDLFGSDNEEEDKEAAQLREE	1	-0.395745	0.103231	0	0	-0.189196	0.442203	-0.82339	0.99062	0		P29692	162	EEF1D	TPAEDDEDDDIDLFGSDNEEEDKEAAQLREE	189.24
Q9H1E3	NUCKS1	Nuclear ubiquitous casein and cyclin-dependent kinase substrate 1	S	79	KDVKTKKDDSHSAEDSEDEKEDHKNVRQQRQ	1	0	0.12507	-0.0228205	0	-0.0459738	0.31319	-0.44433	1.29069	0		Q9H1E3	79	NUCKS1	KDVKTKKDDSHSAEDSEDEKEDHKNVRQQRQ	290.26
Q99613	EIF3C;EIF3CL	Eukaryotic translation initiation factor 3 subunit C;Eukaryotic translation initiation factor 3 subunit C-like protein	S	39	TKPVGGNYGKQPLLLSEDEEDTKRVVRSAKD	1	-0.0341225	0	0.0770111	-0.031702	0	0.0450878	-0.000932694	0	0.0328426		Q99613;B5ME19	39;39	EIF3C;EIF3CL	TKPVGGNYGKQPLLLSEDEEDTKRVVRSAKD	205.27
Q96ST2	IWS1	Protein IWS1 homolog	S	329	DSETEDASRHKQKPESDDDSDRENKGEDTEM	1	-0.131276	0	0.0478287	0	-0.14464	0.402699	-0.966398	1.29287	0		Q96ST2	329	IWS1	DSETEDASRHKQKPESDDDSDRENKGEDTEM	125.23
Q96ST2	IWS1	Protein IWS1 homolog	S	333	EDASRHKQKPESDDDSDRENKGEDTEMQNDS	1	-0.131276	0	0.0478287	0	-0.14464	0.402699	-0.966398	1.29287	0		Q96ST2	333	IWS1	EDASRHKQKPESDDDSDRENKGEDTEMQNDS	125.23
Q9H1E3	NUCKS1	Nuclear ubiquitous casein and cyclin-dependent kinase substrate 1	S	113	KAASKQREMLMEDVGSEEEQEEEDEAPFQEK	1	0.0367756	0	-0.164671	-0.0562515	0	0.00169182	-0.00025177	0.0806294	0		Q9H1E3	113	NUCKS1	KAASKQREMLMEDVGSEEEQEEEDEAPFQEK	291.92
Q9H1E3	NUCKS1	Nuclear ubiquitous casein and cyclin-dependent kinase substrate 1	S	75	DSEDKDVKTKKDDSHSAEDSEDEKEDHKNVR	1	0	0.138067	-0.0432835	0	-0.0564299	0.307948	-0.446214	1.31686	0		Q9H1E3	75	NUCKS1	DSEDKDVKTKKDDSHSAEDSEDEKEDHKNVR	195.36
P49321	NASP	Nuclear autoantigenic sperm protein	S	480	QEREEQMKEGEETEGSEEDDKENDKTEEMPN	1	-0.317465	0	0.0870199	-0.0461998	0	0.38241	-1.28075	1.37836	0		P49321	480	NASP	QEREEQMKEGEETEGSEEDDKENDKTEEMPN	281.32
P35579	MYH9	Myosin-9	S	1943	FVVPRRMARKGAGDGSDEEVDGKADGAEAKP	1	-0.134041	0.123709	0	0	-0.0222874	0.36083	-0.263521	0.293154	0		P35579	1943	MYH9	FVVPRRMARKGAGDGSDEEVDGKADGAEAKP	203.97
O95218	ZRANB2	Zinc finger Ran-binding domain-containing protein 2	S	188	EDEDDADLSKYNLDASEEEDSNKKKSNRRSR	1	-0.0885544	0	0.256693	0	-0.124657	0.166451	-0.292059	0.305183	0		O95218	188	ZRANB2	EDEDDADLSKYNLDASEEEDSNKKKSNRRSR	284.51
P51858	HDGF	Hepatoma-derived growth factor	S	132	EAAEGDGDKKGNAEGSSDEEGKLVIDEPAKE	1	0	0.183261	-0.103739	-0.267425	0.108141	0	-0.375557	0.972189	0		P51858	132	HDGF	EAAEGDGDKKGNAEGSSDEEGKLVIDEPAKE	165.16
P51858	HDGF	Hepatoma-derived growth factor	S	133	AAEGDGDKKGNAEGSSDEEGKLVIDEPAKEK	1	0	0.183261	-0.103739	-0.267425	0.108141	0	-0.375557	0.972189	0		P51858	133	HDGF	AAEGDGDKKGNAEGSSDEEGKLVIDEPAKEK	171.76
Q9NR30	DDX21	Nucleolar RNA helicase 2	S	121	VVSSKTKKVTKNEEPSEEEIDAPKPKKMKKE	1	-0.278991	0	0.131481	0	-0.0727673	0.11409	-0.513048	0.732431	0		Q9NR30	121	DDX21	VVSSKTKKVTKNEEPSEEEIDAPKPKKMKKE	188.39
P51858	HDGF	Hepatoma-derived growth factor	S	165	EKGALKRRAGDLLEDSPKRPKEAENPEGEEK	1	-0.174437	0.0335922	0	-0.119371	0	0.168209	-0.449419	0.654036	0		P51858	165	HDGF	EKGALKRRAGDLLEDSPKRPKEAENPEGEEK	182.54
P49736	MCM2	DNA replication licensing factor MCM2	S	139	AGRGLGRMRRGLLYDSDEEDEERPARKRRQV	1	0	-0.0162697	0.125153	0	-0.114286	0.197622	-0.0721149	0.0165863	0		P49736	139	MCM2	AGRGLGRMRRGLLYDSDEEDEERPARKRRQV	283.64
Q99613	EIF3C;EIF3CL	Eukaryotic translation initiation factor 3 subunit C;Eukaryotic translation initiation factor 3 subunit C-like protein	S	166	DFESHITSYKQNPEQSADEDAEKNEEDSEGS	1	0	-0.0652924	0.0663185	0	0	0.197464	-0.0876408	0.182442	0		Q99613;B5ME19	166;166	EIF3C;EIF3CL	DFESHITSYKQNPEQSADEDAEKNEEDSEGS	298.75
P49321	NASP	Nuclear autoantigenic sperm protein	S	480	QEREEQMKEGEETEGSEEDDKENDKTEEMPN	1	0	0.259111	-0.0362234	-0.025362	0	0.377344	-0.946138	1.30827	0		P49321	480	NASP	QEREEQMKEGEETEGSEEDDKENDKTEEMPN	281.32
Q6PD62	CTR9	RNA polymerase-associated protein CTR9 homolog	S	970	RKKKKRRRHPKGEEGSDDDETENGPKPKKRR	1	-0.0124226	0.343901	0	-0.170734	0	0.262543	-0.532562	0.833942	0		Q6PD62	970	CTR9	RKKKKRRRHPKGEEGSDDDETENGPKPKKRR	375.95
P16949	STMN1	Stathmin	S	38	ILSPRSKESVPEFPLSPPKKKDLSLEEIQKK	1	-0.255987	0	0.133396	0	-0.0592251	0.314327	-0.361668	0.460732	0		P16949	38	STMN1	ILSPRSKESVPEFPLSPPKKKDLSLEEIQKK	214
Q9NTI5	PDS5B	Sister chromatid cohesion protein PDS5 homolog B	S	1283	KRLKEDILENEDEQNSPPKKGKRGRPPKPLG	1	-0.20732	0.188593	0	0	-0.149077	0.147631	-0.473538	0.756664	0		Q9NTI5	1283	PDS5B	KRLKEDILENEDEQNSPPKKGKRGRPPKPLG	202.22
Q9P287	BCCIP	BRCA2 and CDKN1A-interacting protein	S	42	EEEKEVENEDEDDDDSDKEKDEEDEVIDEEV	1	-0.0428476	0.164524	0	-0.204632	0	0.131025	-0.31863	0.887476	0		Q9P287	42	BCCIP	EEEKEVENEDEDDDDSDKEKDEEDEVIDEEV	394.01
O95218	ZRANB2	Zinc finger Ran-binding domain-containing protein 2	S	153	AVGPASILKEVEDKESEGEEEDEDEDLSKYK	1	0	0.0179453	-0.0820513	0.149663	-0.568931	0	-1.16105	1.29145	0		O95218	153	ZRANB2	AVGPASILKEVEDKESEGEEEDEDEDLSKYK	341.85
Q9Y3T9	NOC2L	Nucleolar complex protein 2 homolog	S	49	NSPQAETREAREAARSPDKPGGSPSASRRKG	1	0	-0.0411816	0.0927544	0	-0.134737	0.125191	-0.162481	0.439491	0		Q9Y3T9	49	NOC2L	NSPQAETREAREAARSPDKPGGSPSASRRKG	133.17
Q8IYB3	SRRM1	Serine/arginine repetitive matrix protein 1	S	874	QEEPVAAPEPKKETESEAEDNLDDLEKHLRE	1	-0.0345306	0.0649757	0	0	-0.0528145	0.30588	-0.392765	0.791145	0		Q8IYB3	874	SRRM1	QEEPVAAPEPKKETESEAEDNLDDLEKHLRE	301.54
Q9NYF8	BCLAF1	Bcl-2-associated transcription factor 1	S	177	QEKQTKKAEGEPQEESPLKSKSQEEPKDTFE	1	-0.255178	0	0.0209217	-0.10504	0	0.0824165	-0.479509	0.584415	0		Q9NYF8	177	BCLAF1	QEKQTKKAEGEPQEESPLKSKSQEEPKDTFE	165.16
P25205	MCM3	DNA replication licensing factor MCM3	S	668	YFKKVLEKEKKRKKRSEDESETEDEEEKSQE	1	-0.220038	0.0376215	0	0	-0.124534	0.667272	-1.17615	1.3861	0		P25205	668	MCM3	YFKKVLEKEKKRKKRSEDESETEDEEEKSQE	115.85
P25205	MCM3	DNA replication licensing factor MCM3	S	672	VLEKEKKRKKRSEDESETEDEEEKSQEDQEQ	1	-0.220038	0.0376215	0	0	-0.124534	0.667272	-1.17615	1.3861	0		P25205	672	MCM3	VLEKEKKRKKRSEDESETEDEEEKSQEDQEQ	210.96
P20042	EIF2S2	Eukaryotic translation initiation factor 2 subunit 2	S	2	______________MSGDEMIFDPTMSKKKK	1	-0.188297	5.72205e-05	0	0.0490837	-0.00121498	0	0	-0.26919	0.0507278		P20042	2	EIF2S2	______________MSGDEMIFDPTMSKKKK	94.297
Q05519	SRSF11	Serine/arginine-rich splicing factor 11	S	434	KQVTRDYDEEEQGYDSEKEKKEEKKPIETGS	1	-0.142107	0	0.067399	0	-0.123921	0.192443	-0.462565	0.885714	0		Q05519	434	SRSF11	KQVTRDYDEEEQGYDSEKEKKEEKKPIETGS	302.2
P49006	MARCKSL1	MARCKS-related protein	S	22	KAPRGDVTAEEAAGASPAKANGQENGHVKSN	1	-0.312096	0.0194893	0	-0.154963	0	0.00118828	-0.096365	0	0.0296459		P49006	22	MARCKSL1	KAPRGDVTAEEAAGASPAKANGQENGHVKSN	239.16
Q9Y2W1	THRAP3	Thyroid hormone receptor-associated protein 3	S	928	FRKSSTSPKWAHDKFSGEEGEIEDDESGTEN	1	-0.101746	0	0.105855	0	-0.0309572	0.304007	-0.393148	0.638165	0		Q9Y2W1	928	THRAP3	FRKSSTSPKWAHDKFSGEEGEIEDDESGTEN	264.87
O60841	EIF5B	Eukaryotic translation initiation factor 5B	S	214	GQKKNQKNKPGPNIESGNEDDDASFKIKTVA	1	0	0.0469246	-0.0622921	0	-0.10222	0.146943	-0.52102	0.729613	0		O60841	214	EIF5B	GQKKNQKNKPGPNIESGNEDDDASFKIKTVA	247.32
P43243	MATR3	Matrin-3	S	766	ADDPNKDTSENADGQSDENKDDYTIPDEYRI	1	0	0.219004	-0.0784769	-0.100274	0	0.317724	-0.0273447	0.971087	0		P43243	766	MATR3	ADDPNKDTSENADGQSDENKDDYTIPDEYRI	383.34
O43719	HTATSF1	HIV Tat-specific factor 1	S	642	KEEEEDTYEKVFDDESDEKEDEEYADEKGLE	1	0	-0.0158749	0.0161276	0	-0.136076	0.125481	-0.580071	0.832955	0		O43719	642	HTATSF1	KEEEEDTYEKVFDDESDEKEDEEYADEKGLE	228.48
O00203	AP3B1	AP-3 complex subunit beta-1	S	276	KEGDELEDNGKNFYESDDDQKEKTDKKKKPY	1	-0.164128	0	0.236105	-0.0869579	0	0.0827026	-0.113853	0.644115	0		O00203	276	AP3B1	KEGDELEDNGKNFYESDDDQKEKTDKKKKPY	172.86
O75351	VPS4B	Vacuolar protein sorting-associated protein 4B	S	102	VKEGQPSPADEKGNDSDGEGESDDPEKKKLQ	1	0	-0.203455	0.019413	0	-0.297659	0.335024	-0.329512	0.343557	0		O75351	102	VPS4B	VKEGQPSPADEKGNDSDGEGESDDPEKKKLQ	356.83
Q9H1E3	NUCKS1	Nuclear ubiquitous casein and cyclin-dependent kinase substrate 1	S	61	NKRRSGKNSQEDSEDSEDKDVKTKKDDSHSA	1	0	0.0450802	-0.00331879	-0.0169983	0	0.000448227	-0.196041	0.812771	0		Q9H1E3	61	NUCKS1	NKRRSGKNSQEDSEDSEDKDVKTKKDDSHSA	154.48
Q9H1E3	NUCKS1	Nuclear ubiquitous casein and cyclin-dependent kinase substrate 1	S	214	KEKTPSPKEEDEEPESPPEKKTSTSPPPEKS	1	-0.0253849	0	0.0231323	-0.146256	0	0.0473585	-1.38399	1.35038	0		Q9H1E3	214	NUCKS1	KEKTPSPKEEDEEPESPPEKKTSTSPPPEKS	240.37
Q9H1E3	NUCKS1	Nuclear ubiquitous casein and cyclin-dependent kinase substrate 1	S	204	VGRPTASKASKEKTPSPKEEDEEPESPPEKK	1	-0.0253849	0	0.0231323	-0.146256	0	0.0473585	-1.38399	1.35038	0		Q9H1E3	204	NUCKS1	VGRPTASKASKEKTPSPKEEDEEPESPPEKK	175.46
P48681	NES	Nestin	S	680	ESLTALEKENQEPLRSPEVGDEEALRPLTKE	1	-0.536917	0	0.156599	-0.202129	0	0.478819	-0.407406	0.012516	0		P48681	680	NES	ESLTALEKENQEPLRSPEVGDEEALRPLTKE	264.72
Q9UIG0	BAZ1B	Tyrosine-protein kinase BAZ1B	S	1468	KRKKFPDRLAEDEGDSEPEAVGQSRGRRQKK	1	0	-0.0799999	0.162153	0	0	-0.115351	0.053503	-0.536869	0		Q9UIG0	1468	BAZ1B	KRKKFPDRLAEDEGDSEPEAVGQSRGRRQKK	308.42
Q9GZR7	DDX24	ATP-dependent RNA helicase DDX24	S	82	SLFSKEAPKRKAQAVSEEEEEEEGKSSSPKK	1	0	-0.0159817	0.492292	0	-0.319145	0.443588	-0.246248	0	0.0359783		Q9GZR7	82	DDX24	SLFSKEAPKRKAQAVSEEEEEEEGKSSSPKK	268.56
Q92769	HDAC2	Histone deacetylase 2	S	394	GVQMQAIPEDAVHEDSGDEDGEDPDKRISIR	1	-0.155762	0	0.17938	0	-0.0682945	0.0928593	-0.133326	0.284964	0		Q92769	394	HDAC2	GVQMQAIPEDAVHEDSGDEDGEDPDKRISIR	197.79
O43719	HTATSF1	HIV Tat-specific factor 1	S	702	KEVEDADEKLFEDDDSNEKLFDEEEDSSEKL	1	-0.197678	0	0.204304	0	-0.1437	0.343793	-0.505097	0.481773	0		O43719	702	HTATSF1	KEVEDADEKLFEDDDSNEKLFDEEEDSSEKL	181.87
Q13367	AP3B2	AP-3 complex subunit beta-2	S	272	NESLLEENAEKAFYGSEEDEAKGAGSEETAA	1	-0.0772572	0.0729885	0	-0.0818119	0	0.139257	-0.27928	0.286104	0		Q13367	272	AP3B2	NESLLEENAEKAFYGSEEDEAKGAGSEETAA	190.15
Q15019	2018-09-02	Septin-2	S	218	IEEHNIKIYHLPDAESDEDEDFKEQTRLLKA	1	-0.155588	0.0294285	0	-0.0667	0	0.133316	-0.187105	0.0408878	0		Q15019	218	2018-09-02	IEEHNIKIYHLPDAESDEDEDFKEQTRLLKA	230.07
P08238	HSP90AB1;HSP90AB2P	Heat shock protein HSP 90-beta;Putative heat shock protein HSP 90-beta 2	S	255	EDKDDEEKPKIEDVGSDEEDDSGKDKKKKTK;ENKDDEEKPKIEDVGSDEEDDSGKDKKKKTK	1	-0.105087	0	0.0920296	0	-0.0343018	0.399557	-0.348785	0.703169	0		P08238;Q58FF8	255;177	HSP90AB1;HSP90AB2P	EDKDDEEKPKIEDVGSDEEDDSGKDKKKKTK;ENKDDEEKPKIEDVGSDEEDDSGKDKKKKTK	318.07
P08238	HSP90AB1;HSP90AB2P	Heat shock protein HSP 90-beta;Putative heat shock protein HSP 90-beta 2	S	261	EKPKIEDVGSDEEDDSGKDKKKKTKKIKEKY	1	-0.105087	0	0.0920296	0	-0.0343018	0.399557	-0.348785	0.703169	0		P08238;Q58FF8	261;183	HSP90AB1;HSP90AB2P	EKPKIEDVGSDEEDDSGKDKKKKTKKIKEKY	239.18
P09651	HNRNPA1	Heterogeneous nuclear ribonucleoprotein A1;Heterogeneous nuclear ribonucleoprotein A1, N-terminally processed	S	6	__________MSKSESPKEPEQLRKLFIGGL	1	-0.142633	0	0.109642	0	-0.138865	0.0939798	-0.498416	0.781763	0		P09651	6	HNRNPA1	__________MSKSESPKEPEQLRKLFIGGL	159.18
P46821	MAP1B	Microtubule-associated protein 1B;MAP1B heavy chain;MAP1 light chain LC1	S	1427	SFLSADDKASGRGAESPFEEKSGKQGSPDQV	1	-0.136576	0.011343	0	-0.0764504	0	0.200605	0	0.387815	-0.0134087		P46821	1427	MAP1B	SFLSADDKASGRGAESPFEEKSGKQGSPDQV	136.36
Q15435	PPP1R7	Protein phosphatase 1 regulatory subunit 7	S	24	QQQSQEMMEVDRRVESEESGDEEGKKHSSGI	1	-0.0367737	0.170901	0	-0.364539	0	0.278502	-0.356817	0.900205	0		Q15435	24	PPP1R7	QQQSQEMMEVDRRVESEESGDEEGKKHSSGI	150.49
Q15435	PPP1R7	Protein phosphatase 1 regulatory subunit 7	S	27	SQEMMEVDRRVESEESGDEEGKKHSSGIVAD	1	-0.0367737	0.170901	0	-0.364539	0	0.278502	-0.356817	0.900205	0		Q15435	27	PPP1R7	SQEMMEVDRRVESEESGDEEGKKHSSGIVAD	150.49
Q9BW71	HIRIP3	HIRA-interacting protein 3	S	289	RSCKQKSQAKRLLGDSDSEEEQKEAASSGDD	1	-0.0780029	0.0523872	0	0	-0.0136776	0.179998	-0.241129	0.310492	0		Q9BW71	289	HIRIP3	RSCKQKSQAKRLLGDSDSEEEQKEAASSGDD	157.97
Q9BW71	HIRIP3	HIRA-interacting protein 3	S	291	CKQKSQAKRLLGDSDSEEEQKEAASSGDDSG	1	-0.0780029	0.0523872	0	0	-0.0136776	0.179998	-0.241129	0.310492	0		Q9BW71	291	HIRIP3	CKQKSQAKRLLGDSDSEEEQKEAASSGDDSG	157.97
P25788	PSMA3	Proteasome subunit alpha type-3	S	250	EAEKYAKESLKEEDESDDDNM__________	1	0	-0.0916786	0.655476	0.0524616	-0.294514	0	-0.528614	0	0.0014267		P25788	250	PSMA3	EAEKYAKESLKEEDESDDDNM__________	134.68
P16949	STMN1	Stathmin	S	63	EEIQKKLEAAEERRKSHEAEVLKQLAEKREH	1	-0.110712	0	0.147797	0	-0.0641346	0.243351	-0.268942	0.281345	0		P16949	63	STMN1	EEIQKKLEAAEERRKSHEAEVLKQLAEKREH	143.96
Q9NYF8	BCLAF1	Bcl-2-associated transcription factor 1	S	397	DYFSDKESGKQKFNDSEGDDTEETEDYRQFR	1	0	0.129147	-0.183733	-0.0375977	0.216066	0	0	0.0495262	-0.0947094		Q9NYF8	397	BCLAF1	DYFSDKESGKQKFNDSEGDDTEETEDYRQFR	364.71
Q9NR30	DDX21	Nucleolar RNA helicase 2	S	89	SKKAKKKEEPSQNDISPKTKSLRKKKEPIEK	1	-0.225381	0	0.136355	-0.0966816	0	0.082015	-0.614632	0.781768	0		Q9NR30	89	DDX21	SKKAKKKEEPSQNDISPKTKSLRKKKEPIEK	142.4
P07910	HNRNPC	Heterogeneous nuclear ribonucleoproteins C1/C2	S	233	EKEQSKQAVEMKNDKSEEEQSSSSVKKDETN	1	0	0.0157433	-0.21927	0	-0.0924759	0.0157509	-0.568905	0.976657	0		P07910	233	HNRNPC	EKEQSKQAVEMKNDKSEEEQSSSSVKKDETN	277
O43395	PRPF3	U4/U6 small nuclear ribonucleoprotein Prp3	S	619	WDEQTSNTKGDDDEESDEEAVKKTNKCVLVW	1	-0.242088	0	0.00680542	-0.0919876	0	0.315783	-0.051733	0.631422	0		O43395	619	PRPF3	WDEQTSNTKGDDDEESDEEAVKKTNKCVLVW	268.2
P29966	MARCKS	Myristoylated alanine-rich C-kinase substrate	S	46	ANGQENGHVKVNGDASPAAAESGAKEELQAN	1	-0.250603	0.274805	0	-0.203833	0.011816	0	-0.520187	0.514458	0		P29966	46	MARCKS	ANGQENGHVKVNGDASPAAAESGAKEELQAN	217.65
Q96T23	RSF1	Remodeling and spacing factor 1	S	1345	LPSEQESTKKPYRIESDEEEDFENVGKVGSP	1	-0.145645	0	0.0620403	0	-0.0757551	0.315205	-0.238396	0.662988	0		Q96T23	1345	RSF1	LPSEQESTKKPYRIESDEEEDFENVGKVGSP	191.63
Q99543	DNAJC2	DnaJ homolog subfamily C member 2;DnaJ homolog subfamily C member 2, N-terminally processed	S	47	GRWFEAFVKRRNRNASASFQELEDKKELSEE	1	0	0.180521	-0.036252	0	-0.204631	0.044529	-0.559021	0.927574	0		Q99543	47	DNAJC2	GRWFEAFVKRRNRNASASFQELEDKKELSEE	153.09
Q99543	DNAJC2	DnaJ homolog subfamily C member 2;DnaJ homolog subfamily C member 2, N-terminally processed	S	49	WFEAFVKRRNRNASASFQELEDKKELSEESE	1	0	0.180521	-0.036252	0	-0.204631	0.044529	-0.559021	0.927574	0		Q99543	49	DNAJC2	WFEAFVKRRNRNASASFQELEDKKELSEESE	230.5
O95218	ZRANB2	Zinc finger Ran-binding domain-containing protein 2	S	181	KYKLDEDEDEDDADLSKYNLDASEEEDSNKK	1	0	-0.0225306	0.00789452	-0.22361	0	0.0872479	-0.380099	0.802389	0		O95218	181	ZRANB2	KYKLDEDEDEDDADLSKYNLDASEEEDSNKK	197.15
P31943	HNRNPH1;HNRNPH2	Heterogeneous nuclear ribonucleoprotein H;Heterogeneous nuclear ribonucleoprotein H, N-terminally processed;Heterogeneous nuclear ribonucleoprotein H2	S	104	NNVEMDWVLKHTGPNSPDTANDGFVRLRGLP;NSVEMDWVLKHTGPNSPDTANDGFVRLRGLP	1	0	-0.186756	0.173145	0	0.0881863	-0.217106	0	-0.479221	0.00030899		P31943;P55795	104;104	HNRNPH1;HNRNPH2	NNVEMDWVLKHTGPNSPDTANDGFVRLRGLP;NSVEMDWVLKHTGPNSPDTANDGFVRLRGLP	359.55
Q9Y2X3	NOP58	Nucleolar protein 58	S	502	KKKRGKKKHIKEEPLSEEEPCTSTAIASPEK	1	0	-0.00672817	0.0167713	0	-0.0901003	0.194608	-0.437682	0.524961	0		Q9Y2X3	502	NOP58	KKKRGKKKHIKEEPLSEEEPCTSTAIASPEK	259.23
Q9UQ35	SRRM2	Serine/arginine repetitive matrix protein 2	S	404	EPVNPPSEASPTRDRSPPKSPEKLPQSSSSE	1	-0.0723381	0	0.0789518	0	-0.0215063	0.180578	-0.642548	0.88153	0		Q9UQ35	404	SRRM2	EPVNPPSEASPTRDRSPPKSPEKLPQSSSSE	71.344
Q9UQ35	SRRM2	Serine/arginine repetitive matrix protein 2	S	408	PPSEASPTRDRSPPKSPEKLPQSSSSESSPP	1	-0.0723381	0	0.0789518	0	-0.0215063	0.180578	-0.642548	0.88153	0		Q9UQ35	408	SRRM2	PPSEASPTRDRSPPKSPEKLPQSSSSESSPP	71.344
Q9BW71	HIRIP3	HIRA-interacting protein 3	S	125	DYFGPPAKNGVAAEVSPAKEENPRRASKAVE	1	-0.0704117	0	0.0549603	0	-0.0382643	0.0640964	-0.296589	0.307825	0		Q9BW71	125	HIRIP3	DYFGPPAKNGVAAEVSPAKEENPRRASKAVE	140.62
P07197	NEFM	Neurofilament medium polypeptide	S	837	GREEEKGVVTNGLDLSPADEKKGGDKSEEKV	1	-0.254101	0.00451279	0	0	-0.175571	0.198973	-0.159985	0	0.116787		P07197	837	NEFM	GREEEKGVVTNGLDLSPADEKKGGDKSEEKV	194.05
P62995	TRA2B;TRA2A	Transformer-2 protein homolog beta;Transformer-2 protein homolog alpha	S	264	GWRAAQDRDQIYRRRSPSPYYSRGGYRSRSR;GYDRYEDYDYRYRRRSPSPYYSRYRSRSRSR	1	0	-0.0646286	0.000965118	0	0.0654717	-0.119717	0.120438	-0.29751	0		P62995;Q13595	264;260	TRA2B;TRA2A	GWRAAQDRDQIYRRRSPSPYYSRGGYRSRSR;GYDRYEDYDYRYRRRSPSPYYSRYRSRSRSR	117.79
Q14498	RBM39	RNA-binding protein 39	S	136	SRRRSRSKSPFRKDKSPVREPIDNLTPEERD	1	-0.0158749	0.0580044	0	-0.0799942	0	0.0379353	-0.116301	0	0.0420322		Q14498	136	RBM39	SRRRSRSKSPFRKDKSPVREPIDNLTPEERD	240.94
P51858	HDGF	Hepatoma-derived growth factor	S	133	AAEGDGDKKGNAEGSSDEEGKLVIDEPAKEK	1	0	0.204958	-0.266724	-0.300404	0.0958652	0	-0.357279	0.743158	0		P51858	133	HDGF	AAEGDGDKKGNAEGSSDEEGKLVIDEPAKEK	171.76
O43719	HTATSF1	HIV Tat-specific factor 1	S	616	EFEDDGSEKVLDEEGSEREFDEDSDEKEEEE	1	0	0.0758028	-0.0309401	-0.0427151	0	0.242784	-0.317349	0.42215	0		O43719	616	HTATSF1	EFEDDGSEKVLDEEGSEREFDEDSDEKEEEE	195.91
O43719	HTATSF1	HIV Tat-specific factor 1	S	624	KVLDEEGSEREFDEDSDEKEEEEDTYEKVFD	1	0	0.0758028	-0.0309401	-0.0427151	0	0.242784	-0.317349	0.42215	0		O43719	624	HTATSF1	KVLDEEGSEREFDEDSDEKEEEEDTYEKVFD	195.91
Q13247	SRSF6	Serine/arginine-rich splicing factor 6	S	314	SRSNSPLPVPPSKARSVSPPPKRATSRSRSR	1	-0.113672	0	0.0675411	0	-0.0379047	0.0814037	-0.165875	0.0807438	0		Q13247	314	SRSF6	SRSNSPLPVPPSKARSVSPPPKRATSRSRSR	81.594
Q13247	SRSF6	Serine/arginine-rich splicing factor 6	S	316	SNSPLPVPPSKARSVSPPPKRATSRSRSRSR	1	-0.113672	0	0.0675411	0	-0.0379047	0.0814037	-0.165875	0.0807438	0		Q13247	316	SRSF6	SNSPLPVPPSKARSVSPPPKRATSRSRSRSR	81.594
P38159	RBMX	RNA-binding motif protein, X chromosome;RNA-binding motif protein, X chromosome, N-terminally processed	S	352	SGRDRVGRQERGLPPSMERGYPPPRDSYSSS	1	-0.00145721	0.065691	0	0	0.112383	-0.0646152	0	-0.617125	0.000137329		P38159	352	RBMX	SGRDRVGRQERGLPPSMERGYPPPRDSYSSS	113.74
Q9UHB6	LIMA1	LIM domain and actin-binding protein 1	S	698	GADSDEDDNSFLKQQSPQEPKSLNWSSFVDN	1	0	0.744169	-0.0713119	-0.324958	0.248812	0	0	0.790995	-0.0815907		Q9UHB6	698	LIMA1	GADSDEDDNSFLKQQSPQEPKSLNWSSFVDN	143.96
Q15459	SF3A1	Splicing factor 3A subunit 1	S	359	SQLDQDTQVQDMDEGSDDEEEGQKVPPPPET	1	-0.378005	0.0673924	0	0	-0.00452423	0.257942	-0.267632	0.26984	0		Q15459	359	SF3A1	SQLDQDTQVQDMDEGSDDEEEGQKVPPPPET	204.75
Q13427	PPIG	Peptidyl-prolyl cis-trans isomerase G	S	415	RVKERKITDHRNVSESPNRKNEKEKKVKDHK	1	0.0091629	0	-0.196393	-0.0704403	0	0.121593	0	0.318691	-0.301325		Q13427	415	PPIG	RVKERKITDHRNVSESPNRKNEKEKKVKDHK	180.1
Q13427	PPIG	Peptidyl-prolyl cis-trans isomerase G	S	413	PVRVKERKITDHRNVSESPNRKNEKEKKVKD	1	0.00160599	0	-0.215444	-0.0692005	0	0.114111	0	0.304026	-0.29624		Q13427	413	PPIG	PVRVKERKITDHRNVSESPNRKNEKEKKVKD	117.2
Q9BW71	HIRIP3	HIRA-interacting protein 3	S	223	AKKVEGNKGTKSLKESEQESEEEILAQKKEQ	1	-0.143643	0.245805	0	0	-0.159541	0.0257626	-0.220478	0.488709	0		Q9BW71	223	HIRIP3	AKKVEGNKGTKSLKESEQESEEEILAQKKEQ	152.07
Q9BW71	HIRIP3	HIRA-interacting protein 3	S	227	EGNKGTKSLKESEQESEEEILAQKKEQREEE	1	-0.143643	0.245805	0	0	-0.159541	0.0257626	-0.220478	0.488709	0		Q9BW71	227	HIRIP3	EGNKGTKSLKESEQESEEEILAQKKEQREEE	209.39
P38159	RBMX;RBMXL1	RNA-binding motif protein, X chromosome;RNA-binding motif protein, X chromosome, N-terminally processed;RNA binding motif protein, X-linked-like-1	S	208	PPRREPLPSRRDVYLSPRDDGYSTKDSYSSR	1	-0.200453	0	0.0172787	-0.168638	0	0.0173187	0	-0.0708733	0.0943012		P38159;Q96E39	208;208	RBMX;RBMXL1	PPRREPLPSRRDVYLSPRDDGYSTKDSYSSR	193.63
P23193	TCEA1	Transcription elongation factor A protein 1	S	100	DLDEKKKEPAITSQNSPEAREESTSSGNVSN	1	0	0.00219917	-0.34667	-0.303741	0.0783958	0	0	0.16712	-0.139626		P23193	100	TCEA1	DLDEKKKEPAITSQNSPEAREESTSSGNVSN	246.95
Q9NYF8	BCLAF1	Bcl-2-associated transcription factor 1	S	648	TSYQKATEEHSTRQKSPEIHRRIDISPSTLR	1	-0.0129795	0.0188789	0	0	0.0708942	-0.080761	0.147409	-0.0096302	0		Q9NYF8	648	BCLAF1	TSYQKATEEHSTRQKSPEIHRRIDISPSTLR	124.12
P05455	SSB	Lupus La protein	S	366	GKGKVQFQGKKTKFASDDEHDEHDENGATGP	1	-0.0969696	0	0.135668	0	-0.0834322	0.22788	-0.187305	0.4374	0		P05455	366	SSB	GKGKVQFQGKKTKFASDDEHDEHDENGATGP	250.13
Q07343	PDE4B;PDE4D	cAMP-specific 3',5'-cyclic phosphodiesterase 4B;cAMP-specific 3',5'-cyclic phosphodiesterase 4D	S	145	RRESFLYRSDSDYDLSPKAMSRNSSLPSEQH;RRESFLYRSDSDYDLSPKSMSRNSSIASDIH	1	-0.0822134	0.123986	0	-0.0513449	0.0509749	0	-0.190105	0.454698	0		Q07343;Q08499	145;202	PDE4B;PDE4D	RRESFLYRSDSDYDLSPKAMSRNSSLPSEQH;RRESFLYRSDSDYDLSPKSMSRNSSIASDIH	151.79
Q8IYB3	SRRM1	Serine/arginine repetitive matrix protein 1	S	874	QEEPVAAPEPKKETESEAEDNLDDLEKHLRE	1	-0.265842	0	0.052331	0	-0.179191	0.279117	-0.81987	0.833315	0		Q8IYB3	874	SRRM1	QEEPVAAPEPKKETESEAEDNLDDLEKHLRE	301.54
Q9UPT8	ZC3H4	Zinc finger CCCH domain-containing protein 4	S	1275	KQTPKTGSGSPFAGNSPAREGEQDAASLKDV	1	0	-0.100094	0.142178	0	-0.0361786	0.0383835	0	-0.0633297	0.0598679		Q9UPT8	1275	ZC3H4	KQTPKTGSGSPFAGNSPAREGEQDAASLKDV	189.11
P53985	SLC16A1	Monocarboxylate transporter 1	S	467	QKANEQKKESKEEETSIDVAGKPNEVTKAAE	1	0.112866	0	-0.0979595	0	-0.107295	0.23413	-0.727697	1.07281	0		P53985	467	SLC16A1	QKANEQKKESKEEETSIDVAGKPNEVTKAAE	199.6
Q9Y5J1	UTP18	U3 small nucleolar RNA-associated protein 18 homolog	S	121	LLRRLRGPRVQEHEDSGDSEVENEAKGNFPP	1	-0.172999	0.0525551	0	0	-0.308796	0.0048008	-0.236754	0.685383	0		Q9Y5J1	121	UTP18	LLRRLRGPRVQEHEDSGDSEVENEAKGNFPP	178.74
Q9Y5J1	UTP18	U3 small nucleolar RNA-associated protein 18 homolog	S	124	RLRGPRVQEHEDSGDSEVENEAKGNFPPQKK	1	-0.172999	0.0525551	0	0	-0.308796	0.0048008	-0.236754	0.685383	0		Q9Y5J1	124	UTP18	RLRGPRVQEHEDSGDSEVENEAKGNFPPQKK	178.74
O43719	HTATSF1	HIV Tat-specific factor 1	S	579	EFEENGLEKDLDEEGSEKELHENVLDKELEE	1	0	0.0531225	-0.0725441	0	-0.282193	0.145811	-0.315711	0.77582	0		O43719	579	HTATSF1	EFEENGLEKDLDEEGSEKELHENVLDKELEE	171.76
Q01082	SPTBN1	Spectrin beta chain, non-erythrocytic 1	S	2138	KGEQVSQNGLPAEQGSPRMAETVDTSEMVNG	1	-0.00170326	6.86646e-05	0	0	0.0753956	-0.0878982	0	-0.513212	0.120933		Q01082	2138	SPTBN1	KGEQVSQNGLPAEQGSPRMAETVDTSEMVNG	400.32
Q8WVC0	LEO1	RNA polymerase-associated protein LEO1	S	212	SDDERQQLSEEEKANSDDERPVASDNDDEKQ	1	-0.186699	0.181866	0	0	-0.0798492	0.129032	-0.642492	0.808856	0		Q8WVC0	212	LEO1	SDDERQQLSEEEKANSDDERPVASDNDDEKQ	144.43
Q8WVC0	LEO1	RNA polymerase-associated protein LEO1	S	220	SEEEKANSDDERPVASDNDDEKQNSDDEEQP	1	-0.186699	0.181866	0	0	-0.0798492	0.129032	-0.642492	0.808856	0		Q8WVC0	220	LEO1	SEEEKANSDDERPVASDNDDEKQNSDDEEQP	144.43
Q12996	CSTF3	Cleavage stimulation factor subunit 3	S	691	SNAVLTKAVKRPNEDSDEDEEKGAVVPPVHD	1	-0.0988121	0.100741	0	0	-0.0194826	0.381029	-0.38824	0.50979	0		Q12996	691	CSTF3	SNAVLTKAVKRPNEDSDEDEEKGAVVPPVHD	228.11
Q9UEY8	ADD3	Gamma-adducin	S	673	IEITIKSPEKIEEVLSPEGSPSKSPSKKKKK	1	-0.0239258	0.0629177	0	0	-0.158538	0.286883	-0.388257	0.471007	0		Q9UEY8	673	ADD3	IEITIKSPEKIEEVLSPEGSPSKSPSKKKKK	105.67
P18858	LIG1	DNA ligase 1	S	141	KQLPKRTIQEVLEEQSEDEDREAKRKKEEEE	1	0	-0.105761	0.0198364	0	-0.260577	0.07551	-0.0840397	0.206902	0		P18858	141	LIG1	KQLPKRTIQEVLEEQSEDEDREAKRKKEEEE	372.02
O43237	DYNC1LI2	Cytoplasmic dynein 1 light intermediate chain 2	S	194	KDFQDYMEPEEGCQGSPQRRGPLTSGSDEEN	1	-0.0440617	0.0192928	0	-0.0731049	0.0703335	0	0.028204	-0.269644	0		O43237	194	DYNC1LI2	KDFQDYMEPEEGCQGSPQRRGPLTSGSDEEN	166.83
P27824	CANX	Calnexin	S	554	DEEEEGEEKLEEKQKSDAEEDGGTVSQEEED	1	-0.204699	0	0.0990925	-0.0672188	0	0.217792	-0.378126	0.502822	0		P27824	554	CANX	DEEEEGEEKLEEKQKSDAEEDGGTVSQEEED	297.99
P50502	ST13;ST13P4	Hsc70-interacting protein;Putative protein FAM10A4	S	79	KVEEDLKADEPSSEESDLEIDKEGVIEPDTD	1	-0.0462408	0	0.311628	0	-0.169329	0.398907	-0.384177	0.531886	0		P50502;Q8IZP2	79;75	ST13;ST13P4	KVEEDLKADEPSSEESDLEIDKEGVIEPDTD	241.3
Q9H0D6	XRN2	5'-3' exoribonuclease 2	S	499	GSPSPLGGIKRKAEDSDSEPEPEDNVRLWEA	1	0	0.400898	-0.230955	-0.0831089	0.468931	0	0	0.351856	-0.164272		Q9H0D6	499	XRN2	GSPSPLGGIKRKAEDSDSEPEPEDNVRLWEA	199.8
Q9H0D6	XRN2	5'-3' exoribonuclease 2	S	501	PSPLGGIKRKAEDSDSEPEPEDNVRLWEAGW	1	0	0.400898	-0.230955	-0.0831089	0.468931	0	0	0.351856	-0.164272		Q9H0D6	501	XRN2	PSPLGGIKRKAEDSDSEPEPEDNVRLWEAGW	199.8
Q5VZP5	DUSP27	Inactive dual specificity phosphatase 27	S	336	ASHLSGSSLGKATQASKPLTLIDEEEEEKLY	1	0.148542	0	-0.0850687	0	-0.302418	0.135748	-0.881552	1.12044	0		Q5VZP5	336	DUSP27	ASHLSGSSLGKATQASKPLTLIDEEEEEKLY	73.405
Q96ST2	IWS1	Protein IWS1 homolog	S	377	SSDSEEEEHKKQKMDSDEDEKEGEEEKVAKR	1	0	0.224485	-0.108291	-0.147479	0.00728035	0	-0.66857	1.46284	0		Q96ST2	377	IWS1	SSDSEEEEHKKQKMDSDEDEKEGEEEKVAKR	82.651
Q9UQ80	PA2G4	Proliferation-associated protein 2G4	S	2	______________MSGEDEQQEQTIAEDLV	1	-0.134401	0.0545521	0	-0.0525169	0	0.060709	0.0273533	-0.399898	0		Q9UQ80	2	PA2G4	______________MSGEDEQQEQTIAEDLV	145.17
Q8WVC0	LEO1	RNA polymerase-associated protein LEO1	S	658	EDDDKANKKHKKYVISDEEEEDDD_______	1	-0.114851	0	0.0945663	0	-0.0479679	0.140017	0	-0.157126	0.151564		Q8WVC0	658	LEO1	EDDDKANKKHKKYVISDEEEEDDD_______	154.24
P18887	XRCC1	DNA repair protein XRCC1	S	241	SPVSRAIGSTSKPQESPKGKRKLDLNQEEKK	1	0.116823	-0.0709991	0	0	-0.145062	0.542355	-0.895555	1.15474	0		P18887	241	XRCC1	SPVSRAIGSTSKPQESPKGKRKLDLNQEEKK	147.51
P27824	CANX	Calnexin	S	583	EDRKPKAEEDEILNRSPRNRKPRRE______	1	-0.132765	0.00847435	0	-0.0147095	0	0.0112038	0	-0.239878	0.0251885		P27824	583	CANX	EDRKPKAEEDEILNRSPRNRKPRRE______	240.44
P27816	MAP4	Microtubule-associated protein 4	S	696	TGNDITTPPNKELPPSPEKKTKPLATTQPAK	1	0	-0.0308323	0.0776653	0	-0.123365	0.0487061	-0.0670719	0	0.0905342		P27816	696	MAP4	TGNDITTPPNKELPPSPEKKTKPLATTQPAK	104.22
O94979	SEC31A	Protein transport protein Sec31A	S	799	DRLCRAQGEPVAGHESPKIPYEKQQLPKGRP	1	-0.192875	0	0.115602	-0.0458546	0	0.312326	-0.239544	0.412291	0		O94979	799	SEC31A	DRLCRAQGEPVAGHESPKIPYEKQQLPKGRP	136.62
Q9H3N1	TMX1	Thioredoxin-related transmembrane protein 1	S	247	LKKVEEEQEADEEDVSEEEAESKEGTNKDFP	1	0.121313	-0.0499725	0	0	0.0237341	-0.00207043	-0.613142	0.809868	0		Q9H3N1	247	TMX1	LKKVEEEQEADEEDVSEEEAESKEGTNKDFP	228.46
Q96SB4	SRPK1	SRSF protein kinase 1	S	311	SGPGQKRPNKQEESESPVERPLKENPPNKMT	1	-0.168751	0	0.104181	0	-0.0750504	0.145163	0	-0.00237846	0.0881863		Q96SB4	311	SRPK1	SGPGQKRPNKQEESESPVERPLKENPPNKMT	149.86
Q8WVC0	LEO1	RNA polymerase-associated protein LEO1	S	179	DEERAQGSDEDKLQNSDDDEKMQNTDDEERP	1	0.00808811	0	-0.213064	-0.0183868	0.134287	0	-0.0458164	0.240011	0		Q8WVC0	179	LEO1	DEERAQGSDEDKLQNSDDDEKMQNTDDEERP	137.01
P07197	NEFM	Neurofilament medium polypeptide	S	545	EEGQEEEEEEDEGAKSDQAEEGGSEKEGSSE	1	0	-0.0425091	0.223839	0	-0.307677	0.287441	-2.81538	1.8356	0		P07197	545	NEFM	EEGQEEEEEEDEGAKSDQAEEGGSEKEGSSE	307.77
P07197	NEFM	Neurofilament medium polypeptide	S	553	EEDEGAKSDQAEEGGSEKEGSSEKEEGEQEE	1	0	-0.0425091	0.223839	0	-0.307677	0.287441	-2.81538	1.8356	0		P07197	553	NEFM	EEDEGAKSDQAEEGGSEKEGSSEKEEGEQEE	307.77
Q9H1E3	NUCKS1	Nuclear ubiquitous casein and cyclin-dependent kinase substrate 1	S	73	SEDSEDKDVKTKKDDSHSAEDSEDEKEDHKN	1	-0.157621	0	0.0477095	0	-0.0780487	0.353291	-0.724093	1.4724	0		Q9H1E3	73	NUCKS1	SEDSEDKDVKTKKDDSHSAEDSEDEKEDHKN	127.47
Q9H1E3	NUCKS1	Nuclear ubiquitous casein and cyclin-dependent kinase substrate 1	S	75	DSEDKDVKTKKDDSHSAEDSEDEKEDHKNVR	1	-0.157621	0	0.0477095	0	-0.0780487	0.353291	-0.724093	1.4724	0		Q9H1E3	75	NUCKS1	DSEDKDVKTKKDDSHSAEDSEDEKEDHKNVR	195.36
Q9H1E3	NUCKS1	Nuclear ubiquitous casein and cyclin-dependent kinase substrate 1	S	79	KDVKTKKDDSHSAEDSEDEKEDHKNVRQQRQ	1	-0.157621	0	0.0477095	0	-0.0780487	0.353291	-0.724093	1.4724	0		Q9H1E3	79	NUCKS1	KDVKTKKDDSHSAEDSEDEKEDHKNVRQQRQ	290.26
Q8IYB3	SRRM1	Serine/arginine repetitive matrix protein 1	S	626	KRRTASPPPPPKRRASPSPPPKRRVSHSPPP	1	-0.0938873	0	0.101608	0	-0.0867291	0.133461	0.0270615	-0.0474758	0		Q8IYB3	626	SRRM1	KRRTASPPPPPKRRASPSPPPKRRVSHSPPP	64.827
Q8IYB3	SRRM1	Serine/arginine repetitive matrix protein 1	S	628	RTASPPPPPKRRASPSPPPKRRVSHSPPPKQ	1	-0.0938873	0	0.101608	0	-0.0867291	0.133461	0.0270615	-0.0474758	0		Q8IYB3	628	SRRM1	RTASPPPPPKRRASPSPPPKRRVSHSPPPKQ	64.827
Q7KZ85	SUPT6H	Transcription elongation factor SPT6	S	125	VKVKRGQKYRRVKKMSDDEDDDEEEYGKEEH	1	0	-0.134753	0.116435	0	-0.427971	0.00339508	-0.632919	1.01618	0		Q7KZ85	125	SUPT6H	VKVKRGQKYRRVKKMSDDEDDDEEEYGKEEH	160.2
P35659	DEK	Protein DEK	S	243	DESSSDEDEKKNKEESSDDEDKESEEEPPKK	1	-0.011157	0.0584335	0	0	-0.0126562	0.501672	-0.900774	1.44385	0		P35659	243	DEK	DESSSDEDEKKNKEESSDDEDKESEEEPPKK	142.79
P35659	DEK	Protein DEK	S	244	ESSSDEDEKKNKEESSDDEDKESEEEPPKKT	1	-0.011157	0.0584335	0	0	-0.0126562	0.501672	-0.900774	1.44385	0		P35659	244	DEK	ESSSDEDEKKNKEESSDDEDKESEEEPPKKT	142.79
P35659	DEK	Protein DEK	S	251	EKKNKEESSDDEDKESEEEPPKKTAKREKPK	1	-0.011157	0.0584335	0	0	-0.0126562	0.501672	-0.900774	1.44385	0		P35659	251	DEK	EKKNKEESSDDEDKESEEEPPKKTAKREKPK	142.79
Q9C0C9	UBE2O	E2/E3 hybrid ubiquitin-protein ligase UBE2O	S	896	AVPDVERKEDKPEGQSPVKAEWPSETPVLCQ	1	-0.0781145	0	0.197848	0	-0.00438595	0.214961	-0.633766	0.918844	0		Q9C0C9	896	UBE2O	AVPDVERKEDKPEGQSPVKAEWPSETPVLCQ	78.401
P52701	MSH6	DNA mismatch repair protein Msh6	S	227	TTYVTDKSEEDNEIESEEEVQPKTQGSRRSS	1	0.00640202	-0.0120459	0	-0.0653715	0	0.166773	-0.267678	0.189987	0		P52701	227	MSH6	TTYVTDKSEEDNEIESEEEVQPKTQGSRRSS	343.72
P07197	NEFM	Neurofilament medium polypeptide	S	615	ELVADAKVEKPEKAKSPVPKSPVEEKGKSPV	1	-0.121235	0	0.196848	0	-0.118924	0.200241	-0.616166	0.991326	0		P07197	615	NEFM	ELVADAKVEKPEKAKSPVPKSPVEEKGKSPV	108.34
P07197	NEFM	Neurofilament medium polypeptide	S	620	AKVEKPEKAKSPVPKSPVEEKGKSPVPKSPV	1	-0.121235	0	0.196848	0	-0.118924	0.200241	-0.616166	0.991326	0		P07197	620	NEFM	AKVEKPEKAKSPVPKSPVEEKGKSPVPKSPV	108.34
O43719	HTATSF1	HIV Tat-specific factor 1	S	714	DDDSNEKLFDEEEDSSEKLFDDSDERGTLGG	1	0	-0.120898	0.0780344	0	-0.0254784	0.0801344	-0.239216	0.559833	0		O43719	714	HTATSF1	DDDSNEKLFDEEEDSSEKLFDDSDERGTLGG	237.53
Q6PD62	CTR9	RNA polymerase-associated protein CTR9 homolog	S	941	DDDLPISKKKKRRKGSGSEQEGEDEEGGERK	1	0	0.195847	-0.198027	-0.185125	0	0.212212	0	0.562347	-0.0381231		Q6PD62	941	CTR9	DDDLPISKKKKRRKGSGSEQEGEDEEGGERK	157.02
Q6PD62	CTR9	RNA polymerase-associated protein CTR9 homolog	S	943	DLPISKKKKRRKGSGSEQEGEDEEGGERKKK	1	0	0.195847	-0.198027	-0.185125	0	0.212212	0	0.562347	-0.0381231		Q6PD62	943	CTR9	DLPISKKKKRRKGSGSEQEGEDEEGGERKKK	157.02
Q9Y5T5	USP16	Ubiquitin carboxyl-terminal hydrolase 16	S	415	NDKNLKKTVEDEDQDSEEEKDNDSYIKERSD	1	-0.12192	0	0.166969	0	-0.117678	0.102172	-0.546669	0.53591	0		Q9Y5T5	415	USP16	NDKNLKKTVEDEDQDSEEEKDNDSYIKERSD	244.36
P29692	EEF1D	Elongation factor 1-delta	S	162	TPAEDDEDDDIDLFGSDNEEEDKEAAQLREE	1	-0.171565	0.0879335	0	-0.0990982	0	0.147668	-0.367819	0.91297	0		P29692	162	EEF1D	TPAEDDEDDDIDLFGSDNEEEDKEAAQLREE	189.24
Q96ST2	IWS1	Protein IWS1 homolog	S	363	SFHSDSHMDRKKFHSSDSEEEEHKKQKMDSD	1	-0.0577745	0	0.0339804	-0.183384	0	0.103845	-0.276842	0.970649	0		Q96ST2	363	IWS1	SFHSDSHMDRKKFHSSDSEEEEHKKQKMDSD	134.9
Q96ST2	IWS1	Protein IWS1 homolog	S	365	HSDSHMDRKKFHSSDSEEEEHKKQKMDSDED	1	-0.0577745	0	0.0339804	-0.183384	0	0.103845	-0.276842	0.970649	0		Q96ST2	365	IWS1	HSDSHMDRKKFHSSDSEEEEHKKQKMDSDED	134.9
Q96ST2	IWS1	Protein IWS1 homolog	S	398	EGEEEKVAKRKAAVLSDSEDEEKASAKKSRV	1	-0.0130358	0	0.126658	0	-0.0632734	0.29832	-0.144641	0.557836	0		Q96ST2	398	IWS1	EGEEEKVAKRKAAVLSDSEDEEKASAKKSRV	110.9
Q96ST2	IWS1	Protein IWS1 homolog	S	400	EEEKVAKRKAAVLSDSEDEEKASAKKSRVVS	1	-0.0130358	0	0.126658	0	-0.0632734	0.29832	-0.144641	0.557836	0		Q96ST2	400	IWS1	EEEKVAKRKAAVLSDSEDEEKASAKKSRVVS	110.9
Q8IYB3	SRRM1	Serine/arginine repetitive matrix protein 1	S	450	TSGKVTKHKGTEKRESPSPAPKPRKVELSES	1	-0.129137	0	0.256804	0.0299015	-0.277157	0	0	0.0498924	-0.0131988		Q8IYB3	450	SRRM1	TSGKVTKHKGTEKRESPSPAPKPRKVELSES	150.09
Q8IYB3	SRRM1	Serine/arginine repetitive matrix protein 1	S	452	GKVTKHKGTEKRESPSPAPKPRKVELSESEE	1	-0.129137	0	0.256804	0.0299015	-0.277157	0	0	0.0498924	-0.0131988		Q8IYB3	452	SRRM1	GKVTKHKGTEKRESPSPAPKPRKVELSESEE	84.309
Q02040	AKAP17A	A-kinase anchor protein 17A	S	537	CKEVQSSCRVVPEDGSPEKRCPGGVLSCIPD	1	-0.0523186	0	0.150278	0	-0.0586605	0.174162	-0.0370178	0.0444279	0		Q02040	537	AKAP17A	CKEVQSSCRVVPEDGSPEKRCPGGVLSCIPD	143.42
O43583	DENR	Density-regulated protein	S	73	EKNFPNEFAKLTVENSPKQEAGISEGQGTAG	1	-0.158128	0	0.214658	0	-0.323496	0.141645	-0.107112	0.468768	0		O43583	73	DENR	EKNFPNEFAKLTVENSPKQEAGISEGQGTAG	126.03
P46821	MAP1B	Microtubule-associated protein 1B;MAP1B heavy chain;MAP1 light chain LC1	S	614	KPSVTEKEVPSKEEPSPVKAEVAEKQATDVK	1	-0.110551	0	0.0810556	-0.0172977	0	0.225835	0	0.559376	-0.0620213		P46821	614	MAP1B	KPSVTEKEVPSKEEPSPVKAEVAEKQATDVK	91.355
Q9UBB9	TFIP11	Tuftelin-interacting protein 11	S	98	AGLKKGAAEEAELEDSDDEEKPVKQDDFPKD	1	0	0.0445099	-0.0708055	-0.000590324	0	0.281815	-0.159903	0.300982	0		Q9UBB9	98	TFIP11	AGLKKGAAEEAELEDSDDEEKPVKQDDFPKD	249.13
P29966	MARCKS	Myristoylated alanine-rich C-kinase substrate	S	101	EKGEPAAAAAPEAGASPVEKEAPAEGEAAEP	1	-0.487383	0	0.343168	-0.308331	0	0.443108	-0.366898	0	0.478725		P29966	101	MARCKS	EKGEPAAAAAPEAGASPVEKEAPAEGEAAEP	168.64
P07197	NEFM	Neurofilament medium polypeptide	S	628	AKSPVPKSPVEEKGKSPVPKSPVEEKGKSPV	1	0	-0.161335	0.147791	0	-0.0200491	0.218302	-0.524515	0.705955	0		P07197	628	NEFM	AKSPVPKSPVEEKGKSPVPKSPVEEKGKSPV	86.453
P07197	NEFM	Neurofilament medium polypeptide	S	633	PKSPVEEKGKSPVPKSPVEEKGKSPVPKSPV	1	0	-0.161335	0.147791	0	-0.0200491	0.218302	-0.524515	0.705955	0		P07197	633	NEFM	PKSPVEEKGKSPVPKSPVEEKGKSPVPKSPV	86.453
Q1KMD3	HNRNPUL2;HNRNPUL2-BSCL2	Heterogeneous nuclear ribonucleoprotein U-like protein 2	S	185	VPGDKAAEEQGDDQDSEKSKPAGSDGERRGV	1	0	0.337224	-0.134896	-0.164784	0	0.098937	-0.195451	0.866588	0		Q1KMD3;H3BQZ7	185;185	HNRNPUL2;HNRNPUL2-BSCL2	VPGDKAAEEQGDDQDSEKSKPAGSDGERRGV	263.98
Q8TB72	PUM2	Pumilio homolog 2	S	136	AETDGPEKGDQKGKASPFEEDQNRDLKQGDD	1	0.0394077	0	-0.0720997	-0.134584	0	0.142862	-0.0236225	0.161579	0		Q8TB72	136	PUM2	AETDGPEKGDQKGKASPFEEDQNRDLKQGDD	138.17
Q8WVC0	LEO1	RNA polymerase-associated protein LEO1	S	229	DERPVASDNDDEKQNSDDEEQPQLSDEEKMQ	1	-0.0495491	0	0.00915527	0.020504	-0.00564003	0	-0.0848179	0	0.0908146		Q8WVC0	229	LEO1	DERPVASDNDDEKQNSDDEEQPQLSDEEKMQ	248.78
Q8WVC0	LEO1	RNA polymerase-associated protein LEO1	S	238	DDEKQNSDDEEQPQLSDEEKMQNSDDERPQA	1	-0.0495491	0	0.00915527	0.020504	-0.00564003	0	-0.0848179	0	0.0908146		Q8WVC0	238	LEO1	DDEKQNSDDEEQPQLSDEEKMQNSDDERPQA	248.78
P78559	MAP1A	Microtubule-associated protein 1A;MAP1A heavy chain;MAP1 light chain LC2	S	612	PEVPEEQGSKDRGLDSGAETEEEKDTWEEKK	1	-0.100368	0	0.166737	0	-0.050231	0.243167	-0.53199	0.795917	0		P78559	612	MAP1A	PEVPEEQGSKDRGLDSGAETEEEKDTWEEKK	142.73
Q7Z5L9	IRF2BP2	Interferon regulatory factor 2-binding protein 2	S	175	NGFSKLEEPPELNRQSPNPRRGHAVPPTLVP	1	0.20649	0	-0.1313	0.12072	0	-0.257261	0.327442	-0.196901	0		Q7Z5L9	175	IRF2BP2	NGFSKLEEPPELNRQSPNPRRGHAVPPTLVP	165.17
Q8IU81	IRF2BP1	Interferon regulatory factor 2-binding protein 1	S	384	APSRNLAPTPRRRKASPEPEGEAAGKMTTEE	1	-0.130268	0	0.0521231	0	-0.038291	0.352657	-0.425849	0.528133	0		Q8IU81	384	IRF2BP1	APSRNLAPTPRRRKASPEPEGEAAGKMTTEE	175.21
Q96ST2	IWS1	Protein IWS1 homolog	S	511	LEEEKGETQVKEAEDSDSDDNIKRGKHMDFL	1	-0.244213	0.109181	0	0	-0.293307	0.102711	-0.113291	0.633678	0		Q96ST2	511	IWS1	LEEEKGETQVKEAEDSDSDDNIKRGKHMDFL	154.7
Q96ST2	IWS1	Protein IWS1 homolog	S	513	EEKGETQVKEAEDSDSDDNIKRGKHMDFLSD	1	-0.244213	0.109181	0	0	-0.293307	0.102711	-0.113291	0.633678	0		Q96ST2	513	IWS1	EEKGETQVKEAEDSDSDDNIKRGKHMDFLSD	154.7
P54105	CLNS1A	Methylosome subunit pICln	S	102	EEESKEPVADEEEEDSDDDVEPITEFRFVPS	1	-0.0398216	0.0670395	0	0.0573025	-0.013298	0	0.0483875	-0.393631	0		P54105	102	CLNS1A	EEESKEPVADEEEEDSDDDVEPITEFRFVPS	442.12
Q8IWA0	WDR75	WD repeat-containing protein 75	S	779	AKEIPEDVDMEEEKESEDSDEENDFTEKVQD	1	-0.198618	0	0.122222	-0.205801	0	0.119352	-0.523714	0.900245	0		Q8IWA0	779	WDR75	AKEIPEDVDMEEEKESEDSDEENDFTEKVQD	134.17
P11388	TOP2A	DNA topoisomerase 2-alpha	S	1106	KEAQQKVPDEEENEESDNEKETEKSDSVTDS	1	-0.111842	0	0.14889	0	-0.0403299	0.278314	-0.207315	0.44364	0		P11388	1106	TOP2A	KEAQQKVPDEEENEESDNEKETEKSDSVTDS	221.59
Q96EU6	RRP36	Ribosomal RNA processing protein 36 homolog	S	73	SQVGTKTYKQLVAGNSPKKQASRPPIQNACV	1	0.0162001	0	-0.0248299	0	-0.00331402	0.0322475	-0.0219135	0.328372	0		Q96EU6	73	RRP36	SQVGTKTYKQLVAGNSPKKQASRPPIQNACV	118.31
Q8WVC0	LEO1	RNA polymerase-associated protein LEO1	S	162	REDKSDQSDDEKIQNSDDEERAQGSDEDKLQ	1	-0.0456314	0.210555	0	0	-0.175213	0.364643	-0.635219	0.868152	0		Q8WVC0	162	LEO1	REDKSDQSDDEKIQNSDDEERAQGSDEDKLQ	205.52
Q8WVC0	LEO1	RNA polymerase-associated protein LEO1	S	171	DEKIQNSDDEERAQGSDEDKLQNSDDDEKMQ	1	-0.0456314	0.210555	0	0	-0.175213	0.364643	-0.635219	0.868152	0		Q8WVC0	171	LEO1	DEKIQNSDDEERAQGSDEDKLQNSDDDEKMQ	142.99
Q92504	SLC39A7	Zinc transporter SLC39A7	S	275	SHGHGRQERSTKEKQSSEEEEKETRGVQKRR	1	0.0162792	0	-0.0736036	0	-0.17085	0.0398083	-0.556245	0.846497	0		Q92504	275	SLC39A7	SHGHGRQERSTKEKQSSEEEEKETRGVQKRR	60.157
Q92504	SLC39A7	Zinc transporter SLC39A7	S	276	HGHGRQERSTKEKQSSEEEEKETRGVQKRRG	1	0.0162792	0	-0.0736036	0	-0.17085	0.0398083	-0.556245	0.846497	0		Q92504	276	SLC39A7	HGHGRQERSTKEKQSSEEEEKETRGVQKRRG	60.157
P51858	HDGF	Hepatoma-derived growth factor	S	132	EAAEGDGDKKGNAEGSSDEEGKLVIDEPAKE	1	-0.446195	0.0222893	0	-0.195189	0	0.218837	-0.971482	1.4836	0		P51858	132	HDGF	EAAEGDGDKKGNAEGSSDEEGKLVIDEPAKE	165.16
Q13547	HDAC1	Histone deacetylase 1	S	421	SICSSDKRIACEEEFSDSEEEGEGGRKNSSN	1	-0.136493	0	0.134327	-0.0287161	0	0.303712	-0.122944	0.0360451	0		Q13547	421	HDAC1	SICSSDKRIACEEEFSDSEEEGEGGRKNSSN	153.57
Q13547	HDAC1	Histone deacetylase 1	S	423	CSSDKRIACEEEFSDSEEEGEGGRKNSSNFK	1	-0.136493	0	0.134327	-0.0287161	0	0.303712	-0.122944	0.0360451	0		Q13547	423	HDAC1	CSSDKRIACEEEFSDSEEEGEGGRKNSSNFK	153.57
P11137	MAP2	Microtubule-associated protein 2	S	1347	EVEEAAEAQAEPKDGSPEAPASPEREEVALS	1	0	0.276107	-0.0280771	-0.150629	0.153381	0	-0.53983	0.703117	0		P11137	1347	MAP2	EVEEAAEAQAEPKDGSPEAPASPEREEVALS	163.76
O43719	HTATSF1	HIV Tat-specific factor 1	S	713	EDDDSNEKLFDEEEDSSEKLFDDSDERGTLG	1	0	-0.185432	0.0568027	-0.0895453	0	0.0119267	-0.30691	0.435771	0		O43719	713	HTATSF1	EDDDSNEKLFDEEEDSSEKLFDDSDERGTLG	212.09
O43719	HTATSF1	HIV Tat-specific factor 1	S	714	DDDSNEKLFDEEEDSSEKLFDDSDERGTLGG	1	0	-0.185432	0.0568027	-0.0895453	0	0.0119267	-0.30691	0.435771	0		O43719	714	HTATSF1	DDDSNEKLFDEEEDSSEKLFDDSDERGTLGG	237.53
P35659	DEK	Protein DEK	S	301	DSSTTKKNQNSSKKESESEDSSDDEPLIKKL	1	0.0334988	0	-0.196303	0	-0.221575	0.0790892	-0.639915	1.26287	0		P35659	301	DEK	DSSTTKKNQNSSKKESESEDSSDDEPLIKKL	69.922
P35659	DEK	Protein DEK	S	303	STTKKNQNSSKKESESEDSSDDEPLIKKLKK	1	0.0334988	0	-0.196303	0	-0.221575	0.0790892	-0.639915	1.26287	0		P35659	303	DEK	STTKKNQNSSKKESESEDSSDDEPLIKKLKK	69.922
P35659	DEK	Protein DEK	S	306	KKNQNSSKKESESEDSSDDEPLIKKLKKPPT	1	0.0334988	0	-0.196303	0	-0.221575	0.0790892	-0.639915	1.26287	0		P35659	306	DEK	KKNQNSSKKESESEDSSDDEPLIKKLKKPPT	69.922
P35659	DEK	Protein DEK	S	307	KNQNSSKKESESEDSSDDEPLIKKLKKPPTD	1	0.0334988	0	-0.196303	0	-0.221575	0.0790892	-0.639915	1.26287	0		P35659	307	DEK	KNQNSSKKESESEDSSDDEPLIKKLKKPPTD	69.922
Q8NC44	FAM134A	Protein FAM134A	S	385	DLLGRPQALSRQALDSEEEEEDVAAKETLLR	1	-0.066967	0	0.213011	-0.178663	0	0.276154	-0.324345	0	0.0521851		Q8NC44	385	FAM134A	DLLGRPQALSRQALDSEEEEEDVAAKETLLR	196.71
P11717	IGF2R	Cation-independent mannose-6-phosphate receptor	S	2409	KSVKALSSLHGDDQDSEDEVLTIPEVKVHSG	1	0	-0.00244331	0.13188	0	-0.0591125	0.39391	0	-0.113464	0.0755711		P11717	2409	IGF2R	KSVKALSSLHGDDQDSEDEVLTIPEVKVHSG	208.12
Q9BXP5	SRRT	Serrate RNA effector molecule homolog	S	67	RGEYRDYDRNRRERFSPPRHELSPPQKRMRR	1	-0.257419	0	0.125757	-0.0225277	0	0.329422	-0.10528	0.0597477	0		Q9BXP5	67	SRRT	RGEYRDYDRNRRERFSPPRHELSPPQKRMRR	98.002
Q9BXP5	SRRT	Serrate RNA effector molecule homolog	S	74	DRNRRERFSPPRHELSPPQKRMRRDWDEHSS	1	-0.257419	0	0.125757	-0.0225277	0	0.329422	-0.10528	0.0597477	0		Q9BXP5	74	SRRT	DRNRRERFSPPRHELSPPQKRMRRDWDEHSS	98.002
Q9NXG2	THUMPD1	THUMP domain-containing protein 1	S	86	DMYGPEKFTDKDQQPSGSEGEDDDAEAALKK	1	-0.279067	0.061327	0	0	-0.0802727	0.267001	-0.320271	0.390897	0		Q9NXG2	86	THUMPD1	DMYGPEKFTDKDQQPSGSEGEDDDAEAALKK	131.48
Q9NXG2	THUMPD1	THUMP domain-containing protein 1	S	88	YGPEKFTDKDQQPSGSEGEDDDAEAALKKEV	1	-0.279067	0.061327	0	0	-0.0802727	0.267001	-0.320271	0.390897	0		Q9NXG2	88	THUMPD1	YGPEKFTDKDQQPSGSEGEDDDAEAALKKEV	131.48
Q86UE4	MTDH	Protein LYRIC	S	426	SLLKSQEPIPDDQKVSDDDKEKGEGALPTGK	1	-0.106551	0.0150022	0	0	0.14849	-0.082469	-0.605918	0.767562	0		Q86UE4	426	MTDH	SLLKSQEPIPDDQKVSDDDKEKGEGALPTGK	162.82
Q8NE71	ABCF1	ATP-binding cassette sub-family F member 1	S	109	EKELMERLKKLSVPTSDEEDEVPAPKPRGGK	1	-0.407816	0.148132	0	-0.0463047	0	0.250266	-0.178272	0.115671	0		Q8NE71	109	ABCF1	EKELMERLKKLSVPTSDEEDEVPAPKPRGGK	228.01
Q13523	PRPF4B	Serine/threonine-protein kinase PRP4 homolog	S	87	KHKHKKHKRKEIIDASDKEGMSPAKRTKLDD	1	-0.230943	0	0.0420389	0	-0.0329781	0.113044	-0.158205	0.127635	0		Q13523	87	PRPF4B	KHKHKKHKRKEIIDASDKEGMSPAKRTKLDD	109.42
Q9NYF8	BCLAF1	Bcl-2-associated transcription factor 1	S	531	HKNLDAREKSTFREESPLRIKMIASDSHRPE	1	-0.23226	0.0936718	0	-0.0326729	0	0.0855789	0	0.131773	-0.122206		Q9NYF8	531	BCLAF1	HKNLDAREKSTFREESPLRIKMIASDSHRPE	152.38
Q9Y2W1	THRAP3	Thyroid hormone receptor-associated protein 3	S	248	ASRASAVSELSPRERSPALKSPLQSVVVRRR	1	0.143505	-0.162765	0	0	-0.0929947	0.39715	0	0.0925369	-0.251898		Q9Y2W1	248	THRAP3	ASRASAVSELSPRERSPALKSPLQSVVVRRR	129.43
O60264	SMARCA5	SWI/SNF-related matrix-associated actin-dependent regulator of chromatin subfamily A member 5	S	66	AGPADAEMEEIFDDASPGKQKEIQEPDPTYE	1	-0.185846	0	0.317049	-0.0233021	0	0.283865	0	-0.0680885	0.0522461		O60264	66	SMARCA5	AGPADAEMEEIFDDASPGKQKEIQEPDPTYE	171.09
P19338	NCL	Nucleolin	S	563	IEGRAIRLELQGPRGSPNARSQPSKTLFVKG	1	0	0.00311089	-0.0558529	0.0863762	0	-0.170042	0.0901108	-0.388533	0		P19338	563	NCL	IEGRAIRLELQGPRGSPNARSQPSKTLFVKG	163.79
O95218	ZRANB2	Zinc finger Ran-binding domain-containing protein 2	S	120	GFNERENVEYIEREESDGEYDEFGRKKKKYR	1	0.10677	0	-0.124947	-0.0505257	0.0275116	0	0	0.115746	-0.081665		O95218	120	ZRANB2	GFNERENVEYIEREESDGEYDEFGRKKKKYR	191.95
Q7Z7L8	C11orf96	Uncharacterized protein C11orf96	S	399	VSPMEEEKAKKSFLQSLECLRRSTQSLSLQR	1	0	-0.364273	0.789183	0	-0.289778	0.262758	0	-0.727531	0.226595		Q7Z7L8	399	C11orf96	VSPMEEEKAKKSFLQSLECLRRSTQSLSLQR	210.98
O75400	PRPF40A	Pre-mRNA-processing factor 40 homolog A	S	883	KSKKHKKKSKKRRHKSDSPESDAEREKDKKE	1	0.143543	-0.20715	0	-0.0156288	0	0.059824	-0.920719	1.17034	0		O75400	883	PRPF40A	KSKKHKKKSKKRRHKSDSPESDAEREKDKKE	200.9
O75400	PRPF40A	Pre-mRNA-processing factor 40 homolog A	S	885	KKHKKKSKKRRHKSDSPESDAEREKDKKEKD	1	0.143543	-0.20715	0	-0.0156288	0	0.059824	-0.920719	1.17034	0		O75400	885	PRPF40A	KKHKKKSKKRRHKSDSPESDAEREKDKKEKD	112.56
O75400	PRPF40A	Pre-mRNA-processing factor 40 homolog A	S	888	KKKSKKRRHKSDSPESDAEREKDKKEKDRES	1	0.143543	-0.20715	0	-0.0156288	0	0.059824	-0.920719	1.17034	0		O75400	888	PRPF40A	KKKSKKRRHKSDSPESDAEREKDKKEKDRES	200.9
Q8IYB3	SRRM1	Serine/arginine repetitive matrix protein 1	S	636	PKRRASPSPPPKRRVSHSPPPKQRSSPVTKR	1	-0.0986519	0	0.0865383	0	-0.192554	0.177652	0	-0.0946598	0.0278244		Q8IYB3	636	SRRM1	PKRRASPSPPPKRRVSHSPPPKQRSSPVTKR	91.082
Q8IYB3	SRRM1	Serine/arginine repetitive matrix protein 1	S	638	RRASPSPPPKRRVSHSPPPKQRSSPVTKRRS	1	-0.0986519	0	0.0865383	0	-0.192554	0.177652	0	-0.0946598	0.0278244		Q8IYB3	638	SRRM1	RRASPSPPPKRRVSHSPPPKQRSSPVTKRRS	91.082
Q15651	HMGN3	High mobility group nucleosome-binding domain-containing protein 3	S	6	__________MPKRKSPENTEGKDGSKVTKQ	1	0.240327	0	-0.0408526	-0.157986	0.0692701	0	-0.120924	0.892535	0		Q15651	6	HMGN3	__________MPKRKSPENTEGKDGSKVTKQ	159.66
P52701	MSH6	DNA mismatch repair protein Msh6	S	252	GSRRSSRQIKKRRVISDSESDIGGSDVEFKP	1	0.0980272	0	-0.202884	-0.353808	0.136266	0	-0.920462	0.946771	0		P52701	252	MSH6	GSRRSSRQIKKRRVISDSESDIGGSDVEFKP	104.05
P52701	MSH6	DNA mismatch repair protein Msh6	S	254	RRSSRQIKKRRVISDSESDIGGSDVEFKPDT	1	0.0980272	0	-0.202884	-0.353808	0.136266	0	-0.920462	0.946771	0		P52701	254	MSH6	RRSSRQIKKRRVISDSESDIGGSDVEFKPDT	99.219
P52701	MSH6	DNA mismatch repair protein Msh6	S	256	SSRQIKKRRVISDSESDIGGSDVEFKPDTKE	1	0.0980272	0	-0.202884	-0.353808	0.136266	0	-0.920462	0.946771	0		P52701	256	MSH6	SSRQIKKRRVISDSESDIGGSDVEFKPDTKE	90.166
Q15672	TWIST1	Twist-related protein 1	S	68	GGAAGGGVGGGDEPGSPAQGKRGKKSAGCGG	1	-0.00656319	0.364901	0	0	0.262082	-0.100387	0	0.338542	-0.117415		Q15672	68	TWIST1	GGAAGGGVGGGDEPGSPAQGKRGKKSAGCGG	208.69
Q9NW82	WDR70	WD repeat-containing protein 70	S	638	AYSKTQPKTMFAQVESDDEEAKNEPEWKKRK	1	0	-0.0925484	0.0684442	-0.00276756	0	0.012372	-0.0259638	0.085454	0		Q9NW82	638	WDR70	AYSKTQPKTMFAQVESDDEEAKNEPEWKKRK	130.02
P35612	ADD2	Beta-adducin	S	596	GEKETAPEEPGSPAKSAPASPVQSPAKEAET	1	-0.100733	0.0592403	0	-0.0633907	0	0.11714	0	-0.0768967	0.0218716		P35612	596	ADD2	GEKETAPEEPGSPAKSAPASPVQSPAKEAET	136.33
Q9BW71	HIRIP3	HIRA-interacting protein 3	S	159	DEERQRDLPAQRGEESSEEEEKGYKGKTRKK	1	0	0.0172386	-0.00484467	-0.0725279	0	0.174122	-0.266176	0.331505	0		Q9BW71	159	HIRIP3	DEERQRDLPAQRGEESSEEEEKGYKGKTRKK	106.49
Q9BW71	HIRIP3	HIRA-interacting protein 3	S	160	EERQRDLPAQRGEESSEEEEKGYKGKTRKKP	1	0	0.0172386	-0.00484467	-0.0725279	0	0.174122	-0.266176	0.331505	0		Q9BW71	160	HIRIP3	EERQRDLPAQRGEESSEEEEKGYKGKTRKKP	106.49
Q8WWQ0	PHIP	PH-interacting protein	S	1281	YNIIPLYNSMKKKVLSDSEDEEKDADVPGTS	1	-0.054595	0	0.00431633	-0.220047	0.072031	0	-0.175044	0.600807	0		Q8WWQ0	1281	PHIP	YNIIPLYNSMKKKVLSDSEDEEKDADVPGTS	116.6
Q8WWQ0	PHIP	PH-interacting protein	S	1283	IIPLYNSMKKKVLSDSEDEEKDADVPGTSTR	1	-0.054595	0	0.00431633	-0.220047	0.072031	0	-0.175044	0.600807	0		Q8WWQ0	1283	PHIP	IIPLYNSMKKKVLSDSEDEEKDADVPGTSTR	116.6
Q5H9R7	PPP6R3	Serine/threonine-protein phosphatase 6 regulatory subunit 3	S	617	EACCKERIQQFDDGGSDEEDIWEEKHIAFTP	1	-0.192664	0.117749	0	-0.0903282	0	0.209101	0	0.471257	-0.00827789		Q5H9R7	617	PPP6R3	EACCKERIQQFDDGGSDEEDIWEEKHIAFTP	259.11
Q9P035	HACD3	Very-long-chain (3R)-3-hydroxyacyl-CoA dehydratase 3	S	114	RPLFLAPDFDRWLDESDAEMELRAKEEERLN	1	0	-0.136206	0.13291	0	0.0643559	-0.0819721	0	-0.472319	0.0387764		Q9P035	114	HACD3	RPLFLAPDFDRWLDESDAEMELRAKEEERLN	158.25
Q9H307	PNN	Pinin	S	347	EEAGEEEEKEIAIVHSDAEKEQEEEEQKQEM	1	-0.147886	0	0.327195	0	-0.134323	0.23265	-0.048605	0.17314	0		Q9H307	347	PNN	EEAGEEEEKEIAIVHSDAEKEQEEEEQKQEM	192.39
Q8WWM7	ATXN2L	Ataxin-2-like protein	S	111	IGSARGQSTGKGPPQSPVFEGVYNNSRMLHF	1	-0.0256538	0	0.173916	-0.0235939	0.0784245	0	0	-0.354691	0.193483		Q8WWM7	111	ATXN2L	IGSARGQSTGKGPPQSPVFEGVYNNSRMLHF	226.22
P46100	ATRX	Transcriptional regulator ATRX	S	1352	RHRLLRHKLTVSDGESGEEKKTKPKEHKEVK	1	0	-0.0689564	0.166759	0	-0.308922	0.0941439	-0.2531	0.153887	0		P46100	1352	ATRX	RHRLLRHKLTVSDGESGEEKKTKPKEHKEVK	140.33
Q9NWH9	SLTM	SAFB-like transcription modulator	S	289	SEASKPKDGQDAIAQSPEKESKDYEMNANHK	1	-0.0388622	0	0.278801	0	-0.0274191	0.127588	-0.234075	0.498163	0		Q9NWH9	289	SLTM	SEASKPKDGQDAIAQSPEKESKDYEMNANHK	198.31
Q13207	TBX2	T-box transcription factor TBX2	S	653	TTGLASEGSKAAGGNSREPSPLPELALRKVG	1	0	-0.178631	0.317497	0	-0.130796	0.389345	0	-0.34453	0.394592		Q13207	653	TBX2	TTGLASEGSKAAGGNSREPSPLPELALRKVG	144.27
Q13207	TBX2	T-box transcription factor TBX2	S	657	ASEGSKAAGGNSREPSPLPELALRKVGAPSR	1	0	-0.178631	0.317497	0	-0.130796	0.389345	0	-0.34453	0.394592		Q13207	657	TBX2	ASEGSKAAGGNSREPSPLPELALRKVGAPSR	144.27
O43399	TPD52L2	Tumor protein D54	S	12	____MDSAGQDINLNSPNKGLLSDSMTDVPV	1	-0.14393	0	0.0116386	0.0380936	-0.0226746	0	0	-0.203121	0.0630341		O43399	12	TPD52L2	____MDSAGQDINLNSPNKGLLSDSMTDVPV	239.31
P05388	RPLP0;RPLP0P6	60S acidic ribosomal protein P0;60S acidic ribosomal protein P0-like	S	304	PAAAAAPAKVEAKEESEESDEDMGFGLFD__	1	-0.438372	0	0.318487	0	-0.111464	0.242848	-0.0017519	0.129207	0		P05388;Q8NHW5	304;304	RPLP0;RPLP0P6	PAAAAAPAKVEAKEESEESDEDMGFGLFD__	80.171
P05388	RPLP0;RPLP0P6	60S acidic ribosomal protein P0;60S acidic ribosomal protein P0-like	S	307	AAAPAKVEAKEESEESDEDMGFGLFD_____	1	-0.438372	0	0.318487	0	-0.111464	0.242848	-0.0017519	0.129207	0		P05388;Q8NHW5	307;307	RPLP0;RPLP0P6	AAAPAKVEAKEESEESDEDMGFGLFD_____	149.69
Q9H1E5	TMX4	Thioredoxin-related transmembrane protein 4	S	251	HRAEQLQDAEEEKDDSNEEENKDSLVDDEEE	1	-0.111197	0	0.183135	0	0.0174274	-0.19674	-0.805766	1.01424	0		Q9H1E5	251	TMX4	HRAEQLQDAEEEKDDSNEEENKDSLVDDEEE	195.58
Q9H1E5	TMX4	Thioredoxin-related transmembrane protein 4	S	259	AEEEKDDSNEEENKDSLVDDEEEKEDLGDED	1	-0.111197	0	0.183135	0	0.0174274	-0.19674	-0.805766	1.01424	0		Q9H1E5	259	TMX4	AEEEKDDSNEEENKDSLVDDEEEKEDLGDED	195.58
Q96JM3	CHAMP1	Chromosome alignment-maintaining phosphoprotein 1	S	542	KPALFPEPAKTAPPASPEARKRALFPEPRKH	1	0.191828	-0.00744247	0	0	0.100983	-0.106319	0.230648	-0.0430069	0		Q96JM3	542	CHAMP1	KPALFPEPAKTAPPASPEARKRALFPEPRKH	131.42
P10412	HIST1H1E	Histone H1.4	S	187	SPKKAKAAKPKKAPKSPAKAKAVKPKAAKPK	1	-0.114068	0.373918	0	-0.0304079	0	0.632654	-1.13284	1.25118	0		P10412	187	HIST1H1E	SPKKAKAAKPKKAPKSPAKAKAVKPKAAKPK	61.815
Q8IXM2	BAP18;RNASEK-C17orf49	Chromatin complexes subunit BAP18	S	96	KRKVYEDSGIPLPAESPKKGPKKVASGVLSP	1	0	-0.0728331	0.281431	-0.209969	0	0.116732	-0.242087	0.7326	0		Q8IXM2;H0YIS7	96;137	BAP18;RNASEK-C17orf49	KRKVYEDSGIPLPAESPKKGPKKVASGVLSP	242.19
Q99543	DNAJC2	DnaJ homolog subfamily C member 2;DnaJ homolog subfamily C member 2, N-terminally processed	S	47	GRWFEAFVKRRNRNASASFQELEDKKELSEE	1	0	0.0135431	-0.257786	0	-0.217116	0.0960465	-0.247519	0.664407	0		Q99543	47	DNAJC2	GRWFEAFVKRRNRNASASFQELEDKKELSEE	153.09
Q8IYB3	SRRM1	Serine/arginine repetitive matrix protein 1	S	675	HRKGSSPSRSTREARSPQPNKRHSPSPRPRA	1	0.0901032	0	-0.347108	-0.205666	0.166576	0	0.143623	0	-0.314234		Q8IYB3	675	SRRM1	HRKGSSPSRSTREARSPQPNKRHSPSPRPRA	105.56
P18858	LIG1	DNA ligase 1	S	66	SPVKRPGRKAARVLGSEGEEEDEALSPAKGQ	1	0	-0.0926533	0.311528	0	-0.281144	0.113833	-0.292339	0.27848	0		P18858	66	LIG1	SPVKRPGRKAARVLGSEGEEEDEALSPAKGQ	196.65
P18858	LIG1	DNA ligase 1	S	76	ARVLGSEGEEEDEALSPAKGQKPALDCSQVS	1	0	-0.0926533	0.311528	0	-0.281144	0.113833	-0.292339	0.27848	0		P18858	76	LIG1	ARVLGSEGEEEDEALSPAKGQKPALDCSQVS	257.35
P49736	MCM2	DNA replication licensing factor MCM2	S	27	SSPAQRRRGNDPLTSSPGRSSRRTDALTSSP	1	0.0867825	-0.0981712	0	0.114675	0	-0.0912018	0.101791	-0.496956	0		P49736	27	MCM2	SSPAQRRRGNDPLTSSPGRSSRRTDALTSSP	174.46
Q8IYB3	SRRM1	Serine/arginine repetitive matrix protein 1	S	616	QRRYSPSPPPKRRTASPPPPPKRRASPSPPP	1	-0.0792084	0	0.0509624	-0.0138836	0	0.173464	0.0814934	-0.109091	0		Q8IYB3	616	SRRM1	QRRYSPSPPPKRRTASPPPPPKRRASPSPPP	84.17
Q9C0C2	TNKS1BP1	182 kDa tankyrase-1-binding protein	S	893	SRDVSLGDWEFGKRDSLGAYASQDANEQGQD	1	0	-0.427011	0.37622	0	-0.331025	0.584633	-0.365165	0	0.0533953		Q9C0C2	893	TNKS1BP1	SRDVSLGDWEFGKRDSLGAYASQDANEQGQD	300.97
P22626	HNRNPA2B1	Heterogeneous nuclear ribonucleoproteins A2/B1	S	259	YNGYGGGPGGGNFGGSPGYGGGRGGYGGGGP	1	0.361481	0	-0.319635	0	0.0413685	-0.241188	0.622543	-0.150316	0		P22626	259	HNRNPA2B1	YNGYGGGPGGGNFGGSPGYGGGRGGYGGGGP	395.65
P14625	HSP90B1	Endoplasmin	S	306	EPMEEEEAAKEEKEESDDEAAVEEEEEEKKP	1	-0.358284	0	0.0854187	-0.00143719	0	0.16796	-0.215687	0.681755	0		P14625	306	HSP90B1	EPMEEEEAAKEEKEESDDEAAVEEEEEEKKP	347.52
Q9BPX3	NCAPG	Condensin complex subunit 3	S	674	TKKIKTLHCEGTEINSDDEQESKEVEETATA	1	0	-0.0832663	0.167212	0.00867081	-0.161561	0	-0.250824	0	0.025238		Q9BPX3	674	NCAPG	TKKIKTLHCEGTEINSDDEQESKEVEETATA	225.3
P13861	PRKAR2A	cAMP-dependent protein kinase type II-alpha regulatory subunit	S	80	EPGPDRVADAKGDSESEEDEDLEVPVPSRFN	1	0.000249863	-0.158634	0	-0.047205	0	0.0285969	0	-0.260765	0.0173531		P13861	80	PRKAR2A	EPGPDRVADAKGDSESEEDEDLEVPVPSRFN	221.69
Q15154	PCM1	Pericentriolar material 1 protein	S	1730	QSCAKEAKRILEDHGSPAGEIDDEDKDKDET	1	0.00160694	-0.0928745	0	0	-0.101361	0.146098	-0.123506	0.263084	0		Q15154	1730	PCM1	QSCAKEAKRILEDHGSPAGEIDDEDKDKDET	232.02
O75400	PRPF40A	Pre-mRNA-processing factor 40 homolog A	S	883	KSKKHKKKSKKRRHKSDSPESDAEREKDKKE	1	-0.330198	0	0.0972185	0	-0.0317841	0.237712	-0.108592	0.718464	0		O75400	883	PRPF40A	KSKKHKKKSKKRRHKSDSPESDAEREKDKKE	200.9
O75400	PRPF40A	Pre-mRNA-processing factor 40 homolog A	S	888	KKKSKKRRHKSDSPESDAEREKDKKEKDRES	1	-0.330198	0	0.0972185	0	-0.0317841	0.237712	-0.108592	0.718464	0		O75400	888	PRPF40A	KKKSKKRRHKSDSPESDAEREKDKKEKDRES	200.9
Q14978	NOLC1	Nucleolar and coiled-body phosphoprotein 1	S	538	DDSSEEEEEKLKGKGSPRPQAPKANGTSALT	1	0	0.0951214	-0.284466	-0.19692	0	0.135069	0.0970631	0	-0.126244		Q14978	538	NOLC1	DDSSEEEEEKLKGKGSPRPQAPKANGTSALT	96.113
P50502	ST13;ST13P4	Hsc70-interacting protein;Putative protein FAM10A4	S	75	PDSKKVEEDLKADEPSSEESDLEIDKEGVIE	1	-0.0193024	0	0.266216	0	-0.183431	0.374378	-0.346327	0.713438	0		P50502;Q8IZP2	75;71	ST13;ST13P4	PDSKKVEEDLKADEPSSEESDLEIDKEGVIE	187.08
Q15061	WDR43	WD repeat-containing protein 43	S	77	CTCLAWAPARLQAKESPQRKKRKSEAVGMSN	1	0	-0.0283031	0.146983	0	-0.0508404	0.34949	-0.29449	0.647585	0		Q15061	77	WDR43	CTCLAWAPARLQAKESPQRKKRKSEAVGMSN	84.892
Q5SW79	CEP170	Centrosomal protein of 170 kDa	S	1114	RTSLLRRARLGEASDSELADADKASVASEVS	1	-0.171594	0	0.0154371	0	-0.0897894	0.398595	-0.81681	1.04809	0		Q5SW79	1114	CEP170	RTSLLRRARLGEASDSELADADKASVASEVS	223.03
Q9UQ35	SRRM2	Serine/arginine repetitive matrix protein 2	S	1014	VKAQTPPGPSLSGSKSPCPQEKSKDSLVQSC	1	0.348908	0	-0.448216	-0.35925	0.184145	0	0.046318	0	-0.346969		Q9UQ35	1014	SRRM2	VKAQTPPGPSLSGSKSPCPQEKSKDSLVQSC	193.17
Q93074	MED12	Mediator of RNA polymerase II transcription subunit 12	S	698	DFSLFSPTMPCEGKGSPSPEKPDVEKEVKPP	1	0	-0.0187531	0.090498	0	-0.183296	0.161802	-0.35972	0.740962	0		Q93074	698	MED12	DFSLFSPTMPCEGKGSPSPEKPDVEKEVKPP	78.166
Q93074	MED12	Mediator of RNA polymerase II transcription subunit 12	S	700	SLFSPTMPCEGKGSPSPEKPDVEKEVKPPPK	1	0	-0.0187531	0.090498	0	-0.183296	0.161802	-0.35972	0.740962	0		Q93074	700	MED12	SLFSPTMPCEGKGSPSPEKPDVEKEVKPPPK	78.166
Q9Y2W1	THRAP3	Thyroid hormone receptor-associated protein 3	S	248	ASRASAVSELSPRERSPALKSPLQSVVVRRR	1	0	-0.139151	0.771845	0	-0.261628	0.192104	-0.0742216	0	0.368781		Q9Y2W1	248	THRAP3	ASRASAVSELSPRERSPALKSPLQSVVVRRR	129.43
P35612	ADD2	Beta-adducin	S	592	LELDGEKETAPEEPGSPAKSAPASPVQSPAK	1	-0.191298	0.0909615	0	-0.0558815	0	0.138419	-0.0110216	0.398926	0		P35612	592	ADD2	LELDGEKETAPEEPGSPAKSAPASPVQSPAK	169.55
Q13427	PPIG	Peptidyl-prolyl cis-trans isomerase G	S	744	ENDHVHEKNKKFDHESSPGTDEDKSG_____	1	-0.179433	0	0.13589	-0.323813	0	0.217009	-0.61005	0.690486	0		Q13427	744	PPIG	ENDHVHEKNKKFDHESSPGTDEDKSG_____	70.986
Q13427	PPIG	Peptidyl-prolyl cis-trans isomerase G	S	745	NDHVHEKNKKFDHESSPGTDEDKSG______	1	-0.179433	0	0.13589	-0.323813	0	0.217009	-0.61005	0.690486	0		Q13427	745	PPIG	NDHVHEKNKKFDHESSPGTDEDKSG______	135.27
P35612	ADD2	Beta-adducin	S	600	TAPEEPGSPAKSAPASPVQSPAKEAETKSPL	1	-0.0340385	0.0178127	0	-0.0592194	0	0.115753	0	-0.108381	0.0125847		P35612	600	ADD2	TAPEEPGSPAKSAPASPVQSPAKEAETKSPL	136.33
Q5T200	ZC3H13	Zinc finger CCCH domain-containing protein 13	S	1014	KKKSIEKKRKKSKGDSDISDEEAAQQSKKKR	1	0.0210876	-0.10732	0	0.000246048	-0.0983591	0	-0.0909605	0.635223	0		Q5T200	1014	ZC3H13	KKKSIEKKRKKSKGDSDISDEEAAQQSKKKR	160.36
Q5T200	ZC3H13	Zinc finger CCCH domain-containing protein 13	S	1017	SIEKKRKKSKGDSDISDEEAAQQSKKKRGPR	1	0.0210876	-0.10732	0	0.000246048	-0.0983591	0	-0.0909605	0.635223	0		Q5T200	1017	ZC3H13	SIEKKRKKSKGDSDISDEEAAQQSKKKRGPR	160.36
Q13200	PSMD2	26S proteasome non-ATPase regulatory subunit 2	S	16	MEEGGRDKAPVQPQQSPAAAPGGTDEKPSGK	1	-0.208769	0.113496	0	-0.076992	0	0.229179	-0.200704	0.0754194	0		Q13200	16	PSMD2	MEEGGRDKAPVQPQQSPAAAPGGTDEKPSGK	158.8
P04406	GAPDH	Glyceraldehyde-3-phosphate dehydrogenase	S	83	VINGNPITIFQERDPSKIKWGDAGAEYVVES	1	-0.230708	0	0.0609646	0	-0.102422	0.205991	-0.201901	0.0485306	0		P04406	83	GAPDH	VINGNPITIFQERDPSKIKWGDAGAEYVVES	178.19
P46013	MKI67	Antigen KI-67	S	357	PAKMKTPVQYSQQQNSPQKHKNKDLYTTGRR	1	0	-0.208992	0.374127	0	-0.359546	0.0587215	0	-0.0556335	0.0948582		P46013	357	MKI67	PAKMKTPVQYSQQQNSPQKHKNKDLYTTGRR	300.06
O00193	SMAP	Small acidic protein	S	147	SPDDSESDSESEKEESAEELQAAEHPDEVED	1	-0.00727463	0.093091	0	-0.12876	0	0.11191	-0.636312	0.649056	0		O00193	147	SMAP	SPDDSESDSESEKEESAEELQAAEHPDEVED	272.88
Q96EZ8	MCRS1	Microspherule protein 1	S	282	QTVQPLPKGDQVLNFSDAEDLIDDSKLKDMR	1	-0.237418	0	0.18725	-0.0842505	0	0.345566	0	-0.140673	0.0457401		Q96EZ8	282	MCRS1	QTVQPLPKGDQVLNFSDAEDLIDDSKLKDMR	238.64
O15069	NACAD	NAC-alpha domain-containing protein 1	S	1068	CLEARAHTGDGAKPDSPQKETLEVENQQEGG	1	-0.236148	0.0981207	0	0	-0.0591106	0.431642	-0.403131	1.27922	0		O15069	1068	NACAD	CLEARAHTGDGAKPDSPQKETLEVENQQEGG	193.64
P07910	HNRNPC	Heterogeneous nuclear ribonucleoproteins C1/C2	S	233	EKEQSKQAVEMKNDKSEEEQSSSSVKKDETN	1	-0.0441217	0.223223	0	0	-0.0411587	0.218212	-1.10029	1.18419	0		P07910	233	HNRNPC	EKEQSKQAVEMKNDKSEEEQSSSSVKKDETN	277
P46821	MAP1B	Microtubule-associated protein 1B;MAP1B heavy chain;MAP1 light chain LC1	S	992	SAKAEADAYIREKRESVASGDDRAEEDMDEA	1	-0.138895	0.0221272	0	-0.231291	0	0.185978	-0.189271	0.117258	0		P46821	992	MAP1B	SAKAEADAYIREKRESVASGDDRAEEDMDEA	119.35
P46821	MAP1B	Microtubule-associated protein 1B;MAP1B heavy chain;MAP1 light chain LC1	S	995	AEADAYIREKRESVASGDDRAEEDMDEAIEK	1	-0.138895	0.0221272	0	-0.231291	0	0.185978	-0.189271	0.117258	0		P46821	995	MAP1B	AEADAYIREKRESVASGDDRAEEDMDEAIEK	195.39
Q8IYB3	SRRM1	Serine/arginine repetitive matrix protein 1	S	402	RLSPSASPPRRRHRPSPPATPPPKTRHSPTP	1	-0.124306	0	0.226499	-0.0974789	0	0.0291195	0	0.131737	-0.0267334		Q8IYB3	402	SRRM1	RLSPSASPPRRRHRPSPPATPPPKTRHSPTP	74.141
Q9UN37	VPS4A	Vacuolar protein sorting-associated protein 4A	S	99	PVKENQSEGKGSDSDSEGDNPEKKKLQEQLM	1	-0.220008	0	0.0427389	0	-0.264875	0.145708	-0.994978	0.814169	0		Q9UN37;I3L4J1	99;123	VPS4A	PVKENQSEGKGSDSDSEGDNPEKKKLQEQLM	125.39
Q92769	HDAC2	Histone deacetylase 2	S	422	SIRASDKRIACDEEFSDSEDEGEGGRRNVAD	1	0.0176029	0	-0.0546799	0.00858498	0	-0.0920124	0.122358	-0.335589	0		Q92769	422	HDAC2	SIRASDKRIACDEEFSDSEDEGEGGRRNVAD	154.34
Q92769	HDAC2	Histone deacetylase 2	S	424	RASDKRIACDEEFSDSEDEGEGGRRNVADHK	1	0.0176029	0	-0.0546799	0.00858498	0	-0.0920124	0.122358	-0.335589	0		Q92769	424	HDAC2	RASDKRIACDEEFSDSEDEGEGGRRNVADHK	154.34
Q16204	CCDC6	Coiled-coil domain-containing protein 6	S	240	EAEKRILQEKLDQPVSAPPSPRDISMEIDSP	1	0.0188007	-0.121942	0	0.0448074	-0.0552425	0	0.0328331	-0.432085	0		Q16204	240	CCDC6	EAEKRILQEKLDQPVSAPPSPRDISMEIDSP	98.329
Q16204	CCDC6	Coiled-coil domain-containing protein 6	S	244	RILQEKLDQPVSAPPSPRDISMEIDSPENMM	1	0.0188007	-0.121942	0	0.0448074	-0.0552425	0	0.0328331	-0.432085	0		Q16204	244	CCDC6	RILQEKLDQPVSAPPSPRDISMEIDSPENMM	170.11
Q9BXW9	FANCD2	Fanconi anemia group D2 protein	S	1435	ASKSKATEDGEEDEVSAGEKEQDSDESYDDS	1	-0.0547857	0.0992508	0	-0.0519323	0	0.313105	-0.345885	0.282166	0		Q9BXW9	1435	FANCD2	ASKSKATEDGEEDEVSAGEKEQDSDESYDDS	245.4
Q8WVC0	LEO1	RNA polymerase-associated protein LEO1	S	197	DEKMQNTDDEERPQLSDDERQQLSEEEKANS	1	-0.0445156	0	0.150637	0	-0.0256653	0.227395	-0.41782	0.333581	0		Q8WVC0	197	LEO1	DEKMQNTDDEERPQLSDDERQQLSEEEKANS	104.81
Q8WVC0	LEO1	RNA polymerase-associated protein LEO1	S	205	DEERPQLSDDERQQLSEEEKANSDDERPVAS	1	-0.0445156	0	0.150637	0	-0.0256653	0.227395	-0.41782	0.333581	0		Q8WVC0	205	LEO1	DEERPQLSDDERQQLSEEEKANSDDERPVAS	112.13
Q8IYB3	SRRM1	Serine/arginine repetitive matrix protein 1	S	450	TSGKVTKHKGTEKRESPSPAPKPRKVELSES	1	-0.188107	0	0.0357075	0	-0.183968	0.156103	0	0.00929451	-0.0884533		Q8IYB3	450	SRRM1	TSGKVTKHKGTEKRESPSPAPKPRKVELSES	150.09
Q96RL1	UIMC1	BRCA1-A complex subunit RAP80	S	677	SREMQSSFTRRDLNESPVKSFVSISEATDCL	1	-0.171907	0	0.0337419	-0.0673189	0	0.160147	-0.0340834	0.37773	0		Q96RL1	677	UIMC1	SREMQSSFTRRDLNESPVKSFVSISEATDCL	113.69
Q96RT8	TUBGCP5	Gamma-tubulin complex component 5	S	565	SFLKPVLKQIIMAGKSMQLLKNLQCAESTTC	1	-0.371645	0	0.154777	-0.206263	0	0.309725	-0.247857	0.419182	0		Q96RT8	565	TUBGCP5	SFLKPVLKQIIMAGKSMQLLKNLQCAESTTC	49.368
O43719	HTATSF1	HIV Tat-specific factor 1	S	713	EDDDSNEKLFDEEEDSSEKLFDDSDERGTLG	1	-0.138017	0	0.0413523	0.0627594	-0.230333	0	-0.237711	0.318235	0		O43719	713	HTATSF1	EDDDSNEKLFDEEEDSSEKLFDDSDERGTLG	212.09
P13861	PRKAR2A	cAMP-dependent protein kinase type II-alpha regulatory subunit	S	78	PPEPGPDRVADAKGDSESEEDEDLEVPVPSR	1	0.0167427	-0.131395	0	-0.0821285	0	0.00446701	0.025383	-0.229067	0		P13861	78	PRKAR2A	PPEPGPDRVADAKGDSESEEDEDLEVPVPSR	221.69
Q8WVC0	LEO1	RNA polymerase-associated protein LEO1	S	205	DEERPQLSDDERQQLSEEEKANSDDERPVAS	1	0.108581	0	-0.166451	0	-0.0264893	0.158256	-0.0258474	0.39827	0		Q8WVC0	205	LEO1	DEERPQLSDDERQQLSEEEKANSDDERPVAS	112.13
P16949	STMN1	Stathmin	S	16	MASSDIQVKELEKRASGQAFELILSPRSKES	1	-0.0470314	0	0.265848	0	-0.118168	0.0905285	0	-0.37521	0.265516		P16949	16	STMN1	MASSDIQVKELEKRASGQAFELILSPRSKES	199.81
P16949	STMN1	Stathmin	S	25	ELEKRASGQAFELILSPRSKESVPEFPLSPP	1	-0.0470314	0	0.265848	0	-0.118168	0.0905285	0	-0.37521	0.265516		P16949	25	STMN1	ELEKRASGQAFELILSPRSKESVPEFPLSPP	165.82
O60763	USO1	General vesicular transport factor p115	S	942	LKDLGHPVEEEDELESGDQEDEDDESEDPGK	1	-0.263134	0	0.152816	0	-0.233324	0.332161	-0.39783	0.431825	0		O60763	942	USO1	LKDLGHPVEEEDELESGDQEDEDDESEDPGK	221.3
Q15029	EFTUD2	116 kDa U5 small nuclear ribonucleoprotein component	S	19	DLYDEFGNYIGPELDSDEDDDELGRETKDLD	1	-0.183626	0	0.119232	0	-0.117052	0.138315	0	-0.326757	0.168507		Q15029	19	EFTUD2	DLYDEFGNYIGPELDSDEDDDELGRETKDLD	200.03
Q8IYB3	SRRM1	Serine/arginine repetitive matrix protein 1	S	465	SPSPAPKPRKVELSESEEDKGGKMAAADSVQ	1	-0.143156	0	0.0434742	0	-0.13642	0.301192	-0.652002	0.945983	0		Q8IYB3	465	SRRM1	SPSPAPKPRKVELSESEEDKGGKMAAADSVQ	140.03
Q13207	TBX2	T-box transcription factor TBX2	S	705	SIQRLVSGLESQRALSPGRESPK________	1	-0.0193663	0	0.581921	0	-0.131411	0.311017	-0.680528	0.298055	0		Q13207	705	TBX2	SIQRLVSGLESQRALSPGRESPK________	72.891
Q13207	TBX2	T-box transcription factor TBX2	S	710	VSGLESQRALSPGRESPK_____________	1	-0.0193663	0	0.581921	0	-0.131411	0.311017	-0.680528	0.298055	0		Q13207	710	TBX2	VSGLESQRALSPGRESPK_____________	72.891
Q9UGP8	SEC63	Translocation protein SEC63 homolog	S	593	EEETNRDSQSEKDDGSDRDSDREQDEKQNKD	1	-0.314914	0.0991926	0	-0.117504	0	0.357949	-0.613586	1.24483	0		Q9UGP8	593	SEC63	EEETNRDSQSEKDDGSDRDSDREQDEKQNKD	114.88
Q9UGP8	SEC63	Translocation protein SEC63 homolog	S	597	NRDSQSEKDDGSDRDSDREQDEKQNKDDEAE	1	-0.314914	0.0991926	0	-0.117504	0	0.357949	-0.613586	1.24483	0		Q9UGP8	597	SEC63	NRDSQSEKDDGSDRDSDREQDEKQNKDDEAE	114.88
Q8N8A6	DDX51	ATP-dependent RNA helicase DDX51	S	83	RRPRRRRRVNDAEPGSPEAPQGKRRKADGED	1	0	0.0467014	-0.279287	-0.103215	0	0.0808477	-0.0463619	0	0.0395546		Q8N8A6	83	DDX51	RRPRRRRRVNDAEPGSPEAPQGKRRKADGED	174.63
Q5T200	ZC3H13	Zinc finger CCCH domain-containing protein 13	S	1014	KKKSIEKKRKKSKGDSDISDEEAAQQSKKKR	1	0.0395088	-0.345584	0	0.00670528	-0.193445	0	-0.574098	0.882642	0		Q5T200	1014	ZC3H13	KKKSIEKKRKKSKGDSDISDEEAAQQSKKKR	160.36
Q5T200	ZC3H13	Zinc finger CCCH domain-containing protein 13	S	1017	SIEKKRKKSKGDSDISDEEAAQQSKKKRGPR	1	0.0395088	-0.345584	0	0.00670528	-0.193445	0	-0.574098	0.882642	0		Q5T200	1017	ZC3H13	SIEKKRKKSKGDSDISDEEAAQQSKKKRGPR	160.36
Q5T200	ZC3H13	Zinc finger CCCH domain-containing protein 13	S	1010	KKGQKKKSIEKKRKKSKGDSDISDEEAAQQS	1	0.0395088	-0.345584	0	0.00670528	-0.193445	0	-0.574098	0.882642	0		Q5T200	1010	ZC3H13	KKGQKKKSIEKKRKKSKGDSDISDEEAAQQS	110.03
P49756	RBM25	RNA-binding protein 25	S	583	EAERRRQPQIKQEPESEEEEEEKQEKEEKRE	1	0.061409	-0.0434685	0	0	-0.128895	0.0236855	-0.0201359	0	0.116371		P49756	583	RBM25	EAERRRQPQIKQEPESEEEEEEKQEKEEKRE	189.1
Q9H1E3	NUCKS1	Nuclear ubiquitous casein and cyclin-dependent kinase substrate 1	S	204	VGRPTASKASKEKTPSPKEEDEEPESPPEKK	1	-0.058712	0.176389	0	0	-0.372084	0.302951	-0.924924	1.38241	0		Q9H1E3	204	NUCKS1	VGRPTASKASKEKTPSPKEEDEEPESPPEKK	175.46
Q8NE71	ABCF1	ATP-binding cassette sub-family F member 1	S	109	EKELMERLKKLSVPTSDEEDEVPAPKPRGGK	1	-0.216898	0.0419979	0	-0.0191383	0	0.0881271	-0.019186	0	0.0111046		Q8NE71	109	ABCF1	EKELMERLKKLSVPTSDEEDEVPAPKPRGGK	228.01
Q9NWH9	SLTM	SAFB-like transcription modulator	S	590	RYEKIHGRSKEKERASLDKKRDKDYRRKEIL	1	-0.0236359	0.109678	0	0	-0.185929	0.228134	0	0.336222	-0.176658		Q9NWH9	590	SLTM	RYEKIHGRSKEKERASLDKKRDKDYRRKEIL	99.283
Q9Y6K1	DNMT3A	DNA (cytosine-5)-methyltransferase 3A	S	105	NGDLEKRSEPQPEEGSPAGGQKGGAPAEGEG	1	-0.20206	0	0.106239	-0.0143328	0	0.122793	-0.0277576	0	0.0384884		Q9Y6K1	105	DNMT3A	NGDLEKRSEPQPEEGSPAGGQKGGAPAEGEG	180.15
O00567	NOP56	Nucleolar protein 56	S	569	SGSKKKRKFSKEEPVSSGPEEAVGKSSSKKK	1	-0.0996914	0	0.28911	-0.0729809	0	0.398883	-0.299295	0.134044	0		O00567	569	NOP56	SGSKKKRKFSKEEPVSSGPEEAVGKSSSKKK	153.85
O00567	NOP56	Nucleolar protein 56	S	570	GSKKKRKFSKEEPVSSGPEEAVGKSSSKKKK	1	-0.0996914	0	0.28911	-0.0729809	0	0.398883	-0.299295	0.134044	0		O00567	570	NOP56	GSKKKRKFSKEEPVSSGPEEAVGKSSSKKKK	153.85
Q5JSH3	WDR44	WD repeat-containing protein 44	S	403	IMRRTKEYVSNDAAQSDDEEKLQSQPTDTDG	1	-0.101958	0	0.0177107	-0.149094	0	0.268067	-0.459261	0.469459	0		Q5JSH3	403	WDR44	IMRRTKEYVSNDAAQSDDEEKLQSQPTDTDG	302.91
Q02880	TOP2B	DNA topoisomerase 2-beta	S	1413	KASPITNDGEDEFVPSDGLDKDEYTFSPGKS	1	0	0.158887	-0.169203	-0.455449	0.0474186	0	-0.194822	0.763365	0		Q02880	1413	TOP2B	KASPITNDGEDEFVPSDGLDKDEYTFSPGKS	225.34
O75781	PALM	Paralemmin-1	S	116	GDSAPATAKENAAAPSPVRAPAPSPAKEERK	1	-0.168827	0	0.249055	0	-0.0851583	0.246255	-0.287659	0.258143	0		O75781	116	PALM	GDSAPATAKENAAAPSPVRAPAPSPAKEERK	149.07
O75781	PALM	Paralemmin-1	S	124	KENAAAPSPVRAPAPSPAKEERKTEVVMNSQ	1	-0.168827	0	0.249055	0	-0.0851583	0.246255	-0.287659	0.258143	0		O75781	124	PALM	KENAAAPSPVRAPAPSPAKEERKTEVVMNSQ	79.373
Q02880	TOP2B	DNA topoisomerase 2-beta	S	1413	KASPITNDGEDEFVPSDGLDKDEYTFSPGKS	1	-0.0118799	0.448338	0	-0.0222273	0	0.198397	-0.17805	0.578055	0		Q02880	1413	TOP2B	KASPITNDGEDEFVPSDGLDKDEYTFSPGKS	225.34
Q92823	NRCAM	Neuronal cell adhesion molecule	S	1226	EIQPMKEDDGTFGEYSDAEDHKPLKKGSRTP	1	0	0.135263	-0.17973	-0.292477	0	0.0918026	-0.351286	0.430214	0		Q92823	1226	NRCAM	EIQPMKEDDGTFGEYSDAEDHKPLKKGSRTP	250.47
Q9H7N4	SCAF1	Splicing factor, arginine/serine-rich 19	S	498	RRKILTQRRERYRQRSPSPAPAPAPAAAAGP	1	0	-0.0152473	0.0358372	0.0127773	0	-0.247509	0.111158	-0.0781288	0		Q9H7N4	498	SCAF1	RRKILTQRRERYRQRSPSPAPAPAPAAAAGP	120.93
Q9H7N4	SCAF1	Splicing factor, arginine/serine-rich 19	S	500	KILTQRRERYRQRSPSPAPAPAPAAAAGPPT	1	0	-0.0152473	0.0358372	0.0127773	0	-0.247509	0.111158	-0.0781288	0		Q9H7N4	500	SCAF1	KILTQRRERYRQRSPSPAPAPAPAAAAGPPT	120.93
Q99543	DNAJC2	DnaJ homolog subfamily C member 2;DnaJ homolog subfamily C member 2, N-terminally processed	S	49	WFEAFVKRRNRNASASFQELEDKKELSEESE	1	0	0.0376539	-0.133375	-0.147315	0.0114403	0	-0.304812	0.682312	0		Q99543	49	DNAJC2	WFEAFVKRRNRNASASFQELEDKKELSEESE	230.5
P16949	STMN1;STMN2	Stathmin;Stathmin-2	S	46	SEAPRTLASPKKKDLSLEEIQKKLEAAEERR;SVPEFPLSPPKKKDLSLEEIQKKLEAAEERR	1	-0.235989	0	0.130609	-0.347295	0	0.0841799	-0.587476	0.503155	0		P16949;Q93045	46;80	STMN1;STMN2	SEAPRTLASPKKKDLSLEEIQKKLEAAEERR;SVPEFPLSPPKKKDLSLEEIQKKLEAAEERR	147.19
Q9UK58	CCNL1	Cyclin-L1	S	352	ASKPSSPREVKAEEKSPISINVKTVKKEPED	1	0	0.0199814	-0.0073452	-0.169518	0	0.13549	-0.132678	0.218977	0		Q9UK58	352	CCNL1	ASKPSSPREVKAEEKSPISINVKTVKKEPED	141.97
P52701	MSH6	DNA mismatch repair protein Msh6	S	14	__MSRQSTLYSFFPKSPALSDANKASARASR	1	-0.159744	0.111365	0	0	-0.192996	0.26991	-0.130741	0.23515	0		P52701	14	MSH6	__MSRQSTLYSFFPKSPALSDANKASARASR	157.28
Q8WW12	PCNP	PEST proteolytic signal-containing nuclear protein	S	119	PKTLSVAAAFNEDEDSEPEEMPPEAKMRMKN	1	-0.356964	0	0.236184	-0.0969429	0	0.305968	-0.0710716	0.0342607	0		Q8WW12	119	PCNP	PKTLSVAAAFNEDEDSEPEEMPPEAKMRMKN	134.2
Q9P1Y6	PHRF1	PHD and RING finger domain-containing protein 1	S	1360	HLLRPDAAEKAEAPSSPDVAPAGKEDSPSAS	1	0	0.153774	-0.0412445	-0.0625935	0	0.320658	0.017004	-0.200767	0		Q9P1Y6	1360	PHRF1	HLLRPDAAEKAEAPSSPDVAPAGKEDSPSAS	249.19
O60841	EIF5B	Eukaryotic translation initiation factor 5B	S	182	DEDNSKKIKERSRINSSGESGDESDEFLQSR	1	0	-0.00179958	0.169766	0	-0.0207033	0.0749226	-0.410486	0.462546	0		O60841	182	EIF5B	DEDNSKKIKERSRINSSGESGDESDEFLQSR	92.833
O60841	EIF5B	Eukaryotic translation initiation factor 5B	S	183	EDNSKKIKERSRINSSGESGDESDEFLQSRK	1	0	-0.00179958	0.169766	0	-0.0207033	0.0749226	-0.410486	0.462546	0		O60841	183	EIF5B	EDNSKKIKERSRINSSGESGDESDEFLQSRK	92.833
O60841	EIF5B	Eukaryotic translation initiation factor 5B	S	186	SKKIKERSRINSSGESGDESDEFLQSRKGQK	1	0	-0.00179958	0.169766	0	-0.0207033	0.0749226	-0.410486	0.462546	0		O60841	186	EIF5B	SKKIKERSRINSSGESGDESDEFLQSRKGQK	92.833
Q96S94	CCNL2	Cyclin-L2	S	369	NTKRRLEGAKKAKADSPVNGLPKGRESRSRS	1	0	0.100939	-0.0575562	-0.50497	0	0.00961781	0	-0.253964	0.0511885		Q96S94	369	CCNL2	NTKRRLEGAKKAKADSPVNGLPKGRESRSRS	144.92
Q9NWN3	FBXO34	F-box only protein 34	S	172	LKKAKVQVERMREVNSRCYQPEPFACGIEHC	1	0	0.170757	-0.325613	-0.0111713	0.0783806	0	0	-0.524771	0.0219631		Q9NWN3	172	FBXO34	LKKAKVQVERMREVNSRCYQPEPFACGIEHC	74.92
P18858	LIG1	DNA ligase 1	S	76	ARVLGSEGEEEDEALSPAKGQKPALDCSQVS	1	-0.295516	0	0.10467	0	-0.405848	0.013958	0	0.201297	-0.00507355		P18858	76	LIG1	ARVLGSEGEEEDEALSPAKGQKPALDCSQVS	257.35
Q4G0J3	LARP7	La-related protein 7	S	337	KEASEASKENRDIEISTEEEKDTGDLKDSSL	1	-0.150142	0	0.12845	-0.0212307	0	0.104166	-0.717658	0.256558	0		Q4G0J3	337	LARP7	KEASEASKENRDIEISTEEEKDTGDLKDSSL	101.53
Q9NYF8	BCLAF1	Bcl-2-associated transcription factor 1	S	397	DYFSDKESGKQKFNDSEGDDTEETEDYRQFR	1	-0.0431318	0	0.483513	0	-0.123384	0.0252609	-0.27681	0.178157	0		Q9NYF8	397	BCLAF1	DYFSDKESGKQKFNDSEGDDTEETEDYRQFR	364.71
O14647	CHD2	Chromodomain-helicase-DNA-binding protein 2	S	207	KKQPKTQRGKRKKQDSSDEDDDDDEAPKRQT	1	0.399958	0	-0.239759	0	-0.420551	0.045332	-1.20831	1.23585	0		O14647	207	CHD2	KKQPKTQRGKRKKQDSSDEDDDDDEAPKRQT	70.209
O14647	CHD2	Chromodomain-helicase-DNA-binding protein 2	S	208	KQPKTQRGKRKKQDSSDEDDDDDEAPKRQTR	1	0.399958	0	-0.239759	0	-0.420551	0.045332	-1.20831	1.23585	0		O14647	208	CHD2	KQPKTQRGKRKKQDSSDEDDDDDEAPKRQTR	70.209
O75643	SNRNP200	U5 small nuclear ribonucleoprotein 200 kDa helicase	S	225	EEGDEDVYGEVREEASDDDMEGDEAVVRCTL	1	0.0406361	0	-0.276701	-0.0504131	0.115376	0	0.220799	0	-0.0131836		O75643	225	SNRNP200	EEGDEDVYGEVREEASDDDMEGDEAVVRCTL	329.77
Q8NE71	ABCF1	ATP-binding cassette sub-family F member 1	S	140	KTKGGNVFAALIQDQSEEEEEEEKHPPKPAK	1	-0.146021	0	0.11493	0	-0.062417	0.283374	-0.0604277	0	0.00258923		Q8NE71	140	ABCF1	KTKGGNVFAALIQDQSEEEEEEEKHPPKPAK	186.62
P48681	NES	Nestin	S	768	ETLRTLEKETQQRRRSLGEQDQMTLRPPEKV	1	-1.90735e-05	0	0.00598907	-0.0745153	0	0.23714	-0.30769	0.0106707	0		P48681	768	NES	ETLRTLEKETQQRRRSLGEQDQMTLRPPEKV	130.56
A6NFI3	ZNF316	Zinc finger protein 316	S	112	ALGTQERLSRGGDAKSPVLQEKGLQASRAPA	1	-0.139572	0.0131702	0	-0.137601	0	0.205637	-0.094986	0.447677	0		A6NFI3	112	ZNF316	ALGTQERLSRGGDAKSPVLQEKGLQASRAPA	113.15
P50502	ST13;ST13P4	Hsc70-interacting protein;Putative protein FAM10A4	S	75	PDSKKVEEDLKADEPSSEESDLEIDKEGVIE	1	0	-0.0284824	0.112204	0	-0.0153866	0.348674	-0.405747	0.491159	0		P50502;Q8IZP2	75;71	ST13;ST13P4	PDSKKVEEDLKADEPSSEESDLEIDKEGVIE	187.08
P50502	ST13;ST13P4	Hsc70-interacting protein;Putative protein FAM10A4	S	76	DSKKVEEDLKADEPSSEESDLEIDKEGVIEP	1	0	-0.0284824	0.112204	0	-0.0153866	0.348674	-0.405747	0.491159	0		P50502;Q8IZP2	76;72	ST13;ST13P4	DSKKVEEDLKADEPSSEESDLEIDKEGVIEP	103.92
P50502	ST13;ST13P4	Hsc70-interacting protein;Putative protein FAM10A4	S	79	KVEEDLKADEPSSEESDLEIDKEGVIEPDTD	1	0	-0.0284824	0.112204	0	-0.0153866	0.348674	-0.405747	0.491159	0		P50502;Q8IZP2	79;75	ST13;ST13P4	KVEEDLKADEPSSEESDLEIDKEGVIEPDTD	241.3
Q9UKV3	ACIN1	Apoptotic chromatin condensation inducer in the nucleus	S	729	SAEKHVTQRLQPERGSPKKCEAEEAEPPAAT	1	0.0230665	0	-0.0203628	-0.0334835	0	0.276017	-0.095645	0.644302	0		Q9UKV3	729	ACIN1	SAEKHVTQRLQPERGSPKKCEAEEAEPPAAT	106.29
Q5JSZ5	PRRC2B	Protein PRRC2B	S	480	PDYQKSSMGSMFRQQSIEDKEDKPPPRQKFI	1	0	0.0863161	-0.0495415	0.0176172	0	-0.0339804	0	0.091692	-0.185413		Q5JSZ5	480	PRRC2B	PDYQKSSMGSMFRQQSIEDKEDKPPPRQKFI	79.659
Q7Z7L8	C11orf96	Uncharacterized protein C11orf96	S	399	VSPMEEEKAKKSFLQSLECLRRSTQSLSLQR	1	0	-0.449217	0.746765	0	-0.185606	0.364742	0	-0.7381	0.278145		Q7Z7L8	399	C11orf96	VSPMEEEKAKKSFLQSLECLRRSTQSLSLQR	210.98
Q96ST2	IWS1	Protein IWS1 homolog	S	157	HASDSENEDVGKHPASDSEIEELQKSPASDS	1	0	0.0985975	-0.0799141	-0.318974	0	0.0779285	0	0.298875	-0.106141		Q96ST2	157	IWS1	HASDSENEDVGKHPASDSEIEELQKSPASDS	155.43
Q96ST2	IWS1	Protein IWS1 homolog	S	159	SDSENEDVGKHPASDSEIEELQKSPASDSET	1	0	0.0985975	-0.0799141	-0.318974	0	0.0779285	0	0.298875	-0.106141		Q96ST2	159	IWS1	SDSENEDVGKHPASDSEIEELQKSPASDSET	114.56
P61978	HNRNPK	Heterogeneous nuclear ribonucleoprotein K	S	284	GGRPMPPSRRDYDDMSPRRGPPPPPPGRGGR	1	0	0.0874424	-0.221006	0	0.0434551	-0.0626335	0.101393	-0.299192	0		P61978	284	HNRNPK	GGRPMPPSRRDYDDMSPRRGPPPPPPGRGGR	185.81
Q13283	G3BP1	Ras GTPase-activating protein-binding protein 1	S	149	QDEVFGGFVTEPQEESEEEVEEPEERQQTPE	1	0.0537949	-0.304541	0	0	-0.174778	0.0246582	0.0909767	-0.538984	0		Q13283	149	G3BP1	QDEVFGGFVTEPQEESEEEVEEPEERQQTPE	172.36
Q8IYB3	SRRM1	Serine/arginine repetitive matrix protein 1	S	207	ERKRSHSRSPRHRTKSRSPSPAPEKKEKTPE	1	0.0510778	0	-0.0562286	0	-0.000478744	0.170291	-0.0228214	0.434398	0		Q8IYB3	207	SRRM1	ERKRSHSRSPRHRTKSRSPSPAPEKKEKTPE	58.574
Q8IYB3	SRRM1	Serine/arginine repetitive matrix protein 1	S	209	KRSHSRSPRHRTKSRSPSPAPEKKEKTPELP	1	0.0510778	0	-0.0562286	0	-0.000478744	0.170291	-0.0228214	0.434398	0		Q8IYB3	209	SRRM1	KRSHSRSPRHRTKSRSPSPAPEKKEKTPELP	58.574
Q8IYB3	SRRM1	Serine/arginine repetitive matrix protein 1	S	211	SHSRSPRHRTKSRSPSPAPEKKEKTPELPEP	1	0.0510778	0	-0.0562286	0	-0.000478744	0.170291	-0.0228214	0.434398	0		Q8IYB3	211	SRRM1	SHSRSPRHRTKSRSPSPAPEKKEKTPELPEP	58.574
Q9H1E3	NUCKS1	Nuclear ubiquitous casein and cyclin-dependent kinase substrate 1	S	214	KEKTPSPKEEDEEPESPPEKKTSTSPPPEKS	1	-0.0301008	0	0.258736	0.0721731	-0.298653	0	-0.508599	0.970656	0		Q9H1E3	214	NUCKS1	KEKTPSPKEEDEEPESPPEKKTSTSPPPEKS	240.37
P07197	NEFM	Neurofilament medium polypeptide	S	615	ELVADAKVEKPEKAKSPVPKSPVEEKGKSPV	1	-0.00711727	0.223763	0	-0.032094	0	0.122692	-0.435455	0.636992	0		P07197	615	NEFM	ELVADAKVEKPEKAKSPVPKSPVEEKGKSPV	108.34
P52948	NUP98	Nuclear pore complex protein Nup98-Nup96;Nuclear pore complex protein Nup98;Nuclear pore complex protein Nup96	S	888	WVFKVSHFSKYGLQDSDEEEEEHPSKTSTKK	1	-0.137351	0	0.0828323	-0.10747	0	0.144677	-0.273852	0.0909653	0		P52948	888	NUP98	WVFKVSHFSKYGLQDSDEEEEEHPSKTSTKK	224.36
Q9BYW2	SETD2	Histone-lysine N-methyltransferase SETD2	S	1068	DTDSDDSSIPRNRLQSVVVVPKNSTLPMEET	1	-0.250302	0.0867014	0	0	-0.13797	0.228463	-0.476794	0.588379	0		Q9BYW2	1068	SETD2	DTDSDDSSIPRNRLQSVVVVPKNSTLPMEET	98.033
Q13523	PRPF4B	Serine/threonine-protein kinase PRP4 homolog	S	292	SPIINESRSRDRGKKSRSPVDLRGKSKDRRS	1	-0.22792	0.0318365	0	-0.313305	0	0.150133	-0.360447	0.517931	0		Q13523	292	PRPF4B	SPIINESRSRDRGKKSRSPVDLRGKSKDRRS	76.522
Q13523	PRPF4B	Serine/threonine-protein kinase PRP4 homolog	S	294	IINESRSRDRGKKSRSPVDLRGKSKDRRSRS	1	-0.22792	0.0318365	0	-0.313305	0	0.150133	-0.360447	0.517931	0		Q13523	294	PRPF4B	IINESRSRDRGKKSRSPVDLRGKSKDRRSRS	76.522
P0DMB2	C8orf88	Uncharacterized protein C8orf88	S	70	MQAFSQGLNEQQQQQSPVKKERIKYSRDFLL	1	0	-0.107753	0.078784	0	0.0877705	-0.0617304	-0.0126495	0	0.0140753		P0DMB2	70	C8orf88	MQAFSQGLNEQQQQQSPVKKERIKYSRDFLL	175.79
Q9Y6G9	DYNC1LI1	Cytoplasmic dynein 1 light intermediate chain 1	S	207	RDFQEYVEPGEDFPASPQRRNTASQEDKDDS	1	0	-0.0139332	0.0134277	0.0164414	0	-0.116701	0.0288219	-0.452648	0		Q9Y6G9	207	DYNC1LI1	RDFQEYVEPGEDFPASPQRRNTASQEDKDDS	267.63
Q15084	PDIA6	Protein disulfide-isomerase A6	S	428	DGRDGELPVEDDIDLSDVELDDLGKDEL___	1	-0.296306	0.133483	0	-0.197579	0	0.344924	-0.355666	0.966392	0		Q15084	428	PDIA6	DGRDGELPVEDDIDLSDVELDDLGKDEL___	186.96
O00308	WWP2	NEDD4-like E3 ubiquitin-protein ligase WWP2	S	211	HSGASARTTPATGEQSPGARSRHRQPVKNSG	1	0.0712337	-0.130529	0	0	0.125961	-0.325596	0.26869	-0.31473	0		O00308	211	WWP2	HSGASARTTPATGEQSPGARSRHRQPVKNSG	201.74
P05387	RPLP1;RPLP2	60S acidic ribosomal protein P1;60S acidic ribosomal protein P2	S	105	AAEEKKDEKKEESEESDDDMGFGLFD_____;AEEKKVEAKKEESEESDDDMGFGLFD_____	1	-0.0851574	0	0.0237913	0	-0.0420656	0.0244274	-0.0387869	0.167043	0		P05386;P05387	104;105	RPLP1;RPLP2	AAEEKKDEKKEESEESDDDMGFGLFD_____;AEEKKVEAKKEESEESDDDMGFGLFD_____	137.23
P41227	NAA10	N-alpha-acetyltransferase 10	S	205	SGEACREEKGLAAEDSGGDSKDLSEVSETTE	1	-0.12793	0.0450668	0	0	-0.0932198	0.251606	-0.0235834	0.0591917	0		P41227	205	NAA10	SGEACREEKGLAAEDSGGDSKDLSEVSETTE	180.61
Q96T23	RSF1	Remodeling and spacing factor 1	S	604	EKSKKTFLDKDAQRLSPIPEEVPKSTLESEK	1	-0.150651	0	0.160137	0	-0.177818	0.223775	-0.116094	0.186728	0		Q96T23	604	RSF1	EKSKKTFLDKDAQRLSPIPEEVPKSTLESEK	106.39
Q9H6F5	CCDC86	Coiled-coil domain-containing protein 86	S	47	LVEFESNPEETREPGSPPSVQRAGLGSPERP	1	0.103516	-0.0243988	0	0.212746	0	-0.210243	0.135374	-0.484425	0		Q9H6F5	47	CCDC86	LVEFESNPEETREPGSPPSVQRAGLGSPERP	352.05
P12036	NEFH	Neurofilament heavy polypeptide	S	540	KSPAEAKSPEKEEAKSPAEVKSPEKAKSPAK	1	-0.0888538	0.258645	0	0	-0.105853	0.0598726	-0.586092	0.879009	0		P12036	540	NEFH	KSPAEAKSPEKEEAKSPAEVKSPEKAKSPAK	97.271
P12036	NEFH	Neurofilament heavy polypeptide	S	546	KSPEKEEAKSPAEVKSPEKAKSPAKEEAKSP	1	-0.0888538	0.258645	0	0	-0.105853	0.0598726	-0.586092	0.879009	0		P12036	546	NEFH	KSPEKEEAKSPAEVKSPEKAKSPAKEEAKSP	97.271
Q5JSZ5	PRRC2B	Protein PRRC2B	S	388	AGLHEEVDYSEKLKFSDDEEEEEVVKDGRPK	1	-0.167883	0.106575	0	-0.00217533	0.169293	0	-0.695569	0.990116	0		Q5JSZ5	388	PRRC2B	AGLHEEVDYSEKLKFSDDEEEEEVVKDGRPK	201.48
Q9UNZ2	NSFL1C	NSFL1 cofactor p47	S	114	SERSGQQIVGPPRKKSPNELVDDLFKGAKEH	1	-0.0765896	0.0107622	0	0	-0.0101862	0.251281	-0.123787	0.712237	0		Q9UNZ2	114	NSFL1C	SERSGQQIVGPPRKKSPNELVDDLFKGAKEH	155.06
Q29RF7	PDS5A	Sister chromatid cohesion protein PDS5 homolog A	S	1305	KPINKGRKRAAVGQESPGGLEAGNAKAPKLQ	1	0	-0.114754	0.165274	0	-0.112021	0.39793	-0.0734072	0.0432968	0		Q29RF7	1305	PDS5A	KPINKGRKRAAVGQESPGGLEAGNAKAPKLQ	198.45
P07196	NEFL	Neurofilament light polypeptide	S	472	TIEAAKAEEAKDEPPSEGEAEEEEKDKEEAE	1	-0.0793991	0.222721	0	-0.13321	0	0.00308514	-0.142902	0.76548	0		P07196	472	NEFL	TIEAAKAEEAKDEPPSEGEAEEEEKDKEEAE	245.4
P07197	NEFM	Neurofilament medium polypeptide	S	511	EEEPEAEEEEVAAKKSPVKATAPEVKEEEGE	1	-0.0615158	0	0.254822	-0.00928783	0	0.0777035	-0.475243	0.863592	0		P07197	511	NEFM	EEEPEAEEEEVAAKKSPVKATAPEVKEEEGE	201.61
P55209	NAP1L1	Nucleosome assembly protein 1-like 1	S	10	______MADIDNKEQSELDQDLDDVEEVEEE	1	-0.102499	0	0.316705	-0.288079	0	0.392581	-0.607286	0.782871	0		P55209	10	NAP1L1	______MADIDNKEQSELDQDLDDVEEVEEE	243.34
Q7Z6E9	RBBP6	E3 ubiquitin-protein ligase RBBP6	S	1328	MIQVPQSKWDKDDFESEEEDVKSTQPISSVG	1	-0.331543	0.16869	0	-0.0372458	0	0.0495014	-0.181339	0.418191	0		Q7Z6E9	1328	RBBP6	MIQVPQSKWDKDDFESEEEDVKSTQPISSVG	193.62
Q12888	TP53BP1	Tumor suppressor p53-binding protein 1	S	500	LTVECSKTSEIEPKNSPEDLGLSLTGDSCKL	1	-0.114989	0	0.205297	-0.0921812	0	0.0867291	-0.295855	0.546968	0		Q12888	500	TP53BP1	LTVECSKTSEIEPKNSPEDLGLSLTGDSCKL	244.43
P07197	NEFM	Neurofilament medium polypeptide	S	680	GKSPVSKSPVEEKAKSPVPKSPVEEAKSKAE	1	-0.139792	0	0.0751553	0.102339	0	-0.0509663	-0.789645	1.08854	0		P07197	680	NEFM	GKSPVSKSPVEEKAKSPVPKSPVEEAKSKAE	93.909
P07197	NEFM	Neurofilament medium polypeptide	S	685	SKSPVEEKAKSPVPKSPVEEAKSKAEVGKGE	1	-0.139792	0	0.0751553	0.102339	0	-0.0509663	-0.789645	1.08854	0		P07197	685	NEFM	SKSPVEEKAKSPVPKSPVEEAKSKAEVGKGE	100.57
Q5JSH3	WDR44	WD repeat-containing protein 44	S	50	TFKETENTAYKVGNESPVQELKQDVSKKIIE	1	-0.0254879	0	0.423801	-0.384213	0.0298881	0	-0.41749	0	0.0467854		Q5JSH3	50	WDR44	TFKETENTAYKVGNESPVQELKQDVSKKIIE	167.01
Q5T200	ZC3H13	Zinc finger CCCH domain-containing protein 13	S	993	ERGNIETTSEDGQVFSPKKGQKKKSIEKKRK	1	0	-0.0883284	0.136564	0	-0.115019	0.102982	0	-0.049264	0.0898275		Q5T200	993	ZC3H13	ERGNIETTSEDGQVFSPKKGQKKKSIEKKRK	240.78
Q5JTH9	RRP12	RRP12-like protein	S	1080	PAQGKGDSIEEILADSEDEEDNEEEERSRGK	1	0	0.0555611	-0.105528	0	0.0573235	-0.118477	0.187084	-0.348925	0		Q5JTH9	1080	RRP12	PAQGKGDSIEEILADSEDEEDNEEEERSRGK	406.16
P07197	NEFM	Neurofilament medium polypeptide	S	620	AKVEKPEKAKSPVPKSPVEEKGKSPVPKSPV	1	-0.197007	0	0.332217	-0.184159	0	0.0308123	-0.210009	0.126554	0		P07197	620	NEFM	AKVEKPEKAKSPVPKSPVEEKGKSPVPKSPV	108.34
Q12888	TP53BP1	Tumor suppressor p53-binding protein 1	S	809	IEPCAENRLDTKEEKSVEYEGDLKSGTAETE	1	-0.146973	0	0.0620279	-0.0252542	0.0207701	0	-0.26725	0.14509	0		Q12888	809	TP53BP1	IEPCAENRLDTKEEKSVEYEGDLKSGTAETE	155.26
Q9Y2W1	THRAP3	Thyroid hormone receptor-associated protein 3	S	408	FAPKTDSEKPFRGSQSPKRYKLRDDFEKKMA	1	0	-0.22834	0.0256252	0	-0.346506	0.099925	-0.50661	0.495801	0		Q9Y2W1	408	THRAP3	FAPKTDSEKPFRGSQSPKRYKLRDDFEKKMA	86.882
Q12888	TP53BP1	Tumor suppressor p53-binding protein 1	S	1101	SQQPMKPISPVKDPVSPASQKMVIQGPSSPQ	1	0.0353394	0	-0.127641	-0.105382	0	0.23088	0	0.0505915	-0.170474		Q12888	1101	TP53BP1	SQQPMKPISPVKDPVSPASQKMVIQGPSSPQ	163.43
P46821	MAP1B	Microtubule-associated protein 1B;MAP1B heavy chain;MAP1 light chain LC1	S	1298	PNEIKVSAEAEVAPVSPEVTQEVVEEHCASP	1	0	-0.000910759	0.0597229	-0.255057	0.0458002	0	-0.417803	0.116043	0		P46821	1298	MAP1B	PNEIKVSAEAEVAPVSPEVTQEVVEEHCASP	228.33
P46821	MAP1B	Microtubule-associated protein 1B;MAP1B heavy chain;MAP1 light chain LC1	S	1312	VSPEVTQEVVEEHCASPEDKTLEVVSPSQSV	1	0	-0.000910759	0.0597229	-0.255057	0.0458002	0	-0.417803	0.116043	0		P46821	1312	MAP1B	VSPEVTQEVVEEHCASPEDKTLEVVSPSQSV	228.33
Q9H0B6	KLC2	Kinesin light chain 2	S	151	HLLFMSQIRKLDEDASPNEEKGDVPKDTLDD	1	-0.20495	0	0.342637	0	-0.0910358	0.331655	-0.709754	0.562429	0		Q9H0B6	151	KLC2	HLLFMSQIRKLDEDASPNEEKGDVPKDTLDD	176.99
Q02952	AKAP12	A-kinase anchor protein 12	S	627	SFKKMVTPKKRVRRPSESDKEDELDKVKSAT	1	0.0289516	-0.19976	0	0	-0.323507	0.482294	-1.51264	1.50126	0		Q02952	627	AKAP12	SFKKMVTPKKRVRRPSESDKEDELDKVKSAT	80.459
Q02952	AKAP12	A-kinase anchor protein 12	S	629	KKMVTPKKRVRRPSESDKEDELDKVKSATLS	1	0.0289516	-0.19976	0	0	-0.323507	0.482294	-1.51264	1.50126	0		Q02952	629	AKAP12	KKMVTPKKRVRRPSESDKEDELDKVKSATLS	80.459
P26368	U2AF2	Splicing factor U2AF 65 kDa subunit	S	79	PLTRGAKEEHGGLIRSPRHEKKKKVRKYWDV	1	0	0.0135384	-0.0984917	0	0.0704784	-0.25041	0.130033	-0.232735	0		P26368	79	U2AF2	PLTRGAKEEHGGLIRSPRHEKKKKVRKYWDV	139.77
P46821	MAP1B	Microtubule-associated protein 1B;MAP1B heavy chain;MAP1 light chain LC1	S	2209	TYKHMDPPPAPVQDRSPSPRHPDVSMVDPEA	1	0.148106	0	-0.0714359	0	0.0562153	-0.299749	0.451921	-0.010849	0		P46821	2209	MAP1B	TYKHMDPPPAPVQDRSPSPRHPDVSMVDPEA	156.03
P46821	MAP1B	Microtubule-associated protein 1B;MAP1B heavy chain;MAP1 light chain LC1	S	2211	KHMDPPPAPVQDRSPSPRHPDVSMVDPEALA	1	0.148106	0	-0.0714359	0	0.0562153	-0.299749	0.451921	-0.010849	0		P46821	2211	MAP1B	KHMDPPPAPVQDRSPSPRHPDVSMVDPEALA	156.03
Q7Z6B7	SRGAP1	SLIT-ROBO Rho GTPase-activating protein 1	S	906	SHPRGLLQNRGLNNDSPERRRRPGHGSLTNI	1	0.513685	-0.0177803	0	0.1488	0	-0.22661	0.360695	-0.556221	0		Q7Z6B7	906	SRGAP1	SHPRGLLQNRGLNNDSPERRRRPGHGSLTNI	168
P17706	PTPN2	Tyrosine-protein phosphatase non-receptor type 2	S	304	WKELSKEDLSPAFDHSPNKIMTEKYNGNRIG	1	-0.174025	0.0027647	0	0	-0.393763	0.0481253	-0.335125	0.527804	0		P17706	304	PTPN2	WKELSKEDLSPAFDHSPNKIMTEKYNGNRIG	174.59
P42677	RPS27	40S ribosomal protein S27	S	11	_____MPLAKDLLHPSPEEEKRKHKKKRLVQ	1	0.0443211	0	-0.491015	-0.724449	0.046155	0	-0.552305	0	0.106821		P42677	11	RPS27	_____MPLAKDLLHPSPEEEKRKHKKKRLVQ	96.464
Q9BW71	HIRIP3	HIRA-interacting protein 3	S	142	AKEENPRRASKAVEESSDEERQRDLPAQRGE	1	0	0.00421715	-0.320188	0	0.034668	-0.180197	0.215448	-0.238377	0		Q9BW71	142	HIRIP3	AKEENPRRASKAVEESSDEERQRDLPAQRGE	97.431
Q9BW71	HIRIP3	HIRA-interacting protein 3	S	143	KEENPRRASKAVEESSDEERQRDLPAQRGEE	1	0	0.00421715	-0.320188	0	0.034668	-0.180197	0.215448	-0.238377	0		Q9BW71	143	HIRIP3	KEENPRRASKAVEESSDEERQRDLPAQRGEE	97.431
Q9UNE7	STUB1	E3 ubiquitin-protein ligase CHIP	S	19	KEEKEGGARLGAGGGSPEKSPSAQELKEQGN	1	0	0.565578	-0.048892	0	-0.24968	0.433569	0	0.858876	-0.0834589		Q9UNE7	19	STUB1	KEEKEGGARLGAGGGSPEKSPSAQELKEQGN	119.01
Q8IYB3	SRRM1	Serine/arginine repetitive matrix protein 1	S	738	RVSRTPEPKKIKKAASPSPQSVRRVSSSRSV	1	0.0241013	-0.00541687	0	0.0609512	0	-0.053606	0	-0.455599	0.0119991		Q8IYB3	738	SRRM1	RVSRTPEPKKIKKAASPSPQSVRRVSSSRSV	182.54
Q9HCU9	BRMS1	Breast cancer metastasis-suppressor 1	S	237	ILEDWTAIKKARAAVSPQKRKSDGP______	1	0.283805	-0.0969601	0	0	-0.0833912	0.0833693	0.0161982	0	-0.0648003		Q9HCU9	237	BRMS1	ILEDWTAIKKARAAVSPQKRKSDGP______	68.735
O60832	DKC1	H/ACA ribonucleoprotein complex subunit 4	S	485	KKKSKKDKKAKAGLESGAEPGDGDSDTTKKK	1	0	-0.00507736	0.0171242	0	-0.0697517	0.248733	-0.225654	0.328589	0		O60832	485	DKC1	KKKSKKDKKAKAGLESGAEPGDGDSDTTKKK	191.97
Q9Y2X3	NOP58	Nucleolar protein 58	S	502	KKKRGKKKHIKEEPLSEEEPCTSTAIASPEK	1	-0.356187	0.0732918	0	-0.468665	0	0.237677	-0.409983	0.355792	0		Q9Y2X3	502	NOP58	KKKRGKKKHIKEEPLSEEEPCTSTAIASPEK	259.23
Q9Y6R0	NUMB;NUMBL	Protein numb homolog;Numb-like protein	S	305	IPRRHAPIEQLARQGSFRGFPALSQKMSPFK;IPRRHAPLEQLVRQGSFRGFPALSQKNSPFK	1	-0.0931435	0	0.321672	0	-0.278648	0.133854	0	-0.400002	0.221119		P49757;Q9Y6R0	276;305	NUMB;NUMBL	IPRRHAPIEQLARQGSFRGFPALSQKMSPFK;IPRRHAPLEQLVRQGSFRGFPALSQKNSPFK	91.518
Q9P2G1	ANKIB1	Ankyrin repeat and IBR domain-containing protein 1	S	737	QEFLASVARGVAPADSPEAPRRSFAGGTWDW	1	0	0.177818	-0.00911713	0	0.138231	-0.265434	0	-0.443539	0.0714073		Q9P2G1	737	ANKIB1	QEFLASVARGVAPADSPEAPRRSFAGGTWDW	180.62
P46100	ATRX	Transcriptional regulator ATRX	S	849	ARTTKKRIPNTKDFDSSEDEKHSKKGMDNQG	1	-0.0561218	0	0.28301	0	-0.167127	0.0395279	-0.488483	0.532236	0		P46100	849	ATRX	ARTTKKRIPNTKDFDSSEDEKHSKKGMDNQG	74.306
P46100	ATRX	Transcriptional regulator ATRX	S	850	RTTKKRIPNTKDFDSSEDEKHSKKGMDNQGH	1	-0.0561218	0	0.28301	0	-0.167127	0.0395279	-0.488483	0.532236	0		P46100	850	ATRX	RTTKKRIPNTKDFDSSEDEKHSKKGMDNQGH	74.306
Q9UQ35	SRRM2	Serine/arginine repetitive matrix protein 2	S	1497	SSPEPKALPQTPRPRSRSPSSPELNNKCLTP	1	0	-0.136278	0.0469589	-0.11191	0	0.179055	-0.425144	0.391174	0		Q9UQ35	1497	SRRM2	SSPEPKALPQTPRPRSRSPSSPELNNKCLTP	95.98
Q9UQ35	SRRM2	Serine/arginine repetitive matrix protein 2	S	1499	PEPKALPQTPRPRSRSPSSPELNNKCLTPQR	1	0	-0.136278	0.0469589	-0.11191	0	0.179055	-0.425144	0.391174	0		Q9UQ35	1499	SRRM2	PEPKALPQTPRPRSRSPSSPELNNKCLTPQR	112.63
Q9UQ35	SRRM2	Serine/arginine repetitive matrix protein 2	S	1501	PKALPQTPRPRSRSPSSPELNNKCLTPQRER	1	0	-0.136278	0.0469589	-0.11191	0	0.179055	-0.425144	0.391174	0		Q9UQ35	1501	SRRM2	PKALPQTPRPRSRSPSSPELNNKCLTPQRER	95.98
Q6WCQ1	MPRIP	Myosin phosphatase Rho-interacting protein	S	993	PDSATVSGYDIMKSKSNPDFLKKDRSCVTRQ	1	0	-0.0683069	0.094842	0.0871191	-0.150631	0	-0.36468	0.488086	0		Q6WCQ1	993	MPRIP	PDSATVSGYDIMKSKSNPDFLKKDRSCVTRQ	95.018
Q99719	2018-09-05	Septin-5	S	225	IDKFGIHVYQFPECDSDEDEDFKQQDRELKE	1	0	-0.0471706	0.266534	0	-0.244457	0.033371	-0.0263939	0.20575	0		Q99719	225	2018-09-05	IDKFGIHVYQFPECDSDEDEDFKQQDRELKE	172.24
Q9H1E5	TMX4	Thioredoxin-related transmembrane protein 4	S	259	AEEEKDDSNEEENKDSLVDDEEEKEDLGDED	1	-0.43642	0	0.0115051	0	-0.00495243	0.354868	-0.649309	1.35415	0		Q9H1E5	259	TMX4	AEEEKDDSNEEENKDSLVDDEEEKEDLGDED	195.58
Q9NVM9	ASUN	Protein asunder homolog	S	626	KEELAEAEIIKDSPDSPEPPNKKPLVEMDET	1	-0.134394	0	0.259714	-0.0620451	0	0.183077	-0.240328	0.511738	0		Q9NVM9	626	ASUN	KEELAEAEIIKDSPDSPEPPNKKPLVEMDET	253.07
Q8N4S0	CCDC82	Coiled-coil domain-containing protein 82	S	131	IKHRNIDLQDQEKHLSQEDNDLNKQTGQIIE	1	-0.0841846	0	0.0954208	0	-0.159451	0.178547	-0.299834	0.440257	0		Q8N4S0	131	CCDC82	IKHRNIDLQDQEKHLSQEDNDLNKQTGQIIE	160.07
Q9BW71	HIRIP3	HIRA-interacting protein 3	S	196	APGKASVSRKQAREESEESEAEPVQRTAKKV	1	0.0248947	0	-7.24792e-05	0	0.0934143	-0.186953	0.0296707	-0.509255	0		Q9BW71	196	HIRIP3	APGKASVSRKQAREESEESEAEPVQRTAKKV	148.01
Q9BW71	HIRIP3	HIRA-interacting protein 3	S	199	KASVSRKQAREESEESEAEPVQRTAKKVEGN	1	0.0248947	0	-7.24792e-05	0	0.0934143	-0.186953	0.0296707	-0.509255	0		Q9BW71	199	HIRIP3	KASVSRKQAREESEESEAEPVQRTAKKVEGN	148.01
Q13895	BYSL	Bystin	S	98	RERTTRLGPRMPQDGSDDEDEEWPTLEKAAT	1	0	0.123035	-0.0726671	0	-0.0793428	0.0899925	-0.0584202	0.211273	0		Q13895	98	BYSL	RERTTRLGPRMPQDGSDDEDEEWPTLEKAAT	106.63
Q13523	PRPF4B	Serine/threonine-protein kinase PRP4 homolog	S	20	ETQSLREQPEMEDANSEKSINEENGEVSEDQ	1	0	0.0480804	-0.218885	-0.125216	0	0.0652037	0	0.337197	-0.0216904		Q13523	20	PRPF4B	ETQSLREQPEMEDANSEKSINEENGEVSEDQ	160.79
Q9NQ55	PPAN;PPAN-P2RY11	Suppressor of SWI4 1 homolog	S	359	RKKSLEGMKKARVGGSDEEASGIPSRTASLE	1	0.125896	0	-0.696203	0.0874062	0	-0.0202637	0.559841	0	-0.453323		Q9NQ55;A0A0B4J1V8	359;359	PPAN;PPAN-P2RY11	RKKSLEGMKKARVGGSDEEASGIPSRTASLE	246.79
Q9Y2W1	THRAP3	Thyroid hormone receptor-associated protein 3	S	243	YGTGSASRASAVSELSPRERSPALKSPLQSV	1	0	0.177881	-0.157444	0.140793	-0.114668	0	0	-0.647774	0.0101738		Q9Y2W1	243	THRAP3	YGTGSASRASAVSELSPRERSPALKSPLQSV	193.21
P08238	HSP90AB1;HSP90AB2P	Heat shock protein HSP 90-beta;Putative heat shock protein HSP 90-beta 2	S	261	EKPKIEDVGSDEEDDSGKDKKKKTKKIKEKY	1	0.632805	-0.372631	0	0	NaN	0.0737467	-0.494289	1.4925	0		P08238;Q58FF8	261;183	HSP90AB1;HSP90AB2P	EKPKIEDVGSDEEDDSGKDKKKKTKKIKEKY	239.18
O00273	DFFA	DNA fragmentation factor subunit alpha	S	315	TQSLHSLRSISASKASPPGDLQNPKRARQDP	1	-0.032815	0	0.245253	0	-0.0200768	0.233645	-0.146001	0.139468	0		O00273	315	DFFA	TQSLHSLRSISASKASPPGDLQNPKRARQDP	168.83
Q5VTR2	RNF20	E3 ubiquitin-protein ligase BRE1A	S	138	ERKALVVPEPEPDSDSNQERKDDRERGEGQE	1	-0.35985	0.0779495	0	-0.202753	0.0853071	0	-0.132592	0	0.0462236		Q5VTR2	138	RNF20	ERKALVVPEPEPDSDSNQERKDDRERGEGQE	244.72
Q9UHR5	SAP30BP	SAP30-binding protein	S	113	PQELVASFSERVRNMSPDEIKIPPEPPGRCS	1	0.0371771	-0.0295925	0	-0.157184	0	0.0863314	-0.0295181	0.486466	0		Q9UHR5	113	SAP30BP	PQELVASFSERVRNMSPDEIKIPPEPPGRCS	72.887
Q14692	BMS1	Ribosome biogenesis protein BMS1 homolog	S	552	ISGSKAAGEGSKAGLSPANCQSDRVNLEKSL	1	0	0.0702162	-0.209494	0	-0.0129147	0.104607	0.0993481	-0.0266504	0		Q14692	552	BMS1	ISGSKAAGEGSKAGLSPANCQSDRVNLEKSL	203.64
Q92598	HSPH1	Heat shock protein 105 kDa	S	809	NTCEPVVTQPKPKIESPKLERTPNGPNIDKK	1	0	-0.108378	0.45493	0.0368805	-0.0128241	0	-0.377148	0.275073	0		Q92598	809	HSPH1	NTCEPVVTQPKPKIESPKLERTPNGPNIDKK	70.488
Q13033	STRN3	Striatin-3	S	229	SVETKNLEQILNGGESPKQKGQEIKRSSGDV	1	0	-0.242898	0.171637	-0.201064	0	0.0897951	-0.481776	0.121592	0		Q13033	229	STRN3	SVETKNLEQILNGGESPKQKGQEIKRSSGDV	176.23
P49321	NASP	Nuclear autoantigenic sperm protein	S	497	EDDKENDKTEEMPNDSVLENKSLQENEEEEI	1	-0.287224	0	0.112805	0	-0.0198698	0.17617	-0.107848	0.404109	0		P49321	497	NASP	EDDKENDKTEEMPNDSVLENKSLQENEEEEI	229.39
Q5VUA4	ZNF318	Zinc finger protein 318	S	464	NLYQWGPLPGIPKDNSPLREKFGSFLCHKDN	1	0	0.0630856	-0.0952511	-0.182221	0.13423	0	-0.364323	0.636046	0		Q5VUA4	464	ZNF318	NLYQWGPLPGIPKDNSPLREKFGSFLCHKDN	81.642
Q66PJ3	ARL6IP4	ADP-ribosylation factor-like protein 6-interacting protein 4	S	332	QVEALPGPSLDQWHRSAGEEEDGPVLTDEQK	1	0	0.0724001	-0.0197248	0.00916481	-0.0948105	0	-0.118581	0.504057	0		Q66PJ3	332	ARL6IP4	QVEALPGPSLDQWHRSAGEEEDGPVLTDEQK	252.37
Q7Z4V5	HDGFRP2	Hepatoma-derived growth factor-related protein 2	S	366	ERRRERADRGEAERGSGGSSGDELREDDEPV	1	0	0.114719	-0.0963726	-0.345419	0	0.302925	0	0.435995	-0.0347109		Q7Z4V5	366	HDGFRP2	ERRRERADRGEAERGSGGSSGDELREDDEPV	99.603
Q7Z4V5	HDGFRP2	Hepatoma-derived growth factor-related protein 2	S	369	RERADRGEAERGSGGSSGDELREDDEPVKKR	1	0	0.114719	-0.0963726	-0.345419	0	0.302925	0	0.435995	-0.0347109		Q7Z4V5	369	HDGFRP2	RERADRGEAERGSGGSSGDELREDDEPVKKR	99.603
Q7Z4V5	HDGFRP2	Hepatoma-derived growth factor-related protein 2	S	370	ERADRGEAERGSGGSSGDELREDDEPVKKRG	1	0	0.114719	-0.0963726	-0.345419	0	0.302925	0	0.435995	-0.0347109		Q7Z4V5	370	HDGFRP2	ERADRGEAERGSGGSSGDELREDDEPVKKRG	99.603
P50502	ST13;ST13P4	Hsc70-interacting protein;Putative protein FAM10A4	S	79	KVEEDLKADEPSSEESDLEIDKEGVIEPDTD	1	0.0720511	-0.0968561	0	0	-0.184387	0.162766	0	0.334768	-0.0741425		P50502;Q8IZP2	79;75	ST13;ST13P4	KVEEDLKADEPSSEESDLEIDKEGVIEPDTD	241.3
Q04637	EIF4G1	Eukaryotic translation initiation factor 4 gamma 1	S	1596	SVTAFFKWLREAEEESDHN____________	1	0	-0.0196209	0.386845	0.251179	0	-0.219252	0	-0.692436	0.231098		Q04637	1596	EIF4G1	SVTAFFKWLREAEEESDHN____________	142.1
O60841	EIF5B	Eukaryotic translation initiation factor 5B	S	164	KAKGKAQKSNKKWDGSEEDEDNSKKIKERSR	1	0	-0.13899	0.0896072	0.151605	0	-0.0378895	-0.622094	0.689095	0		O60841	164	EIF5B	KAKGKAQKSNKKWDGSEEDEDNSKKIKERSR	159.95
Q15459	SF3A1	Splicing factor 3A subunit 1	S	329	YEKFGESEEVEMEVESDEEDDKQEKAEEPPS	1	-0.28941	0	0.100197	0	-0.137784	0.0351343	-0.184345	0.326613	0		Q15459	329	SF3A1	YEKFGESEEVEMEVESDEEDDKQEKAEEPPS	155.86
Q12789	GTF3C1	General transcription factor 3C polypeptide 1	S	739	KTSQPPVPQGEAEEDSQGKEGPSGSGDSQLS	1	-0.180261	0	0.28256	0.123606	-0.113348	0	-0.0967884	0.199323	0		Q12789	739	GTF3C1	KTSQPPVPQGEAEEDSQGKEGPSGSGDSQLS	174.19
Q9NWH9	SLTM	SAFB-like transcription modulator	S	553	ESIKKSEEKKRISSKSPGHMVILDQTKGDHC	1	-0.132144	0	0.0267258	-0.0429954	0	0.119284	-0.0340252	0.0589218	0		Q9NWH9	553	SLTM	ESIKKSEEKKRISSKSPGHMVILDQTKGDHC	134.4
Q9UPT8	ZC3H4	Zinc finger CCCH domain-containing protein 4	S	1275	KQTPKTGSGSPFAGNSPAREGEQDAASLKDV	1	-0.0783329	0.495809	0	-0.0507889	0.0123997	0	0	0.436505	-0.186974		Q9UPT8	1275	ZC3H4	KQTPKTGSGSPFAGNSPAREGEQDAASLKDV	189.11
Q9UKN8	GTF3C4	General transcription factor 3C polypeptide 4	S	611	LWKPTHEDSKILLVDSPGMGNADDEQQEEGT	1	-0.0665541	0.00148392	0	0.0801735	-0.000746727	0	-0.0994387	0	0.0561752		Q9UKN8	611	GTF3C4	LWKPTHEDSKILLVDSPGMGNADDEQQEEGT	184.66
Q96E39	RBMXL1	RNA binding motif protein, X-linked-like-1	S	351	SSCDRVGRQERGLPPSVERGYPSSRDSYSSS	1	0.0618038	-0.0465393	0	0.0219173	0	-0.263428	0.0626068	-0.583513	0		Q96E39	351	RBMXL1	SSCDRVGRQERGLPPSVERGYPSSRDSYSSS	122.33
P12036	NEFH	Neurofilament heavy polypeptide	S	801	KFPEKAKSPVKEEVKSPEKAKSPLKEDAKAP	1	-0.269033	0	0.051156	0	-0.232049	0.0348482	-0.502004	1.02126	0		P12036	801	NEFH	KFPEKAKSPVKEEVKSPEKAKSPLKEDAKAP	57.164
Q8NF91	SYNE1	Nesprin-1	S	7656	AALQAELAEIQEKWKSASMRLEEQKKKLAFL	1	-0.0708571	0.205676	0	-0.0840778	0	0.0108986	-0.0970983	0.477002	0		Q8NF91	7656	SYNE1	AALQAELAEIQEKWKSASMRLEEQKKKLAFL	56.432
Q8NF91	SYNE1	Nesprin-1	S	7658	LQAELAEIQEKWKSASMRLEEQKKKLAFLLK	1	-0.0708571	0.205676	0	-0.0840778	0	0.0108986	-0.0970983	0.477002	0		Q8NF91	7658	SYNE1	LQAELAEIQEKWKSASMRLEEQKKKLAFLLK	56.432
P46821	MAP1B	Microtubule-associated protein 1B;MAP1B heavy chain;MAP1 light chain LC1	S	1620	EMSPSKEECPRPMSISPPDFSPKTAKSRTPV	1	-0.213348	0.106455	0	0	-0.162735	0.131315	-0.248514	0.119902	0		P46821	1620	MAP1B	EMSPSKEECPRPMSISPPDFSPKTAKSRTPV	84.573
Q9UN37	VPS4A	Vacuolar protein sorting-associated protein 4A	S	99	PVKENQSEGKGSDSDSEGDNPEKKKLQEQLM	1	0.0613232	0	-0.0529671	0.119624	-0.186314	0	-0.51139	0.688053	0		Q9UN37;I3L4J1	99;123	VPS4A	PVKENQSEGKGSDSDSEGDNPEKKKLQEQLM	125.39
Q86UU1	PHLDB1	Pleckstrin homology-like domain family B member 1	S	443	TFSDGLATRTLQPPESPRLGRRGLDSMRELP	1	0.011713	0	-0.0103226	0	0.0922871	-0.351702	0.232998	-0.174889	0		Q86UU1	443	PHLDB1	TFSDGLATRTLQPPESPRLGRRGLDSMRELP	158.56
P26358	DNMT1	DNA (cytosine-5)-methyltransferase 1	S	714	ADDDEEVDDNIPEMPSPKKMHQGKKKKQNKN	1	0	-0.250562	0.0511427	0	-0.0705814	0.0449534	-0.0711565	0.479396	0		P26358	714	DNMT1	ADDDEEVDDNIPEMPSPKKMHQGKKKKQNKN	150.94
Q9H4L7	SMARCAD1	SWI/SNF-related matrix-associated actin-dependent regulator of chromatin subfamily A containing DEAD/H box 1	S	152	TMARRNDDISELEDLSELEDLKDAKLQTLKE	1	-0.100615	0.146695	0	-0.117984	0	0.303372	-0.16824	0.531537	0		Q9H4L7	152	SMARCAD1	TMARRNDDISELEDLSELEDLKDAKLQTLKE	203.59
P27448	MARK3	MAP/microtubule affinity-regulating kinase 3	S	469	KSSGSAVGGKGIAPASPMLGNASNPNKADIP	1	-0.153944	0.0915642	0	0	0.0730705	-0.00495911	0.0600529	-0.244455	0		P27448	469	MARK3	KSSGSAVGGKGIAPASPMLGNASNPNKADIP	128.79
Q05209	PTPN12	Tyrosine-protein phosphatase non-receptor type 12	S	435	ESTIEQIDKKLERNLSFEIKKVPLQEGPKSF	1	0	-0.174538	0.49365	0	-0.261501	0.320999	-0.242416	0	0.132593		Q05209	435	PTPN12	ESTIEQIDKKLERNLSFEIKKVPLQEGPKSF	99.653
Q96SB4	SRPK1	SRSF protein kinase 1	S	309	KESGPGQKRPNKQEESESPVERPLKENPPNK	1	0.0802154	0	-0.0871248	0	-0.0671186	0.160766	0.0222664	-0.247434	0		Q96SB4	309	SRPK1	KESGPGQKRPNKQEESESPVERPLKENPPNK	106.01
Q96SB4	SRPK1	SRSF protein kinase 1	S	311	SGPGQKRPNKQEESESPVERPLKENPPNKMT	1	0.0802154	0	-0.0871248	0	-0.0671186	0.160766	0.0222664	-0.247434	0		Q96SB4	311	SRPK1	SGPGQKRPNKQEESESPVERPLKENPPNKMT	149.86
P33991	MCM4	DNA replication licensing factor MCM4	S	120	SGVRGTPVRQRPDLGSAQKGLQVDLQSDGAA	1	0.186151	-0.0242729	0	-0.0438728	0	0.0164318	0.147673	-0.168685	0		P33991	120	MCM4	SGVRGTPVRQRPDLGSAQKGLQVDLQSDGAA	116.19
Q8WWQ0	PHIP	PH-interacting protein	S	911	KKEKKKVNEEKDGPISPKKKKPKERKQKRLA	1	-0.120524	0	0.260981	-0.17762	0	0.117864	-0.705182	0.870132	0		Q8WWQ0	911	PHIP	KKEKKKVNEEKDGPISPKKKKPKERKQKRLA	85.67
Q9Y2W1	THRAP3	Thyroid hormone receptor-associated protein 3	S	928	FRKSSTSPKWAHDKFSGEEGEIEDDESGTEN	1	0	0.664603	-0.0283928	0	-0.255411	0.319277	-0.395	0.367184	0		Q9Y2W1	928	THRAP3	FRKSSTSPKWAHDKFSGEEGEIEDDESGTEN	264.87
P06400	RB1	Retinoblastoma-associated protein	S	249	LLKEPYKTAVIPINGSPRTPRRGQNRSARIA	1	-0.0766048	0	0.120447	0	0.118773	-0.21233	0.176825	-0.158506	0		P06400	249	RB1	LLKEPYKTAVIPINGSPRTPRRGQNRSARIA	176.58
P67809	YBX1	Nuclease-sensitive element-binding protein 1	S	176	NYQNSESGEKNEGSESAPEGQAQQRRPYRRR	1	0	-0.158065	0.245174	-0.0747814	0.218946	0	0.105015	-0.3221	0		P67809	176	YBX1	NYQNSESGEKNEGSESAPEGQAQQRRPYRRR	316.8
Q8IYB3	SRRM1	Serine/arginine repetitive matrix protein 1	S	738	RVSRTPEPKKIKKAASPSPQSVRRVSSSRSV	1	0	-0.0302391	0.0308838	0.0656929	0	-0.080986	0	-0.49534	0.121929		Q8IYB3	738	SRRM1	RVSRTPEPKKIKKAASPSPQSVRRVSSSRSV	182.54
Q9ULU4	ZMYND8	Protein kinase C-binding protein 1	S	668	PASEKADPGAVKDKASPEPEKDFSEKAKPSP	1	0	0.0115147	-0.150827	0.167333	-0.0691948	0	-0.284124	0.671934	0		Q9ULU4	668	ZMYND8	PASEKADPGAVKDKASPEPEKDFSEKAKPSP	82.515
O43290	SART1	U4/U6.U5 tri-snRNP-associated protein 1	S	448	GDFGSRLRGRGRRRVSEVEEEKEPVPQPLPS	1	-0.186486	0	0.0195017	-0.15194	0	0.203218	-0.352271	0.244887	0		O43290	448	SART1	GDFGSRLRGRGRRRVSEVEEEKEPVPQPLPS	132.5
Q15291	RBBP5	Retinoblastoma-binding protein 5	S	497	KQAGRPKGSKGKEKDSPFKPKLYKGDRGLPL	1	0.00378036	-0.306229	0	0.024642	-0.10622	0	-0.454279	0.830916	0		Q15291	497	RBBP5	KQAGRPKGSKGKEKDSPFKPKLYKGDRGLPL	53.448
P49736	MCM2	DNA replication licensing factor MCM2	S	381	EETIYQNYQRIRIQESPGKVAAGRLPRSKDA	1	0	0.0251675	-0.122442	0.0966358	-0.480669	0	0	0.407296	-0.0985737		P49736	381	MCM2	EETIYQNYQRIRIQESPGKVAAGRLPRSKDA	103.21
O75683	SURF6	Surfeit locus protein 6	S	138	EKIQEARGQGSAKELSPAALEKRRRRKQERD	1	-0.0844851	0	0.212522	0	-0.0903645	0.112429	0	-0.0761423	0.181209		O75683	138	SURF6	EKIQEARGQGSAKELSPAALEKRRRRKQERD	111.33
Q14980	NUMA1	Nuclear mitotic apparatus protein 1	S	271	QRIDRLALLNEKQAASPLEPKELEELRDKNE	1	-0.0508108	0.119864	0	-0.101591	0	0.13396	-0.171822	0.0748291	0		Q14980	271	NUMA1	QRIDRLALLNEKQAASPLEPKELEELRDKNE	117.79
P41227	NAA10	N-alpha-acetyltransferase 10	S	205	SGEACREEKGLAAEDSGGDSKDLSEVSETTE	1	-0.126889	0.0144682	0	0	0.0336762	-0.191865	0.0175991	0	-0.026063		P41227	205	NAA10	SGEACREEKGLAAEDSGGDSKDLSEVSETTE	180.61
P41227	NAA10	N-alpha-acetyltransferase 10	S	209	CREEKGLAAEDSGGDSKDLSEVSETTESTDV	1	-0.126889	0.0144682	0	0	0.0336762	-0.191865	0.0175991	0	-0.026063		P41227	209	NAA10	CREEKGLAAEDSGGDSKDLSEVSETTESTDV	53.828
Q96QD9	FYTTD1	UAP56-interacting factor	S	23	LVGATATSSPPPKARSNENLDKIDMSLDDII	1	-0.028657	0.0245876	0	0	-0.135317	0.154905	0	0.238209	-0.261373		Q96QD9	23	FYTTD1	LVGATATSSPPPKARSNENLDKIDMSLDDII	139.52
P10644	PRKAR1A	cAMP-dependent protein kinase type I-alpha regulatory subunit;cAMP-dependent protein kinase type I-alpha regulatory subunit, N-terminally processed	S	83	LQKAGTRTDSREDEISPPPPNPVVKGRRRRG	1	-0.0542421	0	0.263255	-0.044487	0	0.264295	0.0145645	0	-0.081748		P10644	83	PRKAR1A	LQKAGTRTDSREDEISPPPPNPVVKGRRRRG	145.33
Q14676	MDC1	Mediator of DNA damage checkpoint protein 1	S	495	LVRAHSEKDQPPFGDSDDSVEADKSSPGIHL	1	-0.114316	0	0.116308	0.0135689	-0.273823	0	-0.337618	0.306582	0		Q14676	495	MDC1	LVRAHSEKDQPPFGDSDDSVEADKSSPGIHL	89.049
Q14676	MDC1	Mediator of DNA damage checkpoint protein 1	S	498	AHSEKDQPPFGDSDDSVEADKSSPGIHLERS	1	-0.114316	0	0.116308	0.0135689	-0.273823	0	-0.337618	0.306582	0		Q14676	498	MDC1	AHSEKDQPPFGDSDDSVEADKSSPGIHLERS	89.049
Q96K21	ZFYVE19	Abscission/NoCut checkpoint regulator	S	354	QDPERVTLQDYRLPDSDDDEDEETAIQRVLQ	1	0	-0.155233	0.107599	0.0103054	-0.143719	0	0	-0.589567	0.12113		Q96K21	354	ZFYVE19	QDPERVTLQDYRLPDSDDDEDEETAIQRVLQ	339.77
Q99590	SCAF11	Protein SCAF11	S	816	WSPNKDTPQEKKRPQSPSPRRETGKESRKSQ	1	0	0.175067	-0.191927	-0.271615	0	0.311925	0	0.513657	-0.00641441		Q99590	816	SCAF11	WSPNKDTPQEKKRPQSPSPRRETGKESRKSQ	113.63
Q99590	SCAF11	Protein SCAF11	S	818	PNKDTPQEKKRPQSPSPRRETGKESRKSQSP	1	0	0.175067	-0.191927	-0.271615	0	0.311925	0	0.513657	-0.00641441		Q99590	818	SCAF11	PNKDTPQEKKRPQSPSPRRETGKESRKSQSP	91.043
Q9BWU0	SLC4A1AP	Kanadaptin	S	312	KQQQILLEKKMLGEDSDEEEEMDTSERKINA	1	-0.0797634	0.0199804	0	0	-0.132026	0.0379534	-0.301748	0.279203	0		Q9BWU0	312	SLC4A1AP	KQQQILLEKKMLGEDSDEEEEMDTSERKINA	155.54
P35221	CTNNA1	Catenin alpha-1	S	641	RKAVLMIRTPEELDDSDFETEDFDVRSRTSV	1	-0.151627	0.143297	0	0	0.138809	-0.0784245	0.0222664	-0.195253	0		P35221	641	CTNNA1	RKAVLMIRTPEELDDSDFETEDFDVRSRTSV	265.37
Q5T200	ZC3H13	Zinc finger CCCH domain-containing protein 13	S	265	NSKTNQSKKKGPRTPSPPPPIPEDIALGKKY	1	-0.163321	0.0441246	0	0	-0.0673561	0.448422	0.0317573	0	-0.0369139		Q5T200	265	ZC3H13	NSKTNQSKKKGPRTPSPPPPIPEDIALGKKY	89.829
Q5PSV4	BRMS1L	Breast cancer metastasis-suppressor 1-like protein	S	197	WNDELQSRKKRKDPFSPDKKKPVVVSGPYIV	1	-0.146867	0	0.0273752	-0.0498314	0	0.0123024	-0.442429	0.391137	0		Q5PSV4	197	BRMS1L	WNDELQSRKKRKDPFSPDKKKPVVVSGPYIV	91.265
Q6PJT7	ZC3H14	Zinc finger CCCH domain-containing protein 14	S	515	HLMQTRDLVQPDKPASPKFIVTLDGVPSPPG	1	0.0947227	-0.010582	0	0	-0.384429	0.166496	-1.06858	1.11307	0		Q6PJT7	515	ZC3H14	HLMQTRDLVQPDKPASPKFIVTLDGVPSPPG	110.04
Q96AC1	FERMT2	Fermitin family homolog 2	S	159	PRDPTKKKKKKLDDQSEDEALELEGPLITPG	1	-0.0703764	0.239383	0	0	-0.252359	0.291697	-0.447895	0.606483	0		Q96AC1	159	FERMT2	PRDPTKKKKKKLDDQSEDEALELEGPLITPG	195.62
Q6KC79	NIPBL	Nipped-B-like protein	S	2490	DKRKERKSSPSKENESSDSEEEVSRPRKSRK	1	-0.0940561	0	0.277708	0	-0.312685	0.180543	-0.477733	0.739484	0		Q6KC79	2490	NIPBL	DKRKERKSSPSKENESSDSEEEVSRPRKSRK	111.66
P54278	PMS2;PMS2CL	Mismatch repair endonuclease PMS2;Protein PMS2CL	S	445	TENKPHSPKTPEPRRSPLGQKRGMLSSSTSG;TENKPHSPKTPEPRRSPLGQKRGMSSSSTSD	1	0.0490961	0	-0.391185	0	-0.0716915	0.229034	0.0169497	0	-0.665793		P54278;Q68D20	445;59	PMS2;PMS2CL	TENKPHSPKTPEPRRSPLGQKRGMLSSSTSG;TENKPHSPKTPEPRRSPLGQKRGMSSSSTSD	96.618
O60678	PRMT3	Protein arginine N-methyltransferase 3	S	25	GGRGAVENEEDLPELSDSGDEAAWEDEDDAD	1	0	0.278461	-0.0174084	-0.148501	0	0.0521641	0.018858	0	-0.0741673		O60678	25	PRMT3	GGRGAVENEEDLPELSDSGDEAAWEDEDDAD	142.27
O60678	PRMT3	Protein arginine N-methyltransferase 3	S	27	RGAVENEEDLPELSDSGDEAAWEDEDDADLP	1	0	0.278461	-0.0174084	-0.148501	0	0.0521641	0.018858	0	-0.0741673		O60678	27	PRMT3	RGAVENEEDLPELSDSGDEAAWEDEDDADLP	142.27
Q9H6F5	CCDC86	Coiled-coil domain-containing protein 86	S	91	AGLESPQGQPEPGAASPQRQQDLHLESPQRQ	1	0.174461	-0.105061	0	0	0.0109863	-0.342901	0.173149	-0.137138	0		Q9H6F5	91	CCDC86	AGLESPQGQPEPGAASPQRQQDLHLESPQRQ	307.88
P18583	SON	Protein SON	S	1697	PLPVKESDQTLAALLSPKESSGGEKEVPPPP	1	-0.121876	0	0.0525417	0	-0.0709219	0.25597	-0.0175791	0.366231	0		P18583	1697	SON	PLPVKESDQTLAALLSPKESSGGEKEVPPPP	169.94
P50502	ST13;ST13P4	Hsc70-interacting protein;Putative protein FAM10A4	S	76	DSKKVEEDLKADEPSSEESDLEIDKEGVIEP	1	-0.0109968	0	0.323277	0	-0.151889	0.400215	-0.330688	0.412182	0		P50502;Q8IZP2	76;72	ST13;ST13P4	DSKKVEEDLKADEPSSEESDLEIDKEGVIEP	103.92
Q9Y2H2	INPP5F	Phosphatidylinositide phosphatase SAC2	S	935	EITVAHGSGLGKGQESPLKKSPSAGDVHILT	1	0.107879	0	-0.26643	-0.150949	0	0.0657673	0	0.0587483	-0.393599		Q9Y2H2	935	INPP5F	EITVAHGSGLGKGQESPLKKSPSAGDVHILT	83.883
Q9Y2W1	THRAP3	Thyroid hormone receptor-associated protein 3	S	243	YGTGSASRASAVSELSPRERSPALKSPLQSV	1	0	-0.0918808	1.03706	0	-0.381467	0.179255	0	-0.191229	0.585033		Q9Y2W1	243	THRAP3	YGTGSASRASAVSELSPRERSPALKSPLQSV	193.21
Q13427	PPIG	Peptidyl-prolyl cis-trans isomerase G	S	397	KGDKSELNEIKENQRSPVRVKERKITDHRNV	1	-0.0674581	0	0.272139	0	-0.142643	0.189393	-0.0365524	0	0.0214338		Q13427	397	PPIG	KGDKSELNEIKENQRSPVRVKERKITDHRNV	89.747
O15234	CASC3	Protein CASC3	S	373	SVRDPSPEADAPVLGSPEKEEAASEPPAAAP	1	0	-0.00294876	0.0705051	-0.223215	0	0.0263405	-0.174603	0.138672	0		O15234	373	CASC3	SVRDPSPEADAPVLGSPEKEEAASEPPAAAP	182.81
Q86VM9	ZC3H18	Zinc finger CCCH domain-containing protein 18	S	868	PDRGSRDRKSGGRLGSPKPERQRGQNSKAPA	1	-0.198395	0	0.0157185	0.326858	-0.317887	0	-0.557524	0.544069	0		Q86VM9	868	ZC3H18	PDRGSRDRKSGGRLGSPKPERQRGQNSKAPA	78.324
Q9UQ35	SRRM2	Serine/arginine repetitive matrix protein 2	S	1762	SASSPRTKTTSRRGRSPSPKPRGLQRSRSRS	1	0.0832939	0	-0.389358	-0.0358763	0	0.101006	0	0.227776	-0.364813		Q9UQ35	1762	SRRM2	SASSPRTKTTSRRGRSPSPKPRGLQRSRSRS	72.582
Q9UQ35	SRRM2	Serine/arginine repetitive matrix protein 2	S	1764	SSPRTKTTSRRGRSPSPKPRGLQRSRSRSRR	1	0.0832939	0	-0.389358	-0.0358763	0	0.101006	0	0.227776	-0.364813		Q9UQ35	1764	SRRM2	SSPRTKTTSRRGRSPSPKPRGLQRSRSRSRR	72.582
Q9UBB9	TFIP11	Tuftelin-interacting protein 11	S	210	SERTTQSMQDFPVVDSEEEAEEEFQKELSQW	1	-0.214789	0.0861807	0	0	-0.0039587	0.0669155	0	0.172318	-0.0721626		Q9UBB9	210	TFIP11	SERTTQSMQDFPVVDSEEEAEEEFQKELSQW	171.3
O14681	EI24	Etoposide-induced protein 2.4 homolog	S	56	RRRRASSVLAQRRAQSIERKQESEPRIVSRI	1	0.216574	0	-0.392185	0	0.0456047	-0.194847	0.484747	0	-0.204935		O14681	56	EI24	RRRRASSVLAQRRAQSIERKQESEPRIVSRI	135.86
Q8IW50	FAM219A	Protein FAM219A	S	102	TRLVVPNKGYSSLDQSPDEKPLVALDTDSDD	1	-0.0100946	0	0.0740547	0	-0.26125	0.409109	-0.0368738	0	0.292321		Q8IW50	102	FAM219A	TRLVVPNKGYSSLDQSPDEKPLVALDTDSDD	217.2
Q96AT1	KIAA1143	Uncharacterized protein KIAA1143	S	50	TKRIQPQPPDEDGDHSDKEDEQPQVVVLKKG	1	-0.0298033	0.266286	0	0	0.232136	-0.152139	-0.175734	0.45765	0		Q96AT1	50	KIAA1143	TKRIQPQPPDEDGDHSDKEDEQPQVVVLKKG	211.73
Q9BXY0	MAK16	Protein MAK16 homolog	S	229	DVGKREFVEDGEVDESDISDFEDMDKLDASS	1	0.0178423	0	-0.0718164	-0.190408	0.0646095	0	-0.0142288	0.152986	0		Q9BXY0	229	MAK16	DVGKREFVEDGEVDESDISDFEDMDKLDASS	106.93
Q9BXY0	MAK16	Protein MAK16 homolog	S	232	KREFVEDGEVDESDISDFEDMDKLDASSDED	1	0.0178423	0	-0.0718164	-0.190408	0.0646095	0	-0.0142288	0.152986	0		Q9BXY0	232	MAK16	KREFVEDGEVDESDISDFEDMDKLDASSDED	106.93
Q02952	AKAP12	A-kinase anchor protein 12	S	514	EVEMLSSQERMKVQGSPLKKLFTSTGLKKLS	1	-0.14562	0	0.0209169	-0.0675983	0	0.259608	0	0.58503	-0.0315476		Q02952	514	AKAP12	EVEMLSSQERMKVQGSPLKKLFTSTGLKKLS	89.886
Q69YN4	KIAA1429	Protein virilizer homolog	S	173	NPKHADGEKEDQFNGSPPRPQPRGPRTPPGP	1	0	-0.135061	0.0275517	0.0920887	-0.0198517	0	0	-0.326229	0.00876999		Q69YN4	173	KIAA1429	NPKHADGEKEDQFNGSPPRPQPRGPRTPPGP	156.67
P16949	STMN1	Stathmin	S	25	ELEKRASGQAFELILSPRSKESVPEFPLSPP	1	-0.0875225	0	0.180504	-0.137817	0	0.0787163	0	-0.337587	0.226356		P16949	25	STMN1	ELEKRASGQAFELILSPRSKESVPEFPLSPP	165.82
P07197	NEFM	Neurofilament medium polypeptide	S	545	EEGQEEEEEEDEGAKSDQAEEGGSEKEGSSE	1	0	-0.0661383	0.0643835	0	-0.254763	0.271054	-0.897942	0.763606	0		P07197	545	NEFM	EEGQEEEEEEDEGAKSDQAEEGGSEKEGSSE	307.77
P27824	CANX	Calnexin	S	554	DEEEEGEEKLEEKQKSDAEEDGGTVSQEEED	1	-0.00965023	0.392834	0	0	-0.0686035	0.171855	-0.0225229	0.673524	0		P27824	554	CANX	DEEEEGEEKLEEKQKSDAEEDGGTVSQEEED	297.99
Q9UQ35	SRRM2	Serine/arginine repetitive matrix protein 2	S	2702	DSRSLSYSPVERRRPSPQPSPRDQQSSSSER	1	0.25013	0	-0.0336189	0	0.0287285	-0.159792	0.308525	-0.362741	0		Q9UQ35	2702	SRRM2	DSRSLSYSPVERRRPSPQPSPRDQQSSSSER	137.6
Q9UQ35	SRRM2	Serine/arginine repetitive matrix protein 2	S	2706	LSYSPVERRRPSPQPSPRDQQSSSSERGSRR	1	0.25013	0	-0.0336189	0	0.0287285	-0.159792	0.308525	-0.362741	0		Q9UQ35	2706	SRRM2	LSYSPVERRRPSPQPSPRDQQSSSSERGSRR	85.864
Q5SW79	CEP170	Centrosomal protein of 170 kDa	S	1112	PTRTSLLRRARLGEASDSELADADKASVASE	1	0	0.0952349	-0.0607357	-0.030364	0	0.437184	-0.372818	0.87003	0		Q5SW79	1112	CEP170	PTRTSLLRRARLGEASDSELADADKASVASE	128.74
Q12888	TP53BP1	Tumor suppressor p53-binding protein 1	S	580	DSILMNPAQDGEVQLSQNDDKTKGDDTDTRD	1	-0.206864	0	0.0757265	-0.157135	0	0.20178	-0.205439	0.157943	0		Q12888	580	TP53BP1	DSILMNPAQDGEVQLSQNDDKTKGDDTDTRD	215.86
Q9NYM9	BET1L	BET1-like protein	S	9	_______MADWARAQSPGAVEEILDRENKRM	1	-0.0826778	0	0.230972	0	-0.506008	0.0911779	-0.153991	0.172338	0		Q9NYM9	9	BET1L	_______MADWARAQSPGAVEEILDRENKRM	196.55
P12036	NEFH	Neurofilament heavy polypeptide	S	546	KSPEKEEAKSPAEVKSPEKAKSPAKEEAKSP	1	0	0.19484	-0.0386066	0.0143137	0	-0.076745	-0.526808	1.10246	0		P12036	546	NEFH	KSPEKEEAKSPAEVKSPEKAKSPAKEEAKSP	97.271
Q53GS9	USP39	U4/U6.U5 tri-snRNP-associated protein 2	S	82	VPFVRVKREREVDEDSEPEREVRAKNGRVDS	1	0.0829697	0	-0.10459	-0.0534878	0.0763588	0	0.117042	-0.18779	0		Q53GS9	82	USP39	VPFVRVKREREVDEDSEPEREVRAKNGRVDS	229.89
P07910	HNRNPC	Heterogeneous nuclear ribonucleoproteins C1/C2	S	253	SSSSVKKDETNVKMESEGGADDSAEEGDLLD	1	-0.222754	0.186451	0	0	-0.105855	0.148037	-0.264428	0.0101376	0		P07910	253	HNRNPC	SSSSVKKDETNVKMESEGGADDSAEEGDLLD	122.11
Q0JRZ9	FCHO2	F-BAR domain only protein 2	S	403	PAISRHSPVQMNRNLSNEELTKSKPSAPPNE	1	-0.132023	0.362348	0	0	0.240596	-0.0473862	-0.0856524	0.452401	0		Q0JRZ9	403	FCHO2	PAISRHSPVQMNRNLSNEELTKSKPSAPPNE	124.6
P26374	CHML	Rab proteins geranylgeranyltransferase component A 2	S	649	VMAKLESSEESKNLESPEKHLQN________	1	-0.153231	0.123401	0	0	-0.0889759	0.128044	-0.0353746	0.25668	0		P26374	649	CHML	VMAKLESSEESKNLESPEKHLQN________	78.61
Q8IXQ4	GPALPP1	GPALPP motifs-containing protein 1	S	140	KSDKGRDDPGQQETDSSEDEDIIGPMPAKGP	1	-0.0168428	0	0.434757	0	-0.0824957	0.420349	-0.200712	0.0723972	0		Q8IXQ4	140	GPALPP1	KSDKGRDDPGQQETDSSEDEDIIGPMPAKGP	77.733
Q8IXQ4	GPALPP1	GPALPP motifs-containing protein 1	S	141	SDKGRDDPGQQETDSSEDEDIIGPMPAKGPV	1	-0.0168428	0	0.434757	0	-0.0824957	0.420349	-0.200712	0.0723972	0		Q8IXQ4	141	GPALPP1	SDKGRDDPGQQETDSSEDEDIIGPMPAKGPV	77.733
P46821	MAP1B	Microtubule-associated protein 1B;MAP1B heavy chain;MAP1 light chain LC1	S	2271	SPVKKSDGKSKPLAASPKPAGLKESSDKVSR	1	0.410177	-0.17147	0	0	-0.0453415	0.012867	-0.346433	0.955953	0		P46821	2271	MAP1B	SPVKKSDGKSKPLAASPKPAGLKESSDKVSR	94.302
P07197	NEFM	Neurofilament medium polypeptide	S	628	AKSPVPKSPVEEKGKSPVPKSPVEEKGKSPV	1	0.185899	0	-0.376785	-0.361972	0	0.0472355	0	0.271732	-0.470744		P07197	628	NEFM	AKSPVPKSPVEEKGKSPVPKSPVEEKGKSPV	86.453
Q5JSZ5	PRRC2B	Protein PRRC2B	S	613	VAQSNSSEEEAREAGSPAQEFKYQKSLPPRF	1	0	-0.133388	0.0255747	0	-0.359358	0.0524197	-0.154754	0.0179558	0		Q5JSZ5	613	PRRC2B	VAQSNSSEEEAREAGSPAQEFKYQKSLPPRF	130.69
Q13573	SNW1	SNW domain-containing protein 1	S	224	PPRFKINKKIPRGPPSPPAPVMHSPSRKMTV	1	0.0990639	-0.060852	0	-0.166163	0	0.113689	0.0251818	-0.0328388	0		Q13573	224	SNW1	PPRFKINKKIPRGPPSPPAPVMHSPSRKMTV	71.202
Q9UQ35	SRRM2	Serine/arginine repetitive matrix protein 2	S	1014	VKAQTPPGPSLSGSKSPCPQEKSKDSLVQSC	1	-0.31521	0	0.336809	0.157557	-0.149888	0	-0.417366	0.548792	0		Q9UQ35	1014	SRRM2	VKAQTPPGPSLSGSKSPCPQEKSKDSLVQSC	193.17
Q9H4G0	EPB41L1	Band 4.1-like protein 1	S	564	GTPEKANERAGLREGSEEKVKPPRPRAPESD	1	0	-0.17957	0.0553884	0.195776	-0.107851	0	-0.28424	0.354187	0		Q9H4G0	564	EPB41L1	GTPEKANERAGLREGSEEKVKPPRPRAPESD	114.87
Q8IYB3	SRRM1	Serine/arginine repetitive matrix protein 1	S	560	RRRRSPSPPPTRRRRSPSPAPPPRRRRTPTP	1	0.129402	-0.0186005	0	0.0183144	0	-0.18397	0.211931	-0.474239	0		Q8IYB3	560	SRRM1	RRRRSPSPPPTRRRRSPSPAPPPRRRRTPTP	105.19
Q8IYB3	SRRM1	Serine/arginine repetitive matrix protein 1	S	562	RRSPSPPPTRRRRSPSPAPPPRRRRTPTPPP	1	0.129402	-0.0186005	0	0.0183144	0	-0.18397	0.211931	-0.474239	0		Q8IYB3	562	SRRM1	RRSPSPPPTRRRRSPSPAPPPRRRRTPTPPP	105.19
Q96JM3	CHAMP1	Chromosome alignment-maintaining phosphoprotein 1	S	603	DDQKCDILVQEELLASPKKLLEDTLFPSSKK	1	0.0486746	0	-0.517467	-0.216499	0.234798	0	-0.447869	0.167498	0		Q96JM3	603	CHAMP1	DDQKCDILVQEELLASPKKLLEDTLFPSSKK	126.07
P85037	FOXK1	Forkhead box protein K1	S	441	LMSPRSGGLQTPECLSREGSPIPHDPEFGSK	1	0	-0.302166	0.172429	0	-0.278139	0.13229	0.148831	-0.0797663	0		P85037	441	FOXK1	LMSPRSGGLQTPECLSREGSPIPHDPEFGSK	153.32
O60716	CTNND1	Catenin delta-1	S	352	APLAQHERGSLASLDSLRKGGPPPPNWRQPE	1	-0.192533	0.214944	0	-0.0921049	0	0.0634441	0	0.31853	-0.038516		O60716	352	CTNND1	APLAQHERGSLASLDSLRKGGPPPPNWRQPE	137.84
Q9BUH6	C9orf142	Protein PAXX	S	148	WSLERRLAAAEETAVSPRKSPRPAGPQLFLP	1	0.160164	-0.0439196	0	0	-0.0649834	0.0984726	0.0874434	-0.266705	0		Q9BUH6	148	C9orf142	WSLERRLAAAEETAVSPRKSPRPAGPQLFLP	178.7
P43487	RANBP1;PKIB	Ran-specific GTPase-activating protein;cAMP-dependent protein kinase inhibitor beta	S	188	KNDHAEKVAEKLEALSVKEETKEDAEEKQ__	1	-0.237665	0	0.0773506	-0.0509005	0	0.295546	-0.291935	0.0776033	0		P43487;Q9C010	188;53	RANBP1;PKIB	KNDHAEKVAEKLEALSVKEETKEDAEEKQ__	78.934
Q14738	PPP2R5D	Serine/threonine-protein phosphatase 2A 56 kDa regulatory subunit delta isoform	S	573	MLKDIKKEKVLLRRKSELPQDVYTIKALEAH	1	0	-0.412524	0.437869	0	-0.224816	0.562256	-0.172328	0	0.0142727		Q14738	573	PPP2R5D	MLKDIKKEKVLLRRKSELPQDVYTIKALEAH	172.03
Q9NVU0	POLR3E	DNA-directed RNA polymerase III subunit RPC5	S	161	DAKHREREAANEAGDSSQDEAEDDVKQITVR	1	0	0.193837	-0.182648	0	-0.0772448	0.106563	-0.226405	0.413726	0		Q9NVU0	161	POLR3E	DAKHREREAANEAGDSSQDEAEDDVKQITVR	87.676
Q9NVU0	POLR3E	DNA-directed RNA polymerase III subunit RPC5	S	162	AKHREREAANEAGDSSQDEAEDDVKQITVRF	1	0	0.193837	-0.182648	0	-0.0772448	0.106563	-0.226405	0.413726	0		Q9NVU0	162	POLR3E	AKHREREAANEAGDSSQDEAEDDVKQITVRF	87.676
Q7Z4V5	HDGFRP2	Hepatoma-derived growth factor-related protein 2	S	240	KKKAPSASDSDSKADSDGAKPEPVAMARSAS	1	0	-0.0577822	0.179378	-0.120099	0.105844	0	-0.0971394	0.243029	0		Q7Z4V5	240	HDGFRP2	KKKAPSASDSDSKADSDGAKPEPVAMARSAS	65.287
Q01831	XPC	DNA repair protein complementing XP-C cells	S	94	TVKSENLKVIKDEALSDGDDLRDFPSDLKKA	1	0.166966	-0.0968246	0	0	-0.246919	0.237789	-0.179617	0.0715361	0		Q01831	94	XPC	TVKSENLKVIKDEALSDGDDLRDFPSDLKKA	165.66
P11171	EPB41	Protein 4.1	S	95	SRLFSSFLKRPKSQVSEEEGKEVESDKEKGE	1	-0.143624	0	0.0236282	0	-0.271292	0.00564289	-0.0548582	0.0919027	0		P11171	95	EPB41	SRLFSSFLKRPKSQVSEEEGKEVESDKEKGE	118.87
Q9UFC0	LRWD1	Leucine-rich repeat and WD repeat-containing protein 1	S	212	EELVAASRTQVQKANSPEKPPEAGAAHKPRA	1	-0.0491209	0.0590258	0	0	0.0336771	-0.0865994	-0.819947	1.04647	0		Q9UFC0	212	LRWD1	EELVAASRTQVQKANSPEKPPEAGAAHKPRA	152.88
Q13428	TCOF1	Treacle protein	S	1257	DGKQEAKPQQAAGMLSPKTGGKEAASGTTPQ	1	-0.0964527	0	0.122111	0	-0.193043	0.0159102	-0.175982	0.66796	0		Q13428	1257	TCOF1	DGKQEAKPQQAAGMLSPKTGGKEAASGTTPQ	85.61
P26378	ELAVL4	ELAV-like protein 4	S	228	PSQKSSQALLSQLYQSPNRRYPGPLHHQAQR	1	0.150248	0	-0.253073	0	0.0925407	-0.324402	0.39612	-0.0314598	0		P26378	228	ELAVL4	PSQKSSQALLSQLYQSPNRRYPGPLHHQAQR	201.16
O15027	SEC16A	Protein transport protein Sec16A	S	891	LERAQQELVPPQQQASPPQLPKAMFSELSNP	1	-0.0709486	0	0.00886059	-0.103219	0	0.264043	0	-0.00703239	0.173881		O15027	891	SEC16A	LERAQQELVPPQQQASPPQLPKAMFSELSNP	131.33
P78559	MAP1A	Microtubule-associated protein 1A;MAP1A heavy chain;MAP1 light chain LC2	S	667	VIEKAELEEMEEVHPSDEEEEDATKAEGFYQ	1	-0.365312	0	0.0775461	0	-0.166262	0.269527	-0.209424	0.270701	0		P78559	667	MAP1A	VIEKAELEEMEEVHPSDEEEEDATKAEGFYQ	227.87
Q14978	NOLC1	Nucleolar and coiled-body phosphoprotein 1	S	643	VREEEIEVDSRVADNSFDAKRGAAGDWGERA	1	0	-0.103034	0.00548077	0	-0.258386	0.0418835	0	0.052639	-0.105785		Q14978	643	NOLC1	VREEEIEVDSRVADNSFDAKRGAAGDWGERA	125.36
Q12888	TP53BP1	Tumor suppressor p53-binding protein 1	S	1362	ADFALPSSRGGPGKLSPRKGVSQTGTPVCEE	1	-0.0357046	0.0660696	0	-0.179683	0	0.188753	0	0.139111	-0.0330467		Q12888	1362	TP53BP1	ADFALPSSRGGPGKLSPRKGVSQTGTPVCEE	73.951
Q6P4F7	ARHGAP11A	Rho GTPase-activating protein 11A	S	422	GKKVCRVESGKAGCFSPKISHKEKVRRSLRL	1	0	0.00226211	-0.0241394	-0.144424	0	0.248745	-0.163545	0.263537	0		Q6P4F7	422	ARHGAP11A	GKKVCRVESGKAGCFSPKISHKEKVRRSLRL	62.546
Q9NWZ8	GEMIN8	Gem-associated protein 8	S	117	YSSRIQASTKEDQALSKEEEMETESDAEVEC	1	0.047143	0	-0.397819	0.0810337	0	-0.0643683	0	0.16973	-0.373489		Q9NWZ8	117	GEMIN8	YSSRIQASTKEDQALSKEEEMETESDAEVEC	85.355
Q15154	PCM1	Pericentriolar material 1 protein	S	65	KKFGVESDKRVTNDISPESSPGVGRRRTKTP	1	0.126455	-0.173233	0	0.234323	0	-0.147272	0.189251	-0.52376	0		Q15154	65	PCM1	KKFGVESDKRVTNDISPESSPGVGRRRTKTP	294.71
Q9UNS1	TIMELESS	Protein timeless homolog	S	1149	LRALLLAHKKKAGLASPEEEDAVGKEPLKAA	1	0.136326	0	-0.0454187	0	-0.126686	0.253941	-0.0899849	0.337316	0		Q9UNS1	1149	TIMELESS	LRALLLAHKKKAGLASPEEEDAVGKEPLKAA	169.39
P52565	ARHGDIA	Rho GDP-dissociation inhibitor 1	S	24	EQLAQIAAENEEDEHSVNYKPPAQKSIQEIQ	1	0.174666	-0.0182381	0	0.031415	-0.0983849	0	0	-0.106067	0.147412		P52565	24	ARHGDIA	EQLAQIAAENEEDEHSVNYKPPAQKSIQEIQ	162.24
P46013	MKI67	Antigen KI-67	S	308	RPKSGGSGHAVAEPASPEQELDQNKGKGRDV	1	-0.277158	0	0.22991	0	-0.221169	0.0983324	-0.0978088	0.0172319	0		P46013	308	MKI67	RPKSGGSGHAVAEPASPEQELDQNKGKGRDV	144.63
Q7Z5L9	IRF2BP2	Interferon regulatory factor 2-binding protein 2	S	360	NGSKAVARTARKRKPSPEPEGEVGPPKINGE	1	-0.38142	0	0.1389	0	-0.183665	0.191839	-0.252377	0.646181	0		Q7Z5L9	360	IRF2BP2	NGSKAVARTARKRKPSPEPEGEVGPPKINGE	158.02
Q6UB99	ANKRD11	Ankyrin repeat domain-containing protein 11	S	1983	ENPVSWPVGSDLLLKSPQRFPESPKRFCPAD	1	-0.037427	0	0.0180769	0.0169869	-0.102176	0	-0.372464	0.61142	0		Q6UB99	1983	ANKRD11	ENPVSWPVGSDLLLKSPQRFPESPKRFCPAD	80.387
Q6UB99	ANKRD11	Ankyrin repeat domain-containing protein 11	S	1990	VGSDLLLKSPQRFPESPKRFCPADPLHSAAP	1	-0.037427	0	0.0180769	0.0169869	-0.102176	0	-0.372464	0.61142	0		Q6UB99	1990	ANKRD11	VGSDLLLKSPQRFPESPKRFCPADPLHSAAP	80.387
A1L020	MEX3A	RNA-binding protein MEX3A	S	308	GKILEYNNENDFLAGSPDAAIDSRYSDAWRV	1	-0.0825691	0.0712252	0	0.133529	-0.00182819	0	0.0489769	-0.0878801	0		A1L020	308	MEX3A	GKILEYNNENDFLAGSPDAAIDSRYSDAWRV	320.86
Q13523	PRPF4B	Serine/threonine-protein kinase PRP4 homolog	S	93	HKRKEIIDASDKEGMSPAKRTKLDDLALLED	1	0	0.365658	-0.0957384	-0.160643	0	0.310805	0	0.571734	-0.381402		Q13523	93	PRPF4B	HKRKEIIDASDKEGMSPAKRTKLDDLALLED	57.108
Q68E01	INTS3	Integrator complex subunit 3	S	537	SDKDESCYDNAEAAFSDDEEDLNSKGKKREF	1	0.148193	0	-0.0176535	0	-0.152814	0.192585	0	0.418745	-0.0693808		Q68E01	537	INTS3	SDKDESCYDNAEAAFSDDEEDLNSKGKKREF	171.91
Q5W0B1	RNF219	RING finger protein 219	S	210	LVRENLRLKAEVDNRSPQKFGRFAVAALQSK	1	0	-0.437796	0.00440788	0.0264082	-0.676682	0	0.135993	-0.00905037	0		Q5W0B1	210	RNF219	LVRENLRLKAEVDNRSPQKFGRFAVAALQSK	116.06
O00567	NOP56	Nucleolar protein 56	S	570	GSKKKRKFSKEEPVSSGPEEAVGKSSSKKKK	1	0	0.00882244	-0.0362816	0	-0.181804	0.180641	-0.0178604	0.105121	0		O00567	570	NOP56	GSKKKRKFSKEEPVSSGPEEAVGKSSSKKKK	153.85
P46013	MKI67	Antigen KI-67	S	2528	TEPTGDSKSIKAFKESPKQILDPAASVTGSR	1	-0.102385	0	0.119432	0	-0.180337	0.543902	-0.719376	0.873488	0		P46013	2528	MKI67	TEPTGDSKSIKAFKESPKQILDPAASVTGSR	71.614
P12036	NEFH	Neurofilament heavy polypeptide	S	566	KSPAKEEAKSPPEAKSPEKEEAKSPAEVKSP	1	0.20122	-0.308721	0	-0.128642	0	0.247873	-0.517128	0.978579	0		P12036	566	NEFH	KSPAKEEAKSPPEAKSPEKEEAKSPAEVKSP	84.365
Q15121	PEA15	Astrocytic phosphoprotein PEA-15	S	116	RIPSAKKYKDIIRQPSEEEIIKLAPPPKKA_	1	-0.107664	0.405189	0	-0.191503	0	0.327796	-0.400251	0.0210409	0		Q15121	116	PEA15	RIPSAKKYKDIIRQPSEEEIIKLAPPPKKA_	165.16
P07197	NEFM	Neurofilament medium polypeptide	S	680	GKSPVSKSPVEEKAKSPVPKSPVEEAKSKAE	1	0	-0.011384	0.444244	-0.0494728	0	0.230795	-0.40024	0.63992	0		P07197	680	NEFM	GKSPVSKSPVEEKAKSPVPKSPVEEAKSKAE	93.909
Q9Y2W1	THRAP3	Thyroid hormone receptor-associated protein 3	S	672	YLKRGTEQEAAKNKKSPEIHRRIDISPSTFR	1	0.103651	0	-0.370016	0.058754	0	-0.0245361	0.42378	0	-0.0126686		Q9Y2W1	672	THRAP3	YLKRGTEQEAAKNKKSPEIHRRIDISPSTFR	93.938
P46821	MAP1B	Microtubule-associated protein 1B;MAP1B heavy chain;MAP1 light chain LC1	S	1618	ETEMSPSKEECPRPMSISPPDFSPKTAKSRT	1	-0.153744	0.167499	0	0	-0.205051	0.143601	-0.181704	0.188943	0		P46821	1618	MAP1B	ETEMSPSKEECPRPMSISPPDFSPKTAKSRT	70.453
Q8IXT5	RBM12B	RNA-binding protein 12B	S	499	GVNFSVMSSEKMQARSQSRERGDHSHLFDSK	1	0	0.0225964	-0.118307	0	0.0389099	-0.0756035	0	0.214995	-0.0397987		Q8IXT5	499	RBM12B	GVNFSVMSSEKMQARSQSRERGDHSHLFDSK	74.222
Q7Z3K6	MIER3	Mesoderm induction early response protein 3	S	52	RTLEEEEMMDEGKNFSSEIEDLEKEGTMPLE	1	0	-0.260882	0.124965	-0.505565	0	0.2624	-0.371654	0.874866	0		Q7Z3K6	52	MIER3	RTLEEEEMMDEGKNFSSEIEDLEKEGTMPLE	130.72
Q7Z3K6	MIER3	Mesoderm induction early response protein 3	S	53	TLEEEEMMDEGKNFSSEIEDLEKEGTMPLED	1	0	-0.260882	0.124965	-0.505565	0	0.2624	-0.371654	0.874866	0		Q7Z3K6	53	MIER3	TLEEEEMMDEGKNFSSEIEDLEKEGTMPLED	150.11
P25205	MCM3	DNA replication licensing factor MCM3	S	668	YFKKVLEKEKKRKKRSEDESETEDEEEKSQE	1	0	0.265563	-0.298651	0.0198307	0	-0.0403137	-0.504176	1.16824	0		P25205	668	MCM3	YFKKVLEKEKKRKKRSEDESETEDEEEKSQE	115.85
P00558	PGK1	Phosphoglycerate kinase 1	S	203	FLMKKELNYFAKALESPERPFLAILGGAKVA	1	-0.29199	0	0.440954	0	-0.0613928	0.691827	0	-0.0534553	0.426844		P00558	203	PGK1	FLMKKELNYFAKALESPERPFLAILGGAKVA	170.92
Q13428	TCOF1	Treacle protein	S	1350	KESSRKGWESRKRKLSGDQPAARTPRSKKKK	1	0.00620079	-0.329184	0	0	-0.419395	0.195502	0.0303202	0	-0.0958748		Q13428	1350	TCOF1	KESSRKGWESRKRKLSGDQPAARTPRSKKKK	141.82
Q15149	PLEC	Plectin	S	1435	ELQLVTYKAQLEPVASPAKKPKVQSGSESVI	1	-0.248624	0.0508842	0	-0.214578	0	0.0498075	-0.168922	0.166727	0		Q15149	1435	PLEC	ELQLVTYKAQLEPVASPAKKPKVQSGSESVI	124.3
Q96GX2	ATXN7L3B	Putative ataxin-7-like protein 3B	S	92	LPGEPGNGPDQQLQRSPPEFQ__________	1	0	-0.0350876	0.0254612	0.282978	0	-0.0289822	0	-0.659092	0.00688362		Q96GX2	92	ATXN7L3B	LPGEPGNGPDQQLQRSPPEFQ__________	257.37
Q08AD1	CAMSAP2	Calmodulin-regulated spectrin-associated protein 2	S	1148	PPEKADVPVEKYDGESDKEQFDDDQKVCCGF	1	0	-0.137031	0.322642	0	-0.270373	0.0954037	-0.579137	0.997572	0		Q08AD1	1148	CAMSAP2	PPEKADVPVEKYDGESDKEQFDDDQKVCCGF	152.04
Q99543	DNAJC2	DnaJ homolog subfamily C member 2;DnaJ homolog subfamily C member 2, N-terminally processed	S	60	NASASFQELEDKKELSEESEDEELQLEEFPM	1	-0.730355	0.210721	0	-0.233129	0	0.445369	-0.280771	0.238582	0		Q99543	60	DNAJC2	NASASFQELEDKKELSEESEDEELQLEEFPM	122.39
Q99543	DNAJC2	DnaJ homolog subfamily C member 2;DnaJ homolog subfamily C member 2, N-terminally processed	S	63	ASFQELEDKKELSEESEDEELQLEEFPMLKT	1	-0.730355	0.210721	0	-0.233129	0	0.445369	-0.280771	0.238582	0		Q99543	63	DNAJC2	ASFQELEDKKELSEESEDEELQLEEFPMLKT	122.39
Q9H257	CARD9	Caspase recruitment domain-containing protein 9	S	460	EDTQLSDKGCLAGGGSPKQPFAALHQEQVLR	1	0	0.0644083	-0.131729	0	0.0591993	-0.161369	0	0.00392723	-0.371569		Q9H257	460	CARD9	EDTQLSDKGCLAGGGSPKQPFAALHQEQVLR	110.66
Q8IZP0	ABI1	Abl interactor 1	S	225	PNDYMTSPARLGSQHSPGRTASLNQRPRTHS	1	0	0.111546	-0.166349	0	0.251411	-0.250492	0.304213	-0.0716877	0		Q8IZP0	225	ABI1	PNDYMTSPARLGSQHSPGRTASLNQRPRTHS	217.86
O75781	PALM	Paralemmin-1	S	116	GDSAPATAKENAAAPSPVRAPAPSPAKEERK	1	-0.0345297	0	0.0673656	-0.0761299	0	0.278658	0	-0.186742	0.0754042		O75781	116	PALM	GDSAPATAKENAAAPSPVRAPAPSPAKEERK	149.07
Q9Y2W1	THRAP3	Thyroid hormone receptor-associated protein 3	S	698	PSTFRKHGLAHDEMKSPREPGYKAEGKYKDD	1	0.132891	0	-0.21992	-0.145847	0	0.517999	0	0.178979	-0.121891		Q9Y2W1	698	THRAP3	PSTFRKHGLAHDEMKSPREPGYKAEGKYKDD	92.428
P46821	MAP1B	Microtubule-associated protein 1B;MAP1B heavy chain;MAP1 light chain LC1	S	1312	VSPEVTQEVVEEHCASPEDKTLEVVSPSQSV	1	0	-0.0653124	0.182341	-0.123491	0	0.261444	-0.229253	0.272802	0		P46821	1312	MAP1B	VSPEVTQEVVEEHCASPEDKTLEVVSPSQSV	228.33
Q86V48	LUZP1	Leucine zipper protein 1	S	394	HGSEASVSKHTARELSPQHKRERLRNREFAL	1	0.169906	-0.184004	0	0	-0.0987206	0.00174808	0.308264	0	-0.016429		Q86V48	394	LUZP1	HGSEASVSKHTARELSPQHKRERLRNREFAL	76.064
Q9NWH9	SLTM	SAFB-like transcription modulator	S	553	ESIKKSEEKKRISSKSPGHMVILDQTKGDHC	1	-0.436503	0	0.235855	-0.0984459	0	0.457993	-0.519309	0.645078	0		Q9NWH9	553	SLTM	ESIKKSEEKKRISSKSPGHMVILDQTKGDHC	134.4
Q9UPU5	USP24	Ubiquitin carboxyl-terminal hydrolase 24	S	1943	EVGENGRSVDQGGGGSPRKKVALTENYELVG	1	0.256769	0	-0.390244	0	0.195496	-0.319656	0.71468	0	-0.064724		Q9UPU5	1943	USP24	EVGENGRSVDQGGGGSPRKKVALTENYELVG	199.27
Q96SB4	SRPK1	SRSF protein kinase 1	S	309	KESGPGQKRPNKQEESESPVERPLKENPPNK	1	0.00941467	0	-0.139656	0	-0.0507088	0.00462723	0.0920391	-0.427937	0		Q96SB4	309	SRPK1	KESGPGQKRPNKQEESESPVERPLKENPPNK	106.01
Q96ST3	SIN3A	Paired amphipathic helix protein Sin3a	S	860	DEATGAVKKHNGVGGSPPKSKLLFSNTAAQK	1	0.0996313	-0.0624323	0	0	-0.0677004	0.0699301	-0.100496	0.630185	0		Q96ST3	860	SIN3A	DEATGAVKKHNGVGGSPPKSKLLFSNTAAQK	64.224
Q6PK04	CCDC137	Coiled-coil domain-containing protein 137	S	19	AGRGAAVSRVQAGPGSPRRARGRQQVQPLGK	1	0.0942497	0	-0.244598	0.205006	0	-0.271362	0.370233	-0.204674	0		Q6PK04	19	CCDC137	AGRGAAVSRVQAGPGSPRRARGRQQVQPLGK	161.67
Q13098	GPS1	COP9 signalosome complex subunit 1	S	474	VLRNQIHVKSPPREGSQGELTPANSQSRMST	1	-0.182568	0.0760365	0	0	0.213959	-0.148315	0	-0.249014	0.0683842		Q13098	474	GPS1	VLRNQIHVKSPPREGSQGELTPANSQSRMST	255.78
P12931	SRC	Proto-oncogene tyrosine-protein kinase Src	S	17	GSNKSKPKDASQRRRSLEPAENVHGAGGGAF	1	-0.224995	0	0.0621443	-0.387012	0	0.511411	-0.292029	0.112951	0		P12931	17	SRC	GSNKSKPKDASQRRRSLEPAENVHGAGGGAF	205.97
Q9BW71	HIRIP3	HIRA-interacting protein 3	S	87	KLDLTKKGKRPPTPCSDPERKRFRFNSESES	1	-0.119428	0	0.0499754	-0.186558	0	0.0628262	-0.148611	0	0.0416975		Q9BW71	87	HIRIP3	KLDLTKKGKRPPTPCSDPERKRFRFNSESES	62.861
Q8NDI1	EHBP1	EH domain-binding protein 1	S	1058	GNEEKAAITETQRKPSEDEVLNKGFKDTSQY	1	-0.987681	0.244265	0	-0.25534	0.163588	0	-0.728019	1.02393	0		Q8NDI1	1058	EHBP1	GNEEKAAITETQRKPSEDEVLNKGFKDTSQY	167.73
Q86YS7	C2CD5	C2 domain-containing protein 5	S	852	SHPFPPAKAMTVEKASPVGDGNFRNRSAPPC	1	0	0.0507164	-0.0997601	0	0.0425587	-0.261719	0.0811749	-0.404661	0		Q86YS7	852	C2CD5	SHPFPPAKAMTVEKASPVGDGNFRNRSAPPC	193.32
Q8NI27	THOC2	THO complex subunit 2	S	1364	AESKSTQEREREKEPSRERDIAKEMKSKENV	1	-0.140387	0	0.328059	0	-0.295104	0.267832	-0.333626	0	0.00945187		Q8NI27	1364	THOC2	AESKSTQEREREKEPSRERDIAKEMKSKENV	102.73
Q9UDY2	TJP2	Tight junction protein ZO-2	S	266	RAYHRAYDPDYERAYSPEYRRGARHDARSRG	1	0	-0.355116	0.0248527	0.167273	-0.105534	0	0.0530548	-0.735321	0		Q9UDY2	266	TJP2	RAYHRAYDPDYERAYSPEYRRGARHDARSRG	126.62
Q7Z4V5	HDGFRP2	Hepatoma-derived growth factor-related protein 2	S	395	PVKKRGRKGRGRGPPSSSDSEPEAELEREAK	1	-0.113232	0	0.0136204	-0.109061	0	0.12538	-0.11107	0	0.131206		Q7Z4V5	395	HDGFRP2	PVKKRGRKGRGRGPPSSSDSEPEAELEREAK	63.63
Q7Z4V5	HDGFRP2	Hepatoma-derived growth factor-related protein 2	S	396	VKKRGRKGRGRGPPSSSDSEPEAELEREAKK	1	-0.113232	0	0.0136204	-0.109061	0	0.12538	-0.11107	0	0.131206		Q7Z4V5	396	HDGFRP2	VKKRGRKGRGRGPPSSSDSEPEAELEREAKK	63.63
Q7Z4V5	HDGFRP2	Hepatoma-derived growth factor-related protein 2	S	397	KKRGRKGRGRGPPSSSDSEPEAELEREAKKS	1	-0.113232	0	0.0136204	-0.109061	0	0.12538	-0.11107	0	0.131206		Q7Z4V5	397	HDGFRP2	KKRGRKGRGRGPPSSSDSEPEAELEREAKKS	63.63
Q7Z4V5	HDGFRP2	Hepatoma-derived growth factor-related protein 2	S	399	RGRKGRGRGPPSSSDSEPEAELEREAKKSAK	1	-0.113232	0	0.0136204	-0.109061	0	0.12538	-0.11107	0	0.131206		Q7Z4V5	399	HDGFRP2	RGRKGRGRGPPSSSDSEPEAELEREAKKSAK	63.63
Q8NDT2	RBM15B	Putative RNA-binding protein 15B	S	265	LGYLPLHGGYQYKQRSLSPVAAPPLREPRAR	1	0	-0.10747	0.0783844	0.222466	0	-0.00561714	0.0157967	-0.395122	0		Q8NDT2	265	RBM15B	LGYLPLHGGYQYKQRSLSPVAAPPLREPRAR	90.397
Q8NDT2	RBM15B	Putative RNA-binding protein 15B	S	267	YLPLHGGYQYKQRSLSPVAAPPLREPRARHA	1	0	-0.10747	0.0783844	0.222466	0	-0.00561714	0.0157967	-0.395122	0		Q8NDT2	267	RBM15B	YLPLHGGYQYKQRSLSPVAAPPLREPRARHA	105.02
P35659	DEK	Protein DEK	S	51	EDEDDEEEEEEEKEKSLIVEGKREKKKVERL	1	-0.0426903	0	0.0573072	0	-0.0821247	0.0982466	0	0.103341	-0.113772		P35659	51	DEK	EDEDDEEEEEEEKEKSLIVEGKREKKKVERL	98.055
Q8IYB3	SRRM1	Serine/arginine repetitive matrix protein 1	S	740	SRTPEPKKIKKAASPSPQSVRRVSSSRSVSG	1	0.0111809	-0.00955772	0	0.0680294	0	-0.127031	0	-0.408924	0.0584297		Q8IYB3	740	SRRM1	SRTPEPKKIKKAASPSPQSVRRVSSSRSVSG	104.94
Q8TBF4	ZCRB1	Zinc finger CCHC-type and RNA-binding motif-containing protein 1	S	155	KKAPEPEEEIEEVEESEDEGEDPALDSLSQA	1	-0.221362	0	0.0410881	0	-0.300694	0.449757	-0.304874	0.292559	0		Q8TBF4	155	ZCRB1	KKAPEPEEEIEEVEESEDEGEDPALDSLSQA	271.49
Q7Z6E9	RBBP6	E3 ubiquitin-protein ligase RBBP6	S	861	AAGAQPRPSANRENFSPERFLPLNIRNSPFT	1	0.0715313	0	-0.0829773	0	0.215962	-0.23246	0.0765457	-0.41695	0		Q7Z6E9	861	RBBP6	AAGAQPRPSANRENFSPERFLPLNIRNSPFT	229.71
P55201	BRPF1	Peregrin	S	120	GRVHRISIFDNLDVVSEDEEAPEEAPENGSN	1	-0.245917	0	0.0970402	0	-0.41208	0.297108	-0.300739	0.10848	0		P55201	120	BRPF1	GRVHRISIFDNLDVVSEDEEAPEEAPENGSN	169.5
Q7Z4S6	KIF21A	Kinesin-like protein KIF21A	S	1212	MNTETSGTSAREKELSPPPGLPSKIGSISRQ	1	-0.224898	0	0.0600748	0	-0.0991898	0.298414	-0.015398	0.0966826	0		Q7Z4S6	1212	KIF21A	MNTETSGTSAREKELSPPPGLPSKIGSISRQ	154.94
Q13428	TCOF1	Treacle protein	S	906	GKTHQIRAALAPAKESPRKGAAPTPPGKTGP	1	-0.534247	0	0.0171432	-0.254415	0	0.281984	-0.248963	0.202407	0		Q13428	906	TCOF1	GKTHQIRAALAPAKESPRKGAAPTPPGKTGP	97.273
Q9Y6Q9	NCOA3	Nuclear receptor coactivator 3	S	728	ITSCGDGNVVKQEQLSPKKKENNALLRYLLD	1	-0.133281	0	0.0558519	0.238861	0	-0.0966158	0	0.611061	-0.178789		Q9Y6Q9	728	NCOA3	ITSCGDGNVVKQEQLSPKKKENNALLRYLLD	128.57
Q9H4L7	SMARCAD1	SWI/SNF-related matrix-associated actin-dependent regulator of chromatin subfamily A containing DEAD/H box 1	S	146	ESQGLPTMARRNDDISELEDLSELEDLKDAK	1	-0.302147	0.0277081	0	0	-0.124297	0.260565	0	0.58184	-0.298372		Q9H4L7	146	SMARCAD1	ESQGLPTMARRNDDISELEDLSELEDLKDAK	168.68
Q9H4L7	SMARCAD1	SWI/SNF-related matrix-associated actin-dependent regulator of chromatin subfamily A containing DEAD/H box 1	S	152	TMARRNDDISELEDLSELEDLKDAKLQTLKE	1	-0.302147	0.0277081	0	0	-0.124297	0.260565	0	0.58184	-0.298372		Q9H4L7	152	SMARCAD1	TMARRNDDISELEDLSELEDLKDAKLQTLKE	203.59
Q9UKL0	RCOR1	REST corepressor 1	S	260	VMDRHARKQKREREESEDELEEANGNNPIDI	1	-0.0485716	0	0.139951	-0.0383949	0	0.0777521	0	-0.199245	0.00893021		Q9UKL0	260	RCOR1	VMDRHARKQKREREESEDELEEANGNNPIDI	246.89
Q96JM3	CHAMP1	Chromosome alignment-maintaining phosphoprotein 1	S	476	ASLDFPESQKSSRGGSPDLWKSSFFIEPQKP	1	-0.0242024	0	0.0984125	-0.0166531	0	0.221439	0.125291	0	-0.0370407		Q96JM3	476	CHAMP1	ASLDFPESQKSSRGGSPDLWKSSFFIEPQKP	125.97
Q9HC35	EML4	Echinoderm microtubule-associated protein-like 4	S	138	QGQREKKEESHSNDQSPQIRASPSPQPSSQP	1	-0.0811472	0.228428	0	0	-0.0798988	0.229259	-0.0586195	0.100101	0		Q9HC35	138	EML4	QGQREKKEESHSNDQSPQIRASPSPQPSSQP	206.63
Q9HC35	EML4	Echinoderm microtubule-associated protein-like 4	S	176	PESKNATPTKSIKRPSPAEKSHNSWENSDDS	1	0	0.0848198	-0.0128737	-0.190056	0.140382	0	0	0.0518513	-0.20276		Q9HC35	176	EML4	PESKNATPTKSIKRPSPAEKSHNSWENSDDS	74.772
Q9BZD4	NUF2	Kinetochore protein Nuf2	S	247	SLKEIQESLKTKIVDSPEKLKNYKEKMKDTV	1	0.0730896	0	-0.0259256	0.161504	-0.391177	0	-0.0407944	0.192041	0		Q9BZD4	247	NUF2	SLKEIQESLKTKIVDSPEKLKNYKEKMKDTV	93.938
P06733	ENO1	Alpha-enolase	S	419	LAKYNQLLRIEEELGSKAKFAGRNFRNPLAK	1	0.0344753	-0.182582	0	0	-0.00638866	0.04778	-0.0626631	0.297348	0		P06733	419	ENO1	LAKYNQLLRIEEELGSKAKFAGRNFRNPLAK	119.68
Q9NW75	GPATCH2	G patch domain-containing protein 2	S	115	SKDYRENHNNNKKDHSDSDDQMLVAKRRPSS	1	-0.0218105	0.0536051	0	0.227295	-0.104836	0	-0.296229	0.449358	0		Q9NW75	115	GPATCH2	SKDYRENHNNNKKDHSDSDDQMLVAKRRPSS	103.88
Q9NW75	GPATCH2	G patch domain-containing protein 2	S	117	DYRENHNNNKKDHSDSDDQMLVAKRRPSSNL	1	-0.0218105	0.0536051	0	0.227295	-0.104836	0	-0.296229	0.449358	0		Q9NW75	117	GPATCH2	DYRENHNNNKKDHSDSDDQMLVAKRRPSSNL	103.88
Q7L8J4	SH3BP5L	SH3 domain-binding protein 5-like	S	362	KCDSVEHLRGLSDHVSLDGQELGTRSGGRRG	1	0.0456276	0	-0.265925	0	0.202232	-0.0201073	0.0394859	-0.143646	0		Q7L8J4	362	SH3BP5L	KCDSVEHLRGLSDHVSLDGQELGTRSGGRRG	261.08
P13984	GTF2F2	General transcription factor IIF subunit 2	S	248	WELKPEYRHYQGEEKSD______________	1	0.08494	-0.181043	0	0.0373974	0	-0.107192	-0.0562067	0	0.0951939		P13984	248	GTF2F2	WELKPEYRHYQGEEKSD______________	105.13
P55884	EIF3B	Eukaryotic translation initiation factor 3 subunit B	S	164	DEPSFSDPEDFVDDVSEEELLGDVLKDRPQE	1	-0.0927382	0.0945482	0	0	-0.155082	0.590193	-0.35714	0.309817	0		P55884	164	EIF3B	DEPSFSDPEDFVDDVSEEELLGDVLKDRPQE	171.16
Q13427	PPIG	Peptidyl-prolyl cis-trans isomerase G	S	745	NDHVHEKNKKFDHESSPGTDEDKSG______	1	0.0707302	-0.0131979	0	0	-0.32019	0.375441	-0.135859	0.524571	0		Q13427	745	PPIG	NDHVHEKNKKFDHESSPGTDEDKSG______	135.27
Q9P1Y6	PHRF1	PHD and RING finger domain-containing protein 1	S	1359	PHLLRPDAAEKAEAPSSPDVAPAGKEDSPSA	1	-0.0100861	0	0.259631	0	-0.0320225	0.353811	0	-0.015296	0.0856667		Q9P1Y6	1359	PHRF1	PHLLRPDAAEKAEAPSSPDVAPAGKEDSPSA	74.133
Q9P1Y6	PHRF1	PHD and RING finger domain-containing protein 1	S	1360	HLLRPDAAEKAEAPSSPDVAPAGKEDSPSAS	1	-0.0100861	0	0.259631	0	-0.0320225	0.353811	0	-0.015296	0.0856667		Q9P1Y6	1360	PHRF1	HLLRPDAAEKAEAPSSPDVAPAGKEDSPSAS	249.19
Q5QJE6	DNTTIP2	Deoxynucleotidyltransferase terminal-interacting protein 2	S	512	MSADKNFYLEEEDKASEVAIEEEKEEEEDEK	1	-0.156077	0.0967445	0	-0.00681782	0	0.148822	-0.0709715	0.592016	0		Q5QJE6	512	DNTTIP2	MSADKNFYLEEEDKASEVAIEEEKEEEEDEK	167.84
Q6NYC8	PPP1R18	Phostensin	S	368	TQKPEPPESAEKLLESPGVEAGEGEAEKEEA	1	-0.053278	0.115164	0	-0.165785	0	0.292083	-0.188695	0.000479698	0		Q6NYC8	368	PPP1R18	TQKPEPPESAEKLLESPGVEAGEGEAEKEEA	123.14
Q69YQ0	SPECC1L;SPECC1L-ADORA2A	Cytospin-A	S	220	ELRDMRAQLGINEDHSEGDEKSEKETIMAHQ	1	-0.27966	0	0.406979	0	-0.0772867	0.287512	-0.307502	0	0.0310535		Q69YQ0;F8WAN1	220;220	SPECC1L;SPECC1L-ADORA2A	ELRDMRAQLGINEDHSEGDEKSEKETIMAHQ	179.78
P27448	MARK3	MAP/microtubule affinity-regulating kinase 3	S	400	AKVRPSSDLNNSTGQSPHHKVQRSVFSSQKQ	1	-0.0226898	0	0.507387	0	-0.239565	0.226158	-0.0180788	0	0.256434		P27448	400	MARK3	AKVRPSSDLNNSTGQSPHHKVQRSVFSSQKQ	208.08
Q13207	TBX2	T-box transcription factor TBX2	S	360	RLHRARAEEKSCAADSDPEPERLSEERAGAP	1	0	-0.328262	0.477064	0.0160217	-0.311174	0	0	-0.807627	0.134897		Q13207	360	TBX2	RLHRARAEEKSCAADSDPEPERLSEERAGAP	246.51
Q9Y618	NCOR2	Nuclear receptor corepressor 2	S	956	RPSLLTPTGDPRANASPQKPLDLKQLKQRAA	1	-0.255501	0	0.447544	0	-0.131081	0.709323	-1.12885	0.725766	0		Q9Y618	956	NCOR2	RPSLLTPTGDPRANASPQKPLDLKQLKQRAA	128.1
Q9H0G5	NSRP1	Nuclear speckle splicing regulatory protein 1	S	248	ILQTDVKVEENPDADSDFDAKSSADDEIEET	1	0.326647	-0.0733776	0	-0.0145054	0	0.202532	-0.0998182	0.358864	0		Q9H0G5	248	NSRP1	ILQTDVKVEENPDADSDFDAKSSADDEIEET	204.18
Q9BW71	HIRIP3	HIRA-interacting protein 3	S	227	EGNKGTKSLKESEQESEEEILAQKKEQREEE	1	0	0.151345	-0.0939083	0	-0.183023	0.35756	-0.197287	0.355831	0		Q9BW71	227	HIRIP3	EGNKGTKSLKESEQESEEEILAQKKEQREEE	209.39
Q15649	ZNHIT3	Zinc finger HIT domain-containing protein 3	S	80	VENKDDDDSIADFLNSDEEEDRVSLQNLKNL	1	-0.0303678	0.0853434	0	0	-0.0356607	0.357017	0	0.749619	-0.188877		Q15649	80	ZNHIT3	VENKDDDDSIADFLNSDEEEDRVSLQNLKNL	277.04
Q93074	MED12	Mediator of RNA polymerase II transcription subunit 12	S	698	DFSLFSPTMPCEGKGSPSPEKPDVEKEVKPP	1	-0.0224915	0.02209	0	-0.0774984	0	0.217903	-0.312125	0.345797	0		Q93074	698	MED12	DFSLFSPTMPCEGKGSPSPEKPDVEKEVKPP	78.166
P08651	NFIC	Nuclear factor 1 C-type	S	333	EGGISSPVKKTEMDKSPFNSPSPQDSPRLSS	1	0.139192	0	-0.078516	-0.0236664	0	0.0483465	-0.0158663	0.0393734	0		P08651	333	NFIC	EGGISSPVKKTEMDKSPFNSPSPQDSPRLSS	181.44
P16949	STMN1	Stathmin	S	16	MASSDIQVKELEKRASGQAFELILSPRSKES	1	0	-0.165562	0.248751	0	-0.140161	0.131958	0	-0.431511	0.244146		P16949	16	STMN1	MASSDIQVKELEKRASGQAFELILSPRSKES	199.81
Q96I25	RBM17	Splicing factor 45	S	155	DRHEASGFARRPDPDSDEDEDYERERRKRSM	1	0.0001297	-0.0708351	0	0	0.109451	-0.0265236	0	-0.508707	0.0718174		Q96I25	155	RBM17	DRHEASGFARRPDPDSDEDEDYERERRKRSM	226.23
Q9Y3T9	NOC2L	Nucleolar complex protein 2 homolog	S	49	NSPQAETREAREAARSPDKPGGSPSASRRKG	1	-0.0333471	0	0.142126	0	-0.120635	0.080637	-0.0145359	0.614636	0		Q9Y3T9	49	NOC2L	NSPQAETREAREAARSPDKPGGSPSASRRKG	133.17
Q8TAD8	SNIP1	Smad nuclear-interacting protein 1	S	35	DVVLPAGVVVKQERLSPEVAPPAHRRPDHSG	1	0.205526	-0.0249214	0	0	0.0172043	-0.170553	0.140108	-0.421077	0		Q8TAD8	35	SNIP1	DVVLPAGVVVKQERLSPEVAPPAHRRPDHSG	185.96
P07197	NEFM	Neurofilament medium polypeptide	S	685	SKSPVEEKAKSPVPKSPVEEAKSKAEVGKGE	1	0.403008	0	-0.468888	-0.533514	0	0.0755968	0	0.479457	-0.271855		P07197	685	NEFM	SKSPVEEKAKSPVPKSPVEEAKSKAEVGKGE	100.57
Q13547	HDAC1	Histone deacetylase 1	S	393	GVQMQAIPEDAIPEESGDEDEDDPDKRISIC	1	0.0232153	-0.263567	0	0	-0.131289	0.259476	0.00282574	0	-0.0617027		Q13547	393	HDAC1	GVQMQAIPEDAIPEESGDEDEDDPDKRISIC	86.869
O94804	STK10	Serine/threonine-protein kinase 10	S	438	QVAQEKQVAEQGGDLSPAANRSQKASQSRPN	1	-0.167543	0.0347729	0	0	0.112886	-0.299063	0	-0.400482	0.0446854		O94804	438	STK10	QVAQEKQVAEQGGDLSPAANRSQKASQSRPN	196.52
Q6IBS0	TWF2	Twinfilin-2	S	349	GHKRLIRGPGENGDDS_______________	1	-0.0130463	0.0308933	0	0	0.0261631	-0.0923996	0	-0.221942	0.155703		Q6IBS0	349	TWF2	GHKRLIRGPGENGDDS_______________	100.54
Q96JM3	CHAMP1	Chromosome alignment-maintaining phosphoprotein 1	S	204	KSVPVCESQKLAPVPSPEPQKPAPVSPESVK	1	-0.0557165	0	0.115779	-0.0684519	0	0.271061	-0.216823	0.184705	0		Q96JM3	204	CHAMP1	KSVPVCESQKLAPVPSPEPQKPAPVSPESVK	109.72
Q9NVU7	SDAD1	Protein SDA1 homolog	S	585	AAPGKSQKRKYIEIDSDEEPRGELLSLRDIE	1	-0.0125923	0	0.231934	0.191954	0	-0.23344	0.135363	-0.584448	0		Q9NVU7	585	SDAD1	AAPGKSQKRKYIEIDSDEEPRGELLSLRDIE	294.77
Q05209	PTPN12	Tyrosine-protein phosphatase non-receptor type 12	S	332	NTENMVSSIEPEKQDSPPPKPPRTRSCLVEG	1	-0.126649	0.0222788	0	0.0802565	-0.0395441	0	0	-0.235688	0.0782509		Q05209	332	PTPN12	NTENMVSSIEPEKQDSPPPKPPRTRSCLVEG	86.772
Q9BT43	POLR3GL	DNA-directed RNA polymerase III subunit RPC7-like	S	163	IQKLETLEKKEEEVTSEEDEEKEEEEEKEEE	1	0.0929079	-0.33798	0	0	-0.487036	0.229034	-0.784321	1.45138	0		Q9BT43	163	POLR3GL	IQKLETLEKKEEEVTSEEDEEKEEEEEKEEE	63.827
Q96SB4	SRPK1	SRSF protein kinase 1	S	51	HSESDLPEQEEEILGSDDDEQEDPNDYCKGG	1	0.0579252	-0.0298815	0	-0.215229	0	0.171913	-0.0538702	0.182641	0		Q96SB4	51	SRPK1	HSESDLPEQEEEILGSDDDEQEDPNDYCKGG	176.26
Q8N684	CPSF7	Cleavage and polyadenylation specificity factor subunit 7	S	60	RSSSTEPPPPVRQEPSPKPNNKTPAILYTYS	1	-0.345397	0.0165587	0	0.00366878	-0.0959272	0	-0.435969	1.15757	0		Q8N684	60	CPSF7	RSSSTEPPPPVRQEPSPKPNNKTPAILYTYS	102.97
Q5T200	ZC3H13	Zinc finger CCCH domain-containing protein 13	S	198	ENMEKREEIIIKKEVSPEVVRSKLSPSPSLR	1	0.00980663	-0.184397	0	0.126899	-0.0104313	0	0.110455	-0.353279	0		Q5T200	198	ZC3H13	ENMEKREEIIIKKEVSPEVVRSKLSPSPSLR	139.38
Q9H0E9	BRD8	Bromodomain-containing protein 8	S	387	FRSGVAEAPVGSKAPSIDGKEELDLAEKMDI	1	0	0.0910215	-0.0995293	-0.155791	0	0.047658	0	0.278101	-0.119481		Q9H0E9	387	BRD8	FRSGVAEAPVGSKAPSIDGKEELDLAEKMDI	72.643
Q659A1	ICE2	Little elongation complex subunit 2	S	326	IPVAGSKPVKVIYINSPLPQKKMTMRERNQI	1	0	-0.0609703	0.236091	-0.206974	0	0.112468	-0.0152092	0.25158	0		Q659A1	326	ICE2	IPVAGSKPVKVIYINSPLPQKKMTMRERNQI	43.382
Q9UQ35	SRRM2	Serine/arginine repetitive matrix protein 2	S	1502	KALPQTPRPRSRSPSSPELNNKCLTPQRERS	1	0.0952101	-0.207393	0	-0.173933	0	0.0142088	-0.491883	0.340088	0		Q9UQ35	1502	SRRM2	KALPQTPRPRSRSPSSPELNNKCLTPQRERS	112.63
Q9H1E3	NUCKS1	Nuclear ubiquitous casein and cyclin-dependent kinase substrate 1	S	73	SEDSEDKDVKTKKDDSHSAEDSEDEKEDHKN	1	0	-0.672023	0.289479	-0.0677643	0	0.210306	-0.592113	1.48173	0		Q9H1E3	73	NUCKS1	SEDSEDKDVKTKKDDSHSAEDSEDEKEDHKN	127.47
Q96T58	SPEN	Msx2-interacting protein	S	1380	LRKRSVRDLEPGEVPSDSDEDGEHKSHSPRA	1	0.220205	-0.0443602	0	-0.0329332	0.0680008	0	-0.129266	0.302211	0		Q96T58	1380	SPEN	LRKRSVRDLEPGEVPSDSDEDGEHKSHSPRA	84.573
Q96T58	SPEN	Msx2-interacting protein	S	1382	KRSVRDLEPGEVPSDSDEDGEHKSHSPRASA	1	0.220205	-0.0443602	0	-0.0329332	0.0680008	0	-0.129266	0.302211	0		Q96T58	1382	SPEN	KRSVRDLEPGEVPSDSDEDGEHKSHSPRASA	84.573
Q96EV2	RBM33	RNA-binding protein 33	S	765	SRSSQGKTEVKVKPASPVAQPKEEAKTETEF	1	-0.797878	0.0336266	0	-0.0827208	0	0.259696	-0.23683	0.932916	0		Q96EV2	765	RBM33	SRSSQGKTEVKVKPASPVAQPKEEAKTETEF	87.932
P21333	FLNA	Filamin-A	S	2152	EGRVKESITRRRRAPSVANVGSHCDLSLKIP	1	-0.434468	0	0.160923	-0.228917	0	0.334026	-0.350889	0	0.199609		P21333	2152	FLNA	EGRVKESITRRRRAPSVANVGSHCDLSLKIP	199.34
Q9H3Q1	CDC42EP4	Cdc42 effector protein 4	S	118	LGSLRDSALFVKNAMSLPQLNEKEAAEKGTS	1	-0.141068	0	0.155111	0	-0.00709152	0.211764	-0.0532408	0.155122	0		Q9H3Q1	118	CDC42EP4	LGSLRDSALFVKNAMSLPQLNEKEAAEKGTS	80.746
O15069	NACAD	NAC-alpha domain-containing protein 1	S	1307	GTGPRVSLSPHSPLLSPKVASMDAKDLALQI	1	-0.441862	0	0.720117	-0.41248	0	0.0829058	-0.705885	0.355028	0		O15069	1307	NACAD	GTGPRVSLSPHSPLLSPKVASMDAKDLALQI	119.99
Q99700	ATXN2	Ataxin-2	S	758	SSEAKDSRLQDQRQNSPAGNKENIKPNETSP	1	-0.494178	0	0.00179863	0.013772	-0.550512	0	-0.0573559	0.390845	0		Q99700	758	ATXN2	SSEAKDSRLQDQRQNSPAGNKENIKPNETSP	116.06
P22234	PAICS	Multifunctional protein ADE2;Phosphoribosylaminoimidazole-succinocarboxamide synthase;Phosphoribosylaminoimidazole carboxylase	S	27	KLYEGKTKEVYELLDSPGKVLLQSKDQITAG	1	0	0.451924	-0.0620327	-0.239989	0	0.216339	-0.49881	0.274874	0		P22234	27	PAICS	KLYEGKTKEVYELLDSPGKVLLQSKDQITAG	153.54
P62328	TMSB4X	Thymosin beta-4;Hematopoietic system regulatory peptide	S	2	______________MSDKPDMAEIEKFDKSK	1	-0.404159	0.100445	0	0.174081	0	-0.00556946	-0.282999	0.27272	0		P62328	2	TMSB4X	______________MSDKPDMAEIEKFDKSK	52.79
O95235	KIF20A	Kinesin-like protein KIF20A	S	825	IAEQYHTVLKLQGQVSAKKRLGTNQENQQPN	1	-0.0829258	0.236005	0	0	-0.0097065	0.139377	0	0.231138	-0.155402		O95235	825	KIF20A	IAEQYHTVLKLQGQVSAKKRLGTNQENQQPN	114.4
O96028	WHSC1	Histone-lysine N-methyltransferase NSD2	S	121	KGIGTPPNTTPIKNGSPEIKLKITKTYMNGK	1	0.111286	0	-0.0635815	0.147834	-0.0899601	0	0	0.534632	-0.128		O96028	121	WHSC1	KGIGTPPNTTPIKNGSPEIKLKITKTYMNGK	97.472
Q8TCJ2	STT3B	Dolichyl-diphosphooligosaccharide--protein glycosyltransferase subunit STT3B	S	498	YLGDDMKRENPPVEDSSDEDDKRNQGNLYDK	1	0	0.0557451	-0.0636511	-0.266934	0	0.115038	-0.233267	0.884485	0		Q8TCJ2	498	STT3B	YLGDDMKRENPPVEDSSDEDDKRNQGNLYDK	95.034
Q8TCJ2	STT3B	Dolichyl-diphosphooligosaccharide--protein glycosyltransferase subunit STT3B	S	499	LGDDMKRENPPVEDSSDEDDKRNQGNLYDKA	1	0	0.0557451	-0.0636511	-0.266934	0	0.115038	-0.233267	0.884485	0		Q8TCJ2	499	STT3B	LGDDMKRENPPVEDSSDEDDKRNQGNLYDKA	95.034
Q07157	TJP1	Tight junction protein ZO-1	S	912	PYSPQAQPQPIHRIDSPGFKPASQQKAEASS	1	0	0.1772	-0.00497246	0	-0.130857	0.142684	0	0.478023	-0.00371933		Q07157	912	TJP1	PYSPQAQPQPIHRIDSPGFKPASQQKAEASS	72.184
Q96T58	SPEN	Msx2-interacting protein	S	2101	AVDKSASLKNVDAAVSPRGAAAQAGERESGV	1	0.072113	-0.0415592	0	0	0.125513	-0.298921	0.409403	-0.127851	0		Q96T58	2101	SPEN	AVDKSASLKNVDAAVSPRGAAAQAGERESGV	157.77
O00512	BCL9	B-cell CLL/lymphoma 9 protein	S	278	PAPKPAAPPRPLDRESPGVENKLIPSVGSPA	1	-0.308334	0.12083	0	-0.115324	0.120699	0	-0.0896645	0.671016	0		O00512	278	BCL9	PAPKPAAPPRPLDRESPGVENKLIPSVGSPA	158.49
Q86VM9	ZC3H18	Zinc finger CCCH domain-containing protein 18	S	868	PDRGSRDRKSGGRLGSPKPERQRGQNSKAPA	1	0	-0.192359	0.112673	-0.182256	0	0.0410662	-0.409978	0.754113	0		Q86VM9	868	ZC3H18	PDRGSRDRKSGGRLGSPKPERQRGQNSKAPA	78.324
Q86VM9	ZC3H18	Zinc finger CCCH domain-containing protein 18	S	862	KRPNTSPDRGSRDRKSGGRLGSPKPERQRGQ	1	0	-0.192359	0.112673	-0.182256	0	0.0410662	-0.409978	0.754113	0		Q86VM9	862	ZC3H18	KRPNTSPDRGSRDRKSGGRLGSPKPERQRGQ	71.263
Q14152	EIF3A	Eukaryotic translation initiation factor 3 subunit A	S	751	MQLEREKALEHKNRMSRMLEDRDLFVMRLKA	1	-0.29083	0	0.0762539	-0.439226	0	0.257031	-0.172936	0.284699	0		Q14152	751	EIF3A	MQLEREKALEHKNRMSRMLEDRDLFVMRLKA	72.789
P85037	FOXK1	Forkhead box protein K1	S	445	RSGGLQTPECLSREGSPIPHDPEFGSKLASV	1	-0.058465	0	0.209463	0	-0.37837	0.190628	0	0.211499	-0.00967407		P85037	445	FOXK1	RSGGLQTPECLSREGSPIPHDPEFGSKLASV	118.55
Q92823	NRCAM	Neuronal cell adhesion molecule	S	1226	EIQPMKEDDGTFGEYSDAEDHKPLKKGSRTP	1	-0.064744	0.0171871	0	-0.0152397	0	0.0386867	-0.000511169	0.338404	0		Q92823	1226	NRCAM	EIQPMKEDDGTFGEYSDAEDHKPLKKGSRTP	250.47
P08670	VIM	Vimentin	S	214	AENTLQSFRQDVDNASLARLDLERKVESLQE	1	0	0.179468	-0.0329075	0.041708	0	-0.331415	0.0888042	-0.49487	0		P08670	214	VIM	AENTLQSFRQDVDNASLARLDLERKVESLQE	204.54
Q8TF01	PNISR	Arginine/serine-rich protein PNISR	S	670	KHKGEAKEQERKKERSRSIDKDRKKKDKERE	1	0.0141697	-0.248114	0	-0.181433	0	0.0886278	-0.0139151	0.543657	0		Q8TF01	670	PNISR	KHKGEAKEQERKKERSRSIDKDRKKKDKERE	66.795
Q8TF01	PNISR	Arginine/serine-rich protein PNISR	S	672	KGEAKEQERKKERSRSIDKDRKKKDKERERE	1	0.0141697	-0.248114	0	-0.181433	0	0.0886278	-0.0139151	0.543657	0		Q8TF01	672	PNISR	KGEAKEQERKKERSRSIDKDRKKKDKERERE	66.795
P46821	MAP1B	Microtubule-associated protein 1B;MAP1B heavy chain;MAP1 light chain LC1	S	1298	PNEIKVSAEAEVAPVSPEVTQEVVEEHCASP	1	-0.350347	0	0.00664616	-0.0388966	0	0.182787	0.152553	0	-0.024704		P46821	1298	MAP1B	PNEIKVSAEAEVAPVSPEVTQEVVEEHCASP	228.33
P60174	TPI1	Triosephosphate isomerase	S	58	KFFVGGNWKMNGRKQSLGELIGTLNAAKVPA	1	0	-0.0180893	0.967762	0	-0.139254	0.948296	-0.467108	0	0.509342		P60174	58	TPI1	KFFVGGNWKMNGRKQSLGELIGTLNAAKVPA	127.8
Q8IYB3	SRRM1	Serine/arginine repetitive matrix protein 1	S	616	QRRYSPSPPPKRRTASPPPPPKRRASPSPPP	1	0	0.159754	-0.181949	-0.249677	0	0.137248	-0.387556	0.436983	0		Q8IYB3	616	SRRM1	QRRYSPSPPPKRRTASPPPPPKRRASPSPPP	84.17
P55201	BRPF1	Peregrin	S	460	DIHTPPGSARRLPALSHSEGEEDEDEEEDEG	1	-0.149407	0	0.184461	0	-0.200597	0.398171	-0.232314	0.369549	0		P55201	460	BRPF1	DIHTPPGSARRLPALSHSEGEEDEDEEEDEG	115.06
P55201	BRPF1	Peregrin	S	462	HTPPGSARRLPALSHSEGEEDEDEEEDEGKG	1	-0.149407	0	0.184461	0	-0.200597	0.398171	-0.232314	0.369549	0		P55201	462	BRPF1	HTPPGSARRLPALSHSEGEEDEDEEEDEGKG	115.06
Q9UNS1	TIMELESS	Protein timeless homolog	S	1121	KLQPELQPKVPGEQGSDEEHCKEHRAQALRA	1	0.0582771	-0.126182	0	0	-0.130353	0.0291996	0.0455198	-0.192731	0		Q9UNS1	1121	TIMELESS	KLQPELQPKVPGEQGSDEEHCKEHRAQALRA	128.26
Q6MZP7	LIN54	Protein lin-54 homolog	S	635	CSSICKCIGCKNFEESPERKTLMHLADAAEV	1	-0.0124779	0	0.322559	-0.115398	0.0908003	0	-0.067194	0.540077	0		Q6MZP7	635	LIN54	CSSICKCIGCKNFEESPERKTLMHLADAAEV	64.65
P78559	MAP1A	Microtubule-associated protein 1A;MAP1A heavy chain;MAP1 light chain LC2	S	2629	KPASPARRLDLRGKRSPTPGKGPADRASRAP	1	0.187747	0	-0.426041	-0.148029	0	0.0324202	-0.310438	1.12616	0		P78559	2629	MAP1A	KPASPARRLDLRGKRSPTPGKGPADRASRAP	75.819
P46821	MAP1B	Microtubule-associated protein 1B;MAP1B heavy chain;MAP1 light chain LC1	S	1618	ETEMSPSKEECPRPMSISPPDFSPKTAKSRT	1	-0.0588932	0.142795	0	-0.211865	0	0.285255	0	0.527743	-0.0920277		P46821	1618	MAP1B	ETEMSPSKEECPRPMSISPPDFSPKTAKSRT	70.453
P46821	MAP1B	Microtubule-associated protein 1B;MAP1B heavy chain;MAP1 light chain LC1	S	1620	EMSPSKEECPRPMSISPPDFSPKTAKSRTPV	1	-0.0588932	0.142795	0	-0.211865	0	0.285255	0	0.527743	-0.0920277		P46821	1620	MAP1B	EMSPSKEECPRPMSISPPDFSPKTAKSRTPV	84.573
P46821	MAP1B	Microtubule-associated protein 1B;MAP1B heavy chain;MAP1 light chain LC1	S	1625	KEECPRPMSISPPDFSPKTAKSRTPVQDHRS	1	-0.0588932	0.142795	0	-0.211865	0	0.285255	0	0.527743	-0.0920277		P46821	1625	MAP1B	KEECPRPMSISPPDFSPKTAKSRTPVQDHRS	93.804
Q96D71	REPS1	RalBP1-associated Eps domain-containing protein 1	S	709	TPLAPPPKPVRRRLKSEDELRPEVDEHTQKT	1	-0.483048	0.420929	0	-0.683461	0.277374	0	-1.30749	1.70105	0		Q96D71	709	REPS1	TPLAPPPKPVRRRLKSEDELRPEVDEHTQKT	205.65
P67809	YBX1	Nuclease-sensitive element-binding protein 1	S	174	QQNYQNSESGEKNEGSESAPEGQAQQRRPYR	1	0.194459	0	-0.104075	0	0.0888863	-0.236648	0.0207462	-0.236793	0		P67809	174	YBX1	QQNYQNSESGEKNEGSESAPEGQAQQRRPYR	173.26
P67809	YBX1	Nuclease-sensitive element-binding protein 1	S	176	NYQNSESGEKNEGSESAPEGQAQQRRPYRRR	1	0.194459	0	-0.104075	0	0.0888863	-0.236648	0.0207462	-0.236793	0		P67809	176	YBX1	NYQNSESGEKNEGSESAPEGQAQQRRPYRRR	316.8
Q9UIG0	BAZ1B	Tyrosine-protein kinase BAZ1B	S	1342	VDELVLQTKRSSRRQSLELQKCEEILHKIVK	1	-0.147016	0	0.477353	0	-0.134002	0.287487	-0.235043	0.0775528	0		Q9UIG0	1342	BAZ1B	VDELVLQTKRSSRRQSLELQKCEEILHKIVK	135.8
P46821	MAP1B	Microtubule-associated protein 1B;MAP1B heavy chain;MAP1 light chain LC1	S	2209	TYKHMDPPPAPVQDRSPSPRHPDVSMVDPEA	1	-0.0044651	0.025382	0	0	0.142017	-0.206417	0.265612	0	-0.0096283		P46821	2209	MAP1B	TYKHMDPPPAPVQDRSPSPRHPDVSMVDPEA	156.03
Q99549	MPHOSPH8	M-phase phosphoprotein 8	S	51	EDNDAAARGAEAFGDSEEDGEDVFEVEKILD	1	-0.0362406	0	0.262506	-0.0446024	0	0.145622	0.00319195	-0.00955486	0		Q99549	51	MPHOSPH8	EDNDAAARGAEAFGDSEEDGEDVFEVEKILD	165.1
Q8WWQ0	PHIP	PH-interacting protein	S	1783	TRNQGRRTAFYNEDDSEEEQRQLLFEDTSLT	1	0.0892248	0	-0.110725	0.0181437	-0.00612068	0	0.0563316	-0.0462999	0		Q8WWQ0	1783	PHIP	TRNQGRRTAFYNEDDSEEEQRQLLFEDTSLT	222.93
Q9H5H4	ZNF768	Zinc finger protein 768	S	83	QSPEFEPQSPRFEPESPGFESRSPGLVPPSP	1	0	-0.33134	0.0247593	-0.00375557	0	0.0730305	0.0394373	-0.417152	0		Q9H5H4	83	ZNF768	QSPEFEPQSPRFEPESPGFESRSPGLVPPSP	197.43
P46821	MAP1B	Microtubule-associated protein 1B;MAP1B heavy chain;MAP1 light chain LC1	S	1625	KEECPRPMSISPPDFSPKTAKSRTPVQDHRS	1	-0.204237	0	0.123453	0.0692644	-0.165023	0	-0.456277	0.565935	0		P46821	1625	MAP1B	KEECPRPMSISPPDFSPKTAKSRTPVQDHRS	93.804
O75717	WDHD1	WD repeat and HMG-box DNA-binding protein 1	S	383	GRPRQRSHILEDDENSVDISMLKTGSSLLKE	1	0.143632	0	-0.00766945	0	-0.209121	0.0173931	0	-0.117523	0.0482178		O75717	383	WDHD1	GRPRQRSHILEDDENSVDISMLKTGSSLLKE	147.9
P49792	RANBP2	E3 SUMO-protein ligase RanBP2	S	2900	VGTQSAGKVGEDEDGSDEEVVHNEDIHFEPI	1	-0.0278692	0.096426	0	0.207596	-0.131726	0	-0.428532	0.333383	0		P49792	2900	RANBP2	VGTQSAGKVGEDEDGSDEEVVHNEDIHFEPI	225.51
P11388	TOP2A	DNA topoisomerase 2-alpha	S	1213	GKAKGKKTQMAEVLPSPRGQRVIPRITIEMK	1	0.0840111	-0.10532	0	0.172626	0	-0.215467	0.265698	-0.391479	0		P11388	1213	TOP2A	GKAKGKKTQMAEVLPSPRGQRVIPRITIEMK	93.348
Q8IYB3	SRRM1	Serine/arginine repetitive matrix protein 1	S	549	RKRQKETSPRGRRRRSPSPPPTRRRRSPSPA	1	0.0438957	-0.0290585	0	0	0.0223465	-0.232002	0.178164	-0.600594	0		Q8IYB3	549	SRRM1	RKRQKETSPRGRRRRSPSPPPTRRRRSPSPA	111.93
Q13459	MYO9B	Unconventional myosin-IXb	S	1122	DRSPLEHSSPEKEAPSPEKTLPPQKTVAAES	1	0	0.223726	-0.334673	-0.433735	0.0258827	0	0	0.32059	-0.436267		Q13459	1122	MYO9B	DRSPLEHSSPEKEAPSPEKTLPPQKTVAAES	100.25
O43159	RRP8	Ribosomal RNA-processing protein 8	S	104	GKKGKKKCQKQGPPCSDSEEEVERKKKCHKQ	1	0	-0.00239181	0.0835562	0	-0.0606442	0.00634861	-0.0658169	0.0380735	0		O43159	104	RRP8	GKKGKKKCQKQGPPCSDSEEEVERKKKCHKQ	88.264
O43159	RRP8	Ribosomal RNA-processing protein 8	S	106	KGKKKCQKQGPPCSDSEEEVERKKKCHKQAL	1	0	-0.00239181	0.0835562	0	-0.0606442	0.00634861	-0.0658169	0.0380735	0		O43159	106	RRP8	KGKKKCQKQGPPCSDSEEEVERKKKCHKQAL	88.264
Q02952	AKAP12	A-kinase anchor protein 12	S	371	AHPQEPAESAHEPRLSAEYEKVELPSEEQVS	1	-0.0897665	0	0.198752	0	-0.0403976	0.216373	-0.269813	0	0.175837		Q02952	371	AKAP12	AHPQEPAESAHEPRLSAEYEKVELPSEEQVS	265.21
Q9BVI0	PHF20	PHD finger protein 20	S	488	MKYFHGMEKSLEPEESPGKRHVQTRGPSASD	1	0.186893	0	-0.0401516	-0.00932312	0.106097	0	0	0.0123043	-0.041708		Q9BVI0	488	PHF20	MKYFHGMEKSLEPEESPGKRHVQTRGPSASD	154.15
P48681	NES	Nestin	S	1347	WDPAVLASEGLEAPPSEKEEGEEGEEECGRD	1	-0.268867	0.250027	0	0	-0.142495	0.438746	-0.35996	0.291409	0		P48681	1347	NES	WDPAVLASEGLEAPPSEKEEGEEGEEECGRD	164.31
Q6P3S6	FBXO42	F-box only protein 42	S	488	GYDLKIGLSLAPRRGSLPDQKDLRLGSIDLN	1	0	-0.249591	0.831291	0	-0.190156	1.23659	-1.03361	0.614457	0		Q6P3S6	488	FBXO42	GYDLKIGLSLAPRRGSLPDQKDLRLGSIDLN	105.94
Q8NDX6	ZNF740	Zinc finger protein 740	S	44	SQIASKQAENGERAGSPDVLRCSSQGHRKDS	1	0	-0.067153	0.110785	0.0483007	-0.0173235	0	0.0102053	-0.432762	0		Q8NDX6	44	ZNF740	SQIASKQAENGERAGSPDVLRCSSQGHRKDS	121.5
P85037	FOXK1	Forkhead box protein K1	S	445	RSGGLQTPECLSREGSPIPHDPEFGSKLASV	1	-0.0430145	0.480112	0	0	-0.248758	0.0280399	-0.0988092	0.0981502	0		P85037	445	FOXK1	RSGGLQTPECLSREGSPIPHDPEFGSKLASV	118.55
P17535	JUN;JUND	Transcription factor AP-1;Transcription factor jun-D	S	100	DGLLASPDLGLLKLASPELERLIIQSNGLVT;SDLLTSPDVGLLKLASPELERLIIQSSNGHI	1	-0.340382	0.246618	0	0	0.227019	-0.0763073	0.0639572	0	-0.0705004		P05412;P17535	73;100	JUN;JUND	DGLLASPDLGLLKLASPELERLIIQSNGLVT;SDLLTSPDVGLLKLASPELERLIIQSSNGHI	135.72
Q5HYI7	MTX3	Metaxin-3	S	311	KLTPAEEENNSFQRLSP______________	1	-0.101603	0	0.139784	-0.105537	0	0.0127049	0	-0.39217	0.165667		Q5HYI7	311	MTX3	KLTPAEEENNSFQRLSP______________	197.41
Q5T481	RBM20	RNA-binding protein 20	S	1060	QMSSPKPAEERARQPSPFVDDCKTRGTPEDG	1	-0.35375	0	0.0600023	0	-0.118804	0.503067	-0.141455	0	0.0406427		Q5T481	1060	RBM20	QMSSPKPAEERARQPSPFVDDCKTRGTPEDG	109.04
Q86YP4	GATAD2A	Transcriptional repressor p66-alpha	S	100	MRTSHSDMKSERRPPSPDVIVLSDNEQPSSP	1	0	0.226045	-0.218889	0	-0.234006	0.0571127	-0.0816231	0	0.00410938		Q86YP4	100	GATAD2A	MRTSHSDMKSERRPPSPDVIVLSDNEQPSSP	202.23
O43150	ASAP2	Arf-GAP with SH3 domain, ANK repeat and PH domain-containing protein 2	S	701	HVEYEWRLLHEDLDESDDDMDEKLQPSPNRR	1	0.142637	-0.0558825	0	-0.249853	0	0.0965977	-0.177576	0.126967	0		O43150	701	ASAP2	HVEYEWRLLHEDLDESDDDMDEKLQPSPNRR	213.36
Q8IYB3	SRRM1	Serine/arginine repetitive matrix protein 1	S	743	PEPKKIKKAASPSPQSVRRVSSSRSVSGSPE	1	0	-0.0639744	0.000753403	0.0225678	0	-0.0323496	0	-0.52911	0.0193338		Q8IYB3	743	SRRM1	PEPKKIKKAASPSPQSVRRVSSSRSVSGSPE	103.13
Q92614	MYO18A	Unconventional myosin-XVIIIa	S	1998	VKSWLSKNKGPSKAASDDGSLKSSSPTSYWK	1	0	0.365461	-0.433809	-0.291472	0.262818	0	-0.0768738	0.771369	0		Q92614	1998	MYO18A	VKSWLSKNKGPSKAASDDGSLKSSSPTSYWK	84.896
Q92614	MYO18A	Unconventional myosin-XVIIIa	S	2002	LSKNKGPSKAASDDGSLKSSSPTSYWKSLAP	1	0	0.365461	-0.433809	-0.291472	0.262818	0	-0.0768738	0.771369	0		Q92614	2002	MYO18A	LSKNKGPSKAASDDGSLKSSSPTSYWKSLAP	84.896
O75909	CCNK	Cyclin-K	S	340	PQPSSPRQVKRAVVVSPKEENKAAEPPPPKI	1	0	-0.0399351	0.167737	0	0.145565	-0.105852	0	0.324698	-0.0711966		O75909	340	CCNK	PQPSSPRQVKRAVVVSPKEENKAAEPPPPKI	106.18
Q8WYA6	CTNNBL1	Beta-catenin-like protein 1	S	545	RHIIKEYAENIGDGRSPEFRENEQKRILGLL	1	0	-0.167143	0.103495	-0.190088	0	0.329559	-0.308269	0.090188	0		Q8WYA6	545	CTNNBL1	RHIIKEYAENIGDGRSPEFRENEQKRILGLL	132.81
Q96JM3	CHAMP1	Chromosome alignment-maintaining phosphoprotein 1	S	416	APTLSPEHWKAVPPVSPELRKPGPPLSPEIR	1	0.106262	0	-0.225092	0.0186291	-0.0449429	0	0.159368	-0.0706396	0		Q96JM3	416	CHAMP1	APTLSPEHWKAVPPVSPELRKPGPPLSPEIR	161.51
Q9Y2I7	PIKFYVE	1-phosphatidylinositol 3-phosphate 5-kinase	S	1549	EESKISAMDASPRNISPGLQNGEKEDRFLTT	1	0.0120439	0	-0.0708475	0.0901032	0	-0.0119448	-0.104863	0.0854435	0		Q9Y2I7	1549	PIKFYVE	EESKISAMDASPRNISPGLQNGEKEDRFLTT	137.4
Q01581	HMGCS1	Hydroxymethylglutaryl-CoA synthase, cytoplasmic	S	516	PRLPATAAEPEAAVISNGEH___________	1	0	0.0422745	-0.0114775	-0.220557	0.18025	0	0	-0.339417	0.256167		Q01581	516	HMGCS1	PRLPATAAEPEAAVISNGEH___________	132.84
O95819	MAP4K4	Mitogen-activated protein kinase kinase kinase kinase 4	S	639	PVRTTSRSPVLSRRDSPLQGSGQQNSQAGQR	1	0.213929	-0.100735	0	0.172659	0	-0.217523	0.31135	-0.333863	0		O95819	639	MAP4K4	PVRTTSRSPVLSRRDSPLQGSGQQNSQAGQR	315.87
P49736	MCM2	DNA replication licensing factor MCM2	S	27	SSPAQRRRGNDPLTSSPGRSSRRTDALTSSP	1	0.0892744	-0.0116148	0	0.0535135	-0.148239	0	0.195969	-0.36776	0		P49736	27	MCM2	SSPAQRRRGNDPLTSSPGRSSRRTDALTSSP	174.46
Q9NX40	OCIAD1	OCIA domain-containing protein 1	S	108	SYVKTCQEKFKKLENSPLGEALRSGQARRSS	1	0.0968571	-0.368644	0	0	-0.602254	0.00965977	0.0982704	-0.357114	0		Q9NX40	108	OCIAD1	SYVKTCQEKFKKLENSPLGEALRSGQARRSS	139.04
Q9UDT6	CLIP2	CAP-Gly domain-containing linker protein 2	S	42	SASSSAAVAASSKEGSPLHKQSSGPSSSPAA	1	0.0924101	0	-0.441653	0	0.0874329	-0.111245	0	0.0488758	-0.188743		Q9UDT6	42	CLIP2	SASSSAAVAASSKEGSPLHKQSSGPSSSPAA	76.827
A0A0B4J203	FIP1L1	Pre-mRNA 3'-end-processing factor FIP1	S	304	NSSVGKWQDRYGRAESPDLRRLPGAIDVIGQ	1	0	-0.0167198	0.162236	0.215711	0	-0.0298929	0.0955296	-0.440286	0		A0A0B4J203;Q6UN15	304;304	FIP1L1	NSSVGKWQDRYGRAESPDLRRLPGAIDVIGQ	118.31
Q12888	TP53BP1	Tumor suppressor p53-binding protein 1	S	771	VVIVDVKEPSPRVDVSCEPLEGVEKCSDSQS	1	-0.286974	0.00260639	0	0	-0.118792	0.262476	-0.218938	0	0.022027		Q12888	771	TP53BP1	VVIVDVKEPSPRVDVSCEPLEGVEKCSDSQS	106.3
P27708	CAD	CAD protein;Glutamine-dependent carbamoyl-phosphate synthase;Aspartate carbamoyltransferase;Dihydroorotase	S	1859	LPDGRFHLPPRIHRASDPGLPAEEPKEKSSR	1	0.0541372	-0.30364	0	-0.338332	0	0.136641	0	0.41083	-0.0163135		P27708	1859	CAD	LPDGRFHLPPRIHRASDPGLPAEEPKEKSSR	136.46
Q9H4L7	SMARCAD1	SWI/SNF-related matrix-associated actin-dependent regulator of chromatin subfamily A containing DEAD/H box 1	S	146	ESQGLPTMARRNDDISELEDLSELEDLKDAK	1	-0.164379	0.000597	0	-0.244744	0	0.175445	-0.433374	0.304871	0		Q9H4L7	146	SMARCAD1	ESQGLPTMARRNDDISELEDLSELEDLKDAK	168.68
O75717	WDHD1	WD repeat and HMG-box DNA-binding protein 1	S	868	SQPRFRNQVEEDAEDSGEADDEEKPEIHKPG	1	0.600927	0	-0.559614	0	-1.04451	0.0385942	-1.02557	1.18502	0		O75717	868	WDHD1	SQPRFRNQVEEDAEDSGEADDEEKPEIHKPG	236.47
O00567	NOP56	Nucleolar protein 56	S	569	SGSKKKRKFSKEEPVSSGPEEAVGKSSSKKK	1	0	0.01297	-0.115071	0	-0.17237	0.238874	0	0.311362	-0.00596142		O00567	569	NOP56	SGSKKKRKFSKEEPVSSGPEEAVGKSSSKKK	153.85
P08240	SRPR	Signal recognition particle receptor subunit alpha	S	296	IRGTGSGGQLQDLDCSSSDDEGAAQNSTKPS	1	-0.749521	0	0.117053	-0.247437	0.095768	0	0	0.398311	-0.0588102		P08240	296	SRPR	IRGTGSGGQLQDLDCSSSDDEGAAQNSTKPS	163.73
P08240	SRPR	Signal recognition particle receptor subunit alpha	S	297	RGTGSGGQLQDLDCSSSDDEGAAQNSTKPSA	1	-0.749521	0	0.117053	-0.247437	0.095768	0	0	0.398311	-0.0588102		P08240	297	SRPR	RGTGSGGQLQDLDCSSSDDEGAAQNSTKPSA	163.73
P08240	SRPR	Signal recognition particle receptor subunit alpha	S	298	GTGSGGQLQDLDCSSSDDEGAAQNSTKPSAT	1	-0.749521	0	0.117053	-0.247437	0.095768	0	0	0.398311	-0.0588102		P08240	298	SRPR	GTGSGGQLQDLDCSSSDDEGAAQNSTKPSAT	163.73
O96019	ACTL6A	Actin-like protein 6A	S	233	VPPYMIASKEAVREGSPANWKRKEKLPQVTR	1	-0.0302105	0	0.288628	-0.154425	0	0.181051	-0.197358	0.0597372	0		O96019	233	ACTL6A	VPPYMIASKEAVREGSPANWKRKEKLPQVTR	105.63
Q14978	NOLC1	Nucleolar and coiled-body phosphoprotein 1	S	397	GTTKNSSNKPAVTTKSPAVKPAAAPKQPVGG	1	0.0565433	-0.134225	0	0	-0.0358391	0.223192	-0.204775	0.595288	0		Q14978	397	NOLC1	GTTKNSSNKPAVTTKSPAVKPAAAPKQPVGG	74.296
Q13330	MTA1	Metastasis-associated protein MTA1	S	386	NVKAGVVNGTGAPGQSPGAGRACESCYTTQS	1	0.11972	0	-0.200853	0.0872097	0	-0.182051	0.263121	-0.418858	0		Q13330	386	MTA1	NVKAGVVNGTGAPGQSPGAGRACESCYTTQS	189.56
Q9NS87	KIF15	Kinesin-like protein KIF15	S	568	EISGMEKSDKNQQGFSPKAQKEPCLFANTEK	1	-0.0903959	0.0283594	0	0.00931549	-0.0352611	0	-0.142579	0.599302	0		Q9NS87	568	KIF15	EISGMEKSDKNQQGFSPKAQKEPCLFANTEK	112.89
Q8NCD3	HJURP	Holliday junction recognition protein	S	473	LPDSWAMNMYRGGPASPGGLQGLETRRLSLP	1	0.247427	-0.282389	0	0.251326	-0.110414	0	0.358694	-0.647912	0		Q8NCD3	473	HJURP	LPDSWAMNMYRGGPASPGGLQGLETRRLSLP	230.38
Q9UNS1	TIMELESS	Protein timeless homolog	S	1173	KEPLKAAPKKRQLLDSDEEQEEDEGRNRAPE	1	0.146128	-0.0577316	0	-0.00179481	0	0.2031	0.153207	0	-0.0858602		Q9UNS1	1173	TIMELESS	KEPLKAAPKKRQLLDSDEEQEEDEGRNRAPE	286.87
Q9UNE7	STUB1	E3 ubiquitin-protein ligase CHIP	S	19	KEEKEGGARLGAGGGSPEKSPSAQELKEQGN	1	-0.119226	0	0.0206051	0	-0.342538	0.839112	-0.913427	0.97759	0		Q9UNE7	19	STUB1	KEEKEGGARLGAGGGSPEKSPSAQELKEQGN	119.01
Q96T58	SPEN	Msx2-interacting protein	S	2120	AAAQAGERESGVVAVSPEKSESPQKEDGLSS	1	-0.00872421	0.0863342	0	0	-0.17418	0.120342	0	0.163905	-0.0241251		Q96T58	2120	SPEN	AAAQAGERESGVVAVSPEKSESPQKEDGLSS	125.82
P49756	RBM25	RNA-binding protein 25	S	703	KLPVDSVFNKFEDEDSDDVPRKRKLVPLDYG	1	0	-0.0834303	0.107369	-0.00575447	0	0.353226	-0.114087	0.575282	0		P49756	703	RBM25	KLPVDSVFNKFEDEDSDDVPRKRKLVPLDYG	151.9
Q96JC9	EAF1	ELL-associated factor 1	S	165	KPPVGPKTSPLKDNPSPEPQLDDIKRELRAE	1	-0.228727	0	0.219609	0	-0.216823	0.196954	-0.0466347	0	0.163685		Q96JC9	165	EAF1	KPPVGPKTSPLKDNPSPEPQLDDIKRELRAE	118.31
Q9UQ35	SRRM2	Serine/arginine repetitive matrix protein 2	S	1773	RRGRSPSPKPRGLQRSRSRSRREKTRTTRRR	1	0	0.188202	-0.76721	0.12986	0	-0.302902	0.739349	0	-0.077364		Q9UQ35	1773	SRRM2	RRGRSPSPKPRGLQRSRSRSRREKTRTTRRR	74.165
Q9UQ35	SRRM2	Serine/arginine repetitive matrix protein 2	S	1775	GRSPSPKPRGLQRSRSRSRREKTRTTRRRDR	1	0	0.188202	-0.76721	0.12986	0	-0.302902	0.739349	0	-0.077364		Q9UQ35	1775	SRRM2	GRSPSPKPRGLQRSRSRSRREKTRTTRRRDR	74.165
P07900	HSP90AA1	Heat shock protein HSP 90-alpha	S	252	EKEDKEEEKEKEEKESEDKPEIEDVGSDEEE	1	-0.573894	0	0.595032	-0.111893	0.240639	0	-1.36885	1.22438	0		P07900	252	HSP90AA1	EKEDKEEEKEKEEKESEDKPEIEDVGSDEEE	151.37
P07900	HSP90AA1	Heat shock protein HSP 90-alpha	S	263	EEKESEDKPEIEDVGSDEEEEKKDGDKKKKK	1	-0.573894	0	0.595032	-0.111893	0.240639	0	-1.36885	1.22438	0		P07900	263	HSP90AA1	EEKESEDKPEIEDVGSDEEEEKKDGDKKKKK	311.87
Q9NYZ3	GTSE1	G2 and S phase-expressed protein 1	S	575	TRESNRKTDSRLVDVSPDRGSPPSRVPQALN	1	0.159158	-0.161182	0	0	-0.0965738	0.126767	0.0948677	-0.380995	0		Q9NYZ3	575	GTSE1	TRESNRKTDSRLVDVSPDRGSPPSRVPQALN	146.06
Q5TYW2	ANKRD20A1;ANKRD20A4;ANKRD20A3;ANKRD20A2	Ankyrin repeat domain-containing protein 20A1;Ankyrin repeat domain-containing protein 20A4;Ankyrin repeat domain-containing protein 20A3;Ankyrin repeat domain-containing protein 20A2	S	608	LKEKESKKRLEADIESYQSRLAAAISKHSES	1	-0.243347	0	0.131653	-0.363023	0	0.202135	-0.15392	0.178573	0		Q5TYW2;Q4UJ75;Q5VUR7;Q5SQ80	608;608;608;608	ANKRD20A1;ANKRD20A4;ANKRD20A3;ANKRD20A2	LKEKESKKRLEADIESYQSRLAAAISKHSES	41.412
Q5TYW2	ANKRD20A1;ANKRD20A4;ANKRD20A3;ANKRD20A2	Ankyrin repeat domain-containing protein 20A1;Ankyrin repeat domain-containing protein 20A4;Ankyrin repeat domain-containing protein 20A3;Ankyrin repeat domain-containing protein 20A2	S	611	KESKKRLEADIESYQSRLAAAISKHSESVKT	1	-0.243347	0	0.131653	-0.363023	0	0.202135	-0.15392	0.178573	0		Q5TYW2;Q4UJ75;Q5VUR7;Q5SQ80	611;611;611;611	ANKRD20A1;ANKRD20A4;ANKRD20A3;ANKRD20A2	KESKKRLEADIESYQSRLAAAISKHSESVKT	41.412
Q5TYW2	ANKRD20A1;ANKRD20A4;ANKRD20A3;ANKRD20A2	Ankyrin repeat domain-containing protein 20A1;Ankyrin repeat domain-containing protein 20A4;Ankyrin repeat domain-containing protein 20A3;Ankyrin repeat domain-containing protein 20A2	S	618	EADIESYQSRLAAAISKHSESVKTERNLKLA	1	-0.243347	0	0.131653	-0.363023	0	0.202135	-0.15392	0.178573	0		Q5TYW2;Q4UJ75;Q5VUR7;Q5SQ80	618;618;618;618	ANKRD20A1;ANKRD20A4;ANKRD20A3;ANKRD20A2	EADIESYQSRLAAAISKHSESVKTERNLKLA	41.412
Q4LE39	ARID4B	AT-rich interactive domain-containing protein 4B	S	296	EEEEEDDEKEKEDNSSEEEEEIEPFPEEREN	1	-0.256523	0.405864	0	0	-0.255881	0.132305	-0.42199	0.328371	0		Q4LE39	296	ARID4B	EEEEEDDEKEKEDNSSEEEEEIEPFPEEREN	249.13
Q9ULI4	KIF26A	Kinesin-like protein KIF26A	S	368	PCLLRAASKTKDNPGSIGKVKVMLRIWPAQG	1	0	-0.181774	0.280389	0	-0.113011	0.442605	-0.429071	0.169082	0		Q9ULI4	368	KIF26A	PCLLRAASKTKDNPGSIGKVKVMLRIWPAQG	96.626
Q9NZI8	IGF2BP1	Insulin-like growth factor 2 mRNA-binding protein 1	S	181	GRRGGFGSRGQPRQGSPVAAGAPAKQQQVDI	1	0	0.0335732	-0.00939369	0.122739	-0.0541639	0	0	-0.470492	0.0474539		Q9NZI8	181	IGF2BP1	GRRGGFGSRGQPRQGSPVAAGAPAKQQQVDI	82.663
P78332	RBM6	RNA-binding protein 6	S	891	DVFKKPLPPTVKKEESPPPPKVVNPLIGLLG	1	-0.0175676	0	0.0253906	0	-0.326663	0.150447	-0.434744	0.442772	0		P78332	891	RBM6	DVFKKPLPPTVKKEESPPPPKVVNPLIGLLG	85.288
Q14814	MEF2D	Myocyte-specific enhancer factor 2D	S	231	ACPSPVGNGYVSARASPGLLPVANGNSLNKV	1	-0.106553	0.201801	0	-0.0347252	0	0.0288305	0.0351734	0	-0.242828		Q14814	231	MEF2D	ACPSPVGNGYVSARASPGLLPVANGNSLNKV	127.32
O75145	PPFIA3	Liprin-alpha-3	S	683	SPPSSGHSTPRLAPPSPAREGTDKANHVPKE	1	0.0648212	0	-0.0347233	0	-0.100205	0.0223656	0	-0.104631	0.0418682		O75145	683	PPFIA3	SPPSSGHSTPRLAPPSPAREGTDKANHVPKE	124.74
Q9H6K1	C6orf106	Uncharacterized protein C6orf106	S	215	TQPHRKVEGNFNPFASPQKNRQSDENNLKDP	1	-0.138463	0.144883	0	-0.0326939	0	0.0902882	-0.120432	0	0.0154219		Q9H6K1	215	C6orf106	TQPHRKVEGNFNPFASPQKNRQSDENNLKDP	111.78
P49736	MCM2	DNA replication licensing factor MCM2	S	26	ASSPAQRRRGNDPLTSSPGRSSRRTDALTSS	1	0.0867252	0	-0.00454044	0.0213451	-0.201833	0	0.192502	-0.38267	0		P49736	26	MCM2	ASSPAQRRRGNDPLTSSPGRSSRRTDALTSS	209.19
Q9Y2H6	FNDC3A	Fibronectin type-III domain-containing protein 3A	S	213	KDKMSSPPSSPQKCPSPINEHNGLIKGQIAG	1	0	-0.0757198	0.147319	-0.116482	0	0.13273	-0.12399	0.265153	0		Q9Y2H6	213	FNDC3A	KDKMSSPPSSPQKCPSPINEHNGLIKGQIAG	101.9
Q6P158	DHX57	Putative ATP-dependent RNA helicase DHX57	S	127	KALLRDLQEQDADAGSERGLSGEEEDDEPDC	1	0.277662	0	-0.105078	0	0.101906	-0.0950298	0.129672	-0.387976	0		Q6P158	127	DHX57	KALLRDLQEQDADAGSERGLSGEEEDDEPDC	316.92
Q8N5F7	NKAP	NF-kappa-B-activating protein	S	157	APEVWGLSPKNPEPDSDEHTPVEDEEPKKST	1	-0.20235	0.164636	0	0.188728	-0.0307255	0	-0.00992584	0.83705	0		Q8N5F7	157	NKAP	APEVWGLSPKNPEPDSDEHTPVEDEEPKKST	93.546
Q15742	NAB2	NGFI-A-binding protein 2	S	162	SPGEKAGSARSFSPKSPLELGEKLSPLPGGP	1	0	0.0532303	-0.279222	-0.183146	0	0.632753	-0.0745735	0.256112	0		Q15742	162	NAB2	SPGEKAGSARSFSPKSPLELGEKLSPLPGGP	92.445
Q08J23	NSUN2	tRNA (cytosine(34)-C(5))-methyltransferase	S	743	PDNDVTEGQRAGEPNSPDAEEANSPDVTAGC	1	-0.0167608	0.0155954	0	0.155435	-0.0648651	0	0.0543947	0	-0.0142946		Q08J23	743	NSUN2	PDNDVTEGQRAGEPNSPDAEEANSPDVTAGC	235.06
P40425	PBX2	Pre-B-cell leukemia transcription factor 2	S	330	IYAVKTAVSVTQGGHSRTSSPTPPSSAGSGG	1	0.132731	-0.202715	0	0	0.0170593	-0.383806	0.304823	-0.181221	0		P40425	330	PBX2	IYAVKTAVSVTQGGHSRTSSPTPPSSAGSGG	212.78
Q9HCK8	CHD8	Chromodomain-helicase-DNA-binding protein 8	S	1420	TRHFSTLKDDDLVEFSDLESEDDERPRSRRH	1	0	-0.28219	0.0315409	0.0634441	-0.0859823	0	0	-0.166108	0.0363464		Q9HCK8	1420	CHD8	TRHFSTLKDDDLVEFSDLESEDDERPRSRRH	110.33
Q9HCK8	CHD8	Chromodomain-helicase-DNA-binding protein 8	S	1424	STLKDDDLVEFSDLESEDDERPRSRRHDRHH	1	0	-0.28219	0.0315409	0.0634441	-0.0859823	0	0	-0.166108	0.0363464		Q9HCK8	1424	CHD8	STLKDDDLVEFSDLESEDDERPRSRRHDRHH	110.33
O14681	EI24	Etoposide-induced protein 2.4 homolog	S	330	LSSSTSAEKFPSPHPSPAKLKATAGH_____	1	-0.0948791	0.0419664	0	-0.250049	0.019886	0	-0.238671	0.268993	0		O14681	330	EI24	LSSSTSAEKFPSPHPSPAKLKATAGH_____	48.468
Q3KQU3	MAP7D1	MAP7 domain-containing protein 1	S	399	PAGERGERRKPNAGGSPAPVRRRPEASPVQK	1	0	-0.0095911	0.0366058	0	-0.140688	0.270609	0.139009	-0.116519	0		Q3KQU3	399	MAP7D1	PAGERGERRKPNAGGSPAPVRRRPEASPVQK	109.48
P06748	NPM1	Nucleophosmin	S	254	KGPSSVEDIKAKMQASIEKGGSLPKVEAKFI	1	0	0.3031	-0.0534134	0.109407	-0.0678968	0	0	0.0200634	-0.384734		P06748	254	NPM1	KGPSSVEDIKAKMQASIEKGGSLPKVEAKFI	58.592
P27816	MAP4	Microtubule-associated protein 4	S	1073	SQKLNFKEKAQAKVGSLDNVGHLPAGGAVKT	1	0.227224	-0.15715	0	0	0.155129	-0.0117426	-0.0800247	0.884625	0		P27816	1073	MAP4	SQKLNFKEKAQAKVGSLDNVGHLPAGGAVKT	143.33
Q8NE71	ABCF1	ATP-binding cassette sub-family F member 1	S	105	DDGEEKELMERLKKLSVPTSDEEDEVPAPKP	1	-0.0434599	0	0.194984	0.164427	0	-0.0289459	-0.323886	0.510047	0		Q8NE71	105	ABCF1	DDGEEKELMERLKKLSVPTSDEEDEVPAPKP	63.559
Q8NE71	ABCF1	ATP-binding cassette sub-family F member 1	S	109	EKELMERLKKLSVPTSDEEDEVPAPKPRGGK	1	-0.0434599	0	0.194984	0.164427	0	-0.0289459	-0.323886	0.510047	0		Q8NE71	109	ABCF1	EKELMERLKKLSVPTSDEEDEVPAPKPRGGK	228.01
Q9Y2W1	THRAP3	Thyroid hormone receptor-associated protein 3	S	406	DSFAPKTDSEKPFRGSQSPKRYKLRDDFEKK	1	0.591567	-0.197615	0	-0.0623407	0	0.697226	-0.951638	1.05301	0		Q9Y2W1	406	THRAP3	DSFAPKTDSEKPFRGSQSPKRYKLRDDFEKK	60.255
Q9Y2W1	THRAP3	Thyroid hormone receptor-associated protein 3	S	408	FAPKTDSEKPFRGSQSPKRYKLRDDFEKKMA	1	0.591567	-0.197615	0	-0.0623407	0	0.697226	-0.951638	1.05301	0		Q9Y2W1	408	THRAP3	FAPKTDSEKPFRGSQSPKRYKLRDDFEKKMA	86.882
Q7Z7L8	C11orf96	Uncharacterized protein C11orf96	S	385	PVTFDEIQEVEEEGVSPMEEEKAKKSFLQSL	1	-0.583934	0	0.0762997	0.109079	-0.280286	0	-0.266619	0	0.26191		Q7Z7L8	385	C11orf96	PVTFDEIQEVEEEGVSPMEEEKAKKSFLQSL	129.51
Q8NHZ8	CDC26	Anaphase-promoting complex subunit CDC26	S	42	ETRKKQKEDVEVVGGSDGEGAIGLSSDPKSR	1	-0.316865	0.0270138	0	0	0.0498638	-0.109634	-0.252822	0.0952682	0		Q8NHZ8	42	CDC26	ETRKKQKEDVEVVGGSDGEGAIGLSSDPKSR	145.26
Q9H019	MTFR1L	Mitochondrial fission regulator 1-like	S	103	HTWKPSPLIVMQRNASVPNLRGSEERLLALK	1	-0.0483961	0.327503	0	0	0.422542	-0.176017	0.116582	0	-0.29216		Q9H019	103	MTFR1L	HTWKPSPLIVMQRNASVPNLRGSEERLLALK	107.56
Q4KMP7	TBC1D10B	TBC1 domain family member 10B	S	132	VAGVETSRALAAGADSPKTEEARPSPAPGPG	1	0	-0.0272169	0.0445957	-0.306895	0	0.108192	0.113712	0	-0.158451		Q4KMP7	132	TBC1D10B	VAGVETSRALAAGADSPKTEEARPSPAPGPG	133.85
Q9UQ35	SRRM2	Serine/arginine repetitive matrix protein 2	S	1537	SVDQKTVARTPLGQRSRSGSSQELDVKPSAS	1	0	-0.0159588	0.168945	0.147143	0	-0.11672	0.269822	-0.23502	0		Q9UQ35	1537	SRRM2	SVDQKTVARTPLGQRSRSGSSQELDVKPSAS	97.823
Q6P2E9	EDC4	Enhancer of mRNA-decapping protein 4	S	844	TAPDITRETCSTLAESPRNGLQEKHKSLAFH	1	0	0.0740223	-0.0463858	0	-0.202289	0.358529	0	-0.109207	0.0359259		Q6P2E9	844	EDC4	TAPDITRETCSTLAESPRNGLQEKHKSLAFH	135.23
Q6PJG2	ELMSAN1	ELM2 and SANT domain-containing protein 1	S	461	LRGGVIQSTRRRRRASQEANLLTLAQKAVEL	1	0	-0.0770988	0.244055	0	-0.343307	0.37737	0	-0.150799	0.21204		Q6PJG2	461	ELMSAN1	LRGGVIQSTRRRRRASQEANLLTLAQKAVEL	137.24
P17480	UBTF	Nucleolar transcription factor 1	S	484	RKPGGEREERGKLPESPKRAEEIWQQSVIGD	1	0	-0.0763855	0.228391	-0.551603	0.064724	0	-0.527881	0.796731	0		P17480	484	UBTF	RKPGGEREERGKLPESPKRAEEIWQQSVIGD	57.019
Q13427	PPIG	Peptidyl-prolyl cis-trans isomerase G	S	745	NDHVHEKNKKFDHESSPGTDEDKSG______	1	-0.300402	0	0.181848	0	-0.189902	0.00350761	-0.439258	0.554768	0		Q13427	745	PPIG	NDHVHEKNKKFDHESSPGTDEDKSG______	135.27
Q8TB36	GDAP1	Ganglioside-induced differentiation-associated protein 1	S	11	_____MAERQEEQRGSPPLRAEGKADAEVKL	1	0.0405245	0	-0.128893	-0.115038	0.0238056	0	0.0406017	0	-0.0123901		Q8TB36	11	GDAP1	_____MAERQEEQRGSPPLRAEGKADAEVKL	86.637
Q5JVS0	HABP4	Intracellular hyaluronan-binding protein 4	S	108	KERKSLPAPVAQRPDSPGGGLQAPGQKRTPR	1	0	-0.319552	0.0625076	0	-0.0094223	0.0940266	0.0545502	-0.0445862	0		Q5JVS0	108	HABP4	KERKSLPAPVAQRPDSPGGGLQAPGQKRTPR	206.03
Q6MZP7	LIN54	Protein lin-54 homolog	S	310	STLNSTTQTPNKIAISPLKSPNKAVKSTVQT	1	-0.53845	0	0.116922	-0.0576325	0	0.177586	-0.51221	0.195845	0		Q6MZP7	310	LIN54	STLNSTTQTPNKIAISPLKSPNKAVKSTVQT	82.102
Q6MZP7	LIN54	Protein lin-54 homolog	S	314	STTQTPNKIAISPLKSPNKAVKSTVQTITVG	1	-0.53845	0	0.116922	-0.0576325	0	0.177586	-0.51221	0.195845	0		Q6MZP7	314	LIN54	STTQTPNKIAISPLKSPNKAVKSTVQTITVG	82.102
P27448	MARK3	MAP/microtubule affinity-regulating kinase 3	S	400	AKVRPSSDLNNSTGQSPHHKVQRSVFSSQKQ	1	-0.198116	0.097599	0	-0.00830078	0.143245	0	-0.127659	0.0701532	0		P27448	400	MARK3	AKVRPSSDLNNSTGQSPHHKVQRSVFSSQKQ	208.08
O75717	WDHD1	WD repeat and HMG-box DNA-binding protein 1	S	333	RVEKDYNDLFDGDDMSNAGDFLNDNAVEIPS	1	-0.271252	0	0.0832748	-0.0156708	0	0.539324	0.0194502	-0.0808611	0		O75717	333	WDHD1	RVEKDYNDLFDGDDMSNAGDFLNDNAVEIPS	121.96
P46821	MAP1B	Microtubule-associated protein 1B;MAP1B heavy chain;MAP1 light chain LC1	S	995	AEADAYIREKRESVASGDDRAEEDMDEAIEK	1	0	0.0319653	-0.253896	0	0.186972	-0.0114012	0.28589	-0.0437756	0		P46821	995	MAP1B	AEADAYIREKRESVASGDDRAEEDMDEAIEK	195.39
Q5VZL5	ZMYM4	Zinc finger MYM-type protein 4	S	1539	ILMVREVHEELAKAKSEDSDVELSD______	1	-0.120662	0.409591	0	0	-0.197562	0.0658503	-0.0964813	0.395921	0		Q5VZL5	1539	ZMYM4	ILMVREVHEELAKAKSEDSDVELSD______	73.91
Q5VZL5	ZMYM4	Zinc finger MYM-type protein 4	S	1542	VREVHEELAKAKSEDSDVELSD_________	1	-0.120662	0.409591	0	0	-0.197562	0.0658503	-0.0964813	0.395921	0		Q5VZL5	1542	ZMYM4	VREVHEELAKAKSEDSDVELSD_________	132.85
Q5VZL5	ZMYM4	Zinc finger MYM-type protein 4	S	1547	EELAKAKSEDSDVELSD______________	1	-0.120662	0.409591	0	0	-0.197562	0.0658503	-0.0964813	0.395921	0		Q5VZL5	1547	ZMYM4	EELAKAKSEDSDVELSD______________	132.85
P11717	IGF2R	Cation-independent mannose-6-phosphate receptor	S	2484	QKTVSSTKLVSFHDDSDEDLLHI________	1	-0.00424767	0	0.00745201	0.156923	0	-0.0835838	0.286612	-0.306451	0		P11717	2484	IGF2R	QKTVSSTKLVSFHDDSDEDLLHI________	258.78
Q9HCD5	NCOA5	Nuclear receptor coactivator 5	S	29	DPYGFGDSRDSRRDRSPIRGSPRREPRDGRN	1	0.027318	0	-0.196994	-0.167246	0.332755	0	0.0968561	0	-0.0834694		Q9HCD5	29	NCOA5	DPYGFGDSRDSRRDRSPIRGSPRREPRDGRN	61.082
Q9HCD5	NCOA5	Nuclear receptor coactivator 5	S	34	GDSRDSRRDRSPIRGSPRREPRDGRNGRDAR	1	0.027318	0	-0.196994	-0.167246	0.332755	0	0.0968561	0	-0.0834694		Q9HCD5	34	NCOA5	GDSRDSRRDRSPIRGSPRREPRDGRNGRDAR	61.082
P48634	PRRC2A	Protein PRRC2A	S	1004	GKLGGPKETPPNGNLSPAPRLRRDYSYERVG	1	0.123044	-0.0406856	0	0	-0.0314016	0.0178413	0.0715857	-0.38981	0		P48634	1004	PRRC2A	GKLGGPKETPPNGNLSPAPRLRRDYSYERVG	121.53
Q9Y2Y9	KLF13	Krueppel-like factor 13	S	162	LRQRVRRGRSRADLESPQRKHKCHYAGCEKV	1	-0.222211	0	0.119079	0	-0.0169306	0.431198	-0.182964	0.488041	0		Q9Y2Y9	162	KLF13	LRQRVRRGRSRADLESPQRKHKCHYAGCEKV	96.707
Q9ULI0	ATAD2B	ATPase family AAA domain-containing protein 2B	S	1347	LEALECSNNEKLEPGSDVEVKDAELDKEGAS	1	0	0.361007	-0.0927038	0	-0.0563641	0.0826311	-0.236549	0.218304	0		Q9ULI0	1347	ATAD2B	LEALECSNNEKLEPGSDVEVKDAELDKEGAS	168.59
Q9BUJ2	HNRNPUL1	Heterogeneous nuclear ribonucleoprotein U-like protein 1	S	194	RGRGYFEHREDRRGRSPQPPAEEDEDDFDDT	1	-0.775377	0.0453443	0	-0.0472708	0	0.283917	0	0.0809479	-0.0959721		Q9BUJ2	194	HNRNPUL1	RGRGYFEHREDRRGRSPQPPAEEDEDDFDDT	207.07
Q9UDY2	TJP2	Tight junction protein ZO-2	S	130	VVKRPRKVQVAALQASPPLDQDDRAFEVMDE	1	0.00101566	0	-0.017025	0.0139418	-0.219934	0	0	-0.280995	0.0879231		Q9UDY2	130	TJP2	VVKRPRKVQVAALQASPPLDQDDRAFEVMDE	223.29
Q96JM3	CHAMP1	Chromosome alignment-maintaining phosphoprotein 1	S	204	KSVPVCESQKLAPVPSPEPQKPAPVSPESVK	1	0	0.195656	-0.0979605	-0.225376	0	0.0062952	0.0857277	0	-0.0746422		Q96JM3	204	CHAMP1	KSVPVCESQKLAPVPSPEPQKPAPVSPESVK	109.72
O43290	SART1	U4/U6.U5 tri-snRNP-associated protein 1	S	474	QPLPSDDTRVENMDISDEEEGGAPPPGSPQV	1	-0.163219	0.143799	0	0	-0.327072	0.0061655	0	-0.0991898	0.0596914		O43290	474	SART1	QPLPSDDTRVENMDISDEEEGGAPPPGSPQV	84.262
O43290	SART1	U4/U6.U5 tri-snRNP-associated protein 1	S	486	MDISDEEEGGAPPPGSPQVLEEDEAELELQK	1	-0.163219	0.143799	0	0	-0.327072	0.0061655	0	-0.0991898	0.0596914		O43290	486	SART1	MDISDEEEGGAPPPGSPQVLEEDEAELELQK	84.262
Q9P0V3	SH3BP4	SH3 domain-binding protein 4	S	279	SFFTGLKSPAPEQFQSREDFRTAWLNHRKLA	1	-0.0190372	0	0.202592	0	0.37376	-0.0585175	0	-0.443186	0.172935		Q9P0V3	279	SH3BP4	SFFTGLKSPAPEQFQSREDFRTAWLNHRKLA	131.02
Q96QR8	PURB	Transcriptional activator protein Pur-beta	S	304	KLYERRGGGSGGGEESEGEEVDED_______	1	0	0.186661	-0.00994301	0	0.192501	-0.0554314	-0.00869369	0.0497446	0		Q96QR8	304	PURB	KLYERRGGGSGGGEESEGEEVDED_______	223.76
Q7Z5J4	RAI1	Retinoic acid-induced protein 1	S	1374	PSLSDKDRGLKGAGGSPVGVEEGLVNVGTGQ	1	-0.258325	0	0.0558615	0	-0.0124969	0.466587	0	-0.270783	0.0863819		Q7Z5J4	1374	RAI1	PSLSDKDRGLKGAGGSPVGVEEGLVNVGTGQ	177.69
Q14966	ZNF638	Zinc finger protein 638	S	605	EFNKQKHLEAADKGHSPAQKPKTSSGTKPSV	1	0	0.0359039	-0.0941668	-0.283928	0	0.195025	0	0.456984	-0.179256		Q14966	605	ZNF638	EFNKQKHLEAADKGHSPAQKPKTSSGTKPSV	100.55
Q12834	CDC20	Cell division cycle protein 20 homolog	S	41	ARWQRKAKEAAGPAPSPMRAANRSHSAGRTP	1	0	0.0219288	-0.358929	0.0354881	0	-0.179012	0.157745	-0.320845	0		Q12834	41	CDC20	ARWQRKAKEAAGPAPSPMRAANRSHSAGRTP	63.164
B2RTY4	MYO9A	Unconventional myosin-IXa	S	1230	SNRISRESSVDCLKESPNKQQERAQSQSGVD	1	0	-0.373083	0.0788116	-0.136063	0	0.144097	-0.647453	0.181044	0		B2RTY4	1230	MYO9A	SNRISRESSVDCLKESPNKQQERAQSQSGVD	109.35
Q96ST2	IWS1	Protein IWS1 homolog	S	362	DSFHSDSHMDRKKFHSSDSEEEEHKKQKMDS	1	0.292982	-0.120885	0	0.131323	-0.305529	0	-0.392387	0.698265	0		Q96ST2	362	IWS1	DSFHSDSHMDRKKFHSSDSEEEEHKKQKMDS	104.41
Q96ST2	IWS1	Protein IWS1 homolog	S	363	SFHSDSHMDRKKFHSSDSEEEEHKKQKMDSD	1	0.292982	-0.120885	0	0.131323	-0.305529	0	-0.392387	0.698265	0		Q96ST2	363	IWS1	SFHSDSHMDRKKFHSSDSEEEEHKKQKMDSD	134.9
Q96ST2	IWS1	Protein IWS1 homolog	S	365	HSDSHMDRKKFHSSDSEEEEHKKQKMDSDED	1	0.292982	-0.120885	0	0.131323	-0.305529	0	-0.392387	0.698265	0		Q96ST2	365	IWS1	HSDSHMDRKKFHSSDSEEEEHKKQKMDSDED	134.9
O94979	SEC31A	Protein transport protein Sec31A	S	532	ALKDSDQVAQSDGEESPAAEEQLLGEHIKEE	1	-0.407233	0.0476179	0	0	-0.24291	0.156537	-0.223891	0.108983	0		O94979	532	SEC31A	ALKDSDQVAQSDGEESPAAEEQLLGEHIKEE	139.54
Q5VU43	PDE4DIP	Myomegalin	S	552	MESLLRAKGLEVEQLSTTCQNLQWLKEEMET	1	-0.0310659	0.00809193	0	0	-0.270906	0.0864353	-0.333049	0.15349	0		Q5VU43	552	PDE4DIP	MESLLRAKGLEVEQLSTTCQNLQWLKEEMET	33.816
Q8TF01	PNISR	Arginine/serine-rich protein PNISR	S	211	QNRRERPSSFRDRQRSPIALPVKQEPPQIDA	1	0	-0.0519037	0.0321341	-0.0368547	0.0127478	0	0.0516863	-0.458196	0		Q8TF01	211	PNISR	QNRRERPSSFRDRQRSPIALPVKQEPPQIDA	75.483
Q9NSC5	HOMER3	Homer protein homolog 3	S	256	EVTPTGEKEGLGQGQSLEQLEALVQTKDQEI	1	-0.0882988	0.75519	0	0.0116472	0	-0.0080328	0	0.123538	-0.342295		Q9NSC5	256	HOMER3	EVTPTGEKEGLGQGQSLEQLEALVQTKDQEI	222.3
Q9BVS4	RIOK2	Serine/threonine-protein kinase RIO2	S	332	HPLGPDDKNIETKEGSEFSFSDGEVAEKAEV	1	0	0.383525	-0.10819	-0.0461225	0	0.0747051	-0.249404	0.54011	0		Q9BVS4	332	RIOK2	HPLGPDDKNIETKEGSEFSFSDGEVAEKAEV	74.772
Q9BVS4	RIOK2	Serine/threonine-protein kinase RIO2	S	335	GPDDKNIETKEGSEFSFSDGEVAEKAEVYGS	1	0	0.383525	-0.10819	-0.0461225	0	0.0747051	-0.249404	0.54011	0		Q9BVS4	335	RIOK2	GPDDKNIETKEGSEFSFSDGEVAEKAEVYGS	74.772
Q9BVS4	RIOK2	Serine/threonine-protein kinase RIO2	S	337	DDKNIETKEGSEFSFSDGEVAEKAEVYGSEN	1	0	0.383525	-0.10819	-0.0461225	0	0.0747051	-0.249404	0.54011	0		Q9BVS4	337	RIOK2	DDKNIETKEGSEFSFSDGEVAEKAEVYGSEN	74.772
P26232	CTNNA2	Catenin alpha-2	S	640	KAVLMIRTPEELEDDSDFEQEDYDVRSRTSV	1	-0.0825281	0	0.109291	0	-0.148303	0.0424557	0	-0.322057	0.152935		P26232	640	CTNNA2	KAVLMIRTPEELEDDSDFEQEDYDVRSRTSV	361.2
Q6PKG0	LARP1	La-related protein 1	S	90	SPRPLQLPGAEGPAISDGEEGGGEPGAGGGA	1	-0.0577097	0	0.00129127	0.0493689	0	-0.0370951	0.0909433	-0.230221	0		Q6PKG0	90	LARP1	SPRPLQLPGAEGPAISDGEEGGGEPGAGGGA	315.78
Q96JM2	ZNF462	Zinc finger protein 462	S	688	AKASRKLANDFPLDLSPVKKRTRIDEIASNL	1	-0.269493	0.225928	0	0.042038	-0.00482082	0	0	0.43472	-0.0102892		Q96JM2	688	ZNF462	AKASRKLANDFPLDLSPVKKRTRIDEIASNL	141
Q15424	SAFB	Scaffold attachment factor B1	S	604	SQDRKSASREKRSVVSFDKVKEPRKSRDSES	1	-0.152963	0.113893	0	0	-0.403089	0.318364	-0.0574169	0.398094	0		Q15424	604	SAFB	SQDRKSASREKRSVVSFDKVKEPRKSRDSES	83.775
Q8WXF0	SRSF12	Serine/arginine-rich splicing factor 12	S	134	RTRSRSSSWGRNRRRSDSLKESRHRRFSYSQ	1	0.137274	0	-0.183193	-0.10298	0.0393066	0	0	0.0932035	-0.619297		Q8WXF0	134	SRSF12	RTRSRSSSWGRNRRRSDSLKESRHRRFSYSQ	70.441
Q8WXF0	SRSF12	Serine/arginine-rich splicing factor 12	S	136	RSRSSSWGRNRRRSDSLKESRHRRFSYSQSK	1	0.137274	0	-0.183193	-0.10298	0.0393066	0	0	0.0932035	-0.619297		Q8WXF0	136	SRSF12	RSRSSSWGRNRRRSDSLKESRHRRFSYSQSK	70.441
Q7Z4V5	HDGFRP2	Hepatoma-derived growth factor-related protein 2	S	490	LQKLHSEIKFALKVDSPDVKRCLNALEELGT	1	0	-0.160785	0.0941811	0	0.147241	-0.00222015	0.0355377	-0.064208	0		Q7Z4V5	490	HDGFRP2	LQKLHSEIKFALKVDSPDVKRCLNALEELGT	63.816
P51532	SMARCA4	Transcription activator BRG1	S	695	PTLPVEEKKKIPDPDSDDVSEVDARHIIENA	1	-0.149528	0	0.0437164	0	-0.107014	0.110462	-0.0541239	0	0.0286284		P51532	695	SMARCA4	PTLPVEEKKKIPDPDSDDVSEVDARHIIENA	157.81
Q13435	SF3B2	Splicing factor 3B subunit 2	S	431	SAAPKKKGFEEEHKDSDDDSSDDEQEKKPEA	1	0	-0.955792	0.15817	0	0.361503	-0.485827	-1.6886	1.58417	0		Q13435	431	SF3B2	SAAPKKKGFEEEHKDSDDDSSDDEQEKKPEA	106.11
Q13435	SF3B2	Splicing factor 3B subunit 2	S	435	KKKGFEEEHKDSDDDSSDDEQEKKPEAPKLS	1	0	-0.955792	0.15817	0	0.361503	-0.485827	-1.6886	1.58417	0		Q13435	435	SF3B2	KKKGFEEEHKDSDDDSSDDEQEKKPEAPKLS	106.11
Q13435	SF3B2	Splicing factor 3B subunit 2	S	436	KKGFEEEHKDSDDDSSDDEQEKKPEAPKLSK	1	0	-0.955792	0.15817	0	0.361503	-0.485827	-1.6886	1.58417	0		Q13435	436	SF3B2	KKGFEEEHKDSDDDSSDDEQEKKPEAPKLSK	106.11
Q3YEC7	RABL6	Rab-like protein 6	S	596	DTQRRADDFPVRDDPSDVTDEDEGPAEPPPP	1	0	0.0417442	-0.098381	-0.0434561	0	0.254552	-0.215697	0	0.155244		Q3YEC7	596	RABL6	DTQRRADDFPVRDDPSDVTDEDEGPAEPPPP	112.23
Q8IZD4	DCP1B	mRNA-decapping enzyme 1B	S	283	QGVVRSLSYEEPRRHSPPIEKQLCPAIQKLM	1	-0.502603	0	0.325725	-0.149425	0	0.230886	-0.351295	0	0.0623417		Q8IZD4	283	DCP1B	QGVVRSLSYEEPRRHSPPIEKQLCPAIQKLM	115.39
Q9ULX3	NOB1	RNA-binding protein NOB1	S	201	EEEEEENGFEDRKDDSDDDGGGWITPSNIKQ	1	0.241148	0	-0.0674391	-0.00640583	0	0.0920801	0	0.195406	-0.0280142		Q9ULX3	201	NOB1	EEEEEENGFEDRKDDSDDDGGGWITPSNIKQ	165.16
P46821	MAP1B	Microtubule-associated protein 1B;MAP1B heavy chain;MAP1 light chain LC1	S	992	SAKAEADAYIREKRESVASGDDRAEEDMDEA	1	0	-0.110155	0.0301008	0.0787353	0	-0.113722	-0.167569	0.0471592	0		P46821	992	MAP1B	SAKAEADAYIREKRESVASGDDRAEEDMDEA	119.35
Q99719	2018-09-05	Septin-5	S	327	IQQMTSKLTQDSRMESPIPILPLPTPDAETE	1	0	0.178693	-0.239129	-0.00819302	0.0255442	0	-0.00376129	0.031558	0		Q99719	327	2018-09-05	IQQMTSKLTQDSRMESPIPILPLPTPDAETE	113.42
Q9H6F5	CCDC86	Coiled-coil domain-containing protein 86	S	91	AGLESPQGQPEPGAASPQRQQDLHLESPQRQ	1	0.216823	-0.0610895	0	-0.0864906	0.0418491	0	0.0896158	-0.314794	0		Q9H6F5	91	CCDC86	AGLESPQGQPEPGAASPQRQQDLHLESPQRQ	307.88
P16383	GCFC2	GC-rich sequence DNA-binding factor 2	S	174	LDVQHTSSISGMKRESEDDPESEPDDHEKRI	1	-0.274934	0	0.203798	0	-0.119626	0.0425596	0	0.51224	-0.019331		P16383	174	GCFC2	LDVQHTSSISGMKRESEDDPESEPDDHEKRI	136.11
P16383	GCFC2	GC-rich sequence DNA-binding factor 2	S	180	SSISGMKRESEDDPESEPDDHEKRIPFTLRP	1	-0.274934	0	0.203798	0	-0.119626	0.0425596	0	0.51224	-0.019331		P16383	180	GCFC2	SSISGMKRESEDDPESEPDDHEKRIPFTLRP	136.11
O94880	PHF14	PHD finger protein 14	S	530	QSYCKMSLQEREKQLSPEAQARINARLQQYR	1	0	-0.333167	0.0282593	0.271433	0	-0.0724926	0.117931	-0.667371	0		O94880	530	PHF14	QSYCKMSLQEREKQLSPEAQARINARLQQYR	140.61
Q15154	PCM1	Pericentriolar material 1 protein	S	65	KKFGVESDKRVTNDISPESSPGVGRRRTKTP	1	0.198029	-0.070859	0	0.270307	0	-0.0597229	0.152058	-0.425703	0		Q15154	65	PCM1	KKFGVESDKRVTNDISPESSPGVGRRRTKTP	294.71
P53985	SLC16A1	Monocarboxylate transporter 1	S	467	QKANEQKKESKEEETSIDVAGKPNEVTKAAE	1	0	0.493744	-0.254998	-0.124047	0	0.137534	-0.355926	0.743006	0		P53985	467	SLC16A1	QKANEQKKESKEEETSIDVAGKPNEVTKAAE	199.6
Q6IQ22	RAB12	Ras-related protein Rab-12	S	21	ALQRRAGGGGGLGAGSPALSGGQGRRRKQPP	1	0.104288	-0.0636616	0	0.0686512	0	-0.122165	0.172977	-0.445585	0		Q6IQ22	21	RAB12	ALQRRAGGGGGLGAGSPALSGGQGRRRKQPP	253.06
Q8NCD3	HJURP	Holliday junction recognition protein	S	448	EIEIRFDQLHREYCLSPRNQPRRMCLPDSWA	1	0.39475	-0.0802097	0	0.151826	-0.225843	0	0.313162	-0.631931	0		Q8NCD3	448	HJURP	EIEIRFDQLHREYCLSPRNQPRRMCLPDSWA	101.72
Q8WVB6	CHTF18	Chromosome transmission fidelity protein 18 homolog	S	871	AEASARVENSPQVDGSPPGLEGLLGGIGEKG	1	-0.11955	0	0.230175	0	-0.121999	0.113918	-0.0233746	0	0.150086		Q8WVB6	871	CHTF18	AEASARVENSPQVDGSPPGLEGLLGGIGEKG	125.49
Q9UQ35	SRRM2	Serine/arginine repetitive matrix protein 2	S	231	KKHRSESESKKRKHRSPTPKSKRKSKDKKRK	1	0.384	0	-0.186935	0	0.18895	-0.0360127	0	0.691361	-0.298611		Q9UQ35	231	SRRM2	KKHRSESESKKRKHRSPTPKSKRKSKDKKRK	51.436
P49756	RBM25	RNA-binding protein 25	S	683	LSLKLGASNSPGQPNSVKRKKLPVDSVFNKF	1	-0.212466	0.105508	0	0.0967569	-0.0456839	0	-0.0556698	0.291612	0		P49756	683	RBM25	LSLKLGASNSPGQPNSVKRKKLPVDSVFNKF	102.79
O94921	CDK14	Cyclin-dependent kinase 14	S	95	FDPFEKPANQVKRVHSENNACINFKTSSTGK	1	0	-0.173852	0.54233	0	-0.276508	0.404035	0	-0.262134	0.14094		O94921	95	CDK14	FDPFEKPANQVKRVHSENNACINFKTSSTGK	176.26
Q9C0C2	TNKS1BP1	182 kDa tankyrase-1-binding protein	S	601	AEERYESQEPLAGQESPLPLATREAALPILE	1	0	-0.369979	0.085639	0.0371285	-0.311084	0	0	-0.566493	0.0208263		Q9C0C2	601	TNKS1BP1	AEERYESQEPLAGQESPLPLATREAALPILE	303.73
Q8TB72	PUM2	Pumilio homolog 2	S	178	NGMDADCKDFNRTPGSRQASPTEVVERLGPN	1	0	-0.102814	0.0554791	0	0	-0.163796	0.117486	-0.519631	0		Q8TB72	178	PUM2	NGMDADCKDFNRTPGSRQASPTEVVERLGPN	93.336
Q13177	PAK2	Serine/threonine-protein kinase PAK 2;PAK-2p27;PAK-2p34	S	2	______________MSDNGELEDKPPAPPVR	1	-0.193071	0.324112	0	0.0244684	0	-0.137678	-0.060132	0	0.156034		Q13177	2	PAK2	______________MSDNGELEDKPPAPPVR	100.72
Q13427	PPIG	Peptidyl-prolyl cis-trans isomerase G	S	717	KSSMLKNKEDEKIRSSVEKENQKSKGQENDH	1	0	-0.199454	0.0715323	-0.137864	0.108643	0	0.364117	0	-0.0147219		Q13427	717	PPIG	KSSMLKNKEDEKIRSSVEKENQKSKGQENDH	110.88
P51532	SMARCA4	Transcription activator BRG1	S	695	PTLPVEEKKKIPDPDSDDVSEVDARHIIENA	1	-0.0367393	0.0331869	0	-0.0496263	0	0.223608	-0.103886	0.25276	0		P51532	695	SMARCA4	PTLPVEEKKKIPDPDSDDVSEVDARHIIENA	157.81
P51532	SMARCA4	Transcription activator BRG1	S	699	VEEKKKIPDPDSDDVSEVDARHIIENAKQDV	1	-0.0367393	0.0331869	0	-0.0496263	0	0.223608	-0.103886	0.25276	0		P51532	699	SMARCA4	VEEKKKIPDPDSDDVSEVDARHIIENAKQDV	139.28
Q1ED39	KNOP1	Lysine-rich nucleolar protein 1	S	42	TRYSVLNNDDYFADVSPLRATSPSKSVAHGQ	1	0.00392628	-0.0995874	0	0.0219879	0	-0.0497789	-0.0166826	0.0887775	0		Q1ED39	42	KNOP1	TRYSVLNNDDYFADVSPLRATSPSKSVAHGQ	192.96
P46821	MAP1B	Microtubule-associated protein 1B;MAP1B heavy chain;MAP1 light chain LC1	S	1421	SESAYESFLSADDKASGRGAESPFEEKSGKQ	1	0.0516787	0	-0.261796	-0.198351	0	0.00640297	-0.115725	0.348655	0		P46821	1421	MAP1B	SESAYESFLSADDKASGRGAESPFEEKSGKQ	71.742
P46821	MAP1B	Microtubule-associated protein 1B;MAP1B heavy chain;MAP1 light chain LC1	S	1427	SFLSADDKASGRGAESPFEEKSGKQGSPDQV	1	0.0516787	0	-0.261796	-0.198351	0	0.00640297	-0.115725	0.348655	0		P46821	1427	MAP1B	SFLSADDKASGRGAESPFEEKSGKQGSPDQV	136.36
P62316	SNRPD2	Small nuclear ribonucleoprotein Sm D2	S	2	______________MSLLNKPKSEMTPEELQ	1	-0.464442	0	0.329095	-0.121906	0	0.20501	-0.422544	0	0.139879		P62316	2	SNRPD2	______________MSLLNKPKSEMTPEELQ	50.039
Q96MN5	TCEANC2	Transcription elongation factor A N-terminal and central domain-containing protein 2	S	14	__MDKFVIRTPRIQNSPQKKDSGGKVYKQAT	1	0.375597	0	-0.308563	-0.0986767	0.582379	0	0	0.0258932	-0.493401		Q96MN5	14	TCEANC2	__MDKFVIRTPRIQNSPQKKDSGGKVYKQAT	91.265
P06400	RB1	Retinoblastoma-associated protein	S	249	LLKEPYKTAVIPINGSPRTPRRGQNRSARIA	1	0.448049	0	-0.0713501	0	0.0758133	-0.517467	0.567534	0	-0.084486		P06400	249	RB1	LLKEPYKTAVIPINGSPRTPRRGQNRSARIA	176.58
P46379	BAG6	Large proline-rich protein BAG6	S	1117	LRSDIQKRLQEDPNYSPQRFPNAQRAFADDP	1	0	-0.0513096	0.154424	0.322503	0	-0.192004	0.0995255	-0.498514	0		P46379	1117	BAG6	LRSDIQKRLQEDPNYSPQRFPNAQRAFADDP	235.61
Q13427	PPIG	Peptidyl-prolyl cis-trans isomerase G	S	415	RVKERKITDHRNVSESPNRKNEKEKKVKDHK	1	0	-0.0871992	0.00621223	0	0.0280237	-0.113497	0.0962982	0	-0.17471		Q13427	415	PPIG	RVKERKITDHRNVSESPNRKNEKEKKVKDHK	180.1
Q92783	STAM	Signal transducing adapter molecule 1	S	156	TFPAIGSQAAEQAKASPALVAKDPGTVANKK	1	0	0.396798	-0.422414	-0.405873	0.440329	0	-0.00355053	0.171676	0		Q92783	156	STAM	TFPAIGSQAAEQAKASPALVAKDPGTVANKK	114.51
Q8IXQ4	GPALPP1	GPALPP motifs-containing protein 1	S	105	FFGPALPPGFKKQDDSPPRPIIGPALPPGFI	1	-0.0888672	0	0.12185	-0.180098	0	0.0403461	-0.170626	0.208138	0		Q8IXQ4	105	GPALPP1	FFGPALPPGFKKQDDSPPRPIIGPALPPGFI	96.793
Q96T23	RSF1	Remodeling and spacing factor 1	S	748	IKLTIRISSRKKKPDSPPKVLEPENKQEKTE	1	0	0.214848	-0.0345354	0.0032835	-0.0802927	0	-0.347097	0.694646	0		Q96T23	748	RSF1	IKLTIRISSRKKKPDSPPKVLEPENKQEKTE	57.019
Q6P1L5	FAM117B	Protein FAM117B	S	449	DDLLVDPRDKENGNNSPLPKYATSPKPNNSY	1	-0.11022	0.443699	0	0	-0.0461559	0.0478029	0	0.518601	-0.109998		Q6P1L5	449	FAM117B	DDLLVDPRDKENGNNSPLPKYATSPKPNNSY	115.92
Q86VQ1	GLCCI1	Glucocorticoid-induced transcript 1 protein	S	303	PKSSVSRVPCNVEGISPELEKVFIKENNGKE	1	0.101821	0	-0.0525465	0	-0.0453911	0.00419331	0	0.193701	-0.237967		Q86VQ1	303	GLCCI1	PKSSVSRVPCNVEGISPELEKVFIKENNGKE	162.11
Q3L8U1	CHD9	Chromodomain-helicase-DNA-binding protein 9	S	1468	QTRPFSATKDELAELSEAESEGDEKPKLRRP	1	-0.171057	0	0.00881004	0.10962	-0.28213	0	-0.454041	0.219455	0		Q3L8U1	1468	CHD9	QTRPFSATKDELAELSEAESEGDEKPKLRRP	88.09
Q3L8U1	CHD9	Chromodomain-helicase-DNA-binding protein 9	S	1472	FSATKDELAELSEAESEGDEKPKLRRPCDRS	1	-0.171057	0	0.00881004	0.10962	-0.28213	0	-0.454041	0.219455	0		Q3L8U1	1472	CHD9	FSATKDELAELSEAESEGDEKPKLRRPCDRS	88.09
Q96RS0	TGS1	Trimethylguanosine synthase	S	85	GTAESHDSKGIGLDESELDSEAELMRSMGLP	1	0.197676	0	-0.132574	0.260622	0	-0.178998	0.253764	-0.535479	0		Q96RS0	85	TGS1	GTAESHDSKGIGLDESELDSEAELMRSMGLP	132.67
Q96RS0	TGS1	Trimethylguanosine synthase	S	89	SHDSKGIGLDESELDSEAELMRSMGLPLQFG	1	0.197676	0	-0.132574	0.260622	0	-0.178998	0.253764	-0.535479	0		Q96RS0	89	TGS1	SHDSKGIGLDESELDSEAELMRSMGLPLQFG	170.89
Q8WUF5	PPP1R13L	RelA-associated inhibitor	S	134	SSPRTPLYLQPDAYGSLDRATSPRPRAFDGA	1	0	-0.139307	0.0638886	0	-0.0192976	0.272271	0.269136	-0.320043	0		Q8WUF5	134	PPP1R13L	SSPRTPLYLQPDAYGSLDRATSPRPRAFDGA	149.35
Q5VUA4	ZNF318	Zinc finger protein 318	S	709	PHPPSPVDPYLLTKNSPPFLKSDHPVGHISG	1	0.128254	-0.101659	0	0	0.29421	-0.0522251	-0.0254879	0.106523	0		Q5VUA4	709	ZNF318	PHPPSPVDPYLLTKNSPPFLKSDHPVGHISG	66.19
Q9H0C8	ILKAP	Integrin-linked kinase-associated serine/threonine phosphatase 2C	S	13	___MDLFGDLPEPERSPRPAAGKEAQKGPLL	1	0	-0.134347	0.0575809	0	-0.126591	0.0901279	0.0452461	-0.647505	0		Q9H0C8	13	ILKAP	___MDLFGDLPEPERSPRPAAGKEAQKGPLL	140.66
P52565	ARHGDIA	Rho GDP-dissociation inhibitor 1	S	34	EEDEHSVNYKPPAQKSIQEIQELDKDDESLR	1	0.0788984	0	-0.0951939	0	0.0982227	-0.0127163	-0.0295877	0.12571	0		P52565	34	ARHGDIA	EEDEHSVNYKPPAQKSIQEIQELDKDDESLR	100.54
P12036	NEFH	Neurofilament heavy polypeptide	S	532	KSPVKEEAKSPAEAKSPEKEEAKSPAEVKSP	1	0	0.475447	-0.00417805	0	-0.260943	0.153792	-0.61643	1.33821	0		P12036	532	NEFH	KSPVKEEAKSPAEAKSPEKEEAKSPAEVKSP	115.57
P06748	NPM1	Nucleophosmin	S	227	KDSKPSSTPRSKGQESFKKQEKTPKTPKGPS	1	0	-0.0430288	0.249422	-0.0407515	0	0.550727	-0.650686	0.988441	0		P06748	227	NPM1	KDSKPSSTPRSKGQESFKKQEKTPKTPKGPS	52.579
Q5FBB7	SGOL1	Shugoshin-like 1	S	256	VQHNACQWSKDQVNLSPKLIQPGTFTKTKED	1	0	-0.34197	0.0110674	-0.165103	0.00702763	0	0.0182848	0	-0.267719		Q5FBB7	256	SGOL1	VQHNACQWSKDQVNLSPKLIQPGTFTKTKED	98.754
Q15545	TAF7	Transcription initiation factor TFIID subunit 7	S	264	TEEDLERQLQDKLNESDEQHQENEGTNQLVM	1	0	0.0647812	-0.0714064	-0.109822	0	0.109425	-0.103869	0.204963	0		Q15545	264	TAF7	TEEDLERQLQDKLNESDEQHQENEGTNQLVM	182.24
Q9H8Y5	ANKZF1	Ankyrin repeat and zinc finger domain-containing protein 1	S	398	KICRDEKEALGQNEESPKQGSGSEGEDGFQV	1	-0.318771	0.179277	0	0	-0.269148	0.140528	-0.537286	0	0.0369625		Q9H8Y5	398	ANKZF1	KICRDEKEALGQNEESPKQGSGSEGEDGFQV	151.68
O43314	PPIP5K2	Inositol hexakisphosphate and diphosphoinositol-pentakisphosphate kinase 2	S	38	HFFHHADEDDEEEDDSPPERQIVVGICSMAK	1	0	-0.300048	0.0548363	0	0.48736	-0.0767794	0	-0.166134	0.117775		O43314	38	PPIP5K2	HFFHHADEDDEEEDDSPPERQIVVGICSMAK	244.31
Q8IYB3	SRRM1	Serine/arginine repetitive matrix protein 1	S	738	RVSRTPEPKKIKKAASPSPQSVRRVSSSRSV	1	-0.00605488	0	0.125044	0	0.0660639	-0.168631	0	-0.521839	0.0928993		Q8IYB3	738	SRRM1	RVSRTPEPKKIKKAASPSPQSVRRVSSSRSV	182.54
Q8IYB3	SRRM1	Serine/arginine repetitive matrix protein 1	S	740	SRTPEPKKIKKAASPSPQSVRRVSSSRSVSG	1	-0.00605488	0	0.125044	0	0.0660639	-0.168631	0	-0.521839	0.0928993		Q8IYB3	740	SRRM1	SRTPEPKKIKKAASPSPQSVRRVSSSRSVSG	104.94
Q8IYB3	SRRM1	Serine/arginine repetitive matrix protein 1	S	743	PEPKKIKKAASPSPQSVRRVSSSRSVSGSPE	1	-0.00605488	0	0.125044	0	0.0660639	-0.168631	0	-0.521839	0.0928993		Q8IYB3	743	SRRM1	PEPKKIKKAASPSPQSVRRVSSSRSVSGSPE	103.13
Q5SQI0	ATAT1	Alpha-tubulin N-acetyltransferase 1	S	315	PHPTARLLLAADPGGSPAQRRRTRGTPPGLV	1	0.143932	-0.0329361	0	0.0776329	0	-0.342289	0.149649	-0.209525	0		Q5SQI0	315	ATAT1	PHPTARLLLAADPGGSPAQRRRTRGTPPGLV	180.54
Q96S82	UBL7	Ubiquitin-like protein 7	S	230	SSYRDMPGGFLFEGLSDDEDDFHPNTRSTPS	1	0.145941	0	-0.165897	0	0.0793591	-0.0552054	0	-0.231738	0.0803061		Q96S82	230	UBL7	SSYRDMPGGFLFEGLSDDEDDFHPNTRSTPS	141.48
Q3KQU3	MAP7D1	MAP7 domain-containing protein 1	S	410	NAGGSPAPVRRRPEASPVQKKEKKDKERENE	1	0	-0.0519218	0.205585	0	-0.243982	0.256455	0	0.0890455	-0.181448		Q3KQU3	410	MAP7D1	NAGGSPAPVRRRPEASPVQKKEKKDKERENE	95.428
Q6ZRS2	SRCAP	Helicase SRCAP	S	2869	PAVKRRRGRPPKKNRSPADAGRGVDEAPSST	1	0	-0.17864	0.02806	0.133885	0	-0.12273	0.0479603	0	-0.0260105		Q6ZRS2;A0A0C4DFX4	2869;2692	SRCAP	PAVKRRRGRPPKKNRSPADAGRGVDEAPSST	149.99
P09651	HNRNPA1	Heterogeneous nuclear ribonucleoprotein A1;Heterogeneous nuclear ribonucleoprotein A1, N-terminally processed	S	4	____________MSKSESPKEPEQLRKLFIG	1	0	-0.20892	0.782576	0	-0.0818262	0.487217	-0.534885	1.04642	0		P09651	4	HNRNPA1	____________MSKSESPKEPEQLRKLFIG	69.108
Q96A00	PPP1R14A	Protein phosphatase 1 regulatory subunit 14A	S	26	LSKLQSPSRARGPGGSPGGLQKRHARVTVKY	1	-0.00191307	0	0.5154	0	-0.0350504	0.593407	0	-0.3082	0.183483		Q96A00	26	PPP1R14A	LSKLQSPSRARGPGGSPGGLQKRHARVTVKY	115.14
P35658	NUP214	Nuclear pore complex protein Nup214	S	678	VQKSPRITPPAAKPGSPQAKSLQPAVAEKQG	1	-0.0488367	0	0.300158	0.017211	-0.0121546	0	-0.0714245	0.662011	0		P35658	678	NUP214	VQKSPRITPPAAKPGSPQAKSLQPAVAEKQG	103.04
Q96HR8	NAF1	H/ACA ribonucleoprotein complex non-core subunit NAF1	S	315	SWKNDQEPPPEALDFSDDEKEKEAKQRKKSQ	1	0	-0.215427	0.0831537	0.105015	-0.0248804	0	-0.149673	0.213033	0		Q96HR8	315	NAF1	SWKNDQEPPPEALDFSDDEKEKEAKQRKKSQ	151.3
Q96PY6	NEK1	Serine/threonine-protein kinase Nek1	S	798	ERHTVGEVIKLGPNGSPRRAWGKSPTDSVLK	1	0.100254	-0.254277	0	0.273752	0	-0.0691338	0.22801	-0.369666	0		Q96PY6	798	NEK1	ERHTVGEVIKLGPNGSPRRAWGKSPTDSVLK	118.21
Q9H2P0	ADNP	Activity-dependent neuroprotector homeobox protein	S	98	SKFFSAYKSHFRNVHSEDFENRILLNCPYCT	1	-0.0180511	0	0.0689058	0	0.0241404	-0.189436	0.133031	-0.277592	0		Q9H2P0	98	ADNP	SKFFSAYKSHFRNVHSEDFENRILLNCPYCT	157.99
O15042	U2SURP	U2 snRNP-associated SURP motif-containing protein	S	946	TSPSPSRSSSGRRVKSPSPKSERSERSERSH	1	-0.0204268	0	0.930267	0.141259	-0.177646	0	-1.36315	1.81765	0		O15042	946	U2SURP	TSPSPSRSSSGRRVKSPSPKSERSERSERSH	66.595
O15042	U2SURP	U2 snRNP-associated SURP motif-containing protein	S	948	PSPSRSSSGRRVKSPSPKSERSERSERSHKE	1	-0.0204268	0	0.930267	0.141259	-0.177646	0	-1.36315	1.81765	0		O15042	948	U2SURP	PSPSRSSSGRRVKSPSPKSERSERSERSHKE	66.595
Q9NYF8	BCLAF1	Bcl-2-associated transcription factor 1	S	414	GDDTEETEDYRQFRKSVLADQGKSFATASHR	1	0	-0.0222387	0.141814	-0.0575485	0	0.153881	0	-0.0439911	0.0114307		Q9NYF8	414	BCLAF1	GDDTEETEDYRQFRKSVLADQGKSFATASHR	91.937
Q8IYB3	SRRM1	Serine/arginine repetitive matrix protein 1	S	389	PPKRTSSPPRKTRRLSPSASPPRRRHRPSPP	1	0.151221	0	-0.515138	-0.161673	0.503366	0	0.0742712	0	-0.321489		Q8IYB3	389	SRRM1	PPKRTSSPPRKTRRLSPSASPPRRRHRPSPP	91.202
Q8NF91	SYNE1	Nesprin-1	S	7656	AALQAELAEIQEKWKSASMRLEEQKKKLAFL	1	-0.0251093	0.200495	0	0	-0.348255	0.241621	-0.316242	0.594256	0		Q8NF91	7656	SYNE1	AALQAELAEIQEKWKSASMRLEEQKKKLAFL	56.432
Q8NF91	SYNE1	Nesprin-1	S	7658	LQAELAEIQEKWKSASMRLEEQKKKLAFLLK	1	-0.0251093	0.200495	0	0	-0.348255	0.241621	-0.316242	0.594256	0		Q8NF91	7658	SYNE1	LQAELAEIQEKWKSASMRLEEQKKKLAFLLK	56.432
Q9BZE4	GTPBP4	Nucleolar GTP-binding protein 1	S	578	SVARSGSCSRTPRDVSGLRDVKMVKKAKTMM	1	0.0076313	0	-0.236271	0	-0.0506363	0.0623417	0	0.160167	-0.216322		Q9BZE4	578	GTPBP4	SVARSGSCSRTPRDVSGLRDVKMVKKAKTMM	102.46
Q8IXT5	RBM12B	RNA-binding protein 12B	S	501	NFSVMSSEKMQARSQSRERGDHSHLFDSKDP	1	0.0757313	0	-0.386482	0.0816937	0	-0.120985	0.00854111	0	-0.1139		Q8IXT5	501	RBM12B	NFSVMSSEKMQARSQSRERGDHSHLFDSKDP	64.377
Q9BQI3	EIF2AK1	Eukaryotic translation initiation factor 2-alpha kinase 1	S	258	RADRAAIELPSLEVLSDQEEDREQCGVKNDE	1	-0.616079	0.0830469	0	0	-0.0871391	0.124785	0	-0.072505	0.0860357		Q9BQI3	258	EIF2AK1	RADRAAIELPSLEVLSDQEEDREQCGVKNDE	207.88
Q99567	NUP88	Nuclear pore complex protein Nup88	S	517	SPPLLCTREDVEVAESPLRVLAETPDSFEKH	1	-0.379569	0	0.0269308	0	-0.238936	0.122356	0	-0.0926485	0.131535		Q99567	517	NUP88	SPPLLCTREDVEVAESPLRVLAETPDSFEKH	160.41
Q9UQ35	SRRM2	Serine/arginine repetitive matrix protein 2	S	1537	SVDQKTVARTPLGQRSRSGSSQELDVKPSAS	1	0	-0.169346	0.0168161	0.0875854	0	-0.0999584	0.151225	-0.402622	0		Q9UQ35	1537	SRRM2	SVDQKTVARTPLGQRSRSGSSQELDVKPSAS	97.823
P35580	MYH10	Myosin-10	S	1975	TESKTSDVNETQPPQSE______________	1	0.0523195	-0.0483561	0	0	0.0491552	-0.101153	0.0496368	-0.35606	0		P35580	1975	MYH10	TESKTSDVNETQPPQSE______________	135.94
Q13506	NAB1	NGFI-A-binding protein 1	S	328	TYRTTKSKCGERDELSPKRIKVEDGFPDFQD	1	0.107939	-0.154695	0	-0.109002	0.212227	0	-0.6129	0.173459	0		Q13506	328	NAB1	TYRTTKSKCGERDELSPKRIKVEDGFPDFQD	72.891
O60292	SIPA1L3	Signal-induced proliferation-associated 1-like protein 3	S	1364	EAAGRSHHADRRREVSPAPAVAGQSKGYRPK	1	-0.080225	0	0.161407	-0.175175	0.0466814	0	-0.0621872	0	0.174073		O60292	1364	SIPA1L3	EAAGRSHHADRRREVSPAPAVAGQSKGYRPK	164.93
Q8IYB3	SRRM1	Serine/arginine repetitive matrix protein 1	S	597	PSPPPRRRSPSPRRYSPPIQRRYSPSPPPKR	1	0.068491	-0.152226	0	0	0.0586338	-0.226021	0.0932827	-0.535582	0		Q8IYB3	597	SRRM1	PSPPPRRRSPSPRRYSPPIQRRYSPSPPPKR	117.52
Q96S55	WRNIP1	ATPase WRNIP1	S	65	PAAGSHRAGERAKGPSPPGAKRRRLSESSAL	1	-0.160919	0	0.0562544	0	-0.540672	0.197255	0.232131	-0.0503092	0		Q96S55	65	WRNIP1	PAAGSHRAGERAKGPSPPGAKRRRLSESSAL	71.614
Q9UPN9	TRIM33	E3 ubiquitin-protein ligase TRIM33	S	862	ESCKQSGLSSLVNGKSPIRSLMHRSARIGGD	1	0	0.713795	-0.0976362	0	0.0360565	-0.208453	0	0.822664	-0.0871229		Q9UPN9	862	TRIM33	ESCKQSGLSSLVNGKSPIRSLMHRSARIGGD	149.12
Q13367	AP3B2	AP-3 complex subunit beta-2	S	733	SDNEDQDEDEEKGRGSESEQSEEDGKRKTKK	1	0	0.144601	-0.19274	-0.112225	0	0.0494604	0	0.792219	-0.183997		Q13367	733	AP3B2	SDNEDQDEDEEKGRGSESEQSEEDGKRKTKK	68.189
Q13367	AP3B2	AP-3 complex subunit beta-2	S	735	NEDQDEDEEKGRGSESEQSEEDGKRKTKKKV	1	0	0.144601	-0.19274	-0.112225	0	0.0494604	0	0.792219	-0.183997		Q13367	735	AP3B2	NEDQDEDEEKGRGSESEQSEEDGKRKTKKKV	68.189
Q13367	AP3B2	AP-3 complex subunit beta-2	S	738	QDEDEEKGRGSESEQSEEDGKRKTKKKVPER	1	0	0.144601	-0.19274	-0.112225	0	0.0494604	0	0.792219	-0.183997		Q13367	738	AP3B2	QDEDEEKGRGSESEQSEEDGKRKTKKKVPER	68.189
P12036	NEFH	Neurofilament heavy polypeptide	S	648	KSPEKAKSPTKEEAKSPEKAKSPEKAKSPEK	1	0.173974	-0.860394	0	0.160211	0	-0.0220203	-0.926735	1.15597	0		P12036	648	NEFH	KSPEKAKSPTKEEAKSPEKAKSPEKAKSPEK	67.153
Q14186	TFDP1	Transcription factor Dp-1	S	23	IEANGELKVFIDQNLSPGKGVVSLVAVHPST	1	-0.0204983	0	0.510549	-0.0606537	0	0.15941	0	-0.00358105	0.107592		Q14186	23	TFDP1	IEANGELKVFIDQNLSPGKGVVSLVAVHPST	143.55
P60981	DSTN	Destrin	S	3	_____________MASGVQVADEVCRIFYDM	1	0	-0.0637503	0.048666	0.145223	0	-0.0635099	0	-0.224395	0.112904		P60981	3	DSTN	_____________MASGVQVADEVCRIFYDM	169.09
Q8N3X1	FNBP4	Formin-binding protein 4	S	499	ETAIGAENSEKIDENSDKEMEVEESPEKIKV	1	0.205191	-0.316854	0	0	0.089654	-0.144193	-0.0900183	0	0.0724297		Q8N3X1	499	FNBP4	ETAIGAENSEKIDENSDKEMEVEESPEKIKV	83.862
Q99759	MAP3K3	Mitogen-activated protein kinase kinase kinase 3	S	250	ADSPSFRKSRMSRAQSFPDNRQEYSDRETQL	1	0.131043	-0.0911341	0	0.0799046	-0.0472508	0	0.272973	-0.00901222	0		Q99759	250	MAP3K3	ADSPSFRKSRMSRAQSFPDNRQEYSDRETQL	128.06
P52701	MSH6	DNA mismatch repair protein Msh6	S	252	GSRRSSRQIKKRRVISDSESDIGGSDVEFKP	1	0.100707	-0.249323	0	0	-0.1146	0.24364	-0.515398	0.573496	0		P52701	252	MSH6	GSRRSSRQIKKRRVISDSESDIGGSDVEFKP	104.05
Q8IW50	FAM219A	Protein FAM219A	S	115	DQSPDEKPLVALDTDSDDDFDMSRYSSSGYS	1	0.0816546	0	-0.0421724	0	-0.154093	0.00929642	0	-0.433512	0.113946		Q8IW50	115	FAM219A	DQSPDEKPLVALDTDSDDDFDMSRYSSSGYS	110.77
P12270	TPR	Nucleoprotein TPR	S	2073	QPSSASERQAPRAPQSPRRPPHPLPPRLTIH	1	0.0435924	0	-0.0692978	0.157015	0	-0.190367	0.486515	-0.175727	0		P12270	2073	TPR	QPSSASERQAPRAPQSPRRPPHPLPPRLTIH	145.28
O94819	KBTBD11	Kelch repeat and BTB domain-containing protein 11	S	107	ASPEERACPEEPAAPSPEPRVWLEDPASPEE	1	0.241361	0	-0.280165	0.251758	0	-0.137181	0.412121	-0.146019	0		O94819	107	KBTBD11	ASPEERACPEEPAAPSPEPRVWLEDPASPEE	168.89
Q9Y2H5	PLEKHA6	Pleckstrin homology domain-containing family A member 6	S	808	ASGLTNGLSSQERPKSAVFPGEGKVKMSVEE	1	0	-0.330759	0.703515	0	-0.201734	0.251355	0	-0.0860109	0.735935		Q9Y2H5	808	PLEKHA6	ASGLTNGLSSQERPKSAVFPGEGKVKMSVEE	111.5
P61006	RAB8A	Ras-related protein Rab-8A	S	185	KAKMDKKLEGNSPQGSNQGVKITPDQQKRSS	1	-0.151913	0.0721111	0	-0.0237436	0	0.223499	-0.0305615	0.233434	0		P61006	185	RAB8A	KAKMDKKLEGNSPQGSNQGVKITPDQQKRSS	125.18
Q8IYB3	SRRM1	Serine/arginine repetitive matrix protein 1	S	393	TSSPPRKTRRLSPSASPPRRRHRPSPPATPP	1	0.14089	0	-0.495957	-0.145457	0.488351	0	0.0839014	0	-0.316467		Q8IYB3	393	SRRM1	TSSPPRKTRRLSPSASPPRRRHRPSPPATPP	91.202
Q86YP4	GATAD2A	Transcriptional repressor p66-alpha	S	100	MRTSHSDMKSERRPPSPDVIVLSDNEQPSSP	1	0.0798902	0	-0.00899124	-0.00323296	0	0.0483828	0	-0.350434	0.0236416		Q86YP4	100	GATAD2A	MRTSHSDMKSERRPPSPDVIVLSDNEQPSSP	202.23
Q9NYF8	BCLAF1	Bcl-2-associated transcription factor 1	S	690	FKEENQKGDKKLRCDSADLRHDIDRRRKERS	1	0.0154104	0	-0.139938	0	0.078887	-0.177351	0.0546045	-0.346158	0		Q9NYF8	690	BCLAF1	FKEENQKGDKKLRCDSADLRHDIDRRRKERS	139.31
Q9NYF8	BCLAF1	Bcl-2-associated transcription factor 1	S	315	SPAKTIAPQNAPRDESRGRSSFYPDGGDQET	1	0	-0.0563402	0.313316	0.170422	0	-0.361322	0	-0.620432	0.0434875		Q9NYF8	315	BCLAF1	SPAKTIAPQNAPRDESRGRSSFYPDGGDQET	126.31
Q01826	SATB1	DNA-binding protein SATB1	S	38	PKGPPAKIARLEQNGSPLGRGRLGSTGAKMQ	1	0.345979	0	-0.579071	0.187697	0	-0.406363	0.703699	0	-0.154983		Q01826	38	SATB1	PKGPPAKIARLEQNGSPLGRGRLGSTGAKMQ	189.87
P52948	NUP98	Nuclear pore complex protein Nup98-Nup96;Nuclear pore complex protein Nup98;Nuclear pore complex protein Nup96	S	612	IKKLVLKNLNNSNLFSPVNRDSENLASPSEY	1	0	0.0297747	-0.0342684	-0.109047	0.295227	0	0	0.20644	-0.125539		P52948	612	NUP98	IKKLVLKNLNNSNLFSPVNRDSENLASPSEY	225.32
Q149N8	SHPRH	E3 ubiquitin-protein ligase SHPRH	S	530	KEEDICDKTKKQAVGSPRKIQKETRKSGNKD	1	0.410337	0	-0.105724	0.215304	0	-0.0670052	0.52707	-0.192412	0		Q149N8	530	SHPRH	KEEDICDKTKKQAVGSPRKIQKETRKSGNKD	83.998
Q9BRJ6	C7orf50	Uncharacterized protein C7orf50	S	175	VQKAEALMRELDEEGSDPPLPGRAQRIRQVL	1	0.222206	0	-0.111729	0	-0.0050869	0.039155	0.102077	-0.312417	0		Q9BRJ6	175	C7orf50	VQKAEALMRELDEEGSDPPLPGRAQRIRQVL	122.63
O00418	EEF2K	Eukaryotic elongation factor 2 kinase	S	18	DEDLIFRLEGVDGGQSPRAGHDGDSDGDSDD	1	0.139759	0	-0.435988	0	0.235948	-0.177566	0.362936	-0.0262928	0		O00418	18	EEF2K	DEDLIFRLEGVDGGQSPRAGHDGDSDGDSDD	164.68
Q9NZM4	GLTSCR1	Glioma tumor suppressor candidate region gene 1 protein	S	1413	PGAPEGTPAGRARGGSPAPLPAKVDEATSGL	1	0.0697298	-0.116536	0	-0.00620556	0	0.0147085	0	-0.256968	0.0940599		Q9NZM4	1413	GLTSCR1	PGAPEGTPAGRARGGSPAPLPAKVDEATSGL	82.803
Q9Y2I7	PIKFYVE	1-phosphatidylinositol 3-phosphate 5-kinase	S	299	PLSTRLVSVQEDAGKSPARNRSASITNLSLD	1	-0.245214	0.391221	0	-0.210079	0.157842	0	0	0.398747	-0.184532		Q9Y2I7	299	PIKFYVE	PLSTRLVSVQEDAGKSPARNRSASITNLSLD	183.88
Q15742	NAB2	NGFI-A-binding protein 2	S	162	SPGEKAGSARSFSPKSPLELGEKLSPLPGGP	1	-0.909987	0.192727	0	-0.0701599	0	0.0626326	-0.222219	0.706655	0		Q15742	162	NAB2	SPGEKAGSARSFSPKSPLELGEKLSPLPGGP	92.445
P11137	MAP2	Microtubule-associated protein 2	S	1653	VPSEKKVAIIRTPPKSPATPKQLRLINQPLP	1	0.133145	0	-0.670446	-0.730377	0.139001	0	-1.17392	1.14229	0		P11137	1653	MAP2	VPSEKKVAIIRTPPKSPATPKQLRLINQPLP	73.11
O43765	SGTA	Small glutamine-rich tetratricopeptide repeat-containing protein alpha	S	77	FEAAATGKEMPQDLRSPARTPPSEEDSAEAE	1	0.150929	-0.0343018	0	0.194898	-0.0126848	0	0.0435972	-0.343057	0		O43765	77	SGTA	FEAAATGKEMPQDLRSPARTPPSEEDSAEAE	203.82
O75116	ROCK2	Rho-associated protein kinase 2	S	1374	ARSSPRTSMKIQQNQSIRRPSRQLAPNKPS_	1	0	-0.283979	0.376733	0	-0.149653	0.571507	0	-0.754458	0.195694		O75116	1374	ROCK2	ARSSPRTSMKIQQNQSIRRPSRQLAPNKPS_	151.48
Q9Y6M7	SLC4A7;SLC4A10	Sodium bicarbonate cotransporter 3;Sodium-driven chloride bicarbonate exchanger	S	233	HQNEKRFTSRIPLVRSFADIGKKHSDPHLLE	1	0	0.576065	-0.209454	-0.40599	0	0.0265837	0	0.23612	-0.400604		Q9Y6M7;Q6U841	233;238	SLC4A7;SLC4A10	HQNEKRFTSRIPLVRSFADIGKKHSDPHLLE	84.522
Q8WYP5	AHCTF1	Protein ELYS	S	1283	EWLKSKDRTTSFFLNSPEKEHQEMDEGSQSL	1	-0.102838	0.130222	0	-0.0188704	0	0.170715	-0.0401926	0.415904	0		Q8WYP5	1283	AHCTF1	EWLKSKDRTTSFFLNSPEKEHQEMDEGSQSL	109.44
Q8IU81	IRF2BP1	Interferon regulatory factor 2-binding protein 1	S	436	SPIAALKNVAEALGHSPKDPGGGGGPVRAGG	1	-0.0463295	0	0.251229	0	0.00890541	-0.0216131	0	0.250861	-0.031558		Q8IU81	436	IRF2BP1	SPIAALKNVAEALGHSPKDPGGGGGPVRAGG	100.23
Q9BRD0	BUD13	BUD13 homolog	S	139	PDSSPRRVRHGTPDPSPRKDRHDTPDPSPRR	1	0	-0.412438	0.0846252	0.176857	-0.294701	0	0	0.773856	-0.0579338		Q9BRD0	139	BUD13	PDSSPRRVRHGTPDPSPRKDRHDTPDPSPRR	50.145
P49815	TSC2	Tuberin	S	1411	DILGDPGDKADVGRLSPEVKARSQSGTLDGE	1	0	-0.135225	0.177375	-0.379919	0	0.159824	-0.00723743	0.597968	0		P49815	1411	TSC2	DILGDPGDKADVGRLSPEVKARSQSGTLDGE	90.707
Q86V59	PNMAL1	PNMA-like protein 1	S	428	ATASTSRGPKAKPEGSPRRATNESRKV____	1	0.634495	0	-0.0655947	0	0.271668	-0.0075922	0.233323	-0.438653	0		Q86V59	428	PNMAL1	ATASTSRGPKAKPEGSPRRATNESRKV____	69.721
Q96MG7	NDNL2	Melanoma-associated antigen G1	S	64	STSRGPGGSQGSQGPSPQGARRAQAAPAVGP	1	0	0.0204887	-0.551598	0	0.15053	-0.320836	0.198757	-0.101823	0		Q96MG7	64	NDNL2	STSRGPGGSQGSQGPSPQGARRAQAAPAVGP	245.37
Q15596	NCOA2	Nuclear receptor coactivator 2	S	736	STAPGSEVTIKQEPVSPKKKENALLRYLLDK	1	0	0.602066	-0.310206	0.0934496	0	-0.156746	0	0.461733	-0.469231		Q15596	736	NCOA2	STAPGSEVTIKQEPVSPKKKENALLRYLLDK	86.18
Q70E73	RAPH1	Ras-associated and pleckstrin homology domains-containing protein 1	S	5	___________MEQLSDEEIDHGAEEDSDKE	1	0.54137	-0.225371	0	0.246089	-0.390668	0	-0.709863	0.148972	0		Q70E73	5	RAPH1	___________MEQLSDEEIDHGAEEDSDKE	172.64
Q70E73	RAPH1	Ras-associated and pleckstrin homology domains-containing protein 1	S	17	EQLSDEEIDHGAEEDSDKEDQDLDKMFGAWL	1	0.54137	-0.225371	0	0.246089	-0.390668	0	-0.709863	0.148972	0		Q70E73	17	RAPH1	EQLSDEEIDHGAEEDSDKEDQDLDKMFGAWL	172.64
P49447	CYB561	Cytochrome b561	S	250	LSMDFKTLTEGDSPGSQ______________	1	0	-0.0414677	0.0823851	0	0.239737	-0.0461807	-0.243423	0.256315	0		P49447	250	CYB561	LSMDFKTLTEGDSPGSQ______________	170.89
P11388	TOP2A	DNA topoisomerase 2-alpha	S	1525	AKSVRAKKPIKYLEESDEDDLF_________	1	0	-0.0853052	0.127866	0.0264034	-0.0993681	0	0.303305	-0.473225	0		P11388	1525	TOP2A	AKSVRAKKPIKYLEESDEDDLF_________	161.63
Q2NKX8	ERCC6L	DNA excision repair protein ERCC-6-like	S	1028	VVVKAKIRSKARRIVSDGEDEDDSFKDTSSI	1	0	-0.284842	0.53078	0	-0.386047	0.353537	-0.0557699	0.506972	0		Q2NKX8	1028	ERCC6L	VVVKAKIRSKARRIVSDGEDEDDSFKDTSSI	191.19
Q9ULJ3	ZBTB21	Zinc finger and BTB domain-containing protein 21	S	714	GVNKVAKPKEHAPLASPVENKEVYQCRLCNA	1	-0.196814	0.136091	0	0.0634317	-0.00253296	0	0.111156	-0.00125313	0		Q9ULJ3	714	ZBTB21	GVNKVAKPKEHAPLASPVENKEVYQCRLCNA	161.21
P06400	RB1	Retinoblastoma-associated protein	S	855	GTSEKFQKINQMVCNSDRVLKRSAEGSNPPK	1	0.72038	0	-0.34459	0.0952883	0	-0.800184	0.645163	0	-0.2148		P06400	855	RB1	GTSEKFQKINQMVCNSDRVLKRSAEGSNPPK	81.002
Q86VM9	ZC3H18	Zinc finger CCCH domain-containing protein 18	S	842	KGSRKRYEPSDKDRQSPPPAKRPNTSPDRGS	1	0	0.142549	-0.373235	0	-0.103787	0.161189	0	0.065012	-0.477898		Q86VM9	842	ZC3H18	KGSRKRYEPSDKDRQSPPPAKRPNTSPDRGS	80.245
Q9UHR5	SAP30BP	SAP30-binding protein	S	52	EKGGLVSDAYGEDDFSRLGGDEDGYEEEEDE	1	0.0923233	0	-0.369633	0	0.110024	-0.117397	0.159442	-0.282919	0		Q9UHR5	52	SAP30BP	EKGGLVSDAYGEDDFSRLGGDEDGYEEEEDE	198.85
Q8IU81	IRF2BP1	Interferon regulatory factor 2-binding protein 1	S	66	AARQLKRSHVLPEGRSPGPPALKHPATKDLA	1	-0.0242767	0.0309763	0	0.0439949	-0.144748	0	0.0114183	0	-0.16075		Q8IU81	66	IRF2BP1	AARQLKRSHVLPEGRSPGPPALKHPATKDLA	121.33
P31323	PRKAR2B	cAMP-dependent protein kinase type II-beta regulatory subunit	S	114	GAFNAPVINRFTRRASVCAEAYNPDEEEDDA	1	0	-0.192325	0.370355	0	0.00285339	-0.165537	0.00421906	-0.410468	0		P31323	114	PRKAR2B	GAFNAPVINRFTRRASVCAEAYNPDEEEDDA	172.28
Q9NS91	RAD18	E3 ubiquitin-protein ligase RAD18	S	471	AWEASHKNDLQDTEISPRQNRRTRAAESAEI	1	0.0594416	-0.0149155	0	0.109855	0	-0.17886	0.237801	0	-0.0740213		Q9NS91	471	RAD18	AWEASHKNDLQDTEISPRQNRRTRAAESAEI	178.22
Q9UK58	CCNL1	Cyclin-L1	S	355	PSSPREVKAEEKSPISINVKTVKKEPEDRQQ	1	0	0.151638	-0.138438	0	-0.40579	0.108977	-0.446775	1.08776	0		Q9UK58	355	CCNL1	PSSPREVKAEEKSPISINVKTVKKEPEDRQQ	127.75
Q8N9B5	JMY	Junction-mediating and -regulatory protein	S	713	STRLRLAHARRKGAASPVLQEDHCDSLPSVL	1	0.0256176	-0.224476	0	0	-0.162245	0.100243	0.0309124	-0.230475	0		Q8N9B5	713	JMY	STRLRLAHARRKGAASPVLQEDHCDSLPSVL	180.6
Q13045	FLII	Protein flightless-1 homolog	S	436	KDPMARKMRLRRRKDSAQDDQAKQVLKGMSD	1	0.0394373	0	-0.221836	-0.266516	0	0.0891066	-0.431098	0.926551	0		Q13045	436	FLII	KDPMARKMRLRRRKDSAQDDQAKQVLKGMSD	120.63
Q14684	RRP1B	Ribosomal RNA processing protein 1 homolog B	S	245	ETMEEQKTKVGDGDLSAEEIPENEVSLRRAV	1	-0.0136108	0.156835	0	0.0143786	0	-0.144786	0	-0.0296555	0.256189		Q14684	245	RRP1B	ETMEEQKTKVGDGDLSAEEIPENEVSLRRAV	143.44
Q8TF72	SHROOM3	Protein Shroom3	S	439	KSPFIEEQLHTVLEKSPENSPPVKPKHNYTQ	1	0.0235205	0	-0.166541	0.0278139	0	-0.0918894	-0.214609	0.330022	0		Q8TF72	439	SHROOM3	KSPFIEEQLHTVLEKSPENSPPVKPKHNYTQ	71.692
Q8TF72	SHROOM3	Protein Shroom3	S	443	IEEQLHTVLEKSPENSPPVKPKHNYTQKAQP	1	0.0235205	0	-0.166541	0.0278139	0	-0.0918894	-0.214609	0.330022	0		Q8TF72	443	SHROOM3	IEEQLHTVLEKSPENSPPVKPKHNYTQKAQP	71.692
O15020	SPTBN2	Spectrin beta chain, non-erythrocytic 2	S	2171	QRLEHSSFPEGPGPGSGDEANGPRGERQTRT	1	0.0864754	-0.00188065	0	0	0.0140858	-0.112777	0.213352	-0.172134	0		O15020	2171	SPTBN2	QRLEHSSFPEGPGPGSGDEANGPRGERQTRT	227.24
O00178	GTPBP1	GTP-binding protein 1	S	44	ARAAAAAARLHGGFDSDCSEDGEALNGEPEL	1	0	-0.125825	0.0966883	0	-0.0313864	0.229224	-0.0510922	0.149125	0		O00178	44	GTPBP1	ARAAAAAARLHGGFDSDCSEDGEALNGEPEL	92.788
O00178	GTPBP1	GTP-binding protein 1	S	47	AAAAARLHGGFDSDCSEDGEALNGEPELDLT	1	0	-0.125825	0.0966883	0	-0.0313864	0.229224	-0.0510922	0.149125	0		O00178	47	GTPBP1	AAAAARLHGGFDSDCSEDGEALNGEPELDLT	92.788
Q96ST3	SIN3A	Paired amphipathic helix protein Sin3a	S	832	HHFIPDLLFAQRGDLSDVEEEEEEEMDVDEA	1	-0.270568	0	0.0143499	-0.100059	0	0.184996	-0.333277	0.0270977	0		Q96ST3	832	SIN3A	HHFIPDLLFAQRGDLSDVEEEEEEEMDVDEA	158.74
Q8TAQ2	SMARCC2	SWI/SNF complex subunit SMARCC2	S	806	SEAPKKDEEKGKEGDSEKESEKSDGDPIVDP	1	0	-0.92986	0.523761	0	0.517499	-0.120523	-1.23016	0.729416	0		Q8TAQ2	806	SMARCC2	SEAPKKDEEKGKEGDSEKESEKSDGDPIVDP	55.158
Q8TAQ2	SMARCC2	SWI/SNF complex subunit SMARCC2	S	810	KKDEEKGKEGDSEKESEKSDGDPIVDPEKEK	1	0	-0.92986	0.523761	0	0.517499	-0.120523	-1.23016	0.729416	0		Q8TAQ2	810	SMARCC2	KKDEEKGKEGDSEKESEKSDGDPIVDPEKEK	55.158
Q8TAQ2	SMARCC2	SWI/SNF complex subunit SMARCC2	S	813	EEKGKEGDSEKESEKSDGDPIVDPEKEKEPK	1	0	-0.92986	0.523761	0	0.517499	-0.120523	-1.23016	0.729416	0		Q8TAQ2	813	SMARCC2	EEKGKEGDSEKESEKSDGDPIVDPEKEKEPK	55.158
A7E2V4	ZSWIM8	Zinc finger SWIM domain-containing protein 8	S	567	LGEGVPSSQRGPRRLSAEGGDKALHKMGPGG	1	0	0.242975	-0.143016	-0.213602	0.0143194	0	-0.00771332	0.400534	0		A7E2V4	567	ZSWIM8	LGEGVPSSQRGPRRLSAEGGDKALHKMGPGG	78.964
Q09666	AHNAK	Neuroblast differentiation-associated protein AHNAK	S	5448	LKGPGVDVNLKGPRISAPNVDFNLEGPKVKG	1	-0.255968	0	0.503736	0	-0.285447	0.652312	-0.194723	0	0.389438		Q09666	5448	AHNAK	LKGPGVDVNLKGPRISAPNVDFNLEGPKVKG	151.6
Q3KQU3	MAP7D1	MAP7 domain-containing protein 1	S	753	ANGSSPEPVKAVEARSPGLQKEAVQKEEPIP	1	-0.228191	0	0.543659	-0.0750914	0	0.385128	0	-0.0143518	0.242702		Q3KQU3	753	MAP7D1	ANGSSPEPVKAVEARSPGLQKEAVQKEEPIP	94.532
Q6PCB5	RSBN1L	Round spermatid basic protein 1-like protein	S	6	__________MAEPPSPVHCVAAAAPTATVS	1	0	0.155881	-0.119026	0.0343962	0	-0.0207977	0.0552454	-0.26718	0		Q6PCB5	6	RSBN1L	__________MAEPPSPVHCVAAAAPTATVS	128.9
Q08378	GOLGA3	Golgin subfamily A member 3	S	385	AEHQDQGQEVNGEVRSRRDSICSSVSLESSA	1	0.0700445	-0.00963402	0	0.136774	-0.212163	0	0.088953	-0.226472	0		Q08378	385	GOLGA3	AEHQDQGQEVNGEVRSRRDSICSSVSLESSA	207.69
Q9ULD9	ZNF608	Zinc finger protein 608	S	627	PSTSVSAYDQLKAPASPGAGNPPGTPKGKRE	1	0	0.241338	-0.0474405	0.0666742	0	-0.157004	0.028367	0	-0.226508		Q9ULD9	627	ZNF608	PSTSVSAYDQLKAPASPGAGNPPGTPKGKRE	60.747
Q86U38	NOP9	Nucleolar protein 9	S	7	_________MGQGPRSPHKVGRRFPAGGKRG	1	0.386413	0	-0.0401888	0	0.0994778	-0.382905	0.699579	-0.0832825	0		Q86U38	7	NOP9	_________MGQGPRSPHKVGRRFPAGGKRG	61.435
Q9NXR1	NDE1	Nuclear distribution protein nudE homolog 1	S	282	LESKLASCRNLVYDQSPNRTGGPASGRSSKN	1	0.236152	-0.073534	0	0	0.113568	-0.207731	0.334617	-0.20899	0		Q9NXR1	282	NDE1	LESKLASCRNLVYDQSPNRTGGPASGRSSKN	198.29
Q9NYZ3	GTSE1	G2 and S phase-expressed protein 1	S	575	TRESNRKTDSRLVDVSPDRGSPPSRVPQALN	1	0	-0.377435	0.0912924	0	-0.381667	0.064929	0.147237	-0.134715	0		Q9NYZ3	575	GTSE1	TRESNRKTDSRLVDVSPDRGSPPSRVPQALN	146.06
P49790	NUP153	Nuclear pore complex protein Nup153	S	619	KEGSVLDILKSPGFASPKIDSVAAQPTATSP	1	0.179338	-0.0739088	0	0	-0.115724	0.0896311	0	-0.0213661	0.0352678		P49790	619	NUP153	KEGSVLDILKSPGFASPKIDSVAAQPTATSP	85.533
P12036	NEFH	Neurofilament heavy polypeptide	S	614	KSPEKAKSPVKEEAKSPAEAKSPVKEEAKSP	1	0	0.0627127	-0.16645	0.28969	0	-0.0508232	-0.907054	0.669132	0		P12036	614	NEFH	KSPEKAKSPVKEEAKSPAEAKSPVKEEAKSP	61.862
P12036	NEFH	Neurofilament heavy polypeptide	S	620	KSPVKEEAKSPAEAKSPVKEEAKSPAEVKSP	1	0	0.0627127	-0.16645	0.28969	0	-0.0508232	-0.907054	0.669132	0		P12036	620	NEFH	KSPVKEEAKSPAEAKSPVKEEAKSPAEVKSP	69.92
Q9UNL4	ING4	Inhibitor of growth protein 4	S	150	QKEKKAARARSKGKNSDEEAPKTAQKKLKLV	1	0.393452	0	-0.0598173	0.285856	0	-0.0211992	-0.454587	0.488568	0		Q9UNL4	150	ING4	QKEKKAARARSKGKNSDEEAPKTAQKKLKLV	62.287
Q96C90	PPP1R14B	Protein phosphatase 1 regulatory subunit 14B	S	32	PGPGSGGPGPRVYFQSPPGAAGEGPGGADDE	1	-0.0104351	0	0.0875578	0.0135145	0	-0.368741	0.104818	-0.414739	0		Q96C90	32	PPP1R14B	PGPGSGGPGPRVYFQSPPGAAGEGPGGADDE	241.22
O75400	PRPF40A	Pre-mRNA-processing factor 40 homolog A	S	888	KKKSKKRRHKSDSPESDAEREKDKKEKDRES	1	0.056447	0	-0.279722	0	0.121619	-0.220877	0.107887	0	-0.416977		O75400	888	PRPF40A	KKKSKKRRHKSDSPESDAEREKDKKEKDRES	200.9
Q86U90	YRDC	YrdC domain-containing protein, mitochondrial	S	37	EGPAGSRSGRLFRPPSPAPAAPGARLLRLPG	1	0.0778799	-0.0220413	0	0.12249	0	-0.401787	0.376655	-0.0494766	0		Q86U90	37	YRDC	EGPAGSRSGRLFRPPSPAPAAPGARLLRLPG	124.43
P14866	HNRNPL	Heterogeneous nuclear ribonucleoprotein L	S	52	AAGGGGGGGRYYGGGSEGGRAPKRLKTDNAG	1	0	-0.122522	0.124808	-0.224863	0.387353	0	0.064187	-0.231411	0		P14866	52	HNRNPL	AAGGGGGGGRYYGGGSEGGRAPKRLKTDNAG	119.65
P49790	NUP153	Nuclear pore complex protein Nup153	S	687	KVTDNKCIACQAAKLSPRDTAKQTGIETPNK	1	0	-0.495771	0.34163	0.189419	-0.000664711	0	0	0.238414	-0.257935		P49790	687	NUP153	KVTDNKCIACQAAKLSPRDTAKQTGIETPNK	150.34
Q9NS87	KIF15	Kinesin-like protein KIF15	S	646	ENLLEATKACKRQEVSQLNKIHAETLKIITT	1	-0.191668	0	0.289153	-0.0645761	0	0.299045	-0.405995	0.400599	0		Q9NS87	646	KIF15	ENLLEATKACKRQEVSQLNKIHAETLKIITT	44.564
Q8TEW0	PARD3;PARD3B	Partitioning defective 3 homolog;Partitioning defective 3 homolog B	S	924	HRPRPRIIRGRGCNESFRAAIDKSYDKPAVD	1	-0.251329	0	0.429489	0	-0.41412	0.390048	-0.00260544	0	0.49365		Q8TEW0;Q8TEW8	924;780	PARD3;PARD3B	HRPRPRIIRGRGCNESFRAAIDKSYDKPAVD	98.508
Q08495	DMTN	Dematin	S	85	YSLLEHVELPRSRERSLSPKSTSPPPSPEVW	1	0.117922	0	-0.141742	0	-0.068697	0.177545	0	0.636077	-0.263253		Q08495	85	DMTN	YSLLEHVELPRSRERSLSPKSTSPPPSPEVW	51.762
Q7Z3K6	MIER3	Mesoderm induction early response protein 3	S	53	TLEEEEMMDEGKNFSSEIEDLEKEGTMPLED	1	0	-0.211844	0.861131	0	-0.902523	0.135359	-0.0894709	0.64314	0		Q7Z3K6	53	MIER3	TLEEEEMMDEGKNFSSEIEDLEKEGTMPLED	150.11
Q8IWI9	MGA	MAX gene-associated protein	S	2882	DDDFSENEKQLAEPASEPDVLKIVIDSEIKD	1	0.102875	-0.0165329	0	0	-0.169908	0.00919342	0	-0.0774441	0.0673418		Q8IWI9	2882	MGA	DDDFSENEKQLAEPASEPDVLKIVIDSEIKD	109.35
Q9BUA3	C11orf84	Uncharacterized protein C11orf84	S	248	GRPMTKNLDPDPEPPSPDSPTETFAAPAEVR	1	0	-0.0494833	0.136645	0	0.258925	-0.140245	0.267516	-0.151373	0		Q9BUA3	248	C11orf84	GRPMTKNLDPDPEPPSPDSPTETFAAPAEVR	174.55
P98175	RBM10	RNA-binding protein 10	S	797	GLHKQNLEIHRRAHLSENELEALEKNDMEQM	1	0.0813293	0	-0.292552	0	-0.173282	0.156753	-0.313721	0.394566	0		P98175	797	RBM10	GLHKQNLEIHRRAHLSENELEALEKNDMEQM	130.21
Q9UPN9	TRIM33	E3 ubiquitin-protein ligase TRIM33	S	1119	DSDEDFIQPRRKRLKSDERPVHIK_______	1	0	0.761197	-0.275079	-0.474405	0.326071	0	-0.312197	0.990297	0		Q9UPN9	1119	TRIM33	DSDEDFIQPRRKRLKSDERPVHIK_______	101.72
Q9BRD0	BUD13	BUD13 homolog	S	325	LSFPKNSKYEYDPDISPPRKKQAKSHFGDKK	1	0	0.321589	-0.0124283	0	-0.0684509	0.273114	-0.0328884	0.391596	0		Q9BRD0	325	BUD13	LSFPKNSKYEYDPDISPPRKKQAKSHFGDKK	84.508
Q8TB72	PUM2	Pumilio homolog 2	S	178	NGMDADCKDFNRTPGSRQASPTEVVERLGPN	1	0.00363922	-0.058361	0	0.203664	0	-0.178971	0	-0.577104	0.0451202		Q8TB72	178	PUM2	NGMDADCKDFNRTPGSRQASPTEVVERLGPN	93.336
P98175	RBM10	RNA-binding protein 10	S	50	DYRDMDYRSYPREYGSQEGKHDYDDSSEEQS	1	-0.314714	0	0.0625687	0	-0.207823	0.0454197	-0.0512161	0.161327	0		P98175	50	RBM10	DYRDMDYRSYPREYGSQEGKHDYDDSSEEQS	125.75
Q5TAX3	ZCCHC11	Terminal uridylyltransferase 4	S	209	VNIEAVGGEKCALQNSPRSQKQQTCTDNTGD	1	0	-0.00573254	0.00387096	0.0473347	0	-0.479529	0.396731	-0.121618	0		Q5TAX3	209	ZCCHC11	VNIEAVGGEKCALQNSPRSQKQQTCTDNTGD	143.03
Q15742	NAB2	NGFI-A-binding protein 2	S	171	RSFSPKSPLELGEKLSPLPGGPGAGDPRIWP	1	-0.178947	0	0.113561	0.246216	-0.175447	0	-0.0813942	0.026433	0		Q15742	171	NAB2	RSFSPKSPLELGEKLSPLPGGPGAGDPRIWP	85.595
P41162	ETV3	ETS translocation variant 3	S	139	NYPFINIRSSGVVPQSAPPVPTASSRFHFPP	1	-0.216984	0.125938	0	0	0.378687	-0.152947	0	-0.0750561	0.048254		P41162	139	ETV3	NYPFINIRSSGVVPQSAPPVPTASSRFHFPP	202.16
Q9UQ35	SRRM2	Serine/arginine repetitive matrix protein 2	S	790	LRRSLSGSSPCPKQKSQTPPRRSRSGSSQPK	1	-0.0139065	0	0.320846	-0.0857239	0	0.00951576	-0.0723944	0.540906	0		Q9UQ35	790	SRRM2	LRRSLSGSSPCPKQKSQTPPRRSRSGSSQPK	75.695
Q9Y4R8	TELO2	Telomere length regulation protein TEL2 homolog	S	836	LLLLQRLKNRLLPPASP______________	1	0.125165	0	-0.0415239	0	0.0865173	-0.0823526	0.131111	-0.325214	0		Q9Y4R8	836	TELO2	LLLLQRLKNRLLPPASP______________	155.51
Q8IX12	CCAR1	Cell division cycle and apoptosis regulator protein 1	S	697	LEKSEKEEDEDDDRKSEDDKEEEERKRQEEI	1	0	0.106139	-0.114639	0.159391	0	-0.0624142	-0.0602159	0.17565	0		Q8IX12	697	CCAR1	LEKSEKEEDEDDDRKSEDDKEEEERKRQEEI	47.478
Q13427	PPIG	Peptidyl-prolyl cis-trans isomerase G	S	413	PVRVKERKITDHRNVSESPNRKNEKEKKVKD	1	0.080636	-0.161183	0	-0.00586891	0.0174684	0	-0.000893593	0	0.0927839		Q13427	413	PPIG	PVRVKERKITDHRNVSESPNRKNEKEKKVKD	117.2
P12036	NEFH	Neurofilament heavy polypeptide	S	540	KSPAEAKSPEKEEAKSPAEVKSPEKAKSPAK	1	0.0849228	-0.398613	0	0	-0.157864	0.166121	-0.710712	1.22096	0		P12036	540	NEFH	KSPAEAKSPEKEEAKSPAEVKSPEKAKSPAK	97.271
Q9H6F5	CCDC86	Coiled-coil domain-containing protein 86	S	58	REPGSPPSVQRAGLGSPERPPKTSPGSPRLQ	1	0	0.0559816	-0.00812912	-0.128152	0	0.384695	0.103167	0	-0.202515		Q9H6F5	58	CCDC86	REPGSPPSVQRAGLGSPERPPKTSPGSPRLQ	92.295
Q9Y6G9	DYNC1LI1	Cytoplasmic dynein 1 light intermediate chain 1	S	405	AAGRPVDASPRVPGGSPRTPNRSVSSNVASV	1	0.12785	0	-0.171251	0	0.20932	-0.378736	0.356989	-0.21612	0		Q9Y6G9	405	DYNC1LI1	AAGRPVDASPRVPGGSPRTPNRSVSSNVASV	164.62
Q96JM3	CHAMP1	Chromosome alignment-maintaining phosphoprotein 1	S	452	PELRKPSGSPDLWKLSPDQRKTSPASLDFPE	1	0.143418	0	-0.0632219	-0.31503	0.106565	0	0	0.238026	-0.111047		Q96JM3	452	CHAMP1	PELRKPSGSPDLWKLSPDQRKTSPASLDFPE	74.92
Q9NQX5	NPDC1	Neural proliferation differentiation and control protein 1	S	229	RLTQKADYATAKAPGSPAAPRISPGDQRLAQ	1	0	0.0631456	-0.0983954	0.0845318	0	-0.382263	0.395723	-0.133789	0		Q9NQX5	229	NPDC1	RLTQKADYATAKAPGSPAAPRISPGDQRLAQ	75.912
Q9NQX5	NPDC1	Neural proliferation differentiation and control protein 1	S	236	YATAKAPGSPAAPRISPGDQRLAQSAEMYHY	1	0	0.0631456	-0.0983954	0.0845318	0	-0.382263	0.395723	-0.133789	0		Q9NQX5	236	NPDC1	YATAKAPGSPAAPRISPGDQRLAQSAEMYHY	75.912
Q96EV2	RBM33	RNA-binding protein 33	S	205	GGMETLELQKDIKEESDEEEEDDEESGRLRF	1	-0.0821934	0	0.144658	0.238276	-0.474344	0	-0.134398	0.650875	0		Q96EV2	205	RBM33	GGMETLELQKDIKEESDEEEEDDEESGRLRF	203.8
Q8NFC6	BOD1L1	Biorientation of chromosomes in cell division protein 1-like 1	S	3029	SKTQLSPSIKRKREVSPPGARTRGQQRVEEA	1	0.0248413	-0.0281477	0	0.157816	-0.00789928	0	0.0353384	-0.389647	0		Q8NFC6	3029	BOD1L1	SKTQLSPSIKRKREVSPPGARTRGQQRVEEA	114.19
Q9H6F5	CCDC86	Coiled-coil domain-containing protein 86	S	58	REPGSPPSVQRAGLGSPERPPKTSPGSPRLQ	1	-0.0541344	0.154228	0	0	-0.355017	0.0247679	-0.0982647	0.464395	0		Q9H6F5	58	CCDC86	REPGSPPSVQRAGLGSPERPPKTSPGSPRLQ	92.295
P27987	ITPKB	Inositol-trisphosphate 3-kinase B	S	174	SAIQAPRSPRLGRARSPSPCPFRSSSQPPGR	1	0	-0.00993443	0.0570355	0.00624752	0	-0.184682	0	-0.368714	0.0571375		P27987	174	ITPKB	SAIQAPRSPRLGRARSPSPCPFRSSSQPPGR	63.181
P27987	ITPKB	Inositol-trisphosphate 3-kinase B	S	176	IQAPRSPRLGRARSPSPCPFRSSSQPPGRVL	1	0	-0.00993443	0.0570355	0.00624752	0	-0.184682	0	-0.368714	0.0571375		P27987	176	ITPKB	IQAPRSPRLGRARSPSPCPFRSSSQPPGRVL	63.181
Q15643	TRIP11	Thyroid receptor-interacting protein 11	S	1891	IPPPKLSVHDMKPLDSPGRRKRDTNAPESFK	1	0	0.247417	-0.317271	-0.277941	0.098855	0	-0.0626144	0.322804	0		Q15643	1891	TRIP11	IPPPKLSVHDMKPLDSPGRRKRDTNAPESFK	115.49
Q13428	TCOF1	Treacle protein	S	503	ALAAMNAAQVKPLGKSPQVKPASTMGMGPLG	1	0.253808	-0.168234	0	-0.441444	0	0.610266	-0.952016	1.06359	0		Q13428	503	TCOF1	ALAAMNAAQVKPLGKSPQVKPASTMGMGPLG	61.435
Q09666	AHNAK	Neuroblast differentiation-associated protein AHNAK	S	135	EYQRIYTTKIKPRLKSEDGVEGDLGETQSRT	1	-0.0960131	0.352177	0	-0.398931	0.1465	0	-0.453008	0.621018	0		Q09666	135	AHNAK	EYQRIYTTKIKPRLKSEDGVEGDLGETQSRT	203.96
Q9UJA2	CRLS1	Cardiolipin synthase (CMP-forming)	S	10	______MLALRVARGSWGALRGAAWAPGTRP	1	-0.195023	0	0.353396	0	-0.00384808	0.0861502	0	-0.355372	0.115066		Q9UJA2	10	CRLS1	______MLALRVARGSWGALRGAAWAPGTRP	86.833
P26358	DNMT1	DNA (cytosine-5)-methyltransferase 1	S	312	RRPEEKEPEKVNPQISDEKDEDEKEEKRRKT	1	-0.227773	0.0394888	0	0.0552826	-0.0518417	0	0	0.285077	-0.00871468		P26358	312	DNMT1	RRPEEKEPEKVNPQISDEKDEDEKEEKRRKT	141.71
Q15061	WDR43	WD repeat-containing protein 43	S	658	AEGKDEENGEDRDTASEKELNGDSDLDPENE	1	-0.468809	0.937235	0	0.107918	-0.445422	0	-0.307332	0.382752	0		Q15061	658	WDR43	AEGKDEENGEDRDTASEKELNGDSDLDPENE	66.874
Q76FK4	NOL8	Nucleolar protein 8	S	890	TDDRFRMDSRFLETDSEEEQEEVNEKKTAEE	1	-0.0954409	0.498484	0	-0.351108	0	0.0203733	-0.264662	0.487524	0		Q76FK4	890	NOL8	TDDRFRMDSRFLETDSEEEQEEVNEKKTAEE	110.37
O75494	SRSF10	Serine/arginine-rich splicing factor 10	S	156	SYSPRNSRPTGRPRRSRSHSDNDRFKHRNRS	1	-0.125324	0	1.14427	-0.113566	0.308407	0	-0.642728	0.220065	0		O75494	156	SRSF10	SYSPRNSRPTGRPRRSRSHSDNDRFKHRNRS	46.746
O75494	SRSF10	Serine/arginine-rich splicing factor 10	S	158	SPRNSRPTGRPRRSRSHSDNDRFKHRNRSFS	1	-0.125324	0	1.14427	-0.113566	0.308407	0	-0.642728	0.220065	0		O75494	158	SRSF10	SPRNSRPTGRPRRSRSHSDNDRFKHRNRSFS	81.632
O75494	SRSF10	Serine/arginine-rich splicing factor 10	S	160	RNSRPTGRPRRSRSHSDNDRFKHRNRSFSRS	1	-0.125324	0	1.14427	-0.113566	0.308407	0	-0.642728	0.220065	0		O75494	160	SRSF10	RNSRPTGRPRRSRSHSDNDRFKHRNRSFSRS	46.746
Q9H3M0	KCNF1	Potassium voltage-gated channel subfamily F member 1	S	447	LNSSSGGEGKTGGSRSDLDNLPPEPAGKEAP	1	-0.0919256	0	0.0982332	0	-0.272222	0.0781279	0	0.0325346	-0.281406		Q9H3M0	447	KCNF1	LNSSSGGEGKTGGSRSDLDNLPPEPAGKEAP	47.532
P25490	YY1	Transcriptional repressor protein YY1	S	118	VILVQTREEVVGGDDSDGLRAEDGFEDQILI	1	0.213865	0	-0.126547	0.00167084	-0.0384016	0	0.224176	-0.25872	0		P25490	118	YY1	VILVQTREEVVGGDDSDGLRAEDGFEDQILI	225.26
O43432	EIF4G3;GCLC	Eukaryotic translation initiation factor 4 gamma 3;Glutamate--cysteine ligase catalytic subunit	S	240	DPVLKSPSPVLRLVLSGEKKEQEGQTSETTA;LVSFDHENKKVRLVLSGEKVLETLQEKGERT	1	0	0.222301	-0.166068	-0.0169659	0	0.0588007	-0.160633	0.0175867	0		O43432;P48506	240;70	EIF4G3;GCLC	DPVLKSPSPVLRLVLSGEKKEQEGQTSETTA;LVSFDHENKKVRLVLSGEKVLETLQEKGERT	73.157
Q9NU22	MDN1	Midasin	S	4752	MHDGELEEQEEDDEKSDSEGGDLDKHMGDLN	1	0.267656	-1.23434	0	-0.161546	0	0.068573	-0.622731	0.875462	0		Q9NU22	4752	MDN1	MHDGELEEQEEDDEKSDSEGGDLDKHMGDLN	97.352
Q9NU22	MDN1	Midasin	S	4754	DGELEEQEEDDEKSDSEGGDLDKHMGDLNGE	1	0.267656	-1.23434	0	-0.161546	0	0.068573	-0.622731	0.875462	0		Q9NU22	4754	MDN1	DGELEEQEEDDEKSDSEGGDLDKHMGDLNGE	97.352
P49116	NR2C2	Nuclear receptor subfamily 2 group C member 2	S	19	PSPRIQIISTDSAVASPQRIQIVTDQQTGQK	1	0.092454	-0.000873566	0	0.0543613	0	-0.0836658	0.276738	-0.197112	0		P49116	19	NR2C2	PSPRIQIISTDSAVASPQRIQIVTDQQTGQK	171
Q9Y2K7	KDM2A	Lysine-specific demethylase 2A	S	28	RLRGTMRRRYEDDGISDDEIEGKRTFDLEEK	1	0	-0.0893755	0.31358	0.175048	0	-0.0654345	-0.124365	0.325895	0		Q9Y2K7	28	KDM2A	RLRGTMRRRYEDDGISDDEIEGKRTFDLEEK	82.635
Q9H1E3	NUCKS1	Nuclear ubiquitous casein and cyclin-dependent kinase substrate 1	S	204	VGRPTASKASKEKTPSPKEEDEEPESPPEKK	1	0.23616	0	-1.14047	0	0.352552	-0.0466127	-0.84689	1.04397	0		Q9H1E3	204	NUCKS1	VGRPTASKASKEKTPSPKEEDEEPESPPEKK	175.46
P54219	SLC18A1	Chromaffin granule amine transporter	S	517	YATQKPTKEFPLGEDSDEEPDHEE_______	1	0.140603	0	-0.0609598	0	-0.0172787	0.110455	0	-0.377348	0.133655		P54219	517	SLC18A1	YATQKPTKEFPLGEDSDEEPDHEE_______	223.06
Q5T8P6	RBM26	RNA-binding protein 26	S	127	KEEEREKKFSRRLNHSPPQSSSRYRENRSRD	1	0	0.035696	-0.148568	0	0.0559387	-0.360381	0.133691	-0.452407	0		Q5T8P6	127	RBM26	KEEEREKKFSRRLNHSPPQSSSRYRENRSRD	162.7
Q9BTC0	DIDO1	Death-inducer obliterator 1	S	1456	VDDLPNRMCADVRRNSVERPAEPVAGAATPS	1	-0.331739	0	0.00162983	-0.572426	0	0.131656	-0.0872202	0.0804968	0		Q9BTC0	1456	DIDO1	VDDLPNRMCADVRRNSVERPAEPVAGAATPS	198.02
Q9UBU7	DBF4	Protein DBF4 homolog A	S	381	LKKTEQKEKVELQHISQKDCQEDDTTVKEQN	1	0	-0.162797	0.0393934	0	-0.193011	0.05692	0	0.155803	-0.428415		Q9UBU7	381	DBF4	LKKTEQKEKVELQHISQKDCQEDDTTVKEQN	121.08
Q96JM3	CHAMP1	Chromosome alignment-maintaining phosphoprotein 1	S	427	VPPVSPELRKPGPPLSPEIRSPAGSPELRKP	1	0.0484505	0	-0.346705	0	0.0307102	-0.141131	0	0.0152216	-0.0975513		Q96JM3	427	CHAMP1	VPPVSPELRKPGPPLSPEIRSPAGSPELRKP	105.17
Q9H6F5	CCDC86	Coiled-coil domain-containing protein 86	S	80	TSPGSPRLQQGAGLESPQGQPEPGAASPQRQ	1	0.374099	0	-0.0276346	0.0726643	-0.0320816	0	0.020546	-0.212183	0		Q9H6F5	80	CCDC86	TSPGSPRLQQGAGLESPQGQPEPGAASPQRQ	166.89
[truncated: 11,582 more rows]
