# Supplementary material for: Proteomic investigation of Cbl and Cbl-b in neuroblastoma cell differentiation highlights roles for SHP-2 and CDK16
Source: iScience. 2021 Mar 17;24(4):102321. doi: 10.1016/j.isci.2021.102321 (PMC8050387; doi:10.1016/j.isci.2021.102321)
Supplement: Table S4. TMT 24 hr proteome list of identified and regulated proteins, related to Figures 4 and S4 [file mmc5.xlsx]

## Sheet: Sup Table 4_Info
	Supplementary table 4: TMT10 proteome
	Conditions:
	TMT10-126: siGFP E1
	TMT10-127N: siCbl/siCbl-b E1
	TMT10-127C: Retinoic acid E1
	TMT10-128N: siGFP E2
	TMT10-128C: siCbl/siCbl-b E2
	TMT10-129N: Retinoic acid E2
	TMT10-129C: siGFP E3
	TMT10-130N: siCbl/siCbl-b E3
	TMT10-130C: Retinoic acid E3
	Tab 1 TMTproteome_Reg: Includes all ANOVA significantly regulated proteins with clustering indicated.
	Intensities are normalized and Log2 transformed (see Methods section).
	Tab 2 TMTproteome_ALL: Includes all proteins identified after filtering.
	Intensities are normalized and Log2 transformed (see Methods section).

## Sheet: TMTproteome_Reg
Protein ID	Gene names	Protein names	Peptides	Razor unique peptides	Cluster	=-Log ANOVA p value	RA T8 Intensity Log2 norm	RA T5 Intensity Log2 norm	RA T2 Intensity Log2 norm	CblKD T7 Intensity Log2 norm	CblKD T4 Intensity Log2 norm	CblKD T1 Intensity Log2 norm	Ctrl T3 Intensity Log2 norm	Ctrl T6 Intensity Log2 norm	Ctrl T0 Intensity Log2 norm		Protein IDs	Protein names	Gene names	Score
Q76G19	PDZD4	PDZ domain-containing protein 4	3	3	6	1.19983	0	-0.0147657	-0.735091	0	0	0	0.356629	0.607152	1.76008		Q76G19	PDZ domain-containing protein 4	PDZD4	9.5845
Q99551	MTERF1	Transcription termination factor 1, mitochondrial	2	2	6	1.06236	-0.233115	0	-0.162729	0.722041	0.430699	0	-0.0711985	0	0.190308		Q99551	Transcription termination factor 1, mitochondrial	MTERF1	3.9215
Q05084	ICA1	Islet cell autoantigen 1	3	3	6	1.33616	-0.103684	-0.32135	-0.141082	0	0.00300694	0.239207	0	0.0523443	0		Q05084;Q8NDH6	Islet cell autoantigen 1	ICA1	5.4282
P08962	CD63	CD63 antigen	1	1	6	1.12146	-0.41347	0	-0.481625	0.0846786	0.506328	0.0133553	-0.00325584	0	0		P08962	CD63 antigen	CD63	10.048
Q00536	CDK16	Cyclin-dependent kinase 16	7	6	6	1.05276	-0.31274	-0.0758142	-0.587863	0	0.556999	0.017293	0	0.0518036	0		Q00536	Cyclin-dependent kinase 16	CDK16	10.933
O75330	HMMR	Hyaluronan mediated motility receptor	1	1	6	1	-0.504755	0	-0.374832	0.0694056	0.0418196	0	-0.0250368	0	0.396385		O75330	Hyaluronan mediated motility receptor	HMMR	2.3675
O75382	TRIM3	Tripartite motif-containing protein 3	3	2	6	1.14619	-0.356311	-0.164426	-0.113303	0.275471	0.0320854	0	0	0	0.301503		O75382	Tripartite motif-containing protein 3	TRIM3	3.5678
Q9BW71	HIRIP3	HIRA-interacting protein 3	20	20	6	2.39034	-0.120469	-0.0897846	-0.146326	0.0330401	0.151813	0.0362301	0	0	0		Q9BW71	HIRA-interacting protein 3	HIRIP3	127.98
O60568	PLOD3	Procollagen-lysine,2-oxoglutarate 5-dioxygenase 3	16	16	6	2.30061	-0.0879288	-0.0983315	-0.147284	0.0159359	0.162205	0.0959339	0	0	0		O60568	Procollagen-lysine,2-oxoglutarate 5-dioxygenase 3	PLOD3	88.761
O94760	DDAH1	N(G),N(G)-dimethylarginine dimethylaminohydrolase 1	12	11	6	1.79804	-0.0928459	-0.0454369	-0.136661	0.00841331	0.139852	0.182247	0	0	0		O94760	N(G),N(G)-dimethylarginine dimethylaminohydrolase 1	DDAH1	123.56
Q92945	KHSRP	Far upstream element-binding protein 2	27	23	6	2.47728	-0.117792	-0.096735	-0.11689	0.0142364	0.13183	0.155537	0	0	0		Q92945	Far upstream element-binding protein 2	KHSRP	256.49
Q96PV6	LENG8	Leukocyte receptor cluster member 8	3	3	6	1.29734	-0.21178	-0.110457	-0.0750847	0	0.089447	0.302845	0	0.0675001	0		Q96PV6	Leukocyte receptor cluster member 8	LENG8	7.954
P15884	TCF4	Transcription factor 4	14	14	6	2.96881	-0.252603	-0.244871	-0.322111	0.189323	0.209898	0.475635	0	0	0		P15884	Transcription factor 4	TCF4	188.08
Q8WUX9	CHMP7	Charged multivesicular body protein 7	2	2	6	3.47157	-0.149948	-0.216805	-0.341438	0.205742	0.269096	0.350228	0	0	0		Q8WUX9	Charged multivesicular body protein 7	CHMP7	7.0951
Q99081	TCF12	Transcription factor 12	6	5	6	4.4869	-0.371107	-0.270048	-0.385886	0.396738	0.282566	0.471862	0	0	0		Q99081	Transcription factor 12	TCF12	93.406
Q86VQ1	GLCCI1	Glucocorticoid-induced transcript 1 protein	14	14	6	2.65532	-0.55727	-0.299827	-0.30414	0	0.134277	0.0395718	0	0.0159082	0		Q86VQ1	Glucocorticoid-induced transcript 1 protein	GLCCI1	232.12
Q9H0D6	XRN2	5-3 exoribonuclease 2	22	22	6	2.17544	-0.147362	-0.186224	-0.101084	0.0336037	0.268942	0.250704	0	0	0		Q9H0D6	5-3 exoribonuclease 2	XRN2	197.09
Q8N6M0	OTUD6B	OTU domain-containing protein 6B	5	5	6	2.28456	-0.111994	-0.0934143	-0.0770273	0.0524158	0.243542	0.150935	0	0	0		Q8N6M0	OTU domain-containing protein 6B	OTUD6B	53.215
Q9BRT2	UQCC2	Ubiquinol-cytochrome-c reductase complex assembly factor 2	2	2	6	1.75569	-0.0966082	-0.287554	-0.0218763	0.101088	0.277647	0.167476	0	0	0		Q9BRT2	Ubiquinol-cytochrome-c reductase complex assembly factor 2	UQCC2	5.8275
P52655	GTF2A1	Transcription initiation factor IIA subunit 1;Transcription initiation factor IIA alpha chain;Transcription initiation factor IIA beta chain	1	1	6	1.41658	-0.284755	0	-0.266827	0.118089	0.0783691	0.254284	-0.168084	0	0		P52655	Transcription initiation factor IIA subunit 1;Transcription initiation factor IIA alpha chain;Transcription initiation factor IIA beta chain	GTF2A1	9.5439
P52657	GTF2A2	Transcription initiation factor IIA subunit 2	3	3	6	1.71721	-0.10932	-0.027607	-0.18481	0.0710106	0.0916824	0.260771	0	0	0		P52657;REV__Q6UB99	Transcription initiation factor IIA subunit 2	GTF2A2	6.9151
O75027	ABCB7	ATP-binding cassette sub-family B member 7, mitochondrial	1	1	6	1.1067	-0.0259247	-0.593988	-1.05973	0	0	0.355488	0.140355	0.0313234	0		O75027	ATP-binding cassette sub-family B member 7, mitochondrial	ABCB7	3.3599
P49006	MARCKSL1	MARCKS-related protein	12	11	6	2.01408	-0.272257	-0.773316	-1.00324	0.181704	0.197901	0	0	0	0.20284		P49006	MARCKS-related protein	MARCKSL1	221.74
P63218	GNG5	Guanine nucleotide-binding protein G(I)/G(S)/G(O) subunit gamma-5	5	5	6	4.60425	-0.47053	-0.583586	-0.483891	0	0.0680447	0.10688	0	0.0881081	0		P63218	Guanine nucleotide-binding protein G(I)/G(S)/G(O) subunit gamma-5	GNG5	77.809
P01303	NPY	Pro-neuropeptide Y;Neuropeptide Y;C-flanking peptide of NPY	4	4	6	4.78818	-0.520999	-0.629735	-0.575048	0.123952	0.207891	0.324754	0	0	0		P01303	Pro-neuropeptide Y;Neuropeptide Y;C-flanking peptide of NPY	NPY	8.8704
Q92786	PROX1	Prospero homeobox protein 1	14	14	6	3.74136	-0.311206	-0.246052	-0.390784	0.0580673	0	0.00208855	0.025136	0	0		Q92786	Prospero homeobox protein 1	PROX1	50.358
Q99453	PHOX2B	Paired mesoderm homeobox protein 2B	6	1	6	3.64765	-0.264146	-0.247772	-0.307999	0	0	0.0453882	0.141872	0.0819673	0		Q99453	Paired mesoderm homeobox protein 2B	PHOX2B	4.3938
P62993	GRB2	Growth factor receptor-bound protein 2	15	15	6	3.43488	-0.270267	-0.190413	-0.226253	0.0672092	0	0.0282841	0.0856228	0	0		P62993	Growth factor receptor-bound protein 2	GRB2	76.593
Q14432	PDE3A	cGMP-inhibited 3,5-cyclic phosphodiesterase A	8	8	6	1.41178	-0.434826	-0.0767059	-0.1935	0.0584383	0	0.167341	0.0817709	0	0		Q14432	cGMP-inhibited 3,5-cyclic phosphodiesterase A	PDE3A	62.578
Q99985	SEMA3C	Semaphorin-3C	1	1	6	1.49083	-0.164742	-0.429354	-0.233634	0	0.0234222	0.257366	0	0.268257	0		Q99985	Semaphorin-3C	SEMA3C	1.5806
H0YAA0			1	1	6	2.15649	-0.134163	-0.356912	-0.361057	0	0.0956497	0.129633	0	0.144773	0		H0YAA0			2.3828
Q14160	SCRIB	Protein scribble homolog	27	27	6	1.44903	-0.0782108	-0.0632362	-0.185823	0	0.182405	0.251432	0	0.0840759	0		Q14160;Q9BTT6	Protein scribble homolog	SCRIB	306.22
Q01968	OCRL	Inositol polyphosphate 5-phosphatase OCRL-1	6	6	6	1.62491	-0.0381422	-0.211098	-0.207926	0	0.166964	0.220799	0	0.06427	0		Q01968;P32019	Inositol polyphosphate 5-phosphatase OCRL-1	OCRL	16.816
Q9Y223	GNE	Bifunctional UDP-N-acetylglucosamine 2-epimerase/N-acetylmannosamine kinase;UDP-N-acetylglucosamine 2-epimerase (hydrolyzing);N-acetylmannosamine kinase	6	6	6	1.56781	-0.10606	-0.0906143	-0.089426	0	0.173664	0.18932	0	0.112146	0		Q9Y223	Bifunctional UDP-N-acetylglucosamine 2-epimerase/N-acetylmannosamine kinase;UDP-N-acetylglucosamine 2-epimerase (hydrolyzing);N-acetylmannosamine kinase	GNE	27.731
Q9P2N6	KANSL3	KAT8 regulatory NSL complex subunit 3	5	5	6	2.09533	-0.116853	-0.184795	-0.248417	0.01931	0.232272	0.293227	0	0	0		Q9P2N6	KAT8 regulatory NSL complex subunit 3	KANSL3	30.324
Q8IYB9	ZNF595	Zinc finger protein 595	2	1	6	1.29449	-0.159591	0	-0.174223	0	0.285062	0.217835	-0.0277891	0.0753136	0		Q8IYB9	Zinc finger protein 595	ZNF595	1.4558
Q96JM2	ZNF462	Zinc finger protein 462	11	11	6	1.67347	-0.127219	0	-0.209295	0.0445127	0.218135	0.249206	-0.00077343	0	0		Q96JM2	Zinc finger protein 462	ZNF462	65.627
P59923	ZNF445	Zinc finger protein 445	2	1	6	1.29434	-0.159591	0	-0.174223	0	0.295699	0.217835	-0.0171518	0.0753136	0		P59923	Zinc finger protein 445	ZNF445	2.0337
Q9HBT8	ZNF286A	Zinc finger protein 286A	2	1	6	1.29434	-0.159591	0	-0.174223	0	0.295699	0.217835	-0.0171518	0.0753136	0		Q9HBT8	Zinc finger protein 286A	ZNF286A	13.665
P49427	CDC34	Ubiquitin-conjugating enzyme E2 R1	3	3	6	1.53996	-0.179485	-0.0740967	-0.349516	0.0145016	0.464287	0.305363	0	0	0		P49427	Ubiquitin-conjugating enzyme E2 R1	CDC34	13.103
P61106	RAB14	Ras-related protein Rab-14	9	9	6	1.39256	-0.172518	-0.00610161	-0.233414	0.0568752	0.319242	0.094265	0	0	0		P61106	Ras-related protein Rab-14	RAB14	82.332
Q99470	SDF2	Stromal cell-derived factor 2	1	1	6	2.12824	-0.296102	-0.127252	-0.182518	0	0.17055	0.126456	0	0.0930204	0		Q99470	Stromal cell-derived factor 2	SDF2	1.5638
P61086	UBE2K	Ubiquitin-conjugating enzyme E2 K	7	7	6	1.26011	-0.274631	0	-0.336857	0.0320873	0.195679	0.153093	-0.184313	0	0		P61086	Ubiquitin-conjugating enzyme E2 K	UBE2K	135.97
Q8WW01	TSEN15	tRNA-splicing endonuclease subunit Sen15	2	2	6	2.07063	-0.227242	-0.231807	-0.421185	0	0.206963	0	0	0.160872	0.0409908		Q8WW01	tRNA-splicing endonuclease subunit Sen15	TSEN15	26.669
Q9BY12	SCAPER	S phase cyclin A-associated protein in the endoplasmic reticulum	3	3	6	1.11732	-0.304886	-0.000143051	-0.339166	0	0.212409	0	0	0.253734	0.0558281		Q9BY12	S phase cyclin A-associated protein in the endoplasmic reticulum	SCAPER	3.6769
O43602	DCX	Neuronal migration protein doublecortin	17	17	6	2.16404	-0.241564	-0.227447	-0.357739	0	0.307924	0.113333	0	0.102423	0		O43602	Neuronal migration protein doublecortin	DCX	216.37
Q9NZW5	MPP6	MAGUK p55 subfamily member 6	7	7	6	2.29024	-0.396106	-0.134606	-0.339828	0.105784	0.413212	0.197365	0	0	0		Q9NZW5;Q14168	MAGUK p55 subfamily member 6	MPP6	30.786
A6NKG5	RTL1	Retrotransposon-like protein 1	26	26	6	3.68564	-0.410496	-0.377876	-0.38319	0.0129871	0.182733	0.242678	0	0	0		A6NKG5	Retrotransposon-like protein 1	RTL1	295.08
Q6UXK2	ISLR2	Immunoglobulin superfamily containing leucine-rich repeat protein 2	8	8	6	3.13837	-0.23701	-0.322432	-0.29365	0	0.168804	0.167488	0	0.0670204	0		Q6UXK2	Immunoglobulin superfamily containing leucine-rich repeat protein 2	ISLR2	97.817
Q5TC82	RC3H1	Roquin-1	3	2	6	1.00602	-0.215365	-0.567016	0	0	0.301329	0.194481	0	0.0334377	-0.168112		Q5TC82	Roquin-1	RC3H1	14.514
P02656	APOC3	Apolipoprotein C-III	1	1	6	0.970003	-0.623868	-0.29243	0	0.0291147	0.247247	0.889047	0	0	-0.422579		P02656	Apolipoprotein C-III	APOC3	8.5638
Q92817	EVPL	Envoplakin	2	2	6	0.897843	-0.586853	0	0	0	0.347102	0.616301	-0.137253	0.0413914	-0.31704		Q92817	Envoplakin	EVPL	6.3067
Q8IWC1	MAP7D3	MAP7 domain-containing protein 3	3	2	6	1.27956	-0.276798	-0.225514	0	0.331192	0.0348263	0.0967483	0	0	-0.0330401		Q8IWC1	MAP7 domain-containing protein 3	MAP7D3	1.7161
O14880	MGST3	Microsomal glutathione S-transferase 3	2	2	6	1.71404	-0.23897	-0.0705051	-0.114114	0.194577	0.146275	0	0	0	0.0154505		O14880	Microsomal glutathione S-transferase 3	MGST3	20.243
Q15388	TOMM20	Mitochondrial import receptor subunit TOM20 homolog	3	3	6	1.22929	-0.0509815	-0.146253	-0.341794	0	0.307852	0.109247	0	0.114985	0		Q15388	Mitochondrial import receptor subunit TOM20 homolog	TOMM20	6.5486
Q6UW56	ATRAID	All-trans retinoic acid-induced differentiation factor	1	1	6	1.10362	-0.0114346	-0.266701	-0.349033	0	0.224891	0	0	0.219398	0.0275049		Q6UW56	All-trans retinoic acid-induced differentiation factor	ATRAID	1.8042
Q9P2B2	PTGFRN	Prostaglandin F2 receptor negative regulator	1	1	6	1.1351	0	-0.16988	-0.361636	-0.0102892	0.335886	0.292575	0	0.196026	0		Q9P2B2	Prostaglandin F2 receptor negative regulator	PTGFRN	1.3883
P12036	NEFH	Neurofilament heavy polypeptide	16	14	6	1.33205	-0.211817	0	-0.22531	0.236967	0.217795	0	-0.102219	0	0.0228481		P12036	Neurofilament heavy polypeptide	NEFH	77.195
Q13740	ALCAM	CD166 antigen	9	9	6	1.77081	-0.24781	-0.0657787	-0.376902	0.25345	0.139265	0.033144	0	0	0		Q13740	CD166 antigen	ALCAM	56.838
P08069	IGF1R	Insulin-like growth factor 1 receptor;Insulin-like growth factor 1 receptor alpha chain;Insulin-like growth factor 1 receptor beta chain	4	4	6	2.61942	-0.26048	-0.0631599	-0.249726	0.280066	0.126823	0.207481	0	0	0		P08069;P06213	Insulin-like growth factor 1 receptor;Insulin-like growth factor 1 receptor alpha chain;Insulin-like growth factor 1 receptor beta chain	IGF1R	9.9919
P08670	VIM	Vimentin	64	64	6	4.77903	-0.241333	-0.191496	-0.238604	0.0483932	0.0495338	0.0015316	0	0	0		P08670;P17661;P41219;P05787;P14136;Q9NSB2;CON__P05787;CON__Q9NSB2;CON__Q6ISB0;O43790;P12035;Q14533;P78386;Q8N1N4;P78385;CON__H-INV:HIT000292931;CON__Q61726;CON__O43790;CON__Q6NT21;CON__P78385;CON__Q9H552;CON__Q14533;CON__P78386;CON__Q8N1N4-2;CON__Q7RTT2;CON__P07744;CON__P12035	Vimentin	VIM	323.31
P51965	UBE2E1;UBE2E2;UBE2E3	Ubiquitin-conjugating enzyme E2 E1;Ubiquitin-conjugating enzyme E2 E2;Ubiquitin-conjugating enzyme E2 E3	2	2	6	2.68908	-0.181608	-0.11605	-0.247582	0.0750427	0.090476	0	0	0	0.0240889		P51965;Q96LR5;Q969T4	Ubiquitin-conjugating enzyme E2 E1;Ubiquitin-conjugating enzyme E2 E2;Ubiquitin-conjugating enzyme E2 E3	UBE2E1;UBE2E2;UBE2E3	5.6777
Q9BRK5	SDF4	45 kDa calcium-binding protein	4	4	6	2.01905	-0.264505	-0.0579557	-0.191497	0.0645838	0.0868998	0.0318108	0	0	0		Q9BRK5	45 kDa calcium-binding protein	SDF4	15.457
O75150	RNF40	E3 ubiquitin-protein ligase BRE1B	8	7	6	2.60813	-0.11569	-0.107315	-0.279547	0.141912	0.0992603	0.124371	0	0	0		O75150	E3 ubiquitin-protein ligase BRE1B	RNF40	29.961
Q8WWM9	CYGB	Cytoglobin	6	6	6	2.55758	-0.31078	-0.128582	-0.263235	0.00524521	0.0738468	0.014595	0	0	0		Q8WWM9	Cytoglobin	CYGB	15.274
P19404	NDUFV2	NADH dehydrogenase [ubiquinone] flavoprotein 2, mitochondrial	5	5	6	2.29166	-0.15136	-0.0528774	-0.184136	0.162142	0.0722542	0.0542946	0	0	0		P19404	NADH dehydrogenase [ubiquinone] flavoprotein 2, mitochondrial	NDUFV2	18.634
P48200	IREB2	Iron-responsive element-binding protein 2	1	1	6	1.77857	-0.317996	-0.137614	-0.529809	0	0.0311089	0.0541983	0	0.144398	0		P48200	Iron-responsive element-binding protein 2	IREB2	1.2785
P12074	COX6A1	Cytochrome c oxidase subunit 6A1, mitochondrial	2	2	6	1.49179	-0.2784	-0.0415278	-0.357294	0	0	0	0.0196934	0.037179	0.0267248		P12074	Cytochrome c oxidase subunit 6A1, mitochondrial	COX6A1	35.575
Q14527	HLTF	Helicase-like transcription factor	2	2	6	2.03807	-0.308433	-0.110105	-0.390907	0	0.128458	0.0940666	0	0.0859356	0		Q14527	Helicase-like transcription factor	HLTF	7.2029
Q5VWN6	FAM208B	Protein FAM208B	9	9	6	1.21611	0	-0.367177	-0.666733	-0.414512	0	0	0.01616	0.571998	0.525053		Q5VWN6	Protein FAM208B	FAM208B	71.985
P61927	RPL37	60S ribosomal protein L37	2	2	6	1.50731	-0.236739	-0.215728	-0.415307	0	0.00545311	0	0	0.474052	0.0695171		P61927	60S ribosomal protein L37	RPL37	10.882
O15439	ABCC4	Multidrug resistance-associated protein 4	2	1	6	1.35572	-0.41657	-0.0171518	-0.288028	0	0.0159664	0	0	0.292733	0.148882		O15439	Multidrug resistance-associated protein 4	ABCC4	6.6835
Q8WUK0	PTPMT1	Phosphatidylglycerophosphatase and protein-tyrosine phosphatase 1	1	1	6	1.12575	-0.699978	0	-0.178936	0	-0.275467	0	0.0879383	0.552015	0.312126		Q8WUK0	Phosphatidylglycerophosphatase and protein-tyrosine phosphatase 1	PTPMT1	2.3734
P62072	TIMM10	Mitochondrial import inner membrane translocase subunit Tim10	3	3	6	1.46181	-0.163081	-0.178152	-0.158647	0	0.114406	0	0	0.0967178	0.349909		P62072	Mitochondrial import inner membrane translocase subunit Tim10	TIMM10	7.8349
Q9BQ15	NABP2;NABP1	SOSS complex subunit B1;SOSS complex subunit B2	1	1	6	1.53336	-0.214191	-0.106772	-0.176708	0	0.137936	0	0	0.240536	0.384749		Q9BQ15;Q96AH0	SOSS complex subunit B1;SOSS complex subunit B2	NABP2;NABP1	2.6605
Q08380	LGALS3BP	Galectin-3-binding protein	3	3	6	1.38226	-0.161354	-0.146584	-0.124276	0	0.247816	0	0	0.21569	0.229665		Q08380	Galectin-3-binding protein	LGALS3BP	65.207
Q96QZ7	MAGI1	Membrane-associated guanylate kinase, WW and PDZ domain-containing protein 1	2	2	6	1.11821	-0.120758	-0.327501	-0.0141306	0	0.103938	0	0	0.174561	0.358827		Q96QZ7	Membrane-associated guanylate kinase, WW and PDZ domain-containing protein 1	MAGI1	24.645
Q86UD0	SAPCD2	Suppressor APC domain-containing protein 2	2	2	6	1.68702	0	-0.276364	-0.171866	-0.166724	0	0	0.0968857	0.235987	0.261442		Q86UD0	Suppressor APC domain-containing protein 2	SAPCD2	11.684
P62857	RPS28	40S ribosomal protein S28	6	6	6	1.54159	0	-0.189964	-0.113857	-0.162559	0	0	0.0705833	0.220333	0.158817		P62857	40S ribosomal protein S28	RPS28	191.72
Q9BXI3	NT5C1A	Cytosolic 5-nucleotidase 1A	1	1	6	1.33908	0	-0.221128	-0.188345	-0.31484	0	0	0.0848646	0.313956	0.225234		Q9BXI3	Cytosolic 5-nucleotidase 1A	NT5C1A	1.87
O75592	MYCBP2	E3 ubiquitin-protein ligase MYCBP2	11	11	6	1.528	0	-0.212281	-0.147184	-0.192261	0	0	0.177499	0.225775	0.0794735		O75592	E3 ubiquitin-protein ligase MYCBP2	MYCBP2	52.875
Q9BXY0	MAK16	Protein MAK16 homolog	8	8	6	1.54194	0	-0.185223	-0.112085	-0.159191	0	0	0.120848	0.236425	0.0902309		Q9BXY0	Protein MAK16 homolog	MAK16	53.043
Q96L96	ALPK3	Alpha-protein kinase 3	1	1	6	1.44972	0	-0.233873	-0.184213	-0.258195	0	0	0.19134	0.187132	0.119195		Q96L96	Alpha-protein kinase 3	ALPK3	1.3196
Q9P2N7	KLHL13	Kelch-like protein 13	4	4	6	1.3402	0	-0.172019	-0.112911	-0.315105	0	0	0.171015	0.184766	0.157388		Q9P2N7	Kelch-like protein 13	KLHL13	10.137
Q9Y2D5	AKAP2	A-kinase anchor protein 2	5	5	6	1.23763	0	-0.264555	-0.184999	-0.391204	0	0	0.122134	0.274684	0.218793		Q9Y2D5	A-kinase anchor protein 2	AKAP2	35.932
Q96IZ7	RSRC1	Serine/Arginine-related protein 53	3	3	6	1.30731	0	-0.498001	-0.0224009	-0.25243	0	0	0.241134	0.293419	0.315656		Q96IZ7	Serine/Arginine-related protein 53	RSRC1	31.371
O43715	TRIAP1	TP53-regulated inhibitor of apoptosis 1	1	1	6	2.50701	-0.192792	-0.0558224	-0.0811758	0	0	0	0.202645	0.104063	0.264148		O43715	TP53-regulated inhibitor of apoptosis 1	TRIAP1	2.7383
P61371	ISL1	Insulin gene enhancer protein ISL-1	7	7	6	5.24743	-0.221612	-0.232839	-0.205816	0	0	0	0.226201	0.191033	0.292495		P61371	Insulin gene enhancer protein ISL-1	ISL1	49.874
Q7Z7C8	TAF8	Transcription initiation factor TFIID subunit 8	1	1	6	2.43569	-0.178973	-0.109732	-0.0125151	0	0	0	0.186359	0.275739	0.128365		Q7Z7C8	Transcription initiation factor TFIID subunit 8	TAF8	29.154
Q9Y597	KCTD3	BTB/POZ domain-containing protein KCTD3	6	6	6	1.41659	0	-0.161024	-0.268642	-0.0855236	0	0	0.0588369	0.12988	0.101817		Q9Y597;Q8TBC3	BTB/POZ domain-containing protein KCTD3	KCTD3	34.855
P49918	CDKN1C	Cyclin-dependent kinase inhibitor 1C	1	1	6	2.47975	-0.441708	-1.17901	-0.918044	0	0	0	0.10819	0.456988	0.184049		P49918	Cyclin-dependent kinase inhibitor 1C	CDKN1C	1.335
Q96T92	INSM2	Insulinoma-associated protein 2	2	2	6	3.99036	-0.94241	-0.881624	-1.16252	0	0.00835895	0	0	0.205254	0.392482		Q96T92	Insulinoma-associated protein 2	INSM2	20.984
Q9GZR2	REXO4	RNA exonuclease 4	3	3	6	1.91474	-0.220861	-0.0595379	-0.180745	0	0	0	0.11819	0.274316	0.0496311		Q9GZR2	RNA exonuclease 4	REXO4	1.478
P18065	IGFBP2	Insulin-like growth factor-binding protein 2	3	3	6	1.68107	-0.0707922	0	-0.0828247	0	-0.0736895	0	0.0389471	0.224521	0.174098		P18065	Insulin-like growth factor-binding protein 2	IGFBP2	50.278
Q9NUT2	ABCB8	ATP-binding cassette sub-family B member 8, mitochondrial	3	3	6	1.20115	-0.299708	0	-0.192147	0	0.0785408	0	-0.00397491	0.375155	0.18889		Q9NUT2	ATP-binding cassette sub-family B member 8, mitochondrial	ABCB8	29.504
Q9Y6V7	DDX49	Probable ATP-dependent RNA helicase DDX49	6	6	6	2.17375	-0.106685	-0.0303793	-0.0727863	0	0	0	0.0435848	0.184351	0.160416		Q9Y6V7	Probable ATP-dependent RNA helicase DDX49	DDX49	18.101
Q16763	UBE2S	Ubiquitin-conjugating enzyme E2 S	7	7	6	2.61246	-0.0735893	-0.208533	-0.198548	0	0	0	0.161052	0.284022	0.107318		Q16763	Ubiquitin-conjugating enzyme E2 S	UBE2S	81.998
Q96JJ7	TMX3	Protein disulfide-isomerase TMX3	2	2	6	1.78808	-0.0375767	-0.101438	-0.153043	0	0	0	0.0292292	0.187105	0.0808506		Q96JJ7	Protein disulfide-isomerase TMX3	TMX3	4.6889
Q9UI15	TAGLN3	Transgelin-3	12	11	6	1.51232	0	-0.202568	-0.164824	-0.0153332	0	0	0.0197334	0.203146	0.142319		Q9UI15;Q01995	Transgelin-3	TAGLN3	83.604
Q86VV8	RTTN	Rotatin	2	2	6	2.1668	0	-0.102257	-0.157823	-0.0618019	0	0	0.13647	0.255217	0.127211		Q86VV8	Rotatin	RTTN	18.429
Q04206	RELA	Transcription factor p65	8	8	6	1.72692	0	-0.178265	-0.168259	-0.0659237	0	0	0.0512485	0.138723	0.168062		Q04206	Transcription factor p65	RELA	75.956
Q9BXR0	QTRT1	Queuine tRNA-ribosyltransferase	3	3	6	1.85048	0	-0.105679	-0.121777	-0.107935	0	0	0.079299	0.219273	0.135904		Q9BXR0	Queuine tRNA-ribosyltransferase	QTRT1	90.799
Q12860	CNTN1	Contactin-1	6	6	6	1.62872	-0.0276356	-0.123872	-0.208436	0	0	0	0.080183	0.234633	0.053503		Q12860	Contactin-1	CNTN1	24.471
Q9Y6Y0	IVNS1ABP	Influenza virus NS1A-binding protein	8	8	6	1.70373	0	-0.136389	-0.15799	-0.0918083	0	0	0.0884209	0.154371	0.0741024		Q9Y6Y0	Influenza virus NS1A-binding protein	IVNS1ABP	36.885
Q96DT5	DNAH11	Dynein heavy chain 11, axonemal	2	2	6	1.37205	-0.033184	0	-0.158687	0	-0.0148497	0	0.0517368	0.632401	0.683123		Q96DT5	Dynein heavy chain 11, axonemal	DNAH11	1.4342
Q9BSJ6	FAM64A	Protein FAM64A	4	4	6	1.30769	0	-0.193156	-0.142627	-0.0724716	0.0278406	0	0	0.453121	0.400304		Q9BSJ6	Protein FAM64A	FAM64A	7.7818
Q96EB6	SIRT1	NAD-dependent protein deacetylase sirtuin-1;SirtT1 75 kDa fragment	8	8	6	1.85972	0	-0.10668	-0.100116	-0.053483	0	0	0.0693541	0.303426	0.20901		Q96EB6	NAD-dependent protein deacetylase sirtuin-1;SirtT1 75 kDa fragment	SIRT1	160.93
Q9Y2S0	POLR1D	DNA-directed RNA polymerases I and III subunit RPAC2	3	3	6	1.97711	0	-0.249765	-0.0745688	-0.0901289	0	0	0.134806	0.259241	0.253405		Q9Y2S0	DNA-directed RNA polymerases I and III subunit RPAC2	POLR1D	23.029
Q8IVD9	NUDCD3	NudC domain-containing protein 3	8	8	6	1.43867	-0.0565338	-0.0543098	-0.119171	0	0	0	0.0121021	0.238337	0.341124		Q8IVD9	NudC domain-containing protein 3	NUDCD3	37.945
O43678	NDUFA2	NADH dehydrogenase [ubiquinone] 1 alpha subcomplex subunit 2	4	4	6	1.28993	-0.000537872	-0.176681	-0.0830145	0	0.0303154	0	0	0.263364	0.246884		O43678	NADH dehydrogenase [ubiquinone] 1 alpha subcomplex subunit 2	NDUFA2	28.813
Q9NY93	DDX56	Probable ATP-dependent RNA helicase DDX56	8	8	6	1.48514	0	-0.159777	-0.0688915	-0.0902061	0	0	0.0375767	0.289719	0.201601		Q9NY93	Probable ATP-dependent RNA helicase DDX56	DDX56	30.132
Q4G148	GXYLT1	Glucoside xylosyltransferase 1	1	1	6	1.36482	-0.114153	-0.231484	0	0	0	-0.0142431	0.0277119	0.460034	0.300927		Q4G148	Glucoside xylosyltransferase 1	GXYLT1	3.2444
Q9NZ72	STMN3	Stathmin-3	4	3	6	1.19645	-0.0159836	-0.159409	-0.416063	0	0.098402	0	0	0.316836	0.207397		Q9NZ72	Stathmin-3	STMN3	25.064
P35716	SOX11	Transcription factor SOX-11	5	5	6	1.06478	-0.0304565	-0.165711	-0.256127	0	0.310126	0	0	0.211824	0.272456		P35716	Transcription factor SOX-11	SOX11	105.65
C9JH25	PRRT4	Proline-rich transmembrane protein 4	6	6	6	1.37347	-0.0211124	-0.367843	-0.316581	0	0.136413	0	0	0.293558	0.14616		C9JH25	Proline-rich transmembrane protein 4	PRRT4	29.532
Q6NTF9	RHBDD2	Rhomboid domain-containing protein 2	1	1	6	1.22571	0	-0.325344	-0.486466	-0.190224	0.0362511	0	0	0.346913	0.272953		Q6NTF9	Rhomboid domain-containing protein 2	RHBDD2	4.3753
Q86TG7	PEG10	Retrotransposon-derived protein PEG10	3	3	6	5.16466	-0.249242	-0.354235	-0.344121	0	0	0	0.307421	0.394789	0.422033		Q86TG7	Retrotransposon-derived protein PEG10	PEG10	34.499
Q9Y606	PUS1	tRNA pseudouridine synthase A, mitochondrial	3	3	6	1.76002	-0.0875044	-0.111783	-0.209802	0.116898	0	0	0.105569	0	0.0477858		Q9Y606	tRNA pseudouridine synthase A, mitochondrial	PUS1	28.162
Q71UM5	RPS27L	40S ribosomal protein S27-like	5	1	6	1.04994	-0.302539	-0.00898933	-0.974448	0	0	0	0.173285	0.248634	0.165491		Q71UM5	40S ribosomal protein S27-like	RPS27L	2.0721
P42677	RPS27	40S ribosomal protein S27	5	5	6	1.06568	-0.311259	-0.0226936	-1.0049	0	0	0	0.179732	0.268357	0.148588		P42677	40S ribosomal protein S27	RPS27	18.516
Q9NXV2	KCTD5	BTB/POZ domain-containing protein KCTD5	1	1	6	0.837444	-0.0177984	-0.177089	-0.875656	0	0.21502	0	0	0.195184	0.203468		Q9NXV2	BTB/POZ domain-containing protein KCTD5	KCTD5	13.679
Q9Y3C7	MED31	Mediator of RNA polymerase II transcription subunit 31	1	1	6	1.14802	-0.240457	-0.117128	-0.841928	0	0.0568876	0	0	0.152526	0.2435		Q9Y3C7	Mediator of RNA polymerase II transcription subunit 31	MED31	5.0629
Q96CN7	ISOC1	Isochorismatase domain-containing protein 1	8	8	6	2.26095	-0.114363	-0.135548	-0.0893116	0	0	0.0479698	0.0511971	0.122749	0		Q96CN7	Isochorismatase domain-containing protein 1	ISOC1	98.047
Q9H7B2	RPF2	Ribosome production factor 2 homolog	6	6	6	2.18682	-0.141624	-0.119799	-0.141974	0	0	0.110846	0.0754948	0.122599	0		Q9H7B2	Ribosome production factor 2 homolog	RPF2	80.824
Q96CQ1	SLC25A36;SLC25A33	Solute carrier family 25 member 36;Solute carrier family 25 member 33	1	1	6	2.05394	-0.0702867	-0.256378	-0.109429	0	0	0	0.140424	0.10496	0.0492382		Q96CQ1;Q9BSK2	Solute carrier family 25 member 36;Solute carrier family 25 member 33	SLC25A36;SLC25A33	2.2679
Q15758	SLC1A5	Neutral amino acid transporter B(0)	5	5	6	1.59727	-0.152117	0	-0.259222	0	-0.00970745	0	0.0833197	0.175075	0.0851278		Q15758	Neutral amino acid transporter B(0)	SLC1A5	33.411
O60291	MGRN1	E3 ubiquitin-protein ligase MGRN1	2	2	6	0.985014	-0.20502	-0.057826	-0.408234	0.00451851	0	0.116165	0.417772	0	0		O60291	E3 ubiquitin-protein ligase MGRN1	MGRN1	1.334
Q9NRU3	CNNM1	Metal transporter CNNM1	2	2	6	1.59705	-0.14636	-0.0193558	-0.25158	0	0	0	0.146946	0.147931	0.0219078		Q9NRU3	Metal transporter CNNM1	CNNM1	10.098
A6NHQ2	FBLL1	rRNA/tRNA 2-O-methyltransferase fibrillarin-like protein 1	3	2	6	1.46462	-0.178285	-0.0175877	-0.40368	0	0	0	0.136217	0.127966	0.0997887		A6NHQ2	rRNA/tRNA 2-O-methyltransferase fibrillarin-like protein 1	FBLL1	6.3661
Q96BH1	RNF25	E3 ubiquitin-protein ligase RNF25	2	2	6	1.97545	-0.241465	-0.116135	-0.11663	0	0	0.0889635	0.13855	0.0784836	0		Q96BH1	E3 ubiquitin-protein ligase RNF25	RNF25	3.8172
O60427	FADS1	Fatty acid desaturase 1	2	2	6	2.67598	-0.386709	-0.323997	-0.660439	0.018342	0.052413	0	0	0	0.0230398		O60427	Fatty acid desaturase 1	FADS1	6.829
Q86Y79	PTRH1	Probable peptidyl-tRNA hydrolase	1	1	6	2.95052	-0.513537	-0.358227	-0.754444	0	0	0	0.368552	0.361685	0.113854		Q86Y79	Probable peptidyl-tRNA hydrolase	PTRH1	3.8142
Q8IX07	ZFPM1	Zinc finger protein ZFPM1	5	5	6	1.33994	-0.346025	-0.212555	-1.03944	0	0	0.375489	0.447033	0.720175	0		Q8IX07	Zinc finger protein ZFPM1	ZFPM1	35.244
Q9NQ69	LHX9	LIM/homeobox protein Lhx9	1	1	6	1.53121	-0.354795	-0.308565	-0.667438	0	0.506329	0	0	0.741101	0.6598		Q9NQ69	LIM/homeobox protein Lhx9	LHX9	1.6111
Q9UHG2	PCSK1N	ProSAAS;KEP;Big SAAS;Little SAAS;Big PEN-LEN;PEN;Little LEN;Big LEN	1	1	6	1.07968	-0.419016	-0.111578	-0.992122	0	0.452382	0	0	0.570017	0.0520325		Q9UHG2	ProSAAS;KEP;Big SAAS;Little SAAS;Big PEN-LEN;PEN;Little LEN;Big LEN	PCSK1N	2.0873
Q9BXS6	NUSAP1	Nucleolar and spindle-associated protein 1	6	6	6	1.70551	-0.112103	-0.549864	-0.57042	0	0.161402	0	0	0.0850086	0.0343351		Q9BXS6	Nucleolar and spindle-associated protein 1	NUSAP1	11.816
Q92481	TFAP2B	Transcription factor AP-2-beta	7	7	6	1.98417	-0.290303	-0.490081	-0.759116	0	0.118492	0	0	0.373674	0.0345001		Q92481;P05549;Q92754;Q6VUC0	Transcription factor AP-2-beta	TFAP2B	22.191
P29353	SHC1	SHC-transforming protein 1	3	3	6	2.52345	-0.302044	-0.332686	-0.208398	0	0.0437899	0	0	0.222942	0.0359449		P29353;P98077	SHC-transforming protein 1	SHC1	6.5662
P48307	TFPI2	Tissue factor pathway inhibitor 2	12	12	6	1.57877	-0.106062	-0.219528	-0.235849	0.343105	0.108234	0	0	0	0.0559921		P48307	Tissue factor pathway inhibitor 2	TFPI2	323.31
P10645	CHGA	Chromogranin-A;Vasostatin-1;Vasostatin-2;EA-92;ES-43;Pancreastatin;SS-18;WA-8;WE-14;LF-19;Catestatin;AL-11;GV-19;GR-44;ER-37;GE-25;Serpinin-RRG;Serpinin;p-Glu serpinin precursor	9	9	6	1.04234	-0.0780964	-0.19894	-0.342198	0.414974	0	0.00437355	0.00193024	0	0		P10645	Chromogranin-A;Vasostatin-1;Vasostatin-2;EA-92;ES-43;Pancreastatin;SS-18;WA-8;WE-14;LF-19;Catestatin;AL-11;GV-19;GR-44;ER-37;GE-25;Serpinin-RRG;Serpinin;p-Glu serpinin precursor	CHGA	79.933
P82673	MRPS35	28S ribosomal protein S35, mitochondrial	3	3	6	1.00671	-0.000154495	-0.384547	-0.249269	0.431055	0.0737972	0	0	0	0.120106		P82673	28S ribosomal protein S35, mitochondrial	MRPS35	22.402
Q6RFH5	WDR74	WD repeat-containing protein 74	2	2	6	1.87216	-0.151667	-0.168346	-0.249053	0	0	0	0.00238991	0.247576	0.0431852		Q6RFH5	WD repeat-containing protein 74	WDR74	8.3292
Q9GZT3	SLIRP	SRA stem-loop-interacting RNA-binding protein, mitochondrial	5	5	6	2.48325	-0.146154	-0.230988	-0.213852	0	0	0	0.00269508	0.15921	0.210649		Q9GZT3	SRA stem-loop-interacting RNA-binding protein, mitochondrial	SLIRP	64.589
Q96PU8	QKI	Protein quaking	3	3	6	3.07919	-0.140067	-0.204346	-0.211045	0	0	0	0.0318766	0.144295	0.0395327		Q96PU8	Protein quaking	QKI	18.153
Q6ZRI8	ARHGAP36	Rho GTPase-activating protein 36	7	7	6	2.05867	-0.0832472	-0.285814	-0.236379	0	0	0	0.00806045	0.0944681	0.0248318		Q6ZRI8	Rho GTPase-activating protein 36	ARHGAP36	70.188
Q9UPQ0	LIMCH1	LIM and calponin homology domains-containing protein 1	26	26	6	2.72906	-0.118372	-0.242531	-0.279879	0	0	0	0.0329533	0.131779	0.0712032		Q9UPQ0	LIM and calponin homology domains-containing protein 1	LIMCH1	296.31
Q7Z6R9	TFAP2D	Transcription factor AP-2-delta	1	1	6	1.94871	-0.182694	-0.688118	-0.542637	0	0.0237274	0	0	0.347653	0.18607		Q7Z6R9	Transcription factor AP-2-delta	TFAP2D	1.7057
P00533	EGFR	Epidermal growth factor receptor	10	10	6	1.68601	-0.0968561	-0.435188	-0.434527	0	0	0	0.0220699	0.303862	0.0625095		P00533	Epidermal growth factor receptor	EGFR	83.372
P48645	NMU	Neuromedin-U;Neuromedin-U-25	1	1	6	0.826654	0	-0.722723	-0.258952	-0.0361395	0.343658	0.129035	0	0.567337	0		P48645	Neuromedin-U;Neuromedin-U-25	NMU	2.1274
O15090	ZNF536	Zinc finger protein 536	4	4	6	1.14485	-0.0731325	-0.295882	-0.207806	0	0	0.0278244	0.0323477	0.392008	0		O15090	Zinc finger protein 536	ZNF536	13.341
Q7Z4W1	DCXR	L-xylulose reductase	7	7	6	1.25284	-0.0129833	-0.211327	-0.215071	0	0.0928707	0	0	0.35585	0.167074		Q7Z4W1	L-xylulose reductase	DCXR	40.611
Q9Y320	TMX2	Thioredoxin-related transmembrane protein 2	4	4	6	1.17021	0	-0.287847	-0.162883	-0.0464287	0.0267105	0	0	0.297694	0.132484		Q9Y320	Thioredoxin-related transmembrane protein 2	TMX2	7.4845
Q12788	TBL3	Transducin beta-like protein 3	10	10	6	2.64893	-0.155661	-0.0951405	-0.138355	0	0.0602875	0	0	0.0280456	0.0784855		Q12788	Transducin beta-like protein 3	TBL3	246.73
O60930	RNASEH1	Ribonuclease H1	1	1	6	1.64573	-0.148745	-0.0926504	-0.191346	0	0	0	0.0190563	0.0194502	0.221587		O60930	Ribonuclease H1	RNASEH1	1.401
Q7Z5L9	IRF2BP2	Interferon regulatory factor 2-binding protein 2	10	9	6	4.64056	-0.216819	-0.184146	-0.155142	0	0	0.0141964	0.000499725	0.00956726	0		Q7Z5L9	Interferon regulatory factor 2-binding protein 2	IRF2BP2	104.78
P17301	ITGA2	Integrin alpha-2	1	1	6	2.52456	-0.114549	-0.274888	-0.180248	0	0.0250187	0	0	0.0252333	0.0296001		P17301	Integrin alpha-2	ITGA2	3.3957
P23142	FBLN1	Fibulin-1	3	1	6	0.855505	-0.465468	0	-0.794062	0.474691	-0.137957	0	0.0440903	0	0.0293245		P23142	Fibulin-1	FBLN1	8.9898
Q96SB8	SMC6	Structural maintenance of chromosomes protein 6	3	3	6	0.933692	-0.456985	0.0866413	-0.581961	0.601979	-0.028779	0.171512	0	0	0		Q96SB8	Structural maintenance of chromosomes protein 6	SMC6	11.058
Q9HD34	LYRM4	LYR motif-containing protein 4	1	1		1.09295	0.129751	0	0	-0.0589752	0.0874252	0.189496	-0.50448	0	-0.333112		Q9HD34	LYR motif-containing protein 4	LYRM4	1.6579
Q92783	STAM	Signal transducing adapter molecule 1	6	6	1	3.26885	0	0	0	0.642166	0.336393	0.29923	-0.326373	-0.356104	-0.274627		Q92783;O75886	Signal transducing adapter molecule 1	STAM	12.857
Q9H9L3	ISG20L2	Interferon-stimulated 20 kDa exonuclease-like 2	1	1	1	2.5443	0	0	0	0.755295	0.216502	0.301072	-0.32772	-0.584613	-0.567038		Q9H9L3	Interferon-stimulated 20 kDa exonuclease-like 2	ISG20L2	2.6465
Q8NI22	MCFD2	Multiple coagulation factor deficiency protein 2	3	3	1	1.45458	0	0	0	0.677987	0.104134	0.161949	-0.426577	-0.308997	-0.0954123		Q8NI22	Multiple coagulation factor deficiency protein 2	MCFD2	38.833
Q76FK4	NOL8	Nucleolar protein 8	7	7	1	1.27866	0	0	0	0.178575	0.472621	0.0875645	-0.232824	-0.0138082	-0.583582		Q76FK4	Nucleolar protein 8	NOL8	94.693
Q9HBD1	RC3H2	Roquin-2	5	5	1	0.805803	0	NaN	NaN	1.19243	0.204433	0.68239	0	NaN	0		Q9HBD1	Roquin-2	RC3H2	17.069
Q96K83	ZNF521	Zinc finger protein 521	2	2	1	1.37032	0	-0.0625162	-0.0381708	1.12064	0.137275	0.694852	0	-0.0446873	0		Q96K83	Zinc finger protein 521	ZNF521	5.3026
Q9P219	CCDC88C	Protein Daple	3	3	1	0.964444	0	0	-0.222112	0.926978	0.0863266	0.230249	-0.424919	-0.0860424	0		Q9P219	Protein Daple	CCDC88C	15.259
P80370	DLK1	Protein delta homolog 1;Fetal antigen 1	3	3	1	0.844278	0	-0.100842	-0.335348	1.30528	0	0.438352	0.110653	-0.0559931	0		P80370	Protein delta homolog 1;Fetal antigen 1	DLK1	5.4385
Q9UPQ9	TNRC6B	Trinucleotide repeat-containing gene 6B protein	3	3	1	2.41587	0	0	-0.157154	0.358293	0.578423	0.883144	-0.201343	-0.122488	0		Q9UPQ9	Trinucleotide repeat-containing gene 6B protein	TNRC6B	23.08
Q9H857	NT5DC2	5-nucleotidase domain-containing protein 2	7	7	1	3.55839	0	0	0	0.606343	0.600388	0.465333	-0.155657	-0.0370674	-0.347505		Q9H857	5-nucleotidase domain-containing protein 2	NT5DC2	16.89
P48509	CD151	CD151 antigen	1	1	1	3.98021	-0.0895824	0	-0.0824595	0.604892	0.596327	0.747086	-0.216207	0	0		P48509	CD151 antigen	CD151	4.3769
Q9ULV3	CIZ1	Cip1-interacting zinc finger protein	6	6	1	1.00491	-0.0316	NaN	-0.459411	0.36241	NaN	0.844165	NaN	0	0		Q9ULV3	Cip1-interacting zinc finger protein	CIZ1	47.67
Q9BW92	TARS2	Threonine--tRNA ligase, mitochondrial	2	2	1	2.18828	-0.275086	0	-0.0409346	0.287605	0.791872	0.56835	-0.0489779	0	0		Q9BW92	Threonine--tRNA ligase, mitochondrial	TARS2	12.716
Q13951	CBFB	Core-binding factor subunit beta	5	5	1	2.49314	-0.136529	-0.0694208	-0.357467	0.274566	0.680587	0.537287	0	0	0		Q13951	Core-binding factor subunit beta	CBFB	113.07
P62166	NCS1	Neuronal calcium sensor 1	2	2	1	2.38586	-0.083951	0	-0.068182	0.23008	0.567379	0.369103	-0.128232	0	0		P62166	Neuronal calcium sensor 1	NCS1	23.868
P55199	ELL	RNA polymerase II elongation factor ELL	4	4	1	1.13625	0	0	-0.315801	0.0530481	0.401762	0.188653	-0.214681	-0.131615	0		P55199	RNA polymerase II elongation factor ELL	ELL	32.492
O15164	TRIM24	Transcription intermediary factor 1-alpha	9	9	1	1.59721	0	0	-0.377871	0.215763	0.391202	0.249854	-0.0440836	-0.131405	0		O15164	Transcription intermediary factor 1-alpha	TRIM24	33.872
Q9BVL2	NUPL1	Nucleoporin p58/p45	4	4	1	1.31166	-0.186094	0	0	0.0800962	0.237267	0.123349	-0.268388	0	-0.124623		Q9BVL2	Nucleoporin p58/p45	NUPL1	35.758
A0A0U1			1	1	1	1.04852	0	-0.056551	0	0.476362	0.0748453	0.152379	0	-0.301838	-0.0128584		A0A0U1RQV1			12.78
Q15121	PEA15	Astrocytic phosphoprotein PEA-15	7	7	1	1.56532	-0.0174494	0	0	0.520392	0.301429	0.108399	-0.0126076	0	-0.172899		Q15121	Astrocytic phosphoprotein PEA-15	PEA15	66.285
Q9Y6W5	WASF2	Wiskott-Aldrich syndrome protein family member 2	4	4	1	1.26974	-0.0301724	0	0	0.482211	0.217156	0.0350199	-0.135031	0	-0.222161		Q9Y6W5	Wiskott-Aldrich syndrome protein family member 2	WASF2	35.137
P47895	ALDH1A3	Aldehyde dehydrogenase family 1 member A3	2	1	1	1.34813	-0.243935	-0.0352736	-0.0175085	0.0361624	0.187879	0.233254	0	0	0		P47895	Aldehyde dehydrogenase family 1 member A3	ALDH1A3	5.2227
Q9NPA0	EMC7	ER membrane protein complex subunit 7	1	1	1	1.44834	-0.030056	0	0	0.341709	0.103874	0.0850687	-0.102588	0	-0.148271		Q9NPA0	ER membrane protein complex subunit 7	EMC7	3.062
Q9H8Y8	GORASP2	Golgi reassembly-stacking protein 2	10	10	1	2.23143	0	0	-0.114719	0.212878	0.207584	0.352467	-0.236657	-0.0991583	0		Q9H8Y8	Golgi reassembly-stacking protein 2	GORASP2	158
Q8TC12	RDH11	Retinol dehydrogenase 11	7	7	1	2.66395	0	0	0	0.125366	0.123993	0.0960674	-0.0558338	-0.0557308	-0.174244		Q8TC12;H0YIZ8;Q96NR8	Retinol dehydrogenase 11	RDH11	52.494
Q96F07	CYFIP2	Cytoplasmic FMR1-interacting protein 2	12	3	1	2.1568	0	0	0	0.113958	0.112411	0.069418	-0.0519314	-0.102264	-0.231125		Q96F07	Cytoplasmic FMR1-interacting protein 2	CYFIP2	22.557
P11310	ACADM	Medium-chain specific acyl-CoA dehydrogenase, mitochondrial	10	10	1	2.21662	0	0	0	0.205311	0.222212	0.0702515	-0.076889	-0.029417	-0.15741		P11310	Medium-chain specific acyl-CoA dehydrogenase, mitochondrial	ACADM	24.328
Q7L576	CYFIP1	Cytoplasmic FMR1-interacting protein 1	20	20	1	2.21064	0	0	0	0.162161	0.116953	0.0641308	-0.0642643	-0.0713081	-0.205744		Q7L576	Cytoplasmic FMR1-interacting protein 1	CYFIP1	90.614
Q9UKF7	PITPNC1	Cytoplasmic phosphatidylinositol transfer protein 1	4	4	1	1.41821	0	0	-0.0641489	0.431622	0.05441	0.208577	-0.119301	-0.148482	0		Q9UKF7	Cytoplasmic phosphatidylinositol transfer protein 1	PITPNC1	14.296
Q9HD45	TM9SF3	Transmembrane 9 superfamily member 3	3	3	1	1.26754	0	0	0	0.488475	0.0135021	0.214541	-0.208846	-0.113785	-0.0567894		Q9HD45	Transmembrane 9 superfamily member 3	TM9SF3	13.203
Q00534	CDK6	Cyclin-dependent kinase 6	16	15	1	2.85336	0	-0.0292816	-0.00028038	0.0792084	0.159386	0.158415	0	-0.00454521	0		Q00534	Cyclin-dependent kinase 6	CDK6	125.79
Q9HC35	EML4	Echinoderm microtubule-associated protein-like 4	36	36	1	2.5573	0	-0.0660648	-0.00583076	0.0796318	0.13846	0.166664	0	-0.00828743	0		Q9HC35	Echinoderm microtubule-associated protein-like 4	EML4	323.31
Q9UGN5	PARP2	Poly [ADP-ribose] polymerase 2	5	5	1	1.11874	0	-0.000230789	0	0.479002	0.0209875	0.224628	0	-0.0546713	-0.147805		Q9UGN5	Poly [ADP-ribose] polymerase 2	PARP2	19.768
Q9BRF8	CPPED1	Serine/threonine-protein phosphatase CPPED1	2	2	1	1.34337	-0.0654707	-0.231037	0	0.41836	0.0425787	0.303168	0	0	-0.18654		Q9BRF8	Serine/threonine-protein phosphatase CPPED1	CPPED1	16.26
Q9BQI3	EIF2AK1	Eukaryotic translation initiation factor 2-alpha kinase 1	2	2	1	1.04139	-0.095726	-0.110157	0	0.617202	0.00225639	0.295213	0	0	-0.02209		Q9BQI3	Eukaryotic translation initiation factor 2-alpha kinase 1	EIF2AK1	41.432
Q6ZMZ3	SYNE3	Nesprin-3	1	1	1	2.50005	-0.0345793	0	0	0.361195	0.220558	0.351763	-0.307815	0	-0.206016		Q6ZMZ3	Nesprin-3	SYNE3	5.5362
Q14739	LBR	Lamin-B receptor	4	4	1	3.05811	0	0	0	0.546125	0.319707	0.331316	-0.218347	-0.0408936	-0.199884		Q14739	Lamin-B receptor	LBR	13.58
O75368	SH3BGRL	SH3 domain-binding glutamic acid-rich-like protein	4	4	1	2.11089	0	0	0	0.422225	0.21971	0.382361	-0.35505	-0.0107536	-0.0637817		O75368	SH3 domain-binding glutamic acid-rich-like protein	SH3BGRL	29.656
Q9UQE7	SMC3	Structural maintenance of chromosomes protein 3	37	37	1	3.85877	0	0	0	0.0847492	0.085928	0.0963249	-0.0223045	-0.0759392	-0.0417976		Q9UQE7	Structural maintenance of chromosomes protein 3	SMC3	323.31
P49257	LMAN1	Protein ERGIC-53	12	12	1	2.03664	0	0	0	0.0926933	0.1602	0.0513783	-0.0521298	-0.136646	-0.0314102		P49257	Protein ERGIC-53	LMAN1	149.82
Q14683	SMC1A	Structural maintenance of chromosomes protein 1A	51	51	1	2.58039	0	0	0	0.148405	0.0612488	0.0617962	-0.0702438	-0.106033	-0.0501919		Q14683	Structural maintenance of chromosomes protein 1A	SMC1A	323.31
P56211	ARPP19	cAMP-regulated phosphoprotein 19	4	3	1	2.13747	0	-0.106494	0	0.156509	0.145083	0.294906	0	-0.13485	-0.0687637		P56211	cAMP-regulated phosphoprotein 19	ARPP19	19.706
P11216	PYGB	Glycogen phosphorylase, brain form	29	29	1	2.27026	-0.0137501	-0.0305214	0	0.138067	0.249289	0.15741	0	0	-0.132141		P11216;P11217;P06737	Glycogen phosphorylase, brain form	PYGB	250.77
P55735	SEC13	Protein SEC13 homolog	9	9	1	1.88942	-0.0591641	-0.00949287	-0.131598	0.08918	0.254852	0.115639	0	0	0		P55735	Protein SEC13 homolog	SEC13	93.193
Q9Y617	PSAT1	Phosphoserine aminotransferase	13	13	1	2.34172	-0.0961342	-0.0522137	-0.0669327	0.0693474	0.201137	0.254868	0	0	0		Q9Y617	Phosphoserine aminotransferase	PSAT1	159.67
Q9Y2A7	NCKAP1	Nck-associated protein 1	20	20	1	2.12773	-0.0413036	-0.0316258	-0.0606175	0.0502605	0.195349	0.198921	0	0	0		Q9Y2A7;P55160	Nck-associated protein 1	NCKAP1	94.759
O14770	MEIS2;MEIS3;MEIS3P2;MEIS1;MEIS3P1	Homeobox protein Meis2;Homeobox protein Meis3;Putative homeobox protein Meis3-like 2;Homeobox protein Meis1;Putative homeobox protein Meis3-like 1	2	2	1	1.56526	0	-0.0349207	-0.0902519	0.0305843	0.215149	0.228909	0	-0.05972	0		O14770;Q99687;A8K0S8;O00470;A6NDR6	Homeobox protein Meis2;Homeobox protein Meis3;Putative homeobox protein Meis3-like 2;Homeobox protein Meis1;Putative homeobox protein Meis3-like 1	MEIS2;MEIS3;MEIS3P2;MEIS1;MEIS3P1	5.3051
Q6P1L5	FAM117B	Protein FAM117B	15	15	1	2.80125	-0.100709	-0.0548658	-0.105327	0.0786209	0.21093	0.209563	0	0	0		Q6P1L5	Protein FAM117B	FAM117B	191.39
Q9P021	CRIPT	Cysteine-rich PDZ-binding protein	2	2	1	2.1096	-0.127318	0	-0.235036	0.119646	0.224105	0.23716	-0.0568972	0	0		Q9P021	Cysteine-rich PDZ-binding protein	CRIPT	2.1685
Q13510	ASAH1	Acid ceramidase;Acid ceramidase subunit alpha;Acid ceramidase subunit beta	4	4	1	2.43776	-0.062439	0	-0.125578	0.105901	0.171161	0.213603	-0.0532618	0	0		Q13510	Acid ceramidase;Acid ceramidase subunit alpha;Acid ceramidase subunit beta	ASAH1	7.2059
P05060	CHGB	Secretogranin-1;PE-11;GAWK peptide;CCB peptide	7	7	1	3.20811	-0.121563	-0.0145578	-0.135708	0.199055	0.164387	0.152499	0	0	0		P05060	Secretogranin-1;PE-11;GAWK peptide;CCB peptide	CHGB	22.536
Q9UPN9	TRIM33	E3 ubiquitin-protein ligase TRIM33	8	8	1	1.51122	-0.00645828	-0.0737982	0	0.0754833	0.346734	0.220046	0	0	-0.17669		Q9UPN9	E3 ubiquitin-protein ligase TRIM33	TRIM33	53.487
Q9HAB8	PPCS	Phosphopantothenate--cysteine ligase	2	2	1	1.82792	0	0	0	0.0882654	0.304221	0.362053	-0.10732	-0.0184708	-0.270266		Q9HAB8	Phosphopantothenate--cysteine ligase	PPCS	6.4411
Q8WX93	PALLD	Palladin	9	9	1	1.01443	0.0034256	-0.111414	0	0	0.22753	0.530505	0	-0.0629349	-0.179394		Q8WX93	Palladin	PALLD	34.116
Q86SF2	GALNT7	N-acetylgalactosaminyltransferase 7	1	1	1	1.10261	-0.0925427	-0.185608	0	0	0.413262	0.286255	0	0.0680447	-0.164551		Q86SF2	N-acetylgalactosaminyltransferase 7	GALNT7	1.8792
P22234	PAICS	Multifunctional protein ADE2;Phosphoribosylaminoimidazole-succinocarboxamide synthase;Phosphoribosylaminoimidazole carboxylase	21	21	1	1.84469	-0.0138931	-0.0866814	0	0.0736561	0.251987	0.261946	0	0	-0.10289		P22234	Multifunctional protein ADE2;Phosphoribosylaminoimidazole-succinocarboxamide synthase;Phosphoribosylaminoimidazole carboxylase	PAICS	323.31
Q9UQ13	SHOC2	Leucine-rich repeat protein SHOC-2	2	2	1	1.3465	-0.1017	0	-0.00819492	0.0293875	0.408794	0.383268	-0.0118647	0	0		Q9UQ13	Leucine-rich repeat protein SHOC-2	SHOC2	4.2618
Q92614	MYO18A	Unconventional myosin-XVIIIa	14	14	1	1.81009	-0.0303621	-0.134223	-0.0320988	0.0809269	0.34748	0.399041	0	0	0		Q92614	Unconventional myosin-XVIIIa	MYO18A	101.44
Q15165	PON2	Serum paraoxonase/arylesterase 2	5	5	1	2.92887	-0.14079	-0.181281	0	0.24995	0.393144	0.278287	0	0	-0.0837774		Q15165	Serum paraoxonase/arylesterase 2	PON2	28.992
O00401	WASL	Neural Wiskott-Aldrich syndrome protein	8	8	1	3.40324	-0.0388022	-0.0779409	-0.0622358	0.305473	0.495887	0.569781	0	0	0		O00401	Neural Wiskott-Aldrich syndrome protein	WASL	26.035
Q13242	SRSF9	Serine/arginine-rich splicing factor 9	11	11	1	3.82014	-0.0205975	0	-0.0603027	0.355396	0.539658	0.566362	-0.0266685	0	0		Q13242	Serine/arginine-rich splicing factor 9	SRSF9	35.157
O15269	SPTLC1	Serine palmitoyltransferase 1	6	6	1	1.78006	-0.00287819	-0.00407982	0	0.13645	0.410486	0.580416	0	0	-0.067976		O15269	Serine palmitoyltransferase 1	SPTLC1	38.393
Q6VN20	RANBP10	Ran-binding protein 10	2	2	1	1.05208	0	-0.0484409	-0.0626888	-0.015234	0.369434	0.526169	0	0.00691318	0		Q6VN20	Ran-binding protein 10	RANBP10	4.1263
O75061	DNAJC6	Putative tyrosine-protein phosphatase auxilin	4	4	1	1.66553	-0.0311699	-0.0813541	-0.122212	0.0901632	0.273716	0.490772	0	0	0		O75061	Putative tyrosine-protein phosphatase auxilin	DNAJC6	43.411
Q96FC7	PHYHIPL	Phytanoyl-CoA hydroxylase-interacting protein-like	14	14	1	2.65626	-0.0624199	-0.210693	-0.14978	0.343708	0.409567	0.739521	0	0	0		Q96FC7;Q92561	Phytanoyl-CoA hydroxylase-interacting protein-like	PHYHIPL	116.68
P07900	HSP90AA1	Heat shock protein HSP 90-alpha	53	41	1	3.91824	0	-0.0392475	0	0.14776	0.141136	0.12962	0	-0.0449314	-0.0026722		P07900;Q14568;Q58FG0	Heat shock protein HSP 90-alpha	HSP90AA1	323.31
Q96QC0	PPP1R10	Serine/threonine-protein phosphatase 1 regulatory subunit 10	9	9	1	3.50039	0	-0.0351296	-0.0603457	0.154836	0.195741	0.127834	0	-0.0309973	0		Q96QC0	Serine/threonine-protein phosphatase 1 regulatory subunit 10	PPP1R10	76.619
Q15672	TWIST1	Twist-related protein 1	5	5	1	1.61011	-0.200839	0	-0.146801	0.442532	0.0967932	0.201117	-0.00484753	0	0		Q15672;Q8WVJ9	Twist-related protein 1	TWIST1	156.5
Q99943	AGPAT1	1-acyl-sn-glycerol-3-phosphate acyltransferase alpha	1	1	1	1.15689	0	0	-0.233354	0.435994	0.0639715	0.169733	-0.0442133	-0.144563	0		Q99943	1-acyl-sn-glycerol-3-phosphate acyltransferase alpha	AGPAT1	5.7038
P29966	MARCKS	Myristoylated alanine-rich C-kinase substrate	19	19	1	1.13555	0	0	-0.29409	0.726008	0.200756	0.135197	-0.216791	-0.0685539	0		P29966	Myristoylated alanine-rich C-kinase substrate	MARCKS	323.31
Q5VTR2	RNF20	E3 ubiquitin-protein ligase BRE1A	15	15	1	2.08116	0	0	-0.119938	0.0917644	0.161491	0.156511	-0.0553875	-0.00989342	0		Q5VTR2	E3 ubiquitin-protein ligase BRE1A	RNF20	134.47
Q8IV08	PLD3	Phospholipase D3	7	7	1	1.94257	-0.057375	0	-0.181763	0.0942211	0.143158	0.142698	-0.0187416	0	0		Q8IV08	Phospholipase D3	PLD3	54.571
O43684	BUB3	Mitotic checkpoint protein BUB3	13	13	1	2.23273	-0.0308266	0	-0.117742	0.0813541	0.160015	0.132475	-0.0152206	0	0		O43684	Mitotic checkpoint protein BUB3	BUB3	134.28
Q9P2E2	KIF17	Kinesin-like protein KIF17	2	1	1	2.00253	0	-0.0602083	-0.134617	0.132316	0.0912771	0.135566	0	-0.0910273	0		Q9P2E2	Kinesin-like protein KIF17	KIF17	2.8565
Q9NW08	POLR3B	DNA-directed RNA polymerase III subunit RPC2	1	1	1	1.54531	0	0	-0.0774031	0.0582046	0.18996	0.170069	-0.0733328	-0.218943	0		Q9NW08	DNA-directed RNA polymerase III subunit RPC2	POLR3B	1.3885
Q9NV70	EXOC1	Exocyst complex component 1	11	11	1	2.30741	-0.0120583	0	0	0.0645084	0.134741	0.132769	-0.0428867	0	-0.0986443		Q9NV70	Exocyst complex component 1	EXOC1	51.043
Q96A65	EXOC4	Exocyst complex component 4	11	11	1	2.43959	0	-0.0312367	0	0.0715714	0.13571	0.169334	0	-0.069622	-0.0755978		Q96A65	Exocyst complex component 4	EXOC4	42.703
O94763	URI1	Unconventional prefoldin RPB5 interactor 1	4	4	1	4.47896	0	0	0	0.290243	0.27359	0.250545	-0.0143118	-0.0392923	-0.11337		O94763	Unconventional prefoldin RPB5 interactor 1	URI1	33.864
Q96DH6	MSI2	RNA-binding protein Musashi homolog 2	9	9	1	2.19952	-0.0237102	0	0	0.23578	0.204519	0.22651	-0.0307941	0	-0.24293		Q96DH6	RNA-binding protein Musashi homolog 2	MSI2	38.81
O14964	HGS	Hepatocyte growth factor-regulated tyrosine kinase substrate	9	9	1	3.3172	-0.0438623	0	-0.125125	0.287058	0.33094	0.33082	-0.143628	0	0		O14964	Hepatocyte growth factor-regulated tyrosine kinase substrate	HGS	66.111
Q8N4V1	MMGT1	Membrane magnesium transporter 1	1	1	1	4.53418	-0.0599985	0	0	0.29248	0.300405	0.297473	-0.0665445	0	-0.0942831		Q8N4V1	Membrane magnesium transporter 1	MMGT1	41.969
Q92541	RTF1	RNA polymerase-associated protein RTF1 homolog	7	7	1	3.00893	0	0	0	0.458603	0.227344	0.407351	-0.039052	-0.162596	-0.0629196		Q92541	RNA polymerase-associated protein RTF1 homolog	RTF1	47.338
O75506	HSBP1	Heat shock factor-binding protein 1	2	2	1	3.35899	0	-0.0292215	-0.023263	0.412217	0.229255	0.357766	0	-0.0567551	0		O75506	Heat shock factor-binding protein 1	HSBP1	23.74
Q6ZMG9	CERS6;CERS5	Ceramide synthase 6;Ceramide synthase 5	1	1	1	2.46276	0	-0.232052	0	0.461095	0.246149	0.418713	0	-0.068038	-0.140182		Q6ZMG9;Q8N5B7	Ceramide synthase 6;Ceramide synthase 5	CERS6;CERS5	1.659
P30793	GCH1	GTP cyclohydrolase 1	1	1	1	1.60679	-0.157428	0	-0.107046	0.533449	0.0784311	0.590216	-0.0980139	0	0		P30793	GTP cyclohydrolase 1	GCH1	4.6624
P18206	VCL	Vinculin	42	42	1	3.83475	0	0	0	0.192854	0.249434	0.309318	-0.0339432	-0.0462914	-0.0970078		P18206	Vinculin	VCL	323.31
Q01970	PLCB3	1-phosphatidylinositol 4,5-bisphosphate phosphodiesterase beta-3	10	10	1	1.82447	0	0	0	0.0662861	0.285963	0.333607	-0.0300026	-0.0582008	-0.0309753		Q01970	1-phosphatidylinositol 4,5-bisphosphate phosphodiesterase beta-3	PLCB3	38.332
Q8TBX8	PIP4K2C	Phosphatidylinositol 5-phosphate 4-kinase type-2 gamma	4	4	1	2.11783	-0.234599	0	0	0.190529	0.29451	0.347853	-0.152223	0	-0.0664749		Q8TBX8	Phosphatidylinositol 5-phosphate 4-kinase type-2 gamma	PIP4K2C	33.922
P08237	PFKM	ATP-dependent 6-phosphofructokinase, muscle type	28	28	1	3.06008	-0.00782204	0	0	0.149927	0.240463	0.301689	-0.0267582	0	-0.0139446		P08237	ATP-dependent 6-phosphofructokinase, muscle type	PFKM	323.31
Q7Z3B4	NUP54	Nucleoporin p54	9	9	1	3.16299	0	-0.063673	-0.0356026	0.147125	0.215734	0.270924	0	-0.0374527	0		Q7Z3B4	Nucleoporin p54	NUP54	34.609
Q9UHB6	LIMA1	LIM domain and actin-binding protein 1	20	20	1	1.77721	0	0	0	0.0600738	0.367636	0.274898	-0.0926075	-0.125689	-0.0240936		Q9UHB6	LIM domain and actin-binding protein 1	LIMA1	219.21
P49189	ALDH9A1	4-trimethylaminobutyraldehyde dehydrogenase	17	17	1	4.23442	0	-0.023777	0	0.258457	0.288156	0.373774	0	-0.0316677	-0.0390491		P49189	4-trimethylaminobutyraldehyde dehydrogenase	ALDH9A1	148.55
P63241	EIF5A;EIF5AL1	Eukaryotic translation initiation factor 5A-1;Eukaryotic translation initiation factor 5A-1-like	10	10	1	2.81538	0	-0.0586243	0	0.172325	0.218966	0.31138	0	-0.0202351	-0.103529		P63241;Q6IS14;Q9GZV4	Eukaryotic translation initiation factor 5A-1;Eukaryotic translation initiation factor 5A-1-like	EIF5A;EIF5AL1	323.31
Q02880	TOP2B	DNA topoisomerase 2-beta	65	65	1	2.65792	0	0	0	0.279732	0.149639	0.144426	-0.0352173	-0.00907516	-0.0679302		Q02880	DNA topoisomerase 2-beta	TOP2B	323.31
Q96I59	NARS2	Probable asparagine--tRNA ligase, mitochondrial	3	3	1	2.03604	0	0	-0.00808621	0.248367	0.0956488	0.146576	-0.116991	-0.0259581	0		Q96I59	Probable asparagine--tRNA ligase, mitochondrial	NARS2	7.2718
Q96QR8	PURB	Transcriptional activator protein Pur-beta	9	9	1	2.52207	0	0	-0.0521431	0.223421	0.109517	0.152688	-0.1007	-0.0696726	0		Q96QR8	Transcriptional activator protein Pur-beta	PURB	247.69
Q9Y3C6	PPIL1	Peptidyl-prolyl cis-trans isomerase-like 1	6	6	1	2.68567	0	-0.0626221	-0.0281048	0.250555	0.11261	0.242107	0	-0.0260677	0		Q9Y3C6	Peptidyl-prolyl cis-trans isomerase-like 1	PPIL1	44.451
P60602	ROMO1	Reactive oxygen species modulator 1	2	2	1	1.73547	-0.149189	-0.231047	0	0.336188	0.153099	0.10355	0	0	-0.0294762		P60602	Reactive oxygen species modulator 1	ROMO1	13.993
P63104	YWHAZ	14-3-3 protein zeta/delta	18	15	1	2.05063	-0.0879383	0	0	0.0960846	0.112261	0.219351	-0.0519714	0	-0.0539684		P63104	14-3-3 protein zeta/delta	YWHAZ	323.31
Q15363	TMED2	Transmembrane emp24 domain-containing protein 2	4	4	1	2.25408	-0.0209436	-0.0313034	0	0.198907	0.0914078	0.270667	0	0	-0.0103483		Q15363	Transmembrane emp24 domain-containing protein 2	TMED2	7.6521
P23921	RRM1	Ribonucleoside-diphosphate reductase large subunit	23	23	1	2.2513	-0.0953484	-0.0191841	-0.0158558	0.106447	0.128504	0.242853	0	0	0		P23921	Ribonucleoside-diphosphate reductase large subunit	RRM1	323.31
P78330	PSPH	Phosphoserine phosphatase	7	7	1	2.23801	-0.0644131	0	0	0.12167	0.105886	0.230308	-0.0452881	0	-0.0110989		P78330	Phosphoserine phosphatase	PSPH	82.922
Q9BV57	ADI1	1,2-dihydroxy-3-keto-5-methylthiopentene dioxygenase	3	3	1	2.12449	0	0	-0.0253916	0.164769	0.109057	0.303733	-0.0427418	-0.0373774	0		Q9BV57	1,2-dihydroxy-3-keto-5-methylthiopentene dioxygenase	ADI1	26.474
P32004	L1CAM	Neural cell adhesion molecule L1	8	8	1	2.06384	-0.0383997	0	-0.08146	0.124696	0.0863237	0.205747	-0.084301	0	0		P32004	Neural cell adhesion molecule L1	L1CAM	28.382
Q00059	TFAM	Transcription factor A, mitochondrial	8	8	1	2.57845	-0.0138035	0	0	0.145676	0.147829	0.281534	-0.0606155	0	-0.076067		Q00059	Transcription factor A, mitochondrial	TFAM	18.839
Q8N8A2	ANKRD44	Serine/threonine-protein phosphatase 6 regulatory ankyrin repeat subunit B	3	3	1	2.06857	0	0	0	0.118091	0.0623054	0.195813	-0.141738	-0.0151062	-0.0981646		Q8N8A2	Serine/threonine-protein phosphatase 6 regulatory ankyrin repeat subunit B	ANKRD44	16.499
P51513	NOVA1	RNA-binding protein Nova-1	4	1	1	1.96766	0	0	0	0.077836	0.112808	0.266118	-0.0550642	-0.0492887	-0.104372		P51513	RNA-binding protein Nova-1	NOVA1	9.2632
Q13542	EIF4EBP2	Eukaryotic translation initiation factor 4E-binding protein 2	7	7	2	1.32405	0	-0.248692	0	0.351136	0.120657	0.124724	0	-0.0535879	-0.101436		Q13542	Eukaryotic translation initiation factor 4E-binding protein 2	EIF4EBP2	56.312
P61009	SPCS3	Signal peptidase complex subunit 3	3	3	2	1.18628	0	-0.0752039	0	0.395399	0.0319634	0.138598	0	-0.217591	-0.122335		P61009	Signal peptidase complex subunit 3	SPCS3	11.603
Q9Y3E1	HDGFRP3	Hepatoma-derived growth factor-related protein 3	5	4	2	1.30569	0	-0.0283575	0	0.314234	0.0595408	0.108333	0	-0.112795	-0.26383		Q9Y3E1	Hepatoma-derived growth factor-related protein 3	HDGFRP3	34.029
Q9BUJ2	HNRNPUL1	Heterogeneous nuclear ribonucleoprotein U-like protein 1	22	22	2	2.01937	0	-0.0441151	0	0.192488	0.101807	0.162336	0	-0.123486	-0.21632		Q9BUJ2	Heterogeneous nuclear ribonucleoprotein U-like protein 1	HNRNPUL1	286.12
Q9P2W9	STX18	Syntaxin-18	1	1	2	1.4033	0	0.668525	0.188054	0.437997	0	0	-0.673308	-0.16767	-1.03783		Q9P2W9	Syntaxin-18	STX18	2.0335
Q8IWE2	FAM114A1	Protein NOXP20	1	1	2	1.18293	0	0.116177	0	0.461934	0	0.337177	-0.410658	-0.0542421	-1.05952		Q8IWE2	Protein NOXP20	FAM114A1	3.624
Q9Y4C1	KDM3A	Lysine-specific demethylase 3A	4	4	2	0.901682	0	-0.239274	0	0.0371733	0.170367	0.506906	0	-0.273151	-0.934365		Q9Y4C1	Lysine-specific demethylase 3A	KDM3A	17.002
Q9UGJ1	TUBGCP4	Gamma-tubulin complex component 4	1	1	2	1.03838	-0.232595	-0.137515	0	0.332317	0	0.433996	0.161629	0	-0.166019		Q9UGJ1	Gamma-tubulin complex component 4	TUBGCP4	1.309
Q9Y3B4	SF3B6	Splicing factor 3B subunit 6	3	3	2	1.49563	0	0.119549	0	0.252692	0	0.0434484	-0.171591	-0.114575	-0.171922		Q9Y3B4	Splicing factor 3B subunit 6	SF3B6	7.043
P30260	CDC27	Cell division cycle protein 27 homolog	4	4	2	1.58112	0	0.300057	0	0.284975	0	0.213718	-0.328739	-0.312935	-0.123313		P30260	Cell division cycle protein 27 homolog	CDC27	50.122
P82663	MRPS25	28S ribosomal protein S25, mitochondrial	4	4	2	1.29187	0	0.0995712	0	0.282015	0	0.0716457	-0.218062	-0.0414257	-0.205099		P82663	28S ribosomal protein S25, mitochondrial	MRPS25	10.181
O14562	UBFD1	Ubiquitin domain-containing protein UBFD1	5	5	2	1.56028	0	0.243466	0.121915	0.173909	0	0	-0.143348	-0.139165	-0.148633		O14562	Ubiquitin domain-containing protein UBFD1	UBFD1	32.416
P04424	ASL	Argininosuccinate lyase	1	1	2	1.33278	0	0.305208	0.225458	0.216357	0	0	-0.263071	-0.0791607	-0.13336		P04424	Argininosuccinate lyase	ASL	2.8354
O95429	BAG4	BAG family molecular chaperone regulator 4	3	3	2	1.13386	0	0.370439	0.204722	0.346517	0	0	-0.122302	-0.231152	-0.150334		O95429	BAG family molecular chaperone regulator 4	BAG4	13.945
O75381	PEX14	Peroxisomal membrane protein PEX14	7	7	2	1.6955	0	0.267572	0.0207634	0.208637	0	0	-0.237411	-0.208972	-0.247019		O75381	Peroxisomal membrane protein PEX14	PEX14	175.46
Q16626	MEA1	Male-enhanced antigen 1	1	1	2	1.40474	0	0.228951	0.0896025	0.254834	0	0	-0.249201	-0.0791759	-0.322937		Q16626	Male-enhanced antigen 1	MEA1	3.3673
Q9NUJ1	ABHD10	Mycophenolic acid acyl-glucuronide esterase, mitochondrial	4	4	2	1.33855	0	0.241557	0.0652571	0.33711	0	0	-0.142222	-0.208333	-0.346116		Q9NUJ1	Mycophenolic acid acyl-glucuronide esterase, mitochondrial	ABHD10	22.117
P48729	CSNK1A1	Casein kinase I isoform alpha	4	4	2	1.51089	0	0.170134	0.198468	0.277185	0	0	-0.246617	-0.100079	-0.28882		P48729;Q8N752	Casein kinase I isoform alpha	CSNK1A1	24.384
Q969S3	ZNF622	Zinc finger protein 622	2	2	2	1.2881	-0.231702	0	-0.256933	0.108501	0.990018	1.11148	-0.8254	0	0		Q969S3	Zinc finger protein 622	ZNF622	2.3269
Q9Y446	PKP3	Plakophilin-3	1	1	2	0.869104	0.078146	0	0	0	0.710506	0.852611	NaN	-0.23275	NaN		Q9Y446	Plakophilin-3	PKP3	9.0159
Q8IWY9	CDAN1	Codanin-1	2	2	2	0.855711	0	0	NaN	0.401465	0.97924	NaN	NaN	-0.253368	NaN		Q8IWY9	Codanin-1	CDAN1	3.6639
Q9UHL4	DPP7	Dipeptidyl peptidase 2	1	1	2	0.726901	-0.522481	0	0.512862	0.373247	1.32249	0	-0.808132	0	-0.314025		Q9UHL4	Dipeptidyl peptidase 2	DPP7	3.4331
O95167	NDUFA3	NADH dehydrogenase [ubiquinone] 1 alpha subcomplex subunit 3	2	2	2	1.51658	0	0.0810661	0.178244	0.201639	0	0	-0.185505	-0.0955219	-0.175863		O95167	NADH dehydrogenase [ubiquinone] 1 alpha subcomplex subunit 3	NDUFA3	40.84
Q9H8G2	CAAP1	Caspase activity and apoptosis inhibitor 1	3	3	2	1.60753	0	0.0478973	0.185112	0.141065	0	0	-0.382433	-0.106295	-0.202642		Q9H8G2	Caspase activity and apoptosis inhibitor 1	CAAP1	39.023
Q3MHD2	LSM12	Protein LSM12 homolog	3	3	2	1.35636	0	0.00874042	0.243691	0.1958	0	0	-0.148829	-0.174897	-0.178655		Q3MHD2	Protein LSM12 homolog	LSM12	17.581
O43716	GATC	Glutamyl-tRNA(Gln) amidotransferase subunit C, mitochondrial	1	1	2	0.822855	0	-0.887649	0	0.261121	0.148895	1.38325	0	-0.0578089	-0.138732		O43716;H0YIV9	Glutamyl-tRNA(Gln) amidotransferase subunit C, mitochondrial	GATC	1.8433
Q969R5	L3MBTL2	Lethal(3)malignant brain tumor-like protein 2	3	3	2	1.79729	0	0	0	0.224806	0.342984	0.0108814	-0.407898	-0.21865	-0.12121		Q969R5	Lethal(3)malignant brain tumor-like protein 2	L3MBTL2	6.1563
O60287	URB1	Nucleolar pre-ribosomal-associated protein 1	1	1	2	1.44975	-0.0086689	0	0	0.246175	0.234932	0.0440493	-0.395778	0	-0.208872		O60287	Nucleolar pre-ribosomal-associated protein 1	URB1	3.1736
Q7Z7K0	CMC1	COX assembly mitochondrial protein homolog	1	1	2	1.1358	0	0	0	0.572576	0.192053	0.0117712	-0.173547	-0.193254	-0.90765		Q7Z7K0	COX assembly mitochondrial protein homolog	CMC1	17.231
O43149	ZZEF1	Zinc finger ZZ-type and EF-hand domain-containing protein 1	3	3	2	1.04215	0	-0.0452452	0.0920715	0.755514	0.00957775	0	0	-0.784976	-0.934978		O43149	Zinc finger ZZ-type and EF-hand domain-containing protein 1	ZZEF1	27.809
Q8WU10	PYROXD1	Pyridine nucleotide-disulfide oxidoreductase domain-containing protein 1	1	1	2	1.04378	-0.235447	0.0651941	0.0138598	0.167968	0	0	-1.30947	0	-1.71038		Q8WU10	Pyridine nucleotide-disulfide oxidoreductase domain-containing protein 1	PYROXD1	3.5262
Q70CQ2	USP34	Ubiquitin carboxyl-terminal hydrolase 34	4	4	2	1.05935	0.0608463	0	0	-0.125277	0.146361	0.214184	-0.627706	0	-0.939934		Q70CQ2	Ubiquitin carboxyl-terminal hydrolase 34	USP34	8.0393
O00767	SCD	Acyl-CoA desaturase	1	1	2	1.83666	0	0.207098	0	0.0721045	0	0.271524	-0.585433	-0.250307	-0.272323		O00767	Acyl-CoA desaturase	SCD	3.7123
Q15043	SLC39A14	Zinc transporter ZIP14	1	1	2	1.87932	0	0	0	0.115741	0.142055	0.0396175	-0.539304	-0.106521	-0.41028		Q15043	Zinc transporter ZIP14	SLC39A14	5.1896
Q7KZI7	MARK2	Serine/threonine-protein kinase MARK2	15	13	2	1.01862	0	0	0.235428	0.567478	0.00488949	0	-0.537448	-0.0245132	-0.479705		Q7KZI7;Q96L34	Serine/threonine-protein kinase MARK2	MARK2	49.422
Q0VDG4	SCRN3	Secernin-3	2	2	2	2.59738	0	0	0.115313	0.229159	0.028142	0	-0.563521	-0.284304	-0.493984		Q0VDG4	Secernin-3	SCRN3	6.7498
Q96SY0	VWA9	von Willebrand factor A domain-containing protein 9	2	2	2	1.93867	0	0.168182	0.133971	0.00551987	0	0	-0.246212	-0.073039	-0.288328		Q96SY0	von Willebrand factor A domain-containing protein 9	VWA9	25.779
O75695	RP2	Protein XRP2	2	2	2	1.35657	0	0	0	0.0233841	0.188995	0.0880651	-0.0933952	-0.0696878	-0.346411		O75695	Protein XRP2	RP2	4.8279
Q06124	PTPN11	Tyrosine-protein phosphatase non-receptor type 11	10	10	2	1.86695	0	0	0	0.395641	0.0261278	0.30883	-0.141306	-0.136534	-0.194382		Q06124	Tyrosine-protein phosphatase non-receptor type 11	PTPN11	33.649
Q9UHG3	PCYOX1	Prenylcysteine oxidase 1	3	3	2	2.3202	0	0	0	0.360918	0.0741148	0.182085	-0.240081	-0.224151	-0.127617		Q9UHG3	Prenylcysteine oxidase 1	PCYOX1	6.8177
P27707	DCK	Deoxycytidine kinase	6	6	2	1.7381	0	0	0	0.408145	0.0536957	0.310576	-0.0871525	-0.153584	-0.0528955		P27707	Deoxycytidine kinase	DCK	30.556
Q9NZD2	GLTP	Glycolipid transfer protein	3	3	2	3.30481	0	0	0	0.426539	0.201465	0.254249	-0.154402	-0.187757	-0.164277		Q9NZD2	Glycolipid transfer protein	GLTP	5.977
P82912	MRPS11	28S ribosomal protein S11, mitochondrial	2	2	2	2.89406	0	0.0484819	0.156879	0.0378513	0	0	-0.203368	-0.178732	-0.216699		P82912	28S ribosomal protein S11, mitochondrial	MRPS11	18.687
Q969H8	MYDGF	Myeloid-derived growth factor	5	5	2	2.38176	0	0.149239	0.240306	0.0899639	0	0	-0.202361	-0.221228	-0.206083		Q969H8	Myeloid-derived growth factor	MYDGF	19.427
O43414	ERI3	ERI1 exoribonuclease 3	2	2	2	1.65176	0	0.127558	0.101221	0.228704	0	0	-0.166547	-0.222625	-0.50504		O43414	ERI1 exoribonuclease 3	ERI3	3.7096
Q8NDV3	SMC1B	Structural maintenance of chromosomes protein 1B	1	1	2	3.52508	0	0.0752621	0	0.0813799	0	0.154042	-0.29736	-0.277274	-0.3573		Q8NDV3	Structural maintenance of chromosomes protein 1B	SMC1B	1.2899
O60763	USO1	General vesicular transport factor p115	20	20	2	3.00115	0	0	0	0.0986652	0.0674438	0.0383491	-0.0812416	-0.0765705	-0.146122		O60763;REV__Q5VZ89	General vesicular transport factor p115	USO1	201.69
O94979	SEC31A	Protein transport protein Sec31A	26	26	2	2.19841	0	0	0	0.129189	0.0357037	0.10643	-0.0802078	-0.0285587	-0.129341		O94979	Protein transport protein Sec31A	SEC31A	256.5
P14927	UQCRB	Cytochrome b-c1 complex subunit 7	8	8	2	2.83923	0	0	0	0.141262	0.0303421	0.132397	-0.110708	-0.0943775	-0.0953283		P14927	Cytochrome b-c1 complex subunit 7	UQCRB	42.711
Q9BSE4	HERPUD2	Homocysteine-responsive endoplasmic reticulum-resident ubiquitin-like domain member 2 protein	2	2	2	1.17477	0	0.0759115	-0.126722	0.287039	0	0.395776	-0.22677	-0.132625	0		Q9BSE4	Homocysteine-responsive endoplasmic reticulum-resident ubiquitin-like domain member 2 protein	HERPUD2	3.6994
Q86UP2	KTN1	Kinectin	34	34	2	2.44862	0	0	0	0.239782	0.0733776	0.270168	-0.0820904	-0.135635	-0.0836697		Q86UP2	Kinectin	KTN1	231.34
P27797	CALR	Calreticulin	22	22	2	3.27735	0	0	0	0.246801	0.128857	0.129543	-0.133392	-0.242954	-0.157822		P27797	Calreticulin	CALR	323.31
Q9H4L4	SENP3;SENP3-EIF4A1	Sentrin-specific protease 3	9	9	2	1.32649	0	0.0508204	0	0.24847	0	0.0282936	-0.124579	-0.267574	-0.0873642		Q9H4L4;A0A087X0R7	Sentrin-specific protease 3	SENP3;SENP3-EIF4A1	44.44
Q9Y3A6	TMED5	Transmembrane emp24 domain-containing protein 5	2	2	2	0.993506	0	0.158709	0	0.693416	0	0.10953	-0.159239	-0.226872	-0.239749		Q9Y3A6	Transmembrane emp24 domain-containing protein 5	TMED5	11.264
Q15427	SF3B4	Splicing factor 3B subunit 4	3	3	2	1.00483	0	0.075531	0.0335684	0.574057	0	0	-0.0766535	-0.321642	-0.40047		Q15427	Splicing factor 3B subunit 4	SF3B4	13.312
P00167	CYB5A	Cytochrome b5	3	3	2	1.06477	0	0.00639248	0	0.600978	0	0.0994749	-0.256498	-0.0806246	-0.291881		P00167	Cytochrome b5	CYB5A	47.229
P23434	GCSH	Glycine cleavage system H protein, mitochondrial	2	2	2	0.979079	0	0.186449	0	0.54068	0	0.163476	-0.0155773	-0.219562	-0.238979		P23434	Glycine cleavage system H protein, mitochondrial	GCSH	24.082
P43307	SSR1	Translocon-associated protein subunit alpha	3	3	2	1.40659	0	0.0494289	0	0.275532	0	0.102707	-0.211145	-0.0700407	-0.10922		P43307	Translocon-associated protein subunit alpha	SSR1	19.245
Q9Y6I3	EPN1	Epsin-1	6	6	2	1.46677	0	0	0	0.297615	0.0342312	0.136931	-0.210928	-0.0227852	-0.10798		Q9Y6I3	Epsin-1	EPN1	98.834
Q93052	LPP	Lipoma-preferred partner	1	1	2	1.17259	0	0.113601	0	0.373486	0	0.220279	-0.309944	-0.0490704	-0.0739889		Q93052	Lipoma-preferred partner	LPP	1.261
Q5HYI8	RABL3	Rab-like protein 3	3	3	2	1.80081	0.144887	0.0676136	0.0492172	0	0	0	-0.20292	-0.0444374	-0.0762672		Q5HYI8	Rab-like protein 3	RABL3	11.05
P56730	PRSS12	Neurotrypsin	6	6	2	1.97423	0.154735	0.0683184	0	0	0	0.0559273	-0.147407	-0.0812187	-0.121924		P56730	Neurotrypsin	PRSS12	47.196
P15586	GNS	N-acetylglucosamine-6-sulfatase	6	6	2	2.34939	0.0695801	0.0989647	0	0	0	0.00403214	-0.125202	-0.0640087	-0.141394		P15586	N-acetylglucosamine-6-sulfatase	GNS	22.157
O15121	DEGS1	Sphingolipid delta(4)-desaturase DES1	2	2	2	1.86257	0.222069	0	0	0	0.00487423	0.123816	-0.233155	-0.179139	-0.202901		O15121	Sphingolipid delta(4)-desaturase DES1	DEGS1	10.975
O75063	FAM20B	Glycosaminoglycan xylosylkinase	2	2	2	1.37148	0.10538	0	0	0	0.0819426	0.111076	-0.308988	-0.0452242	-0.138689		O75063	Glycosaminoglycan xylosylkinase	FAM20B	2.617
Q5T0B9	ZNF362	Zinc finger protein 362	6	6	2	1.93301	0	0.108833	0	0.0503836	0	0.156525	-0.118815	-0.1389	-0.146663		Q5T0B9;Q8TF68	Zinc finger protein 362	ZNF362	53.685
Q9BVK6	TMED9	Transmembrane emp24 domain-containing protein 9	3	2	2	2.69936	0	0.0803165	0	0.111353	0	0.0936651	-0.128959	-0.184595	-0.185233		Q9BVK6	Transmembrane emp24 domain-containing protein 9	TMED9	20.34
P15559	NQO1	NAD(P)H dehydrogenase [quinone] 1	6	6	2	1.44225	0	0.183418	0	0.142754	0	0.0671186	-0.0678215	-0.258736	-0.157336		P15559	NAD(P)H dehydrogenase [quinone] 1	NQO1	16.687
Q9H115	NAPB	Beta-soluble NSF attachment protein	2	1	2	1.56957	0	0.179143	0.0173721	0.102162	0	0	-0.159576	-0.081172	-0.20527		Q9H115	Beta-soluble NSF attachment protein	NAPB	4.2317
Q13084	MRPL28	39S ribosomal protein L28, mitochondrial	4	4	2	1.54292	0	0.194915	0.00256824	0.112554	0	0	-0.128981	-0.149389	-0.327087		Q13084	39S ribosomal protein L28, mitochondrial	MRPL28	5.5954
P07311	ACYP1	Acylphosphatase-1	1	1	2	1.60802	0	0.136001	0	0.0569	0	0.270052	-0.1449	-0.167339	-0.22238		P07311	Acylphosphatase-1	ACYP1	2.6064
Q13620	CUL4B	Cullin-4B	10	10	2	2.65819	0	0.108969	0.0282116	0.0982189	0	0	-0.166384	-0.159303	-0.188077		Q13620	Cullin-4B	CUL4B	43.991
P37837	TALDO1	Transaldolase	13	13	2	2.28519	0	0.0633926	0	0.146114	0	0.104353	-0.168575	-0.111986	-0.122644		P37837	Transaldolase	TALDO1	91.395
Q7Z7H5	TMED4	Transmembrane emp24 domain-containing protein 4	6	6	2	2.37404	0	0	0	0.0401468	0.0218315	0.141576	-0.124349	-0.0896587	-0.166977		Q7Z7H5	Transmembrane emp24 domain-containing protein 4	TMED4	38.842
O15305	PMM2	Phosphomannomutase 2	10	10	2	3.33518	0	0	0	0.0875988	0.102865	0.0465565	-0.0744209	-0.15204	-0.138693		O15305;Q92871	Phosphomannomutase 2	PMM2	52.166
Q9NX58	LYAR	Cell growth-regulating nucleolar protein	5	5	2	2.06626	0	0	0	0.166815	0.0789509	0.0749855	-0.0246372	-0.188848	-0.151486		Q9NX58	Cell growth-regulating nucleolar protein	LYAR	24.817
Q9UPT5	EXOC7	Exocyst complex component 7	9	9	2	2.5737	0	0	0	0.103329	0.000875473	0.0646801	-0.0998497	-0.115549	-0.180698		Q9UPT5	Exocyst complex component 7	EXOC7	26.029
P07339	CTSD	Cathepsin D;Cathepsin D light chain;Cathepsin D heavy chain	12	12	2	3.06632	0	0	0	0.0477104	0.0936794	0.0526276	-0.107315	-0.146891	-0.224621		P07339;A0A1B0GU03	Cathepsin D;Cathepsin D light chain;Cathepsin D heavy chain	CTSD	131.33
Q9UQB8	BAIAP2	Brain-specific angiogenesis inhibitor 1-associated protein 2	9	9	2	2.67805	0	0	0	0.090477	0.0742912	0.0855255	-0.109552	-0.0580683	-0.191418		Q9UQB8	Brain-specific angiogenesis inhibitor 1-associated protein 2	BAIAP2	26.229
Q4VC31	CCDC58	Coiled-coil domain-containing protein 58	4	4	2	2.68619	0	0	0	0.0977917	0.0384436	0.0483942	-0.113832	-0.100206	-0.212675		Q4VC31	Coiled-coil domain-containing protein 58	CCDC58	16.244
Q12792	TWF1	Twinfilin-1	14	10	2	3.15414	0	0	0	0.277657	0.143824	0.141409	-0.240385	-0.13942	-0.138607		Q12792	Twinfilin-1	TWF1	56.108
P22307	SCP2	Non-specific lipid-transfer protein	6	6	2	1.55013	0	0.0259228	0	0.223637	0	0.167414	-0.210215	-0.0332966	-0.135759		P22307	Non-specific lipid-transfer protein	SCP2	31.291
P23769	GATA2	Endothelial transcription factor GATA-2	5	5	2	2.58795	0	0	0	0.293918	0.136177	0.279616	-0.1617	-0.0199184	-0.19204		P23769	Endothelial transcription factor GATA-2	GATA2	63.396
Q9Y696	CLIC4	Chloride intracellular channel protein 4	14	14	2	3.5084	0	0	0	0.189682	0.114399	0.208126	-0.124973	-0.0883274	-0.189516		Q9Y696	Chloride intracellular channel protein 4	CLIC4	263.21
Q9NP50	FAM60A	Protein FAM60A	2	2	2	2.23155	0	0	0	0.249358	0.0478001	0.202324	-0.194957	-0.0815744	-0.112562		Q9NP50	Protein FAM60A	FAM60A	3.336
Q9Y2H1	STK38L	Serine/threonine-protein kinase 38-like	4	4	2	1.38459	0	0	0	0.295795	0.041851	0.0695086	-0.0516968	-0.092927	-0.175059		Q9Y2H1	Serine/threonine-protein kinase 38-like	STK38L	44.21
P18754	RCC1	Regulator of chromosome condensation	8	8	2	1.35612	0	0.0537596	0	0.273648	0	0.143371	-0.111597	-0.193617	-0.0342512		P18754	Regulator of chromosome condensation	RCC1	158.28
P63151	PPP2R2A	Serine/threonine-protein phosphatase 2A 55 kDa regulatory subunit B alpha isoform	10	10	2	1.75596	0	0	0	0.272095	0.0181503	0.168306	-0.106096	-0.0712585	-0.118234		P63151;Q66LE6;Q00005	Serine/threonine-protein phosphatase 2A 55 kDa regulatory subunit B alpha isoform	PPP2R2A	111.96
Q8IYD1	GSPT2	Eukaryotic peptide chain release factor GTP-binding subunit ERF3B	11	3	2	2.30117	0	0	0	0.276161	0.0558834	0.149324	-0.102545	-0.129684	-0.14056		Q8IYD1	Eukaryotic peptide chain release factor GTP-binding subunit ERF3B	GSPT2	43.731
Q96B45	C10orf32;C10orf32-ASMT	UPF0693 protein C10orf32	1	1	2	1.63653	0	0.00860405	0	0.240343	0	0.127108	-0.0623846	-0.124489	-0.158048		Q96B45;A0A0B4J1R7	UPF0693 protein C10orf32	C10orf32;C10orf32-ASMT	2.0498
P15170	GSPT1	Eukaryotic peptide chain release factor GTP-binding subunit ERF3A	14	14	2	3.17082	0	0	0	0.204521	0.0953655	0.1907	-0.0762253	-0.0763435	-0.144119		P15170	Eukaryotic peptide chain release factor GTP-binding subunit ERF3A	GSPT1	94.712
Q9H2J7	SLC6A15	Sodium-dependent neutral amino acid transporter B(0)AT2	2	2	2	2.18216	0	0.18368	0.0365276	0.0438881	0	0	-0.261946	-0.427586	-0.178229		Q9H2J7	Sodium-dependent neutral amino acid transporter B(0)AT2	SLC6A15	3.1443
P57105	SYNJ2BP;SYNJ2BP-COX16	Synaptojanin-2-binding protein	3	3	2	2.51255	0	0	0	0.124303	0.101115	0.00430203	-0.169251	-0.380593	-0.230209		P57105;A0A087WUM0	Synaptojanin-2-binding protein	SYNJ2BP;SYNJ2BP-COX16	11.009
P31949	S100A11	Protein S100-A11;Protein S100-A11, N-terminally processed	5	5	2	3.04506	0	0	0	0.23007	0.184023	0.0606823	-0.157156	-0.150827	-0.213007		P31949	Protein S100-A11;Protein S100-A11, N-terminally processed	S100A11	28.933
A4D1E9	GTPBP10	GTP-binding protein 10	2	2	2	2.17465	0	0	0.0747042	0.215003	0.202653	0	-0.184159	-0.141287	-0.262929		A4D1E9	GTP-binding protein 10	GTPBP10	2.8058
Q8WV22	NSMCE1	Non-structural maintenance of chromosomes element 1 homolog	1	1	2	1.93937	0	0	0.0385552	0.216264	0.20813	0	-0.0924883	-0.156952	-0.16318		Q8WV22	Non-structural maintenance of chromosomes element 1 homolog	NSMCE1	1.2606
Q96S59	RANBP9	Ran-binding protein 9	5	5	2	1.77342	0	0	0.00121403	0.171211	0.0327978	0	-0.228398	-0.129968	-0.429386		Q96S59	Ran-binding protein 9	RANBP9	44.415
Q96DA2	RAB39B	Ras-related protein Rab-39B	2	2	2	1.45495	0	0	0	0.149883	0.0234709	0.0619412	-0.167469	-0.0602179	-0.380065		Q96DA2	Ras-related protein Rab-39B	RAB39B	9.6435
Q9NQ50	MRPL40	39S ribosomal protein L40, mitochondrial	3	3	2	1.49196	0	0.0553741	0.0205479	0.175343	0	0	-0.144572	-0.08284	-0.279144		Q9NQ50	39S ribosomal protein L40, mitochondrial	MRPL40	7.8007
Q9NUG6	PDRG1	p53 and DNA damage-regulated protein 1	1	1	2	1.61762	0	0.011426	0.0219383	0.207703	0	0	-0.176243	-0.124316	-0.340159		Q9NUG6	p53 and DNA damage-regulated protein 1	PDRG1	3.6354
Q6NUQ4	TMEM214	Transmembrane protein 214	4	4	2	1.99881	0	0	0	0.242217	0.0373335	0.0611992	-0.125476	-0.175601	-0.303968		Q6NUQ4	Transmembrane protein 214	TMEM214	10.093
Q6EEV6	SUMO4	Small ubiquitin-related modifier 4	2	1	2	1.51739	0	0	0.0770321	0.242441	0.00822353	0	-0.0833254	-0.276628	-0.274062		Q6EEV6	Small ubiquitin-related modifier 4	SUMO4	2.0841
P07305	H1F0	Histone H1.0;Histone H1.0, N-terminally processed	7	7	2	1.34371	0	0.0284738	0	0.284374	0	0.0124531	-0.127005	-0.186534	-0.144392		P07305	Histone H1.0;Histone H1.0, N-terminally processed	H1F0	24.411
P55854	SUMO3;SUMO2	Small ubiquitin-related modifier 3;Small ubiquitin-related modifier 2	3	3	2	1.59533	0	0	0.055666	0.230959	0.00310326	0	-0.146795	-0.137978	-0.217975		P55854;P61956	Small ubiquitin-related modifier 3;Small ubiquitin-related modifier 2	SUMO3;SUMO2	16.407
Q8N0U8	VKORC1L1	Vitamin K epoxide reductase complex subunit 1-like protein 1	2	2	2	2.19532	0	0	0	0.0071907	0.00638676	0.0795031	-0.279748	-0.0971232	-0.206881		Q8N0U8	Vitamin K epoxide reductase complex subunit 1-like protein 1	VKORC1L1	6.2227
Q6IBS0	TWF2	Twinfilin-2	21	21	2	2.59635	0	0	0.0314312	0.0376091	0.00867271	0	-0.171104	-0.0803165	-0.185642		Q6IBS0;H0Y858	Twinfilin-2	TWF2	308.6
O75874	IDH1	Isocitrate dehydrogenase [NADP] cytoplasmic	18	16	2	2.15329	0.0239506	0.014595	0.0259476	0	0	0	-0.172918	-0.0907288	-0.276556		O75874	Isocitrate dehydrogenase [NADP] cytoplasmic	IDH1	241.08
P48507	GCLM	Glutamate--cysteine ligase regulatory subunit	4	4	2	1.87641	0	0.0536127	0.0745811	0.00683594	0	0	-0.0903559	-0.133102	-0.283186		P48507	Glutamate--cysteine ligase regulatory subunit	GCLM	17.898
Q5T0N5	FNBP1L	Formin-binding protein 1-like	7	7	2	2.56861	0	0	0.00358963	0.013793	0.0648823	0	-0.173127	-0.133683	-0.284123		Q5T0N5	Formin-binding protein 1-like	FNBP1L	184.33
Q9NWB6	ARGLU1	Arginine and glutamate-rich protein 1	9	9	2	3.67456	0	0.0291843	0	0.0629854	0	0.00492191	-0.207773	-0.149592	-0.209534		Q9NWB6	Arginine and glutamate-rich protein 1	ARGLU1	22.29
Q9UBB4	ATXN10	Ataxin-10	14	14	2	2.07429	0	0	0.0575295	0.00224114	0.042736	0	-0.0945053	-0.179277	-0.281471		Q9UBB4	Ataxin-10	ATXN10	234.07
P26368	U2AF2	Splicing factor U2AF 65 kDa subunit	15	15	2	4.00546	0	0	0.0229244	0.0297127	0.00539398	0	-0.130909	-0.116957	-0.0953522		P26368	Splicing factor U2AF 65 kDa subunit	U2AF2	167.51
Q8TCJ2	STT3B	Dolichyl-diphosphooligosaccharide--protein glycosyltransferase subunit STT3B	7	7	2	3.19333	0	0	0	0.109509	0.0553694	0.0485306	-0.220997	-0.180624	-0.108736		Q8TCJ2	Dolichyl-diphosphooligosaccharide--protein glycosyltransferase subunit STT3B	STT3B	24.214
Q8NBM8	PCYOX1L	Prenylcysteine oxidase-like	3	3	2	1.84464	0	0.0152712	0.0849638	0.0941086	0	0	-0.194855	-0.132073	-0.0721178		Q8NBM8	Prenylcysteine oxidase-like	PCYOX1L	10.187
Q8NBJ5	COLGALT1	Procollagen galactosyltransferase 1	4	4	2	3.33922	0	0.00719547	0.0825148	0.0208426	0	0	-0.154187	-0.157495	-0.135441		Q8NBJ5	Procollagen galactosyltransferase 1	COLGALT1	5.1071
P23786	CPT2	Carnitine O-palmitoyltransferase 2, mitochondrial	5	5	2	2.994	0.00581264	0	0	0	0.0601168	0.0209808	-0.19475	-0.141286	-0.105279		P23786	Carnitine O-palmitoyltransferase 2, mitochondrial	CPT2	20.085
Q9Y3B3	TMED7;TMED7-TICAM2	Transmembrane emp24 domain-containing protein 7	3	3	2	1.85479	0	0	0.0571032	0.343984	0.0307865	0	-0.292692	-0.209017	-0.321366		Q9Y3B3;A0A0A6YYA0	Transmembrane emp24 domain-containing protein 7	TMED7;TMED7-TICAM2	24.511
Q96EK4	THAP11	THAP domain-containing protein 11	1	1	2	1.2279	0	0	0	0.397433	0.0164537	0.0341034	-0.259825	-0.0632143	-0.345555		Q96EK4	THAP domain-containing protein 11	THAP11	1.8364
Q13033	STRN3	Striatin-3	4	3	2	1.75267	0	0	0.0776405	0.267533	0.0111732	0	-0.453672	-0.142481	-0.338735		Q13033	Striatin-3	STRN3	13.99
P20936	RASA1	Ras GTPase-activating protein 1	4	4	2	2.14223	0	0.0158081	0.0274801	0.288847	0	0	-0.476811	-0.264392	-0.308928		P20936	Ras GTPase-activating protein 1	RASA1	14.364
Q9BRJ2	MRPL45	39S ribosomal protein L45, mitochondrial	3	3	2	1.36803	0	0.0636787	0.0302324	0.429708	0	0	-0.318142	-0.160493	-0.30238		Q9BRJ2	39S ribosomal protein L45, mitochondrial	MRPL45	15.122
Q9BPY3	FAM118B	Protein FAM118B	1	1	2	1.18812	0	0.144735	0.16704	0.500501	0	0	-0.230602	-0.14893	-0.454242		Q9BPY3	Protein FAM118B	FAM118B	5.6286
Q15018	FAM175B	BRISC complex subunit Abro1	2	2	2	1.88482	0	0.0522757	0.129015	0.319163	0	0	-0.219062	-0.299478	-0.319521		Q15018	BRISC complex subunit Abro1	FAM175B	6.3461
Q9UM19	HPCAL4	Hippocalcin-like protein 4	1	1	2	0.904308	0	0.533049	0.468819	0.533324	0	0	-0.111188	-0.334325	-0.0670681		Q9UM19	Hippocalcin-like protein 4	HPCAL4	40.77
Q15651	HMGN3	High mobility group nucleosome-binding domain-containing protein 3	5	4	2	0.712711	0	0.45757	0	1.47922	0	0.135381	-0.187456	-1.41329	-0.0857697		Q15651	High mobility group nucleosome-binding domain-containing protein 3	HMGN3	18.514
Q2M1V0	ISX	Intestine-specific homeobox	1	1	2	0.937359	0	0.31795	0	1.37028	0	0.303327	-0.0949688	-0.578715	-0.437224		Q2M1V0	Intestine-specific homeobox	ISX	1.3123
Q9BST9	RTKN	Rhotekin	6	6	2	0.873617	0	0.529624	0.407964	0.0947399	0	0	-0.149738	-0.266402	-1.8052		Q9BST9	Rhotekin	RTKN	54.104
Q5JTW2	CEP78	Centrosomal protein of 78 kDa	2	2	2	0.84814	0	0.165135	0.350427	1.21748	-0.115229	0	0	-0.793893	-2.06299		Q5JTW2	Centrosomal protein of 78 kDa	CEP78	39.45
Q99575	POP1	Ribonucleases P/MRP protein subunit POP1	4	4	2	1.45167	0	0	0	2.0472	0.306863	0.870374	-0.195797	-1.97264	-0.863788		Q99575	Ribonucleases P/MRP protein subunit POP1	POP1	35.291
P50552	VASP	Vasodilator-stimulated phosphoprotein	1	1	2	1.20572	0	0.220505	0	0.84193	0	0.201414	-0.278488	-0.395261	-0.256339		P50552	Vasodilator-stimulated phosphoprotein	VASP	11.141
Q53FP2	TMEM35	Transmembrane protein 35	1	1	2	1.01546	0	0.477857	0	0.709346	0	0.375868	-0.138161	-0.484519	-0.11873		Q53FP2	Transmembrane protein 35	TMEM35	3.3963
P69905	HBA1	Hemoglobin subunit alpha	5	1	2	0.875744	0	0.0706329	-0.207747	0.703579	0	0.197434	-0.146559	-0.377279	0		P69905	Hemoglobin subunit alpha	HBA1	14.536
P62875	POLR2L	DNA-directed RNA polymerases I, II, and III subunit RPABC5	1	1	2	1.33368	0	0.104856	0	0.575444	0	0.253359	-0.12116	-0.382314	-0.173125		P62875	DNA-directed RNA polymerases I, II, and III subunit RPABC5	POLR2L	2.7145
Q9Y3E5	PTRH2	Peptidyl-tRNA hydrolase 2, mitochondrial	3	3	2	1.33093	0	0.0591421	0.215945	0.183079	0	0	-0.114489	-0.256113	-0.10045		Q9Y3E5	Peptidyl-tRNA hydrolase 2, mitochondrial	PTRH2	27.313
Q05209	PTPN12	Tyrosine-protein phosphatase non-receptor type 12	13	13	2	2.45106	0.0122948	0.0680141	0.12105	0	0	0	-0.116076	-0.285941	-0.190517		Q05209	Tyrosine-protein phosphatase non-receptor type 12	PTPN12	128.66
P23284	PPIB	Peptidyl-prolyl cis-trans isomerase B	15	15	2	1.78428	0	0.137606	0.194819	0.123657	0	0	-0.128855	-0.127907	-0.121057		P23284	Peptidyl-prolyl cis-trans isomerase B	PPIB	151.27
P13667	PDIA4	Protein disulfide-isomerase A4	41	41	2	1.53667	0	0.131475	0.164269	0.0898399	0	0	-0.0494824	-0.211552	-0.105822		P13667	Protein disulfide-isomerase A4	PDIA4	323.31
P11021	HSPA5	78 kDa glucose-regulated protein	39	39	2	1.82612	0	0.125719	0.159147	0.0220013	0	0	-0.0745888	-0.222437	-0.108236		P11021	78 kDa glucose-regulated protein	HSPA5	323.31
Q9H223	EHD4	EH domain-containing protein 4	8	3	2	2.34148	0	0.0973082	0.102522	0.0580273	0	0	-0.111216	-0.19027	-0.10601		Q9H223;Q9NZN4	EH domain-containing protein 4	EHD4	29.359
P26885	FKBP2	Peptidyl-prolyl cis-trans isomerase FKBP2	3	3	2	2.07374	0.00282001	0.078228	0.182921	0	0	0	-0.107067	-0.125316	-0.12515		P26885	Peptidyl-prolyl cis-trans isomerase FKBP2	FKBP2	47.531
Q7Z4G1	COMMD6	COMM domain-containing protein 6	1	1	2	1.16765	0.310095	0	0	0	0.354822	0.445606	-0.0426722	-0.277387	-0.19573		Q7Z4G1	COMM domain-containing protein 6	COMMD6	1.6412
Q9UBS8	RNF14	E3 ubiquitin-protein ligase RNF14	2	2	2	2.47137	0	0	0	0.163508	0.194438	0.447918	-0.160523	-0.235075	-0.1403		Q9UBS8	E3 ubiquitin-protein ligase RNF14	RNF14	4.3262
P49902	NT5C2	Cytosolic purine 5-nucleotidase	5	5	2	1.23223	0.103102	0.184967	0.599201	-0.157543	0	0	-0.127733	0	-0.117855		P49902	Cytosolic purine 5-nucleotidase	NT5C2	20.921
Q6DKJ4	NXN	Nucleoredoxin	2	2	2	1.51021	0.377777	0.0741014	0.525992	-0.201636	0	0	-0.100399	0	-0.0801706		Q6DKJ4	Nucleoredoxin	NXN	22.768
P51692	STAT5B	Signal transducer and activator of transcription 5B	4	4	2	1.11507	0	0	0.351321	0.288422	0.206776	0	-0.222596	-0.0399237	-0.300427		P51692	Signal transducer and activator of transcription 5B	STAT5B	42.251
Q99547	MPHOSPH6	M-phase phosphoprotein 6	1	1	2	2.04173	0.0668793	0	0.125275	0	0.156352	0	-0.166132	-0.157193	-0.14636		Q99547	M-phase phosphoprotein 6	MPHOSPH6	2.7083
P14859	POU2F1	POU domain, class 2, transcription factor 1	3	3	2	1.33768	0.0229378	0.229797	0.19361	0	-0.0118742	0	0	-0.459613	-0.601313		P14859;P09086;Q9UKI9	POU domain, class 2, transcription factor 1	POU2F1	12.623
Q8N568	DCLK2	Serine/threonine-protein kinase DCLK2	8	7	2	1.21815	0	0	0.234939	0.425421	0.114191	0	-0.129461	-0.25187	-0.187338		Q8N568	Serine/threonine-protein kinase DCLK2	DCLK2	25.73
Q86YM7	HOMER1	Homer protein homolog 1	1	1	2	1.12292	0	0	0.274261	0.721269	0.0347052	0	-0.312748	-0.329847	-0.31613		Q86YM7	Homer protein homolog 1	HOMER1	5.1363
Q9Y530	OARD1	O-acetyl-ADP-ribose deacetylase 1	1	1	2	3.37787	0	0.151775	0.15817	0.0023489	0	0	-0.294745	-0.349485	-0.249227		Q9Y530	O-acetyl-ADP-ribose deacetylase 1	OARD1	3.9015
Q9Y4E6	WDR7	WD repeat-containing protein 7	3	3	2	4.70098	0.139122	0.223996	0.238739	0	0	0	-0.215054	-0.250407	-0.289955		Q9Y4E6	WD repeat-containing protein 7	WDR7	21.358
P22033	MUT	Methylmalonyl-CoA mutase, mitochondrial	3	3	2	1.06944	0	0.344052	0.183024	0.167443	-0.17012	0	0	-0.335826	-0.362212		P22033	Methylmalonyl-CoA mutase, mitochondrial	MUT	5.394
P48723	HSPA13	Heat shock 70 kDa protein 13	4	4	2	1.44753	0	0.395733	0.270005	0.219375	0	0	-0.104316	-0.211799	-0.443298		P48723	Heat shock 70 kDa protein 13	HSPA13	21.651
O75208	COQ9	Ubiquinone biosynthesis protein COQ9, mitochondrial	1	1	2	1.00146	0	0.502559	0.0988169	0.138299	-0.0435686	0	0	-0.291159	-0.417848		O75208	Ubiquinone biosynthesis protein COQ9, mitochondrial	COQ9	2.0595
Q9GZY4	COA1	Cytochrome c oxidase assembly factor 1 homolog	1	1	2	1.55667	0	0.393932	0.17407	0.0658884	0	0	-0.0731707	-0.34298	-0.326345		Q9GZY4	Cytochrome c oxidase assembly factor 1 homolog	COA1	4.2389
Q9Y487	ATP6V0A2	V-type proton ATPase 116 kDa subunit a isoform 2	1	1	2	1.33669	0.130122	0.800002	0.450526	0	-0.0205841	0	0	-0.681907	-0.174181		Q9Y487	V-type proton ATPase 116 kDa subunit a isoform 2	ATP6V0A2	6.0976
Q9BY67	CADM1	Cell adhesion molecule 1	4	4	2	2.07165	0	0.316243	0.231401	0.0950594	0	0	-0.157432	-0.357928	-0.28327		Q9BY67	Cell adhesion molecule 1	CADM1	70.341
Q13015	MLLT11	Protein AF1q	4	4	2	1.9165	0	0.23097	0.281984	0.079155	0	0	-0.118809	-0.204124	-0.202897		Q13015	Protein AF1q	MLLT11	43.67
P45983	MAPK8	Mitogen-activated protein kinase 8	3	3	2	1.19625	0	0.241489	0.188158	0.13655	-0.0237351	0	0	-0.303721	-0.172151		P45983	Mitogen-activated protein kinase 8	MAPK8	5.1156
Q7Z4H8	KDELC2	KDEL motif-containing protein 2	2	2	2	1.77891	0	0.260081	0.162834	0.121061	0	0	-0.110967	-0.187795	-0.176601		Q7Z4H8	KDEL motif-containing protein 2	KDELC2	4.27
P19525	EIF2AK2	Interferon-induced, double-stranded RNA-activated protein kinase	10	10	2	1.81662	0	0.153328	0.200844	0.0904045	0	0	-0.0771446	-0.225403	-0.163799		P19525	Interferon-induced, double-stranded RNA-activated protein kinase	EIF2AK2	193.17
Q8IV38	ANKMY2	Ankyrin repeat and MYND domain-containing protein 2	1	1	2	1.56111	0	0.185014	0.197808	0.0672073	0	0	-0.0560799	-0.0994568	-0.21812		Q8IV38	Ankyrin repeat and MYND domain-containing protein 2	ANKMY2	1.7581
P63172	DYNLT1	Dynein light chain Tctex-type 1	4	4	2	1.28243	0	0.200245	0.279649	0.0697155	-0.052537	0	0	-0.23637	-0.176118		P63172	Dynein light chain Tctex-type 1	DYNLT1	31.104
Q9NZ01	TECR	Very-long-chain enoyl-CoA reductase	4	4	2	1.03444	0	0.264123	0.373654	0.00740337	-0.011796	0	0	-0.343571	-0.035347		Q9NZ01	Very-long-chain enoyl-CoA reductase	TECR	14.603
Q15404	RSU1	Ras suppressor protein 1	3	3	2	1.04414	0	0.337953	0.373417	0.276546	-0.0962172	0	0	-0.313749	-0.219746		Q15404	Ras suppressor protein 1	RSU1	18.751
P62841	RPS15	40S ribosomal protein S15	3	3	2	1.08922	0	0.28783	0.70211	0.0366211	0	0	-0.107264	-0.390842	-0.0649662		P62841	40S ribosomal protein S15	RPS15	36.81
Q86XI2	NCAPG2	Condensin-2 complex subunit G2	4	4	2	1.06909	0	0.168237	0.457381	0.174511	0	0	-0.138596	-0.306782	-0.040123		Q86XI2	Condensin-2 complex subunit G2	NCAPG2	58.487
P51587	BRCA2	Breast cancer type 2 susceptibility protein	5	5	2	1.22908	0	0.485204	0.485136	0.215111	0	0	-0.0830603	-0.0927458	-0.224031		P51587	Breast cancer type 2 susceptibility protein	BRCA2	8.5551
Q9Y4F3	KIAA0430	Meiosis arrest female protein 1	6	4	2	1.26562	0	0.362461	0.400166	0.149338	0	0	-0.0792446	-0.30537	-0.0642357		Q9Y4F3	Meiosis arrest female protein 1	KIAA0430	10.017
P31751	AKT2	RAC-beta serine/threonine-protein kinase	3	1	2	1.16109	0	0	0.278031	0.316569	0.178949	0	-0.0927515	-0.3296	-0.111832		P31751	RAC-beta serine/threonine-protein kinase	AKT2	2.9702
Q9UL33	TRAPPC2L	Trafficking protein particle complex subunit 2-like protein	1	1	2	0.90791	0	-0.0395336	0.0975437	0.397175	0.30806	0	0	-0.609715	-0.0721617		Q9UL33	Trafficking protein particle complex subunit 2-like protein	TRAPPC2L	2.812
O14972	DSCR3	Down syndrome critical region protein 3	1	1	2	1.84154	0	0.299521	0.269853	0.287081	0	0	-0.519236	-0.291432	-0.224219		O14972	Down syndrome critical region protein 3	DSCR3	3.961
Q9H446	RWDD1	RWD domain-containing protein 1	1	1	2	1.32322	0	0	0.282767	0.160221	0.0700836	0	-0.887195	-0.50582	-0.0916471		Q9H446	RWD domain-containing protein 1	RWDD1	1.7712
O15027	SEC16A	Protein transport protein Sec16A	15	15	2	1.26776	0	0.112884	0.224997	0.407539	0	0	-0.206008	-0.438787	-0.147121		O15027	Protein transport protein Sec16A	SEC16A	108.77
P62330	ARF6	ADP-ribosylation factor 6	3	3	2	1.08959	0	0.122327	0.0575924	0.298799	0	0	-0.120688	-0.396204	-0.0907659		P62330	ADP-ribosylation factor 6	ARF6	12.031
Q8N129	CNPY4	Protein canopy homolog 4	1	1	2	0.97857	0.103161	0.131854	0.222321	0	0	-0.203233	-0.267588	-0.752408	0		Q8N129	Protein canopy homolog 4	CNPY4	5.4657
Q96JN8	NEURL4	Neuralized-like protein 4	2	2	2	1.46377	0	0.373302	0.707682	0.580741	0	0	-0.475406	-0.529489	-0.29427		Q96JN8;K7ESM1	Neuralized-like protein 4	NEURL4	4.0069
Q8IUF8	MINA	Bifunctional lysine-specific demethylase and histidyl-hydroxylase MINA	4	4	2	0.841887	0	0	0.643524	0.08566	0.0717297	-0.17484	-0.722921	-0.394854	0		Q8IUF8	Bifunctional lysine-specific demethylase and histidyl-hydroxylase MINA	MINA	4.6339
P56181	NDUFV3	NADH dehydrogenase [ubiquinone] flavoprotein 3, mitochondrial	1	1	2	0.934658	0	0.170135	0.498795	0.556354	0	0	-0.511509	-0.252092	-0.0586958		P56181	NADH dehydrogenase [ubiquinone] flavoprotein 3, mitochondrial	NDUFV3	4.2118
Q8N3C0	ASCC3	Activating signal cointegrator 1 complex subunit 3	2	2	2	1.36543	0.0224781	0.15234	0.168985	0	-0.0928659	0	0	-0.268446	-0.172137		Q8N3C0	Activating signal cointegrator 1 complex subunit 3	ASCC3	1.5599
Q9UH03	2018-09-03	Neuronal-specific septin-3	1	1	2	0.90073	0	0.272804	0	1.06516	0	0.362344	-0.157678	-0.0508032	-0.410722		Q9UH03	Neuronal-specific septin-3	2018-09-03	2.0066
Q15276	RABEP1	Rab GTPase-binding effector protein 1	4	4	2	0.962411	0	0.188125	0	0.748735	0	0.0788326	-0.110942	-0.233946	-0.629693		Q15276	Rab GTPase-binding effector protein 1	RABEP1	38.625
Q8NBQ5	HSD17B11	Estradiol 17-beta-dehydrogenase 11	9	9	2	1.37437	0	0.15485	0.134384	0.0801106	0	0	-0.0145893	-0.183817	-0.296783		Q8NBQ5	Estradiol 17-beta-dehydrogenase 11	HSD17B11	79.63
Q9NW81	ATP5SL	ATP synthase subunit s-like protein	1	1	2	1.158	0.00212669	0.314482	0.114821	0	0	0	-0.0616522	-0.104013	-0.390843		Q9NW81	ATP synthase subunit s-like protein	ATP5SL	13.239
Q8N668	COMMD1	COMM domain-containing protein 1	1	1	2	1.41743	0.0139113	0.185327	0.231308	0	-0.0547504	0	0	-0.258177	-0.323966		Q8N668	COMM domain-containing protein 1	COMMD1	13.486
O95260	ATE1	Arginyl-tRNA--protein transferase 1	3	3	2	1.31031	0	0.133228	0	0.0665236	0	0.0236769	-0.0256624	-0.296049	-0.403873		O95260	Arginyl-tRNA--protein transferase 1	ATE1	10.871
Q9Y3E7	CHMP3	Charged multivesicular body protein 3	4	4	2	1.04848	0	0.127093	0	0.40657	0	0.0951223	-0.119659	-0.0667686	-0.393185		Q9Y3E7;A0A140T963	Charged multivesicular body protein 3	CHMP3	23.493
Q8NFH5	NUP35	Nucleoporin NUP53	8	8	2	1.0592	0	0.0591221	0	0.461849	-0.00558281	0.138823	0	-0.233399	-0.45924		Q8NFH5	Nucleoporin NUP53	NUP35	112.01
O43174	CYP26A1	Cytochrome P450 26A1	4	4	5	2.03333	2.35481	3.69579	4.1626	0	-0.282754	0	0	-3.42165	-0.184809		O43174	Cytochrome P450 26A1	CYP26A1	15.436
P54098	POLG	DNA polymerase subunit gamma-1	1	1		0.970226	-0.316695	0	0.191094	0	-0.815191	-0.597038	0.271873	1.15803	0		P54098	DNA polymerase subunit gamma-1	POLG	12.097
Q8IYW5	RNF168	E3 ubiquitin-protein ligase RNF168	1	1		1.07481	0	0.0248957	0.299792	-0.798359	-0.556501	0	0	0.409803	-0.020855		Q8IYW5	E3 ubiquitin-protein ligase RNF168	RNF168	3.35
Q9UNY4	TTF2	Transcription termination factor 2	3	3		0.857361	0	0.690673	-0.0902481	-0.481299	-1.21897	0	0	0.39256	0.0923328		Q9UNY4	Transcription termination factor 2	TTF2	9.4042
Q8IVM0	CCDC50	Coiled-coil domain-containing protein 50	1	1	4	1.11067	0	0	0.321921	-0.233165	-0.0239534	-0.397864	0.140588	0.170606	0		Q8IVM0	Coiled-coil domain-containing protein 50	CCDC50	147.23
Q96B54	ZNF428	Zinc finger protein 428	2	2	4	1.186	0	-0.0943232	0	-0.293141	0.0272503	-0.226629	0	0.2349	0.183404		Q96B54	Zinc finger protein 428	ZNF428	25.478
Q06609	RAD51	DNA repair protein RAD51 homolog 1	1	1	4	1.31967	0	0.186545	0	-0.307217	-0.194695	-0.0386686	0	0.266417	0.152923		Q06609	DNA repair protein RAD51 homolog 1	RAD51	15.574
Q14643	ITPR1	Inositol 1,4,5-trisphosphate receptor type 1	6	6	4	1.65386	0	0	0	-0.153542	-0.00755119	-0.258944	0.266487	0.166729	0.0562677		Q14643	Inositol 1,4,5-trisphosphate receptor type 1	ITPR1	20.334
Q13257	MAD2L1	Mitotic spindle assembly checkpoint protein MAD2A	7	7	4	1.82721	0	0	0	-0.220175	-0.0177898	-0.202236	0.245754	0.0884972	0.0940895		Q13257	Mitotic spindle assembly checkpoint protein MAD2A	MAD2L1	26.563
Q9P0K1	ADAM22	Disintegrin and metalloproteinase domain-containing protein 22	5	5	4	1.29455	0	0	0	-0.167811	-0.236181	-0.00700664	0.0207434	0.147384	0.362269		Q9P0K1	Disintegrin and metalloproteinase domain-containing protein 22	ADAM22	21.625
P33316	DUT	Deoxyuridine 5-triphosphate nucleotidohydrolase, mitochondrial	14	14	4	1.66597	0	0	0	-0.171677	-0.106451	-0.0427666	0.0251999	0.216894	0.307402		P33316	Deoxyuridine 5-triphosphate nucleotidohydrolase, mitochondrial	DUT	323.31
Q9UKV8	AGO2	Protein argonaute-2	13	13	4	2.49786	0	0	0	-0.157852	-0.0726223	-0.0711918	0.0624924	0.119749	0.0438309		Q9UKV8	Protein argonaute-2	AGO2	72.068
P11441	UBL4A	Ubiquitin-like protein 4A	3	3	4	2.55778	0	0	0	-0.140575	-0.0553179	-0.0477467	0.0608873	0.10206	0.0716248		P11441	Ubiquitin-like protein 4A	UBL4A	11.177
Q9H9Y6	POLR1B	DNA-directed RNA polymerase I subunit RPA2	5	5	4	2.27717	0	-0.140472	-0.0312567	-0.0463877	0	0	0.112713	0.176539	0.22704		Q9H9Y6	DNA-directed RNA polymerase I subunit RPA2	POLR1B	9.394
Q15154	PCM1	Pericentriolar material 1 protein	33	33	4	1.91859	0	-0.0899658	0	-0.0457478	0	-0.150444	0.119062	0.116672	0.124712		Q15154	Pericentriolar material 1 protein	PCM1	290.14
Q9NX24	NHP2	H/ACA ribonucleoprotein complex subunit 2	3	3	4	1.93289	-0.00391769	-0.152504	0	0	0	-0.103414	0.141006	0.15726	0.156349		Q9NX24	H/ACA ribonucleoprotein complex subunit 2	NHP2	67.398
Q9H3P2	NELFA	Negative elongation factor A	7	7	4	3.31712	-0.0566578	-0.060977	-0.00496864	0	0	0	0.0770063	0.096591	0.108121		Q9H3P2	Negative elongation factor A	NELFA	74.139
P13995	MTHFD2	Bifunctional methylenetetrahydrofolate dehydrogenase/cyclohydrolase, mitochondrial;NAD-dependent methylenetetrahydrofolate dehydrogenase;Methenyltetrahydrofolate cyclohydrolase	4	4	4	3.41788	0	-0.0391016	0	-0.000847816	0	-0.0114012	0.170935	0.136394	0.229255		P13995	Bifunctional methylenetetrahydrofolate dehydrogenase/cyclohydrolase, mitochondrial;NAD-dependent methylenetetrahydrofolate dehydrogenase;Methenyltetrahydrofolate cyclohydrolase	MTHFD2	39.647
Q9HCN4	GPN1	GPN-loop GTPase 1	5	5	4	4.06311	-0.0885334	-0.0864887	-0.0668268	0	0	0	0.100445	0.177361	0.165803		Q9HCN4	GPN-loop GTPase 1	GPN1	55.7
Q8ND56	LSM14A	Protein LSM14 homolog A	13	13	4	2.8875	-0.0900593	-0.105639	-0.0350189	0	0	0	0.0630865	0.141931	0.0990696		Q8ND56	Protein LSM14 homolog A	LSM14A	98.663
Q68D10	SPTY2D1	Protein SPT2 homolog	1	1	4	1.24954	-0.0934124	0	-0.0490389	0	-0.145367	0	0.135426	0.132291	0.527614		Q68D10	Protein SPT2 homolog	SPTY2D1	1.3057
Q8NCH0	CHST14	Carbohydrate sulfotransferase 14	3	3	4	1.38786	-0.00367165	0	0	0	-0.194193	-0.0055542	0.0587597	0.195573	0.299272		Q8NCH0	Carbohydrate sulfotransferase 14	CHST14	13.906
Q66K64	DCAF15	DDB1- and CUL4-associated factor 15	3	3	4	1.60848	0	0	-0.204129	-0.0818434	-0.212431	0	0.150016	0.169992	0.375895		Q66K64	DDB1- and CUL4-associated factor 15	DCAF15	11.118
O95229	ZWINT	ZW10 interactor	1	1	4	1.57613	0	0	0	-0.479596	-0.100688	-0.0103636	0.269797	0.181932	0.429495		O95229	ZW10 interactor	ZWINT	21.796
Q9NVZ3	NECAP2	Adaptin ear-binding coat-associated protein 2	4	4	4	1.22136	0	-0.12592	0	-0.317592	0	-0.000549316	0.0929031	0.20452	0.280435		Q9NVZ3	Adaptin ear-binding coat-associated protein 2	NECAP2	11.895
Q96PU4	UHRF2	E3 ubiquitin-protein ligase UHRF2	3	1	4	1.44873	0	-0.115944	-0.00311279	-0.389025	0	0	0.170185	0.269508	0.387968		Q96PU4	E3 ubiquitin-protein ligase UHRF2	UHRF2	4.342
Q9NX70	MED29	Mediator of RNA polymerase II transcription subunit 29	2	2	4	2.36214	-0.0498505	0	0	0	-0.0768557	-0.124586	0.0940323	0.213683	0.190921		Q9NX70	Mediator of RNA polymerase II transcription subunit 29	MED29	27.179
Q7Z4H7	HAUS6	HAUS augmin-like complex subunit 6	13	13	4	2.09661	-0.078373	0	-0.00268459	0	-0.100391	0	0.0921717	0.220461	0.21988		Q7Z4H7	HAUS augmin-like complex subunit 6	HAUS6	72.568
Q96CX2	KCTD12	BTB/POZ domain-containing protein KCTD12	3	3	4	1.56533	-0.238049	0	0	0	-0.000725746	-0.0295181	0.187243	0.162029	0.434208		Q96CX2	BTB/POZ domain-containing protein KCTD12	KCTD12	17.457
Q9NQS7	INCENP	Inner centromere protein	12	12	4	2.79829	0	0	0	-0.264349	-0.0396147	-0.226886	0.190252	0.285504	0.225179		Q9NQS7	Inner centromere protein	INCENP	62.161
Q9HCU9	BRMS1	Breast cancer metastasis-suppressor 1	3	3	4	2.56931	0	0	0	-0.313836	-0.0741949	-0.176361	0.183079	0.307238	0.16938		Q9HCU9	Breast cancer metastasis-suppressor 1	BRMS1	5.7705
O14908	GIPC1	PDZ domain-containing protein GIPC1	1	1	4	2.27482	0	0	0	-0.324577	-0.0697374	-0.263717	0.20174	0.276717	0.0900021		O14908	PDZ domain-containing protein GIPC1	GIPC1	2.352
P53350	PLK1	Serine/threonine-protein kinase PLK1	5	5	4	2.27206	0	0	0	-0.261893	-0.0610571	-0.107033	0.10891	0.274279	0.312731		P53350	Serine/threonine-protein kinase PLK1	PLK1	10.994
Q9H967	WDR76	WD repeat-containing protein 76	3	3	4	1.68659	0	0	0	-0.386972	-0.226267	-0.0420446	0.0970821	0.0875645	0.244405		Q9H967	WD repeat-containing protein 76	WDR76	6.0542
Q13283	G3BP1	Ras GTPase-activating protein-binding protein 1	13	11	4	1.67693	0	0	0	-0.390301	-0.168936	-0.142401	0.0260887	0.0476856	0.262917		Q13283	Ras GTPase-activating protein-binding protein 1	G3BP1	237.99
Q9NZ09	UBAP1	Ubiquitin-associated protein 1	1	1	4	1.82687	0	0	0	-0.335627	-0.162998	-0.00973988	0.119552	0.186003	0.238758		Q9NZ09	Ubiquitin-associated protein 1	UBAP1	4.4878
Q9C0C2	TNKS1BP1	182 kDa tankyrase-1-binding protein	20	20	4	1.04922	0	-0.343279	0	-0.0653267	0	-0.531702	0.0725136	0.447877	0.326258		Q9C0C2	182 kDa tankyrase-1-binding protein	TNKS1BP1	323.31
Q86V97	KBTBD6	Kelch repeat and BTB domain-containing protein 6	3	3	4	2.49932	0	0	0	-0.373319	-0.0401478	-0.255592	0.207638	0.373642	0.404707		Q86V97;Q8WVZ9	Kelch repeat and BTB domain-containing protein 6	KBTBD6	4.2601
P17813	ENG	Endoglin	4	4	4	2.01941	0	0	0	-0.531925	-0.0400763	-0.41624	0.170132	0.359902	0.461625		P17813	Endoglin	ENG	127.92
Q96EK7	FAM120B	Constitutive coactivator of peroxisome proliferator-activated receptor gamma	1	1	4	1.3382	0	0.0501442	0	-0.243184	-0.0649748	-0.275656	0	0.606161	0.31122		Q96EK7	Constitutive coactivator of peroxisome proliferator-activated receptor gamma	FAM120B	3.6995
Q9H0E2	TOLLIP	Toll-interacting protein	6	6	4	1.68603	0	-0.128206	-0.0780048	-0.168072	0	0	0.098177	0.292923	0.166874		Q9H0E2	Toll-interacting protein	TOLLIP	41.724
Q9UHB7	AFF4	AF4/FMR2 family member 4	12	12	4	1.66308	0	-0.126935	0	-0.137361	0	-0.0492601	0.0647144	0.32852	0.316337		Q9UHB7	AF4/FMR2 family member 4	AFF4	72.316
Q96G21	IMP4	U3 small nucleolar ribonucleoprotein protein IMP4	4	4	4	1.31234	0	-0.103769	0	-0.23034	0	-0.0877371	0.019804	0.29973	0.214729		Q96G21	U3 small nucleolar ribonucleoprotein protein IMP4	IMP4	41.175
Q96S55	WRNIP1	ATPase WRNIP1	7	7	4	2.15553	0	0	0	-0.370738	-0.101447	-0.187883	0.130572	0.0902471	0.0916843		Q96S55	ATPase WRNIP1	WRNIP1	84.364
Q9BW19	KIFC1	Kinesin-like protein KIFC1	7	7	4	1.17305	0	0	0	-0.538747	-0.0702305	-0.105648	0.174282	0.125795	0.0785637		Q9BW19	Kinesin-like protein KIFC1	KIFC1	323.31
Q9BTY7	HGH1	Protein HGH1 homolog	5	5	4	1.15116	0	-0.0949354	0	-0.370136	0	-0.0567636	0.145393	0.197621	0.0991821		Q9BTY7	Protein HGH1 homolog	HGH1	27.748
Q9HAS0	C17orf75	Protein Njmu-R1	3	3	4	1.9888	0	0	0	-0.370999	-0.103231	-0.146468	0.133481	0.105655	0.0837803		Q9HAS0	Protein Njmu-R1	C17orf75	38.952
P62942	FKBP1A	Peptidyl-prolyl cis-trans isomerase FKBP1A	5	5	4	1.30029	0	-0.0522518	0	-0.356752	0	-0.174	0.11511	0.0534019	0.145865		P62942;A0A087WV48	Peptidyl-prolyl cis-trans isomerase FKBP1A	FKBP1A	97.383
Q9UQR0	SCML2	Sex comb on midleg-like protein 2	5	5	4	1.72759	0	-0.0152807	0	-0.147881	0	-0.0739088	0.303767	0.0749617	0.402963		Q9UQR0	Sex comb on midleg-like protein 2	SCML2	26.695
Q15004	KIAA0101	PCNA-associated factor	4	4	4	2.05174	0	0	-0.11364	-0.114121	-0.0613022	0	0.287919	0.133945	0.423		Q15004;A0A0U1RQM0	PCNA-associated factor	KIAA0101	5.7978
P11802	CDK4	Cyclin-dependent kinase 4	3	2	4	3.11805	0	0	0	-0.244251	-0.0518064	-0.122002	0.314545	0.210414	0.345053		P11802	Cyclin-dependent kinase 4	CDK4	8.0302
Q8WX77	IGFBPL1	Insulin-like growth factor-binding protein-like 1	1	1	4	2.74087	0	0	-0.0188179	-0.140248	-0.0367661	0	0.256877	0.179228	0.343847		Q8WX77	Insulin-like growth factor-binding protein-like 1	IGFBPL1	17.077
Q9Y2K7	KDM2A	Lysine-specific demethylase 2A	6	6	4	1.34114	0	0	-0.0950203	-0.308463	-0.137158	0	0.21917	0.0278625	0.215673		Q9Y2K7	Lysine-specific demethylase 2A	KDM2A	28.011
P58317	ZNF121	Zinc finger protein 121	1	1	4	1.10802	0.0403147	-0.0947142	0	-0.407612	0	-0.109905	0.297816	0	0.32538		P58317	Zinc finger protein 121	ZNF121	4.3262
P53814	SMTN	Smoothelin	10	10	4	1.38595	0	0	0	-0.51791	-0.0274906	-0.0164537	0.329298	0.190857	0.325927		P53814	Smoothelin	SMTN	45.532
Q9Y388	RBMX2	RNA-binding motif protein, X-linked 2	4	4	4	1.15568	0	-0.0953388	0	-0.430168	0	-0.106117	0.0737133	0.184592	0.200224		Q9Y388	RNA-binding motif protein, X-linked 2	RBMX2	59.726
A6NKF1	SAC3D1	SAC3 domain-containing protein 1	3	3	4	1.07518	0	-0.0514545	0	-0.527718	0	-0.0445318	0.133295	0.224481	0.244737		A6NKF1	SAC3 domain-containing protein 1	SAC3D1	30.795
P56377	AP1S2	AP-1 complex subunit sigma-2	1	1	4	1.72143	0	-0.0800009	0	-0.533715	0	-0.238144	0.428547	0.242633	0.23143		P56377	AP-1 complex subunit sigma-2	AP1S2	2.4409
Q7L590	MCM10	Protein MCM10 homolog	5	5	4	3.25845	0	0	0	-0.55514	-0.161568	-0.290722	0.507909	0.408856	0.461337		Q7L590	Protein MCM10 homolog	MCM10	69.009
Q2TAC6	KIF19	Kinesin-like protein KIF19	2	2	4	1.81539	0	-0.186512	-0.0628576	-0.400595	0	0	0.389008	0.299116	0.310371		Q2TAC6	Kinesin-like protein KIF19	KIF19	1.3592
Q969Z3	MARC2;MARC1	Mitochondrial amidoxime reducing component 2;Mitochondrial amidoxime-reducing component 1	1	1	4	1.76861	0	-0.0224619	-0.00838852	-0.448449	0	0	0.399794	0.26541	0.492069		Q969Z3;Q5VT66	Mitochondrial amidoxime reducing component 2;Mitochondrial amidoxime-reducing component 1	MARC2;MARC1	28.7
O00762	UBE2C	Ubiquitin-conjugating enzyme E2 C	9	9	4	4.63289	0	0	0	-0.218742	-0.182671	-0.11206	0.208542	0.189358	0.201233		O00762	Ubiquitin-conjugating enzyme E2 C	UBE2C	114.83
Q9NX08	COMMD8	COMM domain-containing protein 8	2	2	4	2.36923	0	0	0	-0.312696	-0.117856	-0.111074	0.0925751	0.150422	0.149753		Q9NX08	COMM domain-containing protein 8	COMMD8	5.7665
Q53HL2	CDCA8	Borealin	6	6	4	2.77834	0	0	0	-0.262747	-0.131948	-0.0924034	0.146091	0.111448	0.202371		Q53HL2	Borealin	CDCA8	21.448
P49454	CENPF	Centromere protein F	37	37	4	2.65264	0	0	0	-0.176542	-0.129642	-0.0239677	0.151775	0.212547	0.118725		P49454	Centromere protein F	CENPF	242.75
Q9P273	TENM3	Teneurin-3	5	5	4	0.874306	0	-0.569933	-0.211312	-0.343379	0.0697193	0	0	0.198765	0.439834		Q9P273;Q6N022	Teneurin-3	TENM3	26.413
Q13569	TDG	G/T mismatch-specific thymine DNA glycosylase	1	1	4	1.15592	0	-0.305022	-0.0671225	-0.27184	0	0	0.0228443	0.328067	0.428995		Q13569	G/T mismatch-specific thymine DNA glycosylase	TDG	1.6193
Q9Y5Y0	FLVCR1	Feline leukemia virus subgroup C receptor-related protein 1	3	3	4	1.15328	0	-0.277766	-0.0669928	-0.190037	0.0004282	0	0	0.334794	0.352325		Q9Y5Y0	Feline leukemia virus subgroup C receptor-related protein 1	FLVCR1	10.669
Q15027	ACAP1	Arf-GAP with coiled-coil, ANK repeat and PH domain-containing protein 1	1	1	4	1.07661	0	-0.314819	0	-0.165639	0.0219278	-0.0991497	0	0.352345	0.342868		Q15027	Arf-GAP with coiled-coil, ANK repeat and PH domain-containing protein 1	ACAP1	1.9926
Q9BV73	CEP250	Centrosome-associated protein CEP250	4	4	4	1.06588	0	-0.257862	-0.0968113	-0.220273	0.0674963	0	0	0.34775	0.316461		Q9BV73	Centrosome-associated protein CEP250	CEP250	10.4
Q9Y5V0	ZNF706	Zinc finger protein 706	1	1	4	1.75924	0	0	0	-0.431206	-0.0200109	-0.151515	0.278309	0.174093	0.212433		Q9Y5V0	Zinc finger protein 706	ZNF706	17.216
P57081	WDR4	tRNA (guanine-N(7)-)-methyltransferase non-catalytic subunit WDR4	1	1	4	1.12161	0	-0.0660934	0.0211401	-0.355168	0	-0.0880957	0.339305	0.262626	0		P57081	tRNA (guanine-N(7)-)-methyltransferase non-catalytic subunit WDR4	WDR4	8.8585
Q9Y324	FCF1	rRNA-processing protein FCF1 homolog	2	2	4	1.08603	0	-0.0372925	0	-0.437961	0	-0.18936	0.292237	0.0515575	0.0541248		Q9Y324	rRNA-processing protein FCF1 homolog	FCF1	5.9832
P22626	HNRNPA2B1	Heterogeneous nuclear ribonucleoproteins A2/B1	37	37	4	1.42792	0	0	0	-0.359133	-0.0122223	-0.225309	0.23205	0.0409393	0.101572		P22626	Heterogeneous nuclear ribonucleoproteins A2/B1	HNRNPA2B1	323.31
P29372	MPG	DNA-3-methyladenine glycosylase	1	1	4	3.26227	0	0	-0.109386	-0.0195904	-0.0152912	0	0.205983	0.194973	0.180122		P29372	DNA-3-methyladenine glycosylase	MPG	2.0443
Q9H6S0	YTHDC2	Probable ATP-dependent RNA helicase YTHDC2	3	3	4	1.45014	0	-0.120742	-0.343339	-0.196225	0	0	0.114489	0.239881	0.224388		Q9H6S0	Probable ATP-dependent RNA helicase YTHDC2	YTHDC2	6.2627
Q9NW82	WDR70	WD repeat-containing protein 70	5	5	4	1.51394	0	-0.104275	-0.170824	-0.254547	0	0	0.138337	0.150235	0.268919		Q9NW82	WD repeat-containing protein 70	WDR70	39.306
Q05932	FPGS	Folylpolyglutamate synthase, mitochondrial	2	2	4	1.19034	0	-0.104704	-0.29298	-0.258966	0	0	0.16545	0.0754871	0.289344		Q05932	Folylpolyglutamate synthase, mitochondrial	FPGS	3.926
P48995	TRPC1	Short transient receptor potential channel 1	1	1	4	1.13262	0	-0.0196075	-0.29823	-0.353461	0	0	0.156984	0.200254	0.252457		P48995;REV__O15399;REV__Q86X10	Short transient receptor potential channel 1	TRPC1	1.6445
Q96T88	UHRF1	E3 ubiquitin-protein ligase UHRF1	26	26	4	2.19519	0	-0.0633698	0	-0.148743	0	-0.0159855	0.11919	0.184773	0.193516		Q96T88	E3 ubiquitin-protein ligase UHRF1	UHRF1	222.68
Q00796	SORD	Sorbitol dehydrogenase	10	10	4	2.69215	0	-0.0286255	-0.0271053	-0.116312	0	0	0.137285	0.192192	0.16774		Q00796	Sorbitol dehydrogenase	SORD	122.21
Q9BUI4	POLR3C	DNA-directed RNA polymerase III subunit RPC3	2	2	4	1.79401	0	-0.140914	-0.0288982	-0.116118	0	0	0.099309	0.15233	0.24342		Q9BUI4	DNA-directed RNA polymerase III subunit RPC3	POLR3C	31.303
O00192	ARVCF	Armadillo repeat protein deleted in velo-cardio-facial syndrome	15	15	4	2.075	0	-0.0852289	-0.0392303	-0.159212	0	0	0.173696	0.210756	0.125735		O00192	Armadillo repeat protein deleted in velo-cardio-facial syndrome	ARVCF	149.61
Q71F23	CENPU	Centromere protein U	3	3	4	1.7897	0	-0.0125322	0	-0.193965	0	-0.0143042	0.129762	0.205602	0.131147		Q71F23	Centromere protein U	CENPU	26.099
Q96NU1	SAMD11	Sterile alpha motif domain-containing protein 11	3	3	4	2.10102	0	-0.052763	0	-0.223869	0	-0.0913324	0.168599	0.13958	0.239498		Q96NU1	Sterile alpha motif domain-containing protein 11	SAMD11	32.062
Q7LBR1	CHMP1B	Charged multivesicular body protein 1b	6	6	4	1.59957	0	0	0	-0.300912	-0.0252676	-0.0598478	0.111769	0.143385	0.233567		Q7LBR1	Charged multivesicular body protein 1b	CHMP1B	6.8972
P07196	NEFL	Neurofilament light polypeptide	20	17	4	2.09739	0	-0.0821438	0	-0.187603	0	-0.109735	0.140137	0.122028	0.172075		P07196	Neurofilament light polypeptide	NEFL	246.08
Q96HA7	TONSL	Tonsoku-like protein	5	5	4	1.30575	0	-0.184373	0	-0.219458	0	-0.0179348	0.255381	0.383825	0.0574598		Q96HA7	Tonsoku-like protein	TONSL	15.838
O75674	TOM1L1	TOM1-like protein 1	2	2	4	2.80632	0	-0.0681763	-0.185019	-0.0475588	0	0	0.339115	0.390293	0.212676		O75674	TOM1-like protein 1	TOM1L1	16.238
Q14693	LPIN1	Phosphatidate phosphatase LPIN1	8	8	4	2.42829	0	-0.18584	-0.158141	-0.0752172	0	0	0.229282	0.452671	0.245313		Q14693	Phosphatidate phosphatase LPIN1	LPIN1	42.34
Q2KJY2	KIF26B	Kinesin-like protein KIF26B	18	18	4	2.37551	0	0	-0.228503	-0.146112	-0.0595102	0	0.358538	0.446675	0.236651		Q2KJY2;Q9UM07	Kinesin-like protein KIF26B	KIF26B	165.26
Q8IWB1	ITPRIP	Inositol 1,4,5-trisphosphate receptor-interacting protein	1	1	4	1.88901	0	-0.216639	-0.168693	-0.124723	0	0	0.296304	0.418278	0.113402		Q8IWB1	Inositol 1,4,5-trisphosphate receptor-interacting protein	ITPRIP	2.7314
Q9NZJ5	EIF2AK3	Eukaryotic translation initiation factor 2-alpha kinase 3	6	6	4	1.78646	0	-0.218888	-0.0645046	-0.107454	0	0	0.417984	0.5682	0.130562		Q9NZJ5	Eukaryotic translation initiation factor 2-alpha kinase 3	EIF2AK3	6.5973
Q6P1R4	DUS1L	tRNA-dihydrouridine(16/17) synthase [NAD(P)(+)]-like	1	1	4	1.46038	0	-0.357801	0	-0.149974	0	-0.0320377	0.403566	0.240152	0.165094		Q6P1R4	tRNA-dihydrouridine(16/17) synthase [NAD(P)(+)]-like	DUS1L	44.771
Q68CQ4	DIEXF	Digestive organ expansion factor homolog	5	5	4	2.10018	0	-0.321671	-0.220258	-0.148799	0	0	0.237434	0.344911	0.213945		Q68CQ4	Digestive organ expansion factor homolog	DIEXF	32.716
Q8TDJ6	DMXL2	DmX-like protein 2	2	2	4	1.2759	0	-0.240214	-0.0744839	-0.0999937	0	0	0.193909	0.388506	0.0422707		Q8TDJ6	DmX-like protein 2	DMXL2	8.0383
Q9HCJ0	TNRC6C	Trinucleotide repeat-containing gene 6C protein	5	5	4	2.37399	0	-0.128045	-0.0579329	-0.197186	0	0	0.195037	0.289475	0.298313		Q9HCJ0	Trinucleotide repeat-containing gene 6C protein	TNRC6C	49.325
O95490	LPHN2	Latrophilin-2	15	15	4	2.90048	0	-0.091999	-0.00976181	-0.150984	0	0	0.23381	0.284571	0.343119		O95490	Latrophilin-2	LPHN2	100.26
Q9ULH0	KIDINS220	Kinase D-interacting substrate of 220 kDa	20	20	4	2.69049	0	0	-0.0567341	-0.202622	-0.0461121	0	0.222929	0.235685	0.282898		Q9ULH0	Kinase D-interacting substrate of 220 kDa	KIDINS220	135.39
P54289	CACNA2D1	Voltage-dependent calcium channel subunit alpha-2/delta-1;Voltage-dependent calcium channel subunit alpha-2-1;Voltage-dependent calcium channel subunit delta-1	2	2	4	2.14519	0	-0.0766401	-0.110642	-0.220223	0	0	0.196754	0.214935	0.277104		P54289	Voltage-dependent calcium channel subunit alpha-2/delta-1;Voltage-dependent calcium channel subunit alpha-2-1;Voltage-dependent calcium channel subunit delta-1	CACNA2D1	13.262
Q13206	DDX10	Probable ATP-dependent RNA helicase DDX10	8	8	4	2.07602	0	-0.0244331	-0.0219173	-0.196234	0	0	0.243399	0.143618	0.286095		Q13206	Probable ATP-dependent RNA helicase DDX10	DDX10	70.938
Q9UMR5	PPT2	Lysosomal thioesterase PPT2	1	1	4	2.21859	0	-0.140593	-0.136683	-0.117604	0	0	0.183692	0.167787	0.339258		Q9UMR5	Lysosomal thioesterase PPT2	PPT2	18.344
Q96BK5	PINX1	PIN2/TERF1-interacting telomerase inhibitor 1	1	1	4	1.92683	-0.0921974	-0.000403404	-0.111016	0	0	0	0.125415	0.0933399	0.271419		Q96BK5;A0A0A6YYK5	PIN2/TERF1-interacting telomerase inhibitor 1	PINX1	3.08
Q9H7E9	C8orf33	UPF0488 protein C8orf33	5	5	4	2.60038	0	0	-0.0373402	-0.033309	-0.00595093	0	0.168316	0.105443	0.240252		Q9H7E9	UPF0488 protein C8orf33	C8orf33	71.012
Q14781	CBX2	Chromobox protein homolog 2	2	2	4	1.8791	0	0	0	-0.0988264	-0.00985718	-0.045825	0.14566	0.151985	0.383779		Q14781	Chromobox protein homolog 2	CBX2	5.5281
Q5JSZ5	PRRC2B	Protein PRRC2B	18	17	4	3.6417	0	-0.0233851	-0.0423393	-0.0793123	0	0	0.179836	0.225048	0.25074		Q5JSZ5	Protein PRRC2B	PRRC2B	200.18
Q5T3I0	GPATCH4	G patch domain-containing protein 4	4	4	4	3.52036	0	-0.103063	-0.0218067	-0.0164881	0	0	0.17801	0.239929	0.238989		Q5T3I0	G patch domain-containing protein 4	GPATCH4	80.737
Q99418	CYTH2;CYTH1;CYTH3	Cytohesin-2;Cytohesin-1;Cytohesin-3	3	3	4	1.87029	0	-0.0259371	-0.11785	-0.0702696	0	0	0.119249	0.314086	0.147555		Q99418;Q15438;O43739;M0QZ92	Cytohesin-2;Cytohesin-1;Cytohesin-3	CYTH2;CYTH1;CYTH3	42.447
Q9H0S4	DDX47	Probable ATP-dependent RNA helicase DDX47	10	10	4	3.34621	0	-0.00426102	0	-0.0653076	0	-0.0128612	0.119804	0.191288	0.173758		Q9H0S4	Probable ATP-dependent RNA helicase DDX47	DDX47	53.224
Q6GQQ9	OTUD7B	OTU domain-containing protein 7B	2	2	3	1.09618	0	0.170045	0.056818	-0.308623	-0.55907	0	0	0.092494	-0.0121136		Q6GQQ9	OTU domain-containing protein 7B	OTUD7B	26.185
Q9P0J0	NDUFA13	NADH dehydrogenase [ubiquinone] 1 alpha subcomplex subunit 13	4	4	3	2.09616	0.164791	0.0782328	0.237029	-0.131466	-0.000379562	-0.106011	0	0	0		Q9P0J0;E7ENQ6	NADH dehydrogenase [ubiquinone] 1 alpha subcomplex subunit 13	NDUFA13	32.433
P00568	AK1	Adenylate kinase isoenzyme 1	11	11	3	1.35511	0.139624	0.0219669	0.283016	-0.128384	0	-0.159819	-0.0664272	0	0		P00568;Q9Y6K8	Adenylate kinase isoenzyme 1	AK1	111.86
Q9ULH1	ASAP1	Arf-GAP with SH3 domain, ANK repeat and PH domain-containing protein 1	6	5	3	1.30837	0.122767	0.0263329	0.296491	-0.153189	0	-0.138949	-0.0721979	0	0		Q9ULH1	Arf-GAP with SH3 domain, ANK repeat and PH domain-containing protein 1	ASAP1	17.779
Q9UL46	PSME2	Proteasome activator complex subunit 2	14	14	3	2.35588	0.207058	0.0712051	0.284811	-0.226122	-0.0738125	-0.224188	0	0	0		Q9UL46	Proteasome activator complex subunit 2	PSME2	323.31
Q8IZ52	CHPF	Chondroitin sulfate synthase 2	1	1	3	2.56677	0.196622	0.115664	0.261916	-0.103715	-0.076849	-0.24589	0	0	0		Q8IZ52	Chondroitin sulfate synthase 2	CHPF	4.1422
Q99733	NAP1L4	Nucleosome assembly protein 1-like 4	15	15	3	1.75005	0.0998879	0	0.26705	-0.333622	-0.0868301	-0.296059	0.031601	0	0		Q99733	Nucleosome assembly protein 1-like 4	NAP1L4	235.45
Q9P0P0	RNF181	E3 ubiquitin-protein ligase RNF181	2	2	3	1.8077	0.0744848	0.118446	0.120601	-0.0104208	-0.247106	-0.164159	0	0	0		Q9P0P0	E3 ubiquitin-protein ligase RNF181	RNF181	3.3527
Q9NTK5	OLA1	Obg-like ATPase 1	19	19	3	2.01015	0.00695991	0.0899048	0.141541	-0.0596123	-0.21324	-0.202715	0	0	0		Q9NTK5	Obg-like ATPase 1	OLA1	243.99
P46013	MKI67	Antigen KI-67	78	78	3	1.99418	0.0407982	0	0.101452	-0.113716	-0.335901	-0.181042	0.049015	0	0		P46013	Antigen KI-67	MKI67	323.31
P08397	HMBS	Porphobilinogen deaminase	8	8	3	2.30753	0.0785484	0.0859528	0.106558	-0.0532122	-0.240365	-0.153237	0	0	0		P08397	Porphobilinogen deaminase	HMBS	22.382
P46100	ATRX	Transcriptional regulator ATRX	35	35	3	1.76523	0.0969486	0.121359	0.0326309	-0.045599	-0.333933	-0.291073	0	0	0		P46100	Transcriptional regulator ATRX	ATRX	227.1
Q9H8V3	ECT2	Protein ECT2	9	9	3	1.66056	0.0163908	0.0728426	0.0688582	-0.0351829	-0.254332	-0.275388	0	0	0		Q9H8V3	Protein ECT2	ECT2	22.973
Q16576	RBBP7	Histone-binding protein RBBP7	15	8	3	4.03204	0	0.0530148	0	-0.219145	-0.310206	-0.311813	0	0.0182857	0.0450268		Q16576	Histone-binding protein RBBP7	RBBP7	183.86
Q9UBU8	MORF4L1	Mortality factor 4-like protein 1	5	5	3	3.57458	0.0415249	0.103396	0	-0.187875	-0.254759	-0.262771	0	0	0.0397759		Q9UBU8	Mortality factor 4-like protein 1	MORF4L1	16.331
P36551	CPOX	Oxygen-dependent coproporphyrinogen-III oxidase, mitochondrial	6	6	3	2.57268	0.0617762	0.0568237	0	-0.104711	-0.202342	-0.258143	0	0	0.00574875		P36551	Oxygen-dependent coproporphyrinogen-III oxidase, mitochondrial	CPOX	36.955
O60502	MGEA5	Protein O-GlcNAcase	7	7	3	1.6844	0.16416	0.0198841	0	-0.0695944	-0.296534	-0.305759	0	0	0.0233326		O60502	Protein O-GlcNAcase	MGEA5	35.311
Q92626	PXDN	Peroxidasin homolog	6	6	3	3.1453	0.153675	0.113735	0.267549	-0.160848	-0.250996	-0.142966	0	0	0		Q92626	Peroxidasin homolog	PXDN	29.514
Q53GG5	PDLIM3	PDZ and LIM domain protein 3	6	6	3	2.96615	0.213083	0.0328321	0.151135	-0.207877	-0.165038	-0.188837	0	0	0		Q53GG5	PDZ and LIM domain protein 3	PDLIM3	52.26
Q7L3T8	PARS2	Probable proline--tRNA ligase, mitochondrial	3	3	3	2.10508	0.14747	0	0.104211	-0.112961	-0.205539	-0.11004	0.0680323	0	0		Q7L3T8	Probable proline--tRNA ligase, mitochondrial	PARS2	4.4696
Q8WWN8	ARAP3	Arf-GAP with Rho-GAP domain, ANK repeat and PH domain-containing protein 3	3	3	3	2.01837	0.0895719	0	0.170384	-0.215774	-0.157014	-0.0822516	0.0238771	0	0		Q8WWN8	Arf-GAP with Rho-GAP domain, ANK repeat and PH domain-containing protein 3	ARAP3	8.2184
Q9BZF1	OSBPL8	Oxysterol-binding protein-related protein 8	13	13	3	2.6602	0.108801	0.0896988	0.220469	-0.312756	-0.141151	-0.166107	0	0	0		Q9BZF1;Q9H0X9	Oxysterol-binding protein-related protein 8	OSBPL8	168.45
Q92889	ERCC4	DNA repair endonuclease XPF	4	4	3	1.09798	0.30759	0	0.0217981	-0.203817	-0.126164	-0.221114	0.307562	0	0		Q92889	DNA repair endonuclease XPF	ERCC4	14.966
Q8IX90	SKA3	Spindle and kinetochore-associated protein 3	3	3	3	1.70978	0.319117	0.0597887	0.361712	-0.0117845	-0.359982	-0.314199	0	0	0		Q8IX90	Spindle and kinetochore-associated protein 3	SKA3	11.859
Q15554	TERF2	Telomeric repeat-binding factor 2	2	2	3	2.27858	0	0	0	-0.0344419	-0.263771	-0.114876	0.270814	0.583005	0.280385		Q15554	Telomeric repeat-binding factor 2	TERF2	7.3002
Q8WWH5	TRUB1	Probable tRNA pseudouridine synthase 1	2	2	3	2.85337	0	0	0	-0.105391	-0.184083	-0.309814	0.148966	0.323298	0.245229		Q8WWH5	Probable tRNA pseudouridine synthase 1	TRUB1	4.2996
P06756	ITGAV	Integrin alpha-V;Integrin alpha-V heavy chain;Integrin alpha-V light chain	3	3	3	3.15184	0.236051	0	0.0648489	-0.561495	-0.396561	-0.68449	0.00972462	0	0		P06756	Integrin alpha-V;Integrin alpha-V heavy chain;Integrin alpha-V light chain	ITGAV	12.668
P22681	CBL	E3 ubiquitin-protein ligase CBL	3	3	3	3.66597	0.105742	0	0.25279	-1.40715	-0.938262	-1.35573	0.316555	0	0		P22681	E3 ubiquitin-protein ligase CBL	CBL	8.8603
P39210	MPV17	Protein Mpv17	1	1	3	1.52319	0	0	0	-0.719132	-0.24105	-1.35921	0.0852632	0.190826	0.0885086		P39210	Protein Mpv17	MPV17	5.8784
P78560	CRADD	Death domain-containing protein CRADD	1	1	3	1.16621	0	0.290465	0	-0.194652	-0.373283	-1.17417	0	0.0458069	0.256499		P78560	Death domain-containing protein CRADD	CRADD	2.5192
Q99469	STAC	SH3 and cysteine-rich domain-containing protein	2	2	3	0.829422	0.130141	0	0.0729465	0	-0.332106	-0.998516	0.423779	-0.0484839	0		Q99469	SH3 and cysteine-rich domain-containing protein	STAC	3.7999
Q9H4I2	ZHX3	Zinc fingers and homeoboxes protein 3	2	2	3	1.88855	0.144206	0	0.124033	-1.08347	-0.378731	-0.479497	0.0900469	0	0		Q9H4I2	Zinc fingers and homeoboxes protein 3	ZHX3	7.5555
Q8N1G0	ZNF687	Zinc finger protein 687	9	9	3	0.999782	0.109359	-0.0444145	0	-0.873012	0	-0.482272	0.0517864	0	0.0422726		Q8N1G0	Zinc finger protein 687	ZNF687	67.948
A5D8V6	VPS37C	Vacuolar protein sorting-associated protein 37C	1	1	3	0.999286	0.303646	0	0	0	-0.469571	-0.443171	0.277081	-0.109595	0.093648		A5D8V6	Vacuolar protein sorting-associated protein 37C	VPS37C	3.32
Q14249	ENDOG	Endonuclease G, mitochondrial	2	2	3	3.42365	0	0	0	-0.245213	-0.133273	-0.210611	0.192118	0.167442	0.0780125		Q14249	Endonuclease G, mitochondrial	ENDOG	18.438
O14578	CIT	Citron Rho-interacting kinase	9	9	3	5.1637	0	0	0	-0.16999	-0.142982	-0.195114	0.0811386	0.119278	0.114757		O14578	Citron Rho-interacting kinase	CIT	16.939
Q9NY61	AATF	Protein AATF	6	6	3	4.23502	0	0	0	-0.203867	-0.178301	-0.178103	0.0682144	0.169678	0.109864		Q9NY61	Protein AATF	AATF	39.378
Q8TD16	BICD2	Protein bicaudal D homolog 2	10	10	3	3.79444	0	0	0	-0.206881	-0.144696	-0.259344	0.184434	0.0965052	0.155867		Q8TD16	Protein bicaudal D homolog 2	BICD2	25.462
Q14807	KIF22	Kinesin-like protein KIF22	10	10	3	2.43383	0	0	0	-0.448944	-0.139517	-0.239313	0.118488	0.183435	0.161028		Q14807	Kinesin-like protein KIF22	KIF22	108.52
P61966	AP1S1	AP-1 complex subunit sigma-1A	2	2	3	1.88895	0	0	0	-0.422497	-0.0925808	-0.255162	0.0338993	0.104178	0.142727		P61966	AP-1 complex subunit sigma-1A	AP1S1	53.639
Q92879	CELF1	CUGBP Elav-like family member 1	13	13	3	2.91313	0	0	0	-0.397736	-0.197516	-0.21666	0.0685558	0.097332	0.127779		Q92879;O95319	CUGBP Elav-like family member 1	CELF1	117.56
Q8WUH1	CHURC1	Protein Churchill	1	1	3	2.43738	0	0	0	-0.525308	-0.250921	-0.327908	0.215517	0.529706	0.151768		Q8WUH1	Protein Churchill	CHURC1	3.8879
Q9UI14	RABAC1	Prenylated Rab acceptor protein 1	1	1	3	2.73222	0	0	0	-0.344758	-0.305935	-0.301094	0.0947132	0.157033	0.424198		Q9UI14	Prenylated Rab acceptor protein 1	RABAC1	1.4525
Q13472	TOP3A	DNA topoisomerase 3-alpha	6	6	3	3.41908	0	0	0	-0.433742	-0.260515	-0.276323	0.174013	0.0622892	0.160635		Q13472	DNA topoisomerase 3-alpha	TOP3A	12.619
Q8TCD1	C18orf32	UPF0729 protein C18orf32	2	2	3	2.75026	0.0548449	0.105817	0	-0.340916	-0.195903	-0.359403	0	0	0.13239		Q8TCD1	UPF0729 protein C18orf32	C18orf32	3.1731
Q9UNF0	PACSIN2	Protein kinase C and casein kinase substrate in neurons protein 2	7	7	3	3.39925	0.060255	0.0866928	0	-0.297152	-0.188247	-0.259905	0	0	0.0648861		Q9UNF0	Protein kinase C and casein kinase substrate in neurons protein 2	PACSIN2	29.989
P49247	RPIA	Ribose-5-phosphate isomerase	2	2	3	1.56852	0	0	0	-0.63321	-0.0645161	-0.335268	0.220965	0.134806	0.111744		P49247	Ribose-5-phosphate isomerase	RPIA	5.8583
Q562F6	SGOL2	Shugoshin-like 2	3	3	3	3.09371	0	0.159991	0	-0.484432	-0.354581	-0.369151	0	0.205928	0.130011		Q562F6	Shugoshin-like 2	SGOL2	2.9298
Q9NYP9	MIS18A	Protein Mis18-alpha	2	2	3	2.26586	0	0.135072	0	-0.608747	-0.305743	-0.302973	0	0.0439768	0.188086		Q9NYP9	Protein Mis18-alpha	MIS18A	2.0758
Q9Y605	MRFAP1	MORF4 family-associated protein 1	1	1	3	2.64377	0	0.18777	0	-0.451995	-0.310789	-0.45929	0	0.102289	0.278659		Q9Y605	MORF4 family-associated protein 1	MRFAP1	71.788
P46937	YAP1	Transcriptional coactivator YAP1	7	7	3	1.85909	0.427552	0	0	-0.550253	-0.364921	-0.523534	0.127704	0	0.491867		P46937	Transcriptional coactivator YAP1	YAP1	35.071
P30536	TSPO	Translocator protein	1	1	3	1.01937	0.072032	0.517772	0	-0.547396	0	-0.728024	-0.242224	0	0.0456228		P30536	Translocator protein	TSPO	14.539
O14967	CLGN	Calmegin	1	1	3	1.59396	0.271113	0	0	-0.531632	-0.105641	-0.457387	0.0643702	0	0.183604		O14967	Calmegin	CLGN	4.8242
Q5VWQ0	RSBN1	Round spermatid basic protein 1	2	2	3	2.46094	0.126515	0.0493936	0	-0.593387	-0.239256	-0.503344	0	0	0.135818		Q5VWQ0	Round spermatid basic protein 1	RSBN1	7.4296
Q9BYT3	STK33	Serine/threonine-protein kinase 33	2	2	3	0.964524	0	0	1.37385	-0.561435	-0.329361	-0.725753	0.595	0.183601	0		Q9BYT3	Serine/threonine-protein kinase 33	STK33	1.7595
Q96I51	WBSCR16	Williams-Beuren syndrome chromosomal region 16 protein	1	1	3	1.63885	0.263259	0.212885	0.636065	-0.602557	0	-0.653372	-0.0235119	0	0		Q96I51	Williams-Beuren syndrome chromosomal region 16 protein	WBSCR16	19.999
Q05BQ5	MBTD1	MBT domain-containing protein 1	1	1	3	3.78774	0	0	0	-0.375745	-0.245815	-0.34093	0.20969	0.0660582	0.147153		Q05BQ5	MBT domain-containing protein 1	MBTD1	2.2761
Q8TDX7	NEK7	Serine/threonine-protein kinase Nek7	2	2	3	2.50374	0	0	0	-0.431866	-0.149809	-0.473008	0.0897837	0.163746	0.155364		Q8TDX7	Serine/threonine-protein kinase Nek7	NEK7	3.3346
Q8NEM2	SHCBP1	SHC SH2 domain-binding protein 1	4	4	3	3.33549	0.00126362	0.0308104	0.187329	-0.301791	-0.318727	-0.295976	0	0	0		Q8NEM2	SHC SH2 domain-binding protein 1	SHCBP1	17.489
P13807	GYS1	Glycogen [starch] synthase, muscle	4	4	3	1.74083	0.0563908	0.0581913	0.393071	-0.252009	-0.150045	-0.35763	0	0	0		P13807	Glycogen [starch] synthase, muscle	GYS1	62.479
Q86VW0	SESTD1	SEC14 domain and spectrin repeat-containing protein 1	2	2	3	2.30068	0.10315	0.0111656	0.32885	-0.39922	-0.315447	-0.22514	0	0	0		Q86VW0	SEC14 domain and spectrin repeat-containing protein 1	SESTD1	4.4733
O94927	HAUS5	HAUS augmin-like complex subunit 5	3	3	3	1.39294	0	0	0.0387897	-0.137687	-0.0283737	-0.154622	0.14181	0.269118	0		O94927	HAUS augmin-like complex subunit 5	HAUS5	11.697
P0CG08	GPR89B;GPR89A	Golgi pH regulator B;Golgi pH regulator A	1	1	3	1.82288	0	0.142847	0.188523	-0.277961	-0.199503	-0.0648022	0	0.0102196	0		P0CG08;B7ZAQ6	Golgi pH regulator B;Golgi pH regulator A	GPR89B;GPR89A	47.629
Q8TA86	RP9	Retinitis pigmentosa 9 protein	2	2	3	2.18473	0	0.149952	0.157101	-0.268234	-0.292399	-0.108173	0	0.0790272	0		Q8TA86	Retinitis pigmentosa 9 protein	RP9	2.8867
Q96N11	C7orf26	Uncharacterized protein C7orf26	1	1	3	1.56607	0	0.0992765	0.202231	-0.18856	-0.0561027	-0.149599	0	0.10314	0		Q96N11	Uncharacterized protein C7orf26	C7orf26	2.7796
Q8N108	MIER1	Mesoderm induction early response protein 1	5	5	3	1.60779	0	0.133456	0.281082	-0.329473	-0.169253	-0.145302	0	0.1975	0		Q8N108	Mesoderm induction early response protein 1	MIER1	57.014
P04818	TYMS	Thymidylate synthase	9	9	3	2.66513	0	0	0	-0.166254	-0.102751	-0.123282	0.0905953	0.272541	0.138609		P04818	Thymidylate synthase	TYMS	171.36
P49903	SEPHS1	Selenide, water dikinase 1	8	8	3	2.05656	0	0	0	-0.230227	-0.0716877	-0.111551	0.106474	0.165985	0.0325947		P49903	Selenide, water dikinase 1	SEPHS1	133.43
Q16623	STX1A	Syntaxin-1A	2	2	3	2.37851	0	0	0	-0.19516	-0.124439	-0.104538	0.0100546	0.148557	0.0728607		Q16623	Syntaxin-1A	STX1A	19.389
P35790	CHKA	Choline kinase alpha	1	1	3	3.33293	0	0	0.0164318	-0.333141	-0.280535	-0.358398	0.208308	0.158018	0		P35790	Choline kinase alpha	CHKA	2.8121
P43357	MAGEA3	Melanoma-associated antigen 3	1	1	3	3.18389	0	0	0	-0.392022	-0.327501	-0.233428	0.160908	0.127339	0.00170994		P43357	Melanoma-associated antigen 3	MAGEA3	10.836
Q9UIJ7	AK3	GTP:AMP phosphotransferase AK3, mitochondrial	5	5	3	5.83836	0	0	0	-0.336411	-0.400613	-0.377895	0.0312252	0.0485811	0.0862846		Q9UIJ7	GTP:AMP phosphotransferase AK3, mitochondrial	AK3	10.176
Q5T0D9	TPRG1L	Tumor protein p63-regulated gene 1-like protein	2	2	3	2.52553	0	0	0.00520897	-0.228103	-0.355399	-0.362913	0.00752735	0.223729	0		Q5T0D9	Tumor protein p63-regulated gene 1-like protein	TPRG1L	15.127
O00233	PSMD9	26S proteasome non-ATPase regulatory subunit 9	7	7	3	2.45822	0	0	0	-0.150454	-0.0202408	-0.0914535	0.12524	0.0843849	0.091383		O00233	26S proteasome non-ATPase regulatory subunit 9	PSMD9	42.156
Q9NR56	MBNL1;MBNL2	Muscleblind-like protein 1;Muscleblind-like protein 2	2	2	3	2.21807	0.0224495	0	0	-0.118888	-0.087822	-0.119855	0.106465	0	0.148622		Q9NR56;Q5VZF2	Muscleblind-like protein 1;Muscleblind-like protein 2	MBNL1;MBNL2	8.3701
P18858	LIG1	DNA ligase 1	22	22	3	1.623	0	0	0	-0.269356	-0.0606098	-0.0638027	0.130741	0.0648804	0.0848198		P18858	DNA ligase 1	LIG1	323.31
Q9UL18	AGO1	Protein argonaute-1	6	1	3	1.62485	0	0	0	-0.227608	-0.00784874	-0.0711651	0.119001	0.0818348	0.121359		Q9UL18	Protein argonaute-1	AGO1	6.6632
P85037	FOXK1	Forkhead box protein K1	18	18	3	2.50902	0	0	0	-0.1267	-0.0468006	-0.107279	0.118728	0.0292616	0.0872116		P85037	Forkhead box protein K1	FOXK1	129.66
O75044	SRGAP2	SLIT-ROBO Rho GTPase-activating protein 2	4	4	3	1.14938	0	-0.0545702	0	-0.465545	0	-0.338182	0.132997	0.0508776	0.00558853		O75044;P0DMP2	SLIT-ROBO Rho GTPase-activating protein 2	SRGAP2	24.653
Q03111	MLLT1	Protein ENL	6	6	3	1.5193	0	0	0	-0.470311	-0.0232315	-0.322965	0.0735312	0.189109	0.10559		Q03111	Protein ENL	MLLT1	32.274
Q9ULT8	HECTD1	E3 ubiquitin-protein ligase HECTD1	14	14	3	1.19527	0	-0.00759315	0	-0.400034	0	-0.219461	0.074583	0.0733204	0.0526466		Q9ULT8	E3 ubiquitin-protein ligase HECTD1	HECTD1	131.52
P09110	ACAA1	3-ketoacyl-CoA thiolase, peroxisomal	3	3	3	1.67307	0	0	0.0248327	-0.38068	-0.0705833	-0.232646	0.0863304	0.0854254	0		P09110	3-ketoacyl-CoA thiolase, peroxisomal	ACAA1	29.148
P09525	ANXA4	Annexin A4	6	6	3	1.21572	0	-0.0214863	0	-0.450748	0	-0.287685	0.111387	0.0676823	0.0392914		P09525	Annexin A4	ANXA4	110.84
P04183	TK1	Thymidine kinase, cytosolic	4	4	3	3.35204	0.0240107	0	0	-0.499683	-0.469412	-0.307483	0.0969648	0	0.182087		P04183	Thymidine kinase, cytosolic	TK1	12.938
Q9BZX2	UCK2	Uridine-cytidine kinase 2	3	3	3	2.79817	0	0	0	-0.462903	-0.494215	-0.207845	0.130334	0.248139	0.0926342		Q9BZX2	Uridine-cytidine kinase 2	UCK2	26.319
Q14493	SLBP	Histone RNA hairpin-binding protein	1	1	3	2.40272	0	0	0.0125704	-0.655647	-0.24091	-0.511986	0.143325	0.0874844	0		Q14493	Histone RNA hairpin-binding protein	SLBP	2.4686
Q08209	PPP3CA	Serine/threonine-protein phosphatase 2B catalytic subunit alpha isoform	6	6	3	5.62132	0	0	0	-0.395637	-0.389875	-0.444357	0.126547	0.0604267	0.150564		Q08209	Serine/threonine-protein phosphatase 2B catalytic subunit alpha isoform	PPP3CA	70.502
Q92974	ARHGEF2	Rho guanine nucleotide exchange factor 2	26	26	3	5.21776	0	0.0158939	0	-0.449495	-0.45805	-0.475031	0	0.0275421	0.123585		Q92974	Rho guanine nucleotide exchange factor 2	ARHGEF2	201.58
P24385	CCND1	G1/S-specific cyclin-D1	5	5	3	4.80035	0	0	0	-0.513596	-0.387875	-0.506832	0.096035	0.0222435	0.0873012		P24385	G1/S-specific cyclin-D1	CCND1	75.776
O14545	TRAFD1	TRAF-type zinc finger domain-containing protein 1	7	7	3	1.88953	0	0	0.049613	-0.0851774	-0.210753	-0.0984106	0.037775	0.105063	0		O14545	TRAF-type zinc finger domain-containing protein 1	TRAFD1	48.124
O14818	PSMA7	Proteasome subunit alpha type-7	13	13	3	2.69748	0	0	0	-0.141037	-0.148558	-0.077692	0.0224438	0.10611	0.0348339		O14818;Q8TAA3	Proteasome subunit alpha type-7	PSMA7	198.04
Q13442	PDAP1	28 kDa heat- and acid-stable phosphoprotein	8	8	3	4.13967	0	0	0	-0.104931	-0.134897	-0.132967	0.0679741	0.122353	0.0602417		Q13442	28 kDa heat- and acid-stable phosphoprotein	PDAP1	154.43
P33991	MCM4	DNA replication licensing factor MCM4	45	45	3	3.02659	0	0	0	-0.111397	-0.0880203	-0.159285	0.00575256	0.0641899	0.0425282		P33991;Q9UJA3	DNA replication licensing factor MCM4	MCM4	323.31
P49736	MCM2	DNA replication licensing factor MCM2	54	54	3	2.38446	0	0	0	-0.0371265	-0.0821075	-0.161911	0.0618534	0.110691	0.143608		P49736	DNA replication licensing factor MCM2	MCM2	323.31
P30520	ADSS	Adenylosuccinate synthetase isozyme 2	14	14	3	5.13848	0	0	0	-0.125582	-0.107086	-0.151413	0.0773869	0.0789185	0.0598049		P30520	Adenylosuccinate synthetase isozyme 2	ADSS	235.51
O75534	CSDE1	Cold shock domain-containing protein E1	29	29	3	3.18382	0	0	0	-0.133886	-0.157154	-0.163591	0.0378246	0.145903	0.0465069		O75534	Cold shock domain-containing protein E1	CSDE1	323.31
Q9BW62	KATNAL1	Katanin p60 ATPase-containing subunit A-like 1	2	2	3	2.53296	0	0.0395317	0	-0.338592	-0.146541	-0.237042	0	0.122141	0.093092		Q9BW62	Katanin p60 ATPase-containing subunit A-like 1	KATNAL1	19.778
P54886	ALDH18A1	Delta-1-pyrroline-5-carboxylate synthase;Glutamate 5-kinase;Gamma-glutamyl phosphate reductase	20	20	3	2.11114	0	0	0	-0.371218	-0.119206	-0.242645	0.0115337	0.0885544	0.0228577		P54886	Delta-1-pyrroline-5-carboxylate synthase;Glutamate 5-kinase;Gamma-glutamyl phosphate reductase	ALDH18A1	152.35
O75449	KATNA1	Katanin p60 ATPase-containing subunit A1	2	1	3	1.96919	0	0.0353899	0	-0.325526	-0.0915871	-0.206462	0	0.105617	0.139116		O75449	Katanin p60 ATPase-containing subunit A1	KATNA1	3.6603
P15927	RPA2	Replication protein A 32 kDa subunit	5	5	3	2.96484	0	0	0	-0.238308	-0.108965	-0.209848	0.11693	0.0340767	0.095541		P15927	Replication protein A 32 kDa subunit	RPA2	81.071
P33993	MCM7	DNA replication licensing factor MCM7	41	41	3	2.53423	0	0	0	-0.200283	-0.0474548	-0.194046	0.0910816	0.110115	0.0913506		P33993	DNA replication licensing factor MCM7	MCM7	323.31
P33992	MCM5	DNA replication licensing factor MCM5	34	34	3	2.60621	0	0	0	-0.231758	-0.0853748	-0.19714	0.0639877	0.0500011	0.0269432		P33992	DNA replication licensing factor MCM5	MCM5	278.69
Q96CX6	LRRC58	Leucine-rich repeat-containing protein 58	6	6	3	1.98165	0	0	0	-0.282916	-0.0743446	-0.200068	0.0873909	0.0042038	0.0517921		Q96CX6	Leucine-rich repeat-containing protein 58	LRRC58	45.533
P49590	HARS2	Probable histidine--tRNA ligase, mitochondrial	14	8	3	2.79164	0	0	0	-0.156782	-0.0496235	-0.145334	0.0691738	0.0684795	0.0636158		P49590	Probable histidine--tRNA ligase, mitochondrial	HARS2	14.408
Q6PIW4	FIGNL1	Fidgetin-like protein 1	4	2	3	1.87249	0	0	0	-0.261634	-0.0410414	-0.170314	0.0801344	0.0466356	0.0823488		Q6PIW4	Fidgetin-like protein 1	FIGNL1	41.315
P21281	ATP6V1B2	V-type proton ATPase subunit B, brain isoform	16	16	3	2.92167	0	0	0	-0.263596	-0.108702	-0.222336	0.067627	0.128351	0.0678863		P21281;P15313	V-type proton ATPase subunit B, brain isoform	ATP6V1B2	167.25
P27708	CAD	CAD protein;Glutamine-dependent carbamoyl-phosphate synthase;Aspartate carbamoyltransferase;Dihydroorotase	60	60	3	3.56141	0	0	0	-0.198608	-0.0895843	-0.167244	0.111603	0.094696	0.0875626		P27708	CAD protein;Glutamine-dependent carbamoyl-phosphate synthase;Aspartate carbamoyltransferase;Dihydroorotase	CAD	323.31
Q9NS91	RAD18	E3 ubiquitin-protein ligase RAD18	7	7	3	2.1904	0	0	0.0185356	-0.29173	-0.193831	-0.149824	0.245689	0.208716	0		Q9NS91	E3 ubiquitin-protein ligase RAD18	RAD18	19.343
Q8NHM5	KDM2B	Lysine-specific demethylase 2B	3	3	3	1.55027	0	0	0.108933	-0.205194	-0.0441904	-0.287275	0.233624	0.251075	0		Q8NHM5	Lysine-specific demethylase 2B	KDM2B	6.7876
O15392	BIRC5	Baculoviral IAP repeat-containing protein 5	1	1	3	1.30141	0	0	0.154837	-0.386072	-0.172641	-0.0518236	0.154389	0.290807	0		O15392	Baculoviral IAP repeat-containing protein 5	BIRC5	5.8993
Q8N9N8	EIF1AD	Probable RNA-binding protein EIF1AD	1	1	3	2.27263	0	0	0.0836172	-0.204352	-0.206865	-0.212933	0.256952	0.231257	0		Q8N9N8	Probable RNA-binding protein EIF1AD	EIF1AD	3.3765
O94887	FARP2	FERM, RhoGEF and pleckstrin domain-containing protein 2	3	3	3	1.25686	0.106702	0	0.399212	-0.263584	-0.20838	-0.113394	0.22969	0	0		O94887;Q6ZUT3	FERM, RhoGEF and pleckstrin domain-containing protein 2	FARP2	6.1571
Q9BQ61	C19orf43	Uncharacterized protein C19orf43	4	4	3	0.946269	0.237284	0	0.339443	-0.425444	-0.144478	-0.0232334	0.388653	0	0		Q9BQ61	Uncharacterized protein C19orf43	C19orf43	43.609
O14529	CUX2	Homeobox protein cut-like 2	5	5	3	1.59835	0	0	0.344393	-0.272937	-0.255056	-0.203443	0.153337	0.044198	0		O14529	Homeobox protein cut-like 2	CUX2	85.232
Q15631	TSN	Translin	7	7	3	4.07289	0.0118046	0.0530262	0	-0.13372	-0.177918	-0.175949	0	0	0.00224304		Q15631	Translin	TSN	107.14
Q86TU7	SETD3	Histone-lysine N-methyltransferase setd3	5	5	3	2.64704	0	0.0790443	0.0204306	-0.147003	-0.0813627	-0.119265	0	0.013752	0		Q86TU7	Histone-lysine N-methyltransferase setd3	SETD3	20.429
P18031	PTPN1	Tyrosine-protein phosphatase non-receptor type 1	11	11	3	2.74739	0	0	0.0218697	-0.137493	-0.0970631	-0.207197	0.00989532	0.01474	0		P18031	Tyrosine-protein phosphatase non-receptor type 1	PTPN1	115.8
A2RRP1	NBAS	Neuroblastoma-amplified sequence	3	3	3	2.93378	0	0.0106068	0.0433998	-0.124752	-0.0908451	-0.158485	0	0.0455751	0		A2RRP1	Neuroblastoma-amplified sequence	NBAS	4.1755
P46109	CRKL	Crk-like protein	11	11	3	1.90213	0	0.0364399	0	-0.154917	-0.0716782	-0.259085	0	0.023922	0.0365257		P46109	Crk-like protein	CRKL	103.49
Q01433	AMPD2	AMP deaminase 2	4	4	3	3.89312	0.064888	0.0267858	0	-0.140467	-0.122851	-0.132685	0	0	0.0150089		Q01433	AMP deaminase 2	AMPD2	10.209
O14757	CHEK1	Serine/threonine-protein kinase Chk1	9	9	3	5.28166	0.0956726	0.0971165	0.0739078	-0.137526	-0.132319	-0.176972	0	0	0		O14757	Serine/threonine-protein kinase Chk1	CHEK1	103.64
Q9UNK0	STX8	Syntaxin-8	4	4	3	3.90444	0.0133362	0.0407133	0.0806427	-0.192313	-0.166904	-0.136359	0	0	0		Q9UNK0	Syntaxin-8	STX8	10.985
Q9UHD8	2018-09-09	Septin-9	36	36	3	2.89457	0.0455284	0.0553493	0.152185	-0.197067	-0.108093	-0.180262	0	0	0		Q9UHD8	Septin-9	2018-09-09	323.31
P12955	PEPD	Xaa-Pro dipeptidase	15	15	3	3.06265	0.0365505	0	0.0881195	-0.205767	-0.135735	-0.136955	0.00208664	0	0		P12955	Xaa-Pro dipeptidase	PEPD	171.09
Q5SVZ6	ZMYM1	Zinc finger MYM-type protein 1	2	2	3	1.4343	0	0	0.350854	-0.714066	-0.292999	-0.195317	0.133612	0.06106	0		Q5SVZ6	Zinc finger MYM-type protein 1	ZMYM1	4.1724
Q8IZH2	XRN1	5-3 exoribonuclease 1	2	2	3	1.29534	0	0	0.336021	-0.602142	-0.149684	-0.209898	0.122744	0.131193	0		Q8IZH2	5-3 exoribonuclease 1	XRN1	33.597
Q96J02	ITCH	E3 ubiquitin-protein ligase Itchy homolog	3	3	3	1.67401	0	0.227273	0.524196	-0.581464	-0.190967	-0.314536	0	0.0494041	0		Q96J02;Q9H0M0	E3 ubiquitin-protein ligase Itchy homolog	ITCH	2.2365
Q9P2F5	STOX2	Storkhead-box protein 2	4	4	3	1.19204	0.100004	0.178798	0.651152	-0.648768	-0.101878	-0.133018	0	0	0		Q9P2F5	Storkhead-box protein 2	STOX2	41.313
Q9BZ23	PANK2	Pantothenate kinase 2, mitochondrial	5	5	3	2.38179	0.017786	0	0	-0.206118	-0.135153	-0.0865965	0.0457192	0	0.086441		Q9BZ23	Pantothenate kinase 2, mitochondrial	PANK2	34.135
O95163	IKBKAP	Elongator complex protein 1	10	10	3	2.68369	0	0	0	-0.142677	-0.0948906	-0.158998	0.0247593	0.0972557	0.159388		O95163	Elongator complex protein 1	IKBKAP	46.429
Q8TE04	PANK1;PANK3	Pantothenate kinase 1;Pantothenate kinase 3	3	2	3	3.37944	0	0	0	-0.202278	-0.117183	-0.162046	0.0548973	0.0758371	0.143127		Q8TE04;Q9H999	Pantothenate kinase 1;Pantothenate kinase 3	PANK1;PANK3	3.5239
Q99653	CHP1	Calcineurin B homologous protein 1	5	5	3	1.51763	0.0533428	0	0.0728073	-0.31326	-0.148671	-0.0605297	4.95911e-05	0	0		Q99653	Calcineurin B homologous protein 1	CHP1	59.116
Q9BU89	DOHH	Deoxyhypusine hydroxylase	3	3	3	1.76464	0.0239735	0	0	-0.263383	-0.150242	-0.0636368	0.0274229	0	0.0443411		Q9BU89	Deoxyhypusine hydroxylase	DOHH	24.995
Q8TCY9	URGCP	Up-regulator of cell proliferation	2	2	3	1.8184	0	0	0.177206	-0.520338	-0.144807	-0.334808	0.0386248	0.0201168	0		Q8TCY9	Up-regulator of cell proliferation	URGCP	13.393
A6NFY4	TMEM194B	Transmembrane protein 194B	2	2	3	1.03096	0.0164766	0	0.134756	-0.571399	-0.00961685	-0.284096	0.25259	0	0		A6NFY4	Transmembrane protein 194B	TMEM194B	1.5899
Q8WU79	SMAP2	Stromal membrane-associated protein 2	3	3	3	1.77426	0.0448093	0	0.251677	-0.617675	-0.145467	-0.538806	0.152653	0	0		Q8WU79	Stromal membrane-associated protein 2	SMAP2	15.243
Q96CP2	FLYWCH2	FLYWCH family member 2	1	1	3	1.61931	0	0	0.176831	-0.566297	-0.140859	-0.290653	0.0266123	0.0722189	0		Q96CP2	FLYWCH family member 2	FLYWCH2	3.1482
Q99856	ARID3A	AT-rich interactive domain-containing protein 3A	3	3	3	1.64691	0	0	0.15257	-0.526304	-0.142167	-0.242251	0.112033	0.0651894	0		Q99856;Q8IVW6	AT-rich interactive domain-containing protein 3A	ARID3A	58.809
Q86X95	CIR1	Corepressor interacting with RBPJ 1	3	3	3	0.975121	0.160829	0	0.145782	-0.547458	-0.068265	-0.0984354	0.217294	0	0		Q86X95	Corepressor interacting with RBPJ 1	CIR1	20.358
Q9Y3C8	UFC1	Ubiquitin-fold modifier-conjugating enzyme 1	3	3	3	2.8783	0.0153656	0	0.0288067	-0.121975	-0.217956	-0.239356	0.0645971	0	0		Q9Y3C8	Ubiquitin-fold modifier-conjugating enzyme 1	UFC1	7.3227
Q4J6C6	PREPL	Prolyl endopeptidase-like	7	7	3	2.03859	0	0	0.0566254	-0.0767879	-0.154179	-0.166815	0.111818	0.0145168	0		Q4J6C6	Prolyl endopeptidase-like	PREPL	33.601
Q14566	MCM6	DNA replication licensing factor MCM6	45	45	3	2.5133	0	0	0	-0.0975456	-0.136713	-0.190977	0.145927	0.0364761	0.0387115		Q14566	DNA replication licensing factor MCM6	MCM6	323.31
P25205	MCM3	DNA replication licensing factor MCM3	50	50	3	3.68176	0	0	0.0277157	-0.144377	-0.168533	-0.215671	0.0257683	0.0576401	0		P25205	DNA replication licensing factor MCM3	MCM3	323.31
Q9NRZ9	HELLS	Lymphoid-specific helicase	12	12	3	3.84277	0	0	0.0334892	-0.149883	-0.188156	-0.191032	0.0735302	0.0478935	0		Q9NRZ9	Lymphoid-specific helicase	HELLS	52.089
Q13325	IFIT5	Interferon-induced protein with tetratricopeptide repeats 5	5	5	3	2.05443	0	0	0.0678062	-0.101623	-0.134669	-0.257146	0.070157	0.108424	0		Q13325	Interferon-induced protein with tetratricopeptide repeats 5	IFIT5	31.641
Q9Y6A5	TACC3	Transforming acidic coiled-coil-containing protein 3	11	11	3	2.96216	0	0	0	-0.207336	-0.222215	-0.103106	0.0300627	0.0257025	0.0611877		Q9Y6A5	Transforming acidic coiled-coil-containing protein 3	TACC3	140.14
O95239	KIF4A	Chromosome-associated kinesin KIF4A	28	28	3	4.14509	0.0453339	0	0.0195026	-0.202278	-0.150541	-0.182648	0.0371075	0	0		O95239;Q2VIQ3;Q6ZMV9	Chromosome-associated kinesin KIF4A	KIF4A	248.53
Q96KB5	PBK	Lymphokine-activated killer T-cell-originated protein kinase	14	14	3	4.0225	0	0	0	-0.210184	-0.240021	-0.145042	0.0398216	0.0542736	0.0650845		Q96KB5	Lymphokine-activated killer T-cell-originated protein kinase	PBK	30.138
P33981	TTK	Dual specificity protein kinase TTK	5	5	3	1.394	0	0	0.221235	-0.418328	-0.0679617	-0.283207	0.01653	0.000511169	0		P33981	Dual specificity protein kinase TTK	TTK	13.876
Q9H7B4	SMYD3	Histone-lysine N-methyltransferase SMYD3	3	3	3	1.82891	0	0.0362873	0	-0.414706	-0.100494	-0.43509	0	0.0417481	0.0174923		Q9H7B4	Histone-lysine N-methyltransferase SMYD3	SMYD3	9.1701
Q8ND90	PNMA1	Paraneoplastic antigen Ma1	1	1	3	1.54578	0	0.0874186	0.13193	-0.459481	-0.0559349	-0.332316	0	0.0851784	0		Q8ND90	Paraneoplastic antigen Ma1	PNMA1	4.6711
Q13371	PDCL	Phosducin-like protein	3	3	3	1.65515	0.032341	0	0	-0.475996	-0.137819	-0.210099	0.0495262	0	0.00825977		Q13371	Phosducin-like protein	PDCL	9.3826
Q8N4N8	KIF2B	Kinesin-like protein KIF2B	3	1	3	2.13325	0	0	0	-0.36573	-0.1183	-0.335839	0.00189304	0.00775337	0.0836573		Q8N4N8	Kinesin-like protein KIF2B	KIF2B	1.4551
Q92520	FAM3C	Protein FAM3C	2	2	3	1.91116	0	0	0.0313482	-0.406827	-0.101346	-0.397457	0.0372534	0.0889339	0		Q92520	Protein FAM3C	FAM3C	5.9352
Q9UNL4	ING4	Inhibitor of growth protein 4	2	2	3	1.2478	0.0449104	0.117015	0	-0.389073	-0.0169458	-0.234991	0	0	0.05334		Q9UNL4	Inhibitor of growth protein 4	ING4	11.812
Q96H79	ZC3HAV1L	Zinc finger CCCH-type antiviral protein 1-like	7	7	3	3.48176	0.0338554	0.105444	0.0568123	-0.290506	-0.167768	-0.216143	0	0	0		Q96H79	Zinc finger CCCH-type antiviral protein 1-like	ZC3HAV1L	55.383
O94888	UBXN7	UBX domain-containing protein 7	8	8	3	1.51416	0	0	0.103907	-0.413065	-0.0850201	-0.207809	0.0852318	0.0170784	0		O94888	UBX domain-containing protein 7	UBXN7	139.82
Q99598	TSNAX	Translin-associated protein X	12	12	3	2.59931	0	0	0.0230732	-0.283104	-0.143147	-0.151024	0.0226364	0.0376072	0		Q99598	Translin-associated protein X	TSNAX	114.96
Q9UDY2	TJP2	Tight junction protein ZO-2	25	25	3	3.70817	0.0595951	0	0.0402145	-0.319073	-0.199629	-0.247148	0.0231228	0	0		Q9UDY2	Tight junction protein ZO-2	TJP2	158.28
O14777	NDC80	Kinetochore protein NDC80 homolog	6	6	3	2.11829	0	0	0.121495	-0.286636	-0.124748	-0.172228	0.0956879	0.0574684	0		O14777	Kinetochore protein NDC80 homolog	NDC80	9.9029
Q9Y241	HIGD1A	HIG1 domain family member 1A, mitochondrial	1	1	3	3.25557	0	0	0	-0.325986	-0.254698	-0.169253	0.05056	0.0199633	0.0267763		Q9Y241;C9JAW5	HIG1 domain family member 1A, mitochondrial	HIGD1A	3.3699
Q04760	GLO1	Lactoylglutathione lyase	9	9	3	2.98281	0.00255966	0	0.0622559	-0.27619	-0.142809	-0.227358	0.0247898	0	0		Q04760	Lactoylglutathione lyase	GLO1	65.145
P24941	CDK2	Cyclin-dependent kinase 2	13	11	3	2.88117	0	0	0.0855446	-0.258131	-0.17532	-0.192696	0.104034	0.0223999	0		P24941;Q00526	Cyclin-dependent kinase 2	CDK2	103.02
Q9BXS5	AP1M1	AP-1 complex subunit mu-1	14	14	3	2.35943	0	0	0.109209	-0.278662	-0.151619	-0.158745	0.0580006	0.0112438	0		Q9BXS5;Q9Y6Q5	AP-1 complex subunit mu-1	AP1M1	69.4
Q9UI12	ATP6V1H	V-type proton ATPase subunit H	6	6	3	1.488	0	0	0.067503	-0.334185	-0.0722227	-0.156131	0.055913	0.00311756	0		Q9UI12	V-type proton ATPase subunit H	ATP6V1H	52.588
Q14186	TFDP1	Transcription factor Dp-1	3	3	3	1.48071	0.0640602	0	0.134806	-0.264884	-0.173233	-0.179203	0.317684	0	0		Q14186	Transcription factor Dp-1	TFDP1	7.6058
P31350	RRM2	Ribonucleoside-diphosphate reductase subunit M2	18	18	3	2.23001	0	0	0	-0.297184	-0.127598	-0.458334	0.216602	0.169002	0.0615501		P31350;Q7LG56	Ribonucleoside-diphosphate reductase subunit M2	RRM2	150.59
Q96GX2	ATXN7L3B	Putative ataxin-7-like protein 3B	5	5	3	2.12556	0	0	0.0587597	-0.293804	-0.130672	-0.353207	0.189404	0.0530701	0		Q96GX2	Putative ataxin-7-like protein 3B	ATXN7L3B	180.47
P21359	NF1	Neurofibromin;Neurofibromin truncated	9	9	3	1.43224	0	0	0	-0.126377	-0.0974121	-0.444983	0.0999575	0.110364	0.04988		P21359	Neurofibromin;Neurofibromin truncated	NF1	34.513
Q92859	NEO1	Neogenin	3	3	5	0.696099	0	0.875312	0.549438	0.0415621	0	0	-0.106545	-0.0257244	-2.17462		Q92859	Neogenin	NEO1	14.89
Q9GZT4	SRR	Serine racemase	1	1	5	1.05786	0	0.7661	0.99648	0.25439	-0.33985	0	0	-0.313582	-1.07824		Q9GZT4	Serine racemase	SRR	3.624
Q9NR63	CYP26B1	Cytochrome P450 26B1	3	3	5	4.34982	1.72758	2.02953	2.33332	0	0	-0.137856	-0.387205	-0.567296	0		Q9NR63	Cytochrome P450 26B1	CYP26B1	6.4783
Q02388	COL7A1	Collagen alpha-1(VII) chain	2	2	5	1.49349	0.25126	1.03446	1.58114	0	0	0	-0.109918	-0.716626	-0.0244732		Q02388	Collagen alpha-1(VII) chain	COL7A1	1.3014
P29373	CRABP2	Cellular retinoic acid-binding protein 2	10	10	5	2.97365	1.07704	1.70188	1.91935	0	0	-0.0985699	-0.00886917	-0.63591	0		P29373	Cellular retinoic acid-binding protein 2	CRABP2	150.55
Q96DX4	RSPRY1	RING finger and SPRY domain-containing protein 1	1	1	5	0.850514	0.237381	0.823137	0	0	0	-0.518625	-0.598311	-0.240105	0.0259266		Q96DX4	RING finger and SPRY domain-containing protein 1	RSPRY1	2.6834
O95379	TNFAIP8	Tumor necrosis factor alpha-induced protein 8	1	1	5	0.736696	0.0160618	1.58417	0.348803	-0.417952	0	-0.200482	-1.29122	0	0		O95379	Tumor necrosis factor alpha-induced protein 8	TNFAIP8	15.897
Q8NCM8	DYNC2H1	Cytoplasmic dynein 2 heavy chain 1	2	2	5	1.37103	0.0701523	0.681903	1.36828	-0.16276	0	0	-1.06797	0	-1.04613		Q8NCM8	Cytoplasmic dynein 2 heavy chain 1	DYNC2H1	3.7467
Q9BRT9	GINS4	DNA replication complex GINS protein SLD5;DNA replication complex GINS protein SLD5, N-terminally processed	3	3	5	1.35738	0.230996	0	0.233663	-0.0919771	-0.200874	-0.0115852	0.0168323	0	0		Q9BRT9	DNA replication complex GINS protein SLD5;DNA replication complex GINS protein SLD5, N-terminally processed	GINS4	11.524
Q9HAF1	MEAF6	Chromatin modification-related protein MEAF6	2	2	5	1.43807	0.27111	0.014534	0.238896	-0.0886393	-0.149845	-7.82013e-05	0	0	0		Q9HAF1	Chromatin modification-related protein MEAF6	MEAF6	18.627
P46020	PHKA1	Phosphorylase b kinase regulatory subunit alpha, skeletal muscle isoform	2	2	5	1.15726	0	0.4199	0.474558	-0.0771551	-0.0156031	0	0	0.00662327	-0.00460529		P46020	Phosphorylase b kinase regulatory subunit alpha, skeletal muscle isoform	PHKA1	6.5347
Q9Y4G8	RAPGEF2	Rap guanine nucleotide exchange factor 2	6	6	5	1.06557	0	0.503433	0.406386	0.0759411	-0.222403	0	0	-0.0564108	-0.0806732		Q9Y4G8	Rap guanine nucleotide exchange factor 2	RAPGEF2	36.952
Q2TAL8	QRICH1	Glutamine-rich protein 1	6	6	5	2.82838	0.0642614	0.071703	0.146709	-0.0745125	-0.111057	-0.169707	0	0	0		Q2TAL8	Glutamine-rich protein 1	QRICH1	103.65
Q15056	EIF4H	Eukaryotic translation initiation factor 4H	15	15	5	4.08913	0.0910301	0.0655708	0.103878	-0.0796776	-0.109657	-0.141144	0	0	0		Q15056	Eukaryotic translation initiation factor 4H	EIF4H	237.75
Q8WXX5	DNAJC9	DnaJ homolog subfamily C member 9	13	13	5	2.52434	0.0742855	0.0898686	0.167297	-0.0393753	-0.121075	-0.150284	0	0	0		Q8WXX5	DnaJ homolog subfamily C member 9	DNAJC9	128.89
P62158	CALM1	Calmodulin	11	11	5	2.22951	0.12265	0.0335712	0.128227	-0.0843601	-0.0431805	-0.152119	0	0	0		P62158;P02585	Calmodulin	CALM1	229.04
Q86VP6	CAND1	Cullin-associated NEDD8-dissociated protein 1	47	47	5	2.34426	0.0758476	0.0509777	0.163906	-0.0489674	-0.118481	-0.146482	0	0	0		Q86VP6;O75155	Cullin-associated NEDD8-dissociated protein 1	CAND1	323.31
Q5VT25	CDC42BPA	Serine/threonine-protein kinase MRCK alpha	6	5	5	1.45432	0.119963	0	0.0968905	0	0.042284	0	-0.0607777	-0.100564	-0.288		Q5VT25	Serine/threonine-protein kinase MRCK alpha	CDC42BPA	28.316
Q15118	PDK1	[Pyruvate dehydrogenase (acetyl-transferring)] kinase isozyme 1, mitochondrial	3	3	5	1.10064	0.290703	0.119319	0.0859203	-0.063654	0	0	-0.113286	0	-0.466933		Q15118	[Pyruvate dehydrogenase (acetyl-transferring)] kinase isozyme 1, mitochondrial	PDK1	5.1736
Q96D09	GPRASP2	G-protein coupled receptor-associated sorting protein 2	2	2	5	0.965495	0.391142	0	0.4225	-0.484002	0.0844507	0	-0.369922	0	-0.286655		Q96D09	G-protein coupled receptor-associated sorting protein 2	GPRASP2	6.0131
Q8WYH8	ING5	Inhibitor of growth protein 5	4	4	5	0.844741	0.568698	0.164607	0.219477	-0.881093	0	0	-0.439009	0	-1.07873		Q8WYH8	Inhibitor of growth protein 5	ING5	31.11
O15111	CHUK	Inhibitor of nuclear factor kappa-B kinase subunit alpha	1	1	5	0.946239	0.51508	0	0.327369	0	0.276427	-0.0329371	-0.876302	-0.21367	0		O15111	Inhibitor of nuclear factor kappa-B kinase subunit alpha	CHUK	16.932
Q9C005	DPY30	Protein dpy-30 homolog	3	3	5	1.83891	0.647824	0.30881	0.52406	-0.0576153	0	-0.319707	-0.461759	0	0		Q9C005	Protein dpy-30 homolog	DPY30	40.52
P59768	GNG2	Guanine nucleotide-binding protein G(I)/G(S)/G(O) subunit gamma-2	3	3	5	3.23094	0.216213	0.381821	0.276164	0	0	0	-0.15295	-0.0993433	-0.276665		P59768	Guanine nucleotide-binding protein G(I)/G(S)/G(O) subunit gamma-2	GNG2	30.666
A6NDU8	C5orf51	UPF0600 protein C5orf51	3	3	5	3.07717	0.111376	0.176864	0.209219	0	0	0	-0.151527	-0.100679	-0.256212		A6NDU8	UPF0600 protein C5orf51	C5orf51	100.85
P37268	FDFT1	Squalene synthase	11	11	5	2.07517	0.270397	0.102373	0.249708	-0.0702457	0	0	-0.184275	0	-0.204784		P37268	Squalene synthase	FDFT1	137.99
O00560	SDCBP	Syntenin-1	6	6	5	2.17416	0.143339	0.0356197	0.213674	-0.0904159	-0.0692053	-0.137747	0	0	0		O00560	Syntenin-1	SDCBP	94.707
P04632	CAPNS1	Calpain small subunit 1	12	12	5	1.75357	0.224989	0.0310001	0.283499	-0.0860615	-0.0421219	-0.137064	0	0	0		P04632;Q96L46	Calpain small subunit 1	CAPNS1	202.02
Q9H0H5	RACGAP1	Rac GTPase-activating protein 1	6	6	5	1.66401	0.30432	0.0926495	0.108089	-0.0060606	-0.123329	-0.179575	0	0	0		Q9H0H5	Rac GTPase-activating protein 1	RACGAP1	24.941
Q8WUH6	TMEM263	Transmembrane protein 263	2	2	5	1.59798	0.117905	0.181081	0.123496	0	0	-0.113148	-0.267634	-0.119577	0		Q8WUH6	Transmembrane protein 263	TMEM263	12.609
Q7Z3E5	ARMC9	LisH domain-containing protein ARMC9	5	5	5	1.82137	0.143475	0.146246	0.268829	0	0	-0.144631	-0.160508	-0.0315371	0		Q7Z3E5	LisH domain-containing protein ARMC9	ARMC9	10.321
O60551	NMT2	Glycylpeptide N-tetradecanoyltransferase 2	2	1	5	1.66736	0.19447	0.343663	0.141937	0	0	-0.159573	-0.361932	-0.213779	0		O60551	Glycylpeptide N-tetradecanoyltransferase 2	NMT2	3.0122
O00442	RTCA	RNA 3-terminal phosphate cyclase	5	5	5	1.42752	0.0812264	0.132236	0.288884	-0.269116	-0.0877724	0	0	0	-0.0650949		O00442	RNA 3-terminal phosphate cyclase	RTCA	18.604
Q9Y6M4	CSNK1G3;CSNK1G2	Casein kinase I isoform gamma-3;Casein kinase I isoform gamma-2	2	2	5	1.14039	0.219472	0.0514507	0.198266	-0.284745	-0.111848	0	0	0	-0.260912		Q9Y6M4;P78368	Casein kinase I isoform gamma-3;Casein kinase I isoform gamma-2	CSNK1G3;CSNK1G2	5.3998
Q9NZQ3	NCKIPSD	NCK-interacting protein with SH3 domain	3	3	5	1.28214	0.0671444	0.287778	0.181266	-0.348997	-0.0740461	0	0	0	-0.0270586		Q9NZQ3	NCK-interacting protein with SH3 domain	NCKIPSD	29.073
P63146	UBE2B	Ubiquitin-conjugating enzyme E2 B	1	1	5	1.7732	0.168171	0.363997	0.119069	0	-0.114986	-0.019906	0	-0.0174589	0		P63146	Ubiquitin-conjugating enzyme E2 B	UBE2B	12.144
Q9Y584	TIMM22	Mitochondrial import inner membrane translocase subunit Tim22	1	1	5	2.18747	0.290689	0.204121	0.101732	0	-0.0624313	-0.0128031	0	-0.0604811	0		Q9Y584	Mitochondrial import inner membrane translocase subunit Tim22	TIMM22	2.434
P28289	TMOD1	Tropomodulin-1	9	9	5	1.70592	0.133598	0.227776	0.0634708	0	-0.0752068	-0.145985	0	-0.0790119	0		P28289	Tropomodulin-1	TMOD1	143.5
Q9H900	ZWILCH	Protein zwilch homolog	2	2	5	2.91004	0.128939	0.123683	0.188587	-0.143542	-0.0446682	-0.0418282	0	0	0		Q9H900	Protein zwilch homolog	ZWILCH	6.665
Q9NUD5	ZCCHC3	Zinc finger CCHC domain-containing protein 3	6	6	5	2.01406	0.0732784	0.0916872	0.130645	-0.148451	-0.091548	0	0	0	-0.0132685		Q9NUD5	Zinc finger CCHC domain-containing protein 3	ZCCHC3	15.993
P25787	PSMA2	Proteasome subunit alpha type-2	8	8	5	2.55117	0.114183	0.106232	0.205988	-0.135153	-0.0988731	-0.0207939	0	0	0		P25787	Proteasome subunit alpha type-2	PSMA2	99.954
O14813	PHOX2A	Paired mesoderm homeobox protein 2A	11	11	5	1.53358	0.100977	0.0833912	0.29517	-0.167049	-0.0896797	0	0	0	-0.00693512		O14813	Paired mesoderm homeobox protein 2A	PHOX2A	108.37
P23508	MCC	Colorectal mutant cancer protein	9	9	5	1.56912	0.0418997	0.155713	0.137744	-0.222503	-0.114504	0	0	0	-0.00655937		P23508	Colorectal mutant cancer protein	MCC	64.611
Q96EK5	KIAA1279	KIF1-binding protein	9	9	5	2.85828	0.122639	0.135326	0.213091	-0.0825806	-0.000993729	-0.0794287	0	0	0		Q96EK5	KIF1-binding protein	KIAA1279	113.41
Q9NPH2	ISYNA1	Inositol-3-phosphate synthase 1	9	9	5	1.9916	0.13335	0.114202	0.22229	-0.224928	-0.0225487	-0.0706882	0	0	0		Q9NPH2	Inositol-3-phosphate synthase 1	ISYNA1	142.95
P08133	ANXA6	Annexin A6	30	30	5	2.19508	0.0825558	0.115267	0.188251	-0.0800324	-0.00071907	-0.00834656	0	0	0		P08133	Annexin A6	ANXA6	184.44
P09543	CNP	2,3-cyclic-nucleotide 3-phosphodiesterase	13	12	5	3.08766	0.158361	0.207909	0.236744	-0.134382	-0.0730381	0	0	0	-0.013031		P09543	2,3-cyclic-nucleotide 3-phosphodiesterase	CNP	103.78
O75554	WBP4	WW domain-binding protein 4	3	3	5	1.65854	0.0555086	0.181191	0.140665	0	-0.067523	0	0	-0.156389	-0.0491905		O75554	WW domain-binding protein 4	WBP4	10.201
Q13492	PICALM	Phosphatidylinositol-binding clathrin assembly protein	4	4	5	1.80456	0.0297136	0.191787	0.176899	0	0	0	-0.0262852	-0.188025	-0.109581		Q13492	Phosphatidylinositol-binding clathrin assembly protein	PICALM	15.824
P20248	CCNA2	Cyclin-A2	1	1	5	1.47467	0.0502338	0.16696	0.152028	0	-0.0132523	0	0	-0.2524	-0.0943232		P20248	Cyclin-A2	CCNA2	7.8799
Q8N5K1	CISD2	CDGSH iron-sulfur domain-containing protein 2	4	4	5	1.41785	0	0.22644	0.199908	0.00820732	-0.0014534	0	0	-0.172473	-0.178197		Q8N5K1	CDGSH iron-sulfur domain-containing protein 2	CISD2	15.089
O43159	RRP8	Ribosomal RNA-processing protein 8	5	5	5	1.70599	0.249956	0.0545521	0.310801	-0.0750475	0	0	-0.0726843	0	-0.0574274		O43159	Ribosomal RNA-processing protein 8	RRP8	35.232
Q04724	TLE1	Transducin-like enhancer protein 1	8	2	5	2.76782	0.163053	0.115242	0.222088	0	0	0	-0.00465774	-0.0480366	-0.103588		Q04724	Transducin-like enhancer protein 1	TLE1	33.48
P12931	SRC	Proto-oncogene tyrosine-protein kinase Src	13	12	5	1.93219	0.154703	0.129299	0.165953	-0.115999	0	0	-0.0770092	0	-0.19013		P12931;P07947	Proto-oncogene tyrosine-protein kinase Src	SRC	178.48
O75970	MPDZ	Multiple PDZ domain protein	6	6	5	1.95238	0.142365	0.142986	0.222073	-0.0839138	-0.00537586	0	0	0	-0.160635		O75970;Q8NI35	Multiple PDZ domain protein	MPDZ	37.168
Q68EM7	ARHGAP17	Rho GTPase-activating protein 17	9	9	5	1.94044	0.0965309	0.0791569	0.152165	-0.124138	-0.076664	0	0	0	-0.0785503		Q68EM7	Rho GTPase-activating protein 17	ARHGAP17	127.89
Q13011	ECH1	Delta(3,5)-Delta(2,4)-dienoyl-CoA isomerase, mitochondrial	14	11	5	3.63241	0.181547	0.151766	0.147396	-0.0696049	-0.0180588	0	0	0	-0.0395565		Q13011	Delta(3,5)-Delta(2,4)-dienoyl-CoA isomerase, mitochondrial	ECH1	128.81
Q9BW30	TPPP3	Tubulin polymerization-promoting protein family member 3	6	6	5	3.51315	0.328512	0.248808	0.360685	-0.00328064	-0.098196	0	0	0	-0.0788021		Q9BW30	Tubulin polymerization-promoting protein family member 3	TPPP3	52.466
Q9Y618	NCOR2	Nuclear receptor corepressor 2	23	23	5	2.92225	0.40106	0.334321	0.176452	-0.0603838	-0.0603561	-0.0471411	0	0	0		Q9Y618	Nuclear receptor corepressor 2	NCOR2	138.3
O75369	FLNB	Filamin-B	92	82	5	6.80947	0.372734	0.36825	0.39797	-0.00895691	0	0	-0.024435	0	-0.0470104		O75369	Filamin-B	FLNB	323.31
Q9UEY8	ADD3	Gamma-adducin	13	12	5	3.67259	0.331199	0.295778	0.322277	-0.183427	-0.10746	0	0	0	-0.0228586		Q9UEY8	Gamma-adducin	ADD3	71.506
P27144	AK4	Adenylate kinase 4, mitochondrial	2	2	5	2.8133	0.259692	0.392857	0.466987	-0.00852203	0	0	-0.0232267	0	-0.196102		P27144	Adenylate kinase 4, mitochondrial	AK4	6.9346
Q6ZSR9		Uncharacterized protein FLJ45252	5	5	5	2.19134	0.120905	0.217408	0.271601	0	-0.0953703	0	0	-0.0257187	-0.133542		Q6ZSR9	Uncharacterized protein FLJ45252		52.432
Q04727	TLE4	Transducin-like enhancer protein 4	12	7	5	3.30214	0.247982	0.201908	0.355146	0	-0.00333786	0	0	-0.0562019	-0.052803		Q04727;Q04725	Transducin-like enhancer protein 4	TLE4	67.234
Q5VSL9	STRIP1	Striatin-interacting protein 1	6	6	5	2.79396	0.18792	0.205453	0.231886	-0.0909491	-0.0320549	0	0	0	-0.131062		Q5VSL9	Striatin-interacting protein 1	STRIP1	96.434
P09455	RBP1	Retinol-binding protein 1	13	13	5	2.55119	0.194817	0.202774	0.324169	-0.135756	0	-0.0201397	-0.0847244	0	0		P09455	Retinol-binding protein 1	RBP1	199.27
P09972	ALDOC	Fructose-bisphosphate aldolase C	17	11	5	3.03549	0.187563	0.21398	0.299961	-0.102959	0	0	-0.00690842	0	-0.0108261		P09972;P05062	Fructose-bisphosphate aldolase C	ALDOC	139.33
P42785	PRCP	Lysosomal Pro-X carboxypeptidase	8	8	5	3.00681	0.176294	0.209117	0.306138	0	-0.0409489	0	0	-0.0196056	-0.0877104		P42785	Lysosomal Pro-X carboxypeptidase	PRCP	36.457
Q96IW2	SHD	SH2 domain-containing adapter protein D	3	3	5	2.04336	0.089366	0.27829	0.158048	0	0	0	-0.00884628	-0.111108	-0.0585155		Q96IW2	SH2 domain-containing adapter protein D	SHD	11.784
P18669	PGAM1;PGAM2	Phosphoglycerate mutase 1;Phosphoglycerate mutase 2	10	10	5	2.18819	0.0786629	0.288702	0.246838	0	0	0	-0.0273819	-0.150242	-0.114655		P18669;P15259;Q8N0Y7	Phosphoglycerate mutase 1;Phosphoglycerate mutase 2	PGAM1;PGAM2	163.1
P21291	CSRP1	Cysteine and glycine-rich protein 1	4	4	5	1.78772	0.0635643	0.22011	0.126487	0	0	-0.0825405	-0.0962505	-0.10785	0		P21291	Cysteine and glycine-rich protein 1	CSRP1	26.757
Q6PD74	AAGAB	Alpha- and gamma-adaptin-binding protein p34	2	2	5	2.1412	0.103273	0.317598	0.223468	0	-0.0222273	-0.0630798	0	-0.0570049	0		Q6PD74	Alpha- and gamma-adaptin-binding protein p34	AAGAB	3.2647
Q09666	AHNAK	Neuroblast differentiation-associated protein AHNAK	86	86	5	3.22475	0.186987	0.310474	0.199486	0	0	0	-0.0863628	-0.19216	-0.0757828		Q09666;P48552	Neuroblast differentiation-associated protein AHNAK	AHNAK	323.31
Q9ULK5	VANGL2	Vang-like protein 2	4	4	5	2.98827	0.271748	0.435912	0.456833	0	0	-0.0976992	-0.129916	-0.206232	0		Q9ULK5;Q8TAA9	Vang-like protein 2	VANGL2	16.26
Q68CZ2	TNS3	Tensin-3	11	11	5	3.0315	0.557281	0.374799	0.605898	0	0	-0.0151272	-0.261521	-0.0336714	0		Q68CZ2	Tensin-3	TNS3	163.99
Q04726	TLE3	Transducin-like enhancer protein 3	18	18	5	4.64105	0.399212	0.437683	0.488817	0	-0.0880737	-0.0718641	0	-0.0886116	0		Q04726	Transducin-like enhancer protein 3	TLE3	205.78
O43374	RASA4;RASA4B	Ras GTPase-activating protein 4;Putative Ras GTPase-activating protein 4B	12	12	5	5.50456	0.639097	0.58787	0.578045	-0.0946522	0	-0.000278473	-0.0742416	0	0		O43374;C9J798	Ras GTPase-activating protein 4;Putative Ras GTPase-activating protein 4B	RASA4;RASA4B	101.9
Q9Y2H5	PLEKHA6	Pleckstrin homology domain-containing family A member 6	18	18	5	3.74014	0.732021	0.881031	0.802012	-0.41094	0	-0.354966	-0.00415802	0	0		Q9Y2H5	Pleckstrin homology domain-containing family A member 6	PLEKHA6	129.88
P18084	ITGB5	Integrin beta-5	2	2	5	3.14699	0.779001	0.484338	0.494434	-0.00539589	-0.0899763	0	0	0	-0.156627		P18084	Integrin beta-5	ITGB5	5.8683
Q9UK08	GNG8	Guanine nucleotide-binding protein G(I)/G(S)/G(O) subunit gamma-8	3	3	5	3.03584	0.271564	0.467219	0.512051	0	0	0	-0.0148926	-0.197209	-0.178463		Q9UK08	Guanine nucleotide-binding protein G(I)/G(S)/G(O) subunit gamma-8	GNG8	23.609
P07858	CTSB	Cathepsin B;Cathepsin B light chain;Cathepsin B heavy chain	7	7	5	4.39614	0.391113	0.413893	0.514376	0	0	0	-0.0655823	-0.183243	-0.0662975		P07858	Cathepsin B;Cathepsin B light chain;Cathepsin B heavy chain	CTSB	85.429
Q04656	ATP7A	Copper-transporting ATPase 1	13	13	5	5.07567	0.439977	0.422142	0.468265	-0.0510206	-0.10539	0	0	0	-0.0668487		Q04656;P35670	Copper-transporting ATPase 1	ATP7A	100.62
Q99439	CNN2	Calponin-2	9	8	5	6.27135	0.391748	0.446304	0.438736	-0.117897	-0.0554638	-0.0900497	0	0	0		Q99439	Calponin-2	CNN2	25.159
P55209	NAP1L1	Nucleosome assembly protein 1-like 1	11	9	5	1.43658	0.0543747	0.149365	0.332651	0	-0.0770149	-0.0698528	0	-0.0288849	0		P55209	Nucleosome assembly protein 1-like 1	NAP1L1	323.31
O43156	TTI1	TELO2-interacting protein 1 homolog	7	7	5	1.89032	0.0591726	0.111306	0.271786	-0.0839901	-0.0727568	-0.0868368	0	0	0		O43156	TELO2-interacting protein 1 homolog	TTI1	64.931
O75896	TUSC2	Tumor suppressor candidate 2	2	2	5	1.42946	0	0.0795193	0.0722408	-0.270517	-0.0396862	-0.40186	0	0.000660896	0		O75896	Tumor suppressor candidate 2	TUSC2	2.2547
Q9UH65	SWAP70	Switch-associated protein 70	4	4	5	1.70454	0.130014	0.153853	0.189321	-0.258408	0	-0.345336	-0.089448	0	0		Q9UH65	Switch-associated protein 70	SWAP70	33.596
P61601	NCALD	Neurocalcin-delta	4	1	5	4.50463	0.17041	0.219882	0.191649	-0.238711	-0.168363	-0.291999	0	0	0		P61601	Neurocalcin-delta	NCALD	3.0061
Q2M3G0	ABCB5	ATP-binding cassette sub-family B member 5	4	2	5	1.53774	0.0653935	0.286167	0.0809994	-0.335682	-0.0337658	-0.211165	0	0	0		Q2M3G0	ATP-binding cassette sub-family B member 5	ABCB5	1.5577
O43865	AHCYL1	Putative adenosylhomocysteinase 2	9	9	5	2.57303	0.0945072	0.122932	0.02948	-0.271618	-0.100614	-0.230124	0	0	0		O43865;Q96HN2	Putative adenosylhomocysteinase 2	AHCYL1	13.057
O15119	TBX3	T-box transcription factor TBX3	10	8	5	1.6913	0.187815	0.198138	0.159497	0	0	-0.244623	-0.00635338	-0.0631599	0		O15119	T-box transcription factor TBX3	TBX3	82.081
Q9UIL1	SCOC	Short coiled-coil protein	3	3	5	1.25112	0.0580406	0.302557	0.258278	-0.0127773	-0.0135088	-0.329119	0	0	0		Q9UIL1	Short coiled-coil protein	SCOC	110.5
Q9Y3L5	RAP2C;RAP2B;RAP2A	Ras-related protein Rap-2c;Ras-related protein Rap-2b;Ras-related protein Rap-2a	4	4	5	2.58184	0.16873	0.211886	0.133336	-0.00859833	0	-0.122623	-0.0100069	0	0		Q9Y3L5;P61225;P10114	Ras-related protein Rap-2c;Ras-related protein Rap-2b;Ras-related protein Rap-2a	RAP2C;RAP2B;RAP2A	11.451
O60825	PFKFB2	6-phosphofructo-2-kinase/fructose-2,6-bisphosphatase 2;6-phosphofructo-2-kinase;Fructose-2,6-bisphosphatase	3	3	5	1.71385	0.127351	0.187768	0.123876	-0.0227881	0	-0.20555	-0.0366297	0	0		O60825;P16118;Q16877	6-phosphofructo-2-kinase/fructose-2,6-bisphosphatase 2;6-phosphofructo-2-kinase;Fructose-2,6-bisphosphatase	PFKFB2	7.8196
Q16875	PFKFB3	6-phosphofructo-2-kinase/fructose-2,6-bisphosphatase 3;6-phosphofructo-2-kinase;Fructose-2,6-bisphosphatase	2	1	5	1.71385	0.127351	0.187768	0.123876	-0.0227881	0	-0.20555	-0.0366297	0	0		Q16875	6-phosphofructo-2-kinase/fructose-2,6-bisphosphatase 3;6-phosphofructo-2-kinase;Fructose-2,6-bisphosphatase	PFKFB3	2.9538
P23381	WARS	Tryptophan--tRNA ligase, cytoplasmic;T1-TrpRS;T2-TrpRS	20	20	5	1.57919	0.051136	0.116011	0.243528	0	-0.0536728	0	0	-0.09972	-0.144976		P23381	Tryptophan--tRNA ligase, cytoplasmic;T1-TrpRS;T2-TrpRS	WARS	323.31
P47914	RPL29	60S ribosomal protein L29	7	7	5	1.60105	0.0957928	0.085701	0.197389	-0.0228882	0	0	-0.0631447	0	-0.200917		P47914	60S ribosomal protein L29	RPL29	33.419
O75914	PAK3	Serine/threonine-protein kinase PAK 3	9	4	5	2.13667	0.0782805	0.151582	0.129131	0	-0.00761223	0	0	-0.0713739	-0.147276		O75914	Serine/threonine-protein kinase PAK 3	PAK3	8.8937
O95573	ACSL3	Long-chain-fatty-acid--CoA ligase 3	17	17	5	1.47049	0.134951	0.128605	0.159407	0	-0.216698	0	0	-0.131075	-0.201824		O95573	Long-chain-fatty-acid--CoA ligase 3	ACSL3	65.394
Q13153	PAK1	Serine/threonine-protein kinase PAK 1	16	10	5	1.97647	0.0778294	0.16227	0.131113	0	-0.0213947	0	0	-0.116335	-0.184451		Q13153	Serine/threonine-protein kinase PAK 1	PAK1	86.082
O75843	AP1G2	AP-1 complex subunit gamma-like 2	1	1	5	1.1328	0.131617	0.0947227	0.515492	-0.419923	-0.0592012	-0.0527678	0	0	0		O75843	AP-1 complex subunit gamma-like 2	AP1G2	2.7917
Q9P260	KIAA1468	LisH domain and HEAT repeat-containing protein KIAA1468	5	5	5	1.22252	0.0718842	0.13418	0.373002	-0.282467	-0.0666399	0	0	0	-0.0642652		Q9P260	LisH domain and HEAT repeat-containing protein KIAA1468	KIAA1468	95.037
P49366	DHPS	Deoxyhypusine synthase	11	11	5	1.55676	0.139214	0.10082	0.347893	-0.0261288	-0.136141	0	0	0	-0.027359		P49366	Deoxyhypusine synthase	DHPS	65.034
Q9Y316	MEMO1	Protein MEMO1	2	2	5	1.58225	0.427774	0.51007	0.287023	0	-0.563285	-0.0634651	0	-0.296926	0		Q9Y316	Protein MEMO1	MEMO1	6.2707
Q9Y5T5	USP16	Ubiquitin carboxyl-terminal hydrolase 16	3	3	5	1.0865	0.22449	0.200838	0.585384	0	-0.476491	0	0	-0.472604	-0.0302935		Q9Y5T5	Ubiquitin carboxyl-terminal hydrolase 16	USP16	50.376
Q9ULQ0	STRIP2	Striatin-interacting protein 2	2	1	5	4.18609	0.147362	0.183503	0.210206	-0.0411549	-0.109054	-0.0715151	0	0	0		Q9ULQ0	Striatin-interacting protein 2	STRIP2	2.2661
P51452	DUSP3	Dual specificity protein phosphatase 3	5	5	5	1.69557	0.0930366	0.13146	0.290183	0	-0.0886059	0	0	-0.112446	-0.0375709		P51452	Dual specificity protein phosphatase 3	DUSP3	40.31
P13797	PLS3	Plastin-3	18	18	5	2.58071	0.152388	0.129921	0.233879	0	-0.092083	-0.0678902	0	-0.0771751	0		P13797;P13796;Q14651	Plastin-3	PLS3	103.6
Q8IVF5	TIAM2	T-lymphoma invasion and metastasis-inducing protein 2	4	4	5	1.24133	0.419872	0.00230789	0.793434	0	-0.339882	-0.367736	0	-0.116923	0		Q8IVF5	T-lymphoma invasion and metastasis-inducing protein 2	TIAM2	8.7609
P52435	POLR2J;POLR2J2;POLR2J3	DNA-directed RNA polymerase II subunit RPB11-a;DNA-directed RNA polymerase II subunit RPB11-b1;DNA-directed RNA polymerase II subunit RPB11-b2	3	3	5	1.34693	0.226781	0.114583	0.567417	0	-0.152816	-0.010026	0	-0.0479603	0		P52435;Q9GZM3;Q9H1A7	DNA-directed RNA polymerase II subunit RPB11-a;DNA-directed RNA polymerase II subunit RPB11-b1;DNA-directed RNA polymerase II subunit RPB11-b2	POLR2J;POLR2J2;POLR2J3	7.1011
Q9H008	LHPP	Phospholysine phosphohistidine inorganic pyrophosphate phosphatase	3	3	5	1.1129	0.0898008	0.201106	0.658495	0	-0.108353	-0.0637388	0	-0.0881748	0		Q9H008	Phospholysine phosphohistidine inorganic pyrophosphate phosphatase	LHPP	36.044
P49711	CTCF	Transcriptional repressor CTCF	4	4	5	1.68928	0.32452	0.18677	0.706842	0	0	-0.0750189	-0.095912	-0.127827	0		P49711	Transcriptional repressor CTCF	CTCF	25.661
Q8WVX9	FAR1	Fatty acyl-CoA reductase 1	3	3	5	2.4748	0.435813	0.495108	0.731315	-0.0577669	-0.410976	0	0	0	-0.050375		Q8WVX9	Fatty acyl-CoA reductase 1	FAR1	3.7
Q9NQW7	XPNPEP1	Xaa-Pro aminopeptidase 1	16	16	5	2.19435	0.169308	0.119675	0.0747833	-0.0186195	0	0	-0.104616	0	-0.0329533		Q9NQW7;O00462	Xaa-Pro aminopeptidase 1	XPNPEP1	80.612
Q9H7Z6	KAT8	Histone acetyltransferase KAT8	2	2	5	2.26479	0.159928	0.0415945	0.142337	0	0	0	-0.0800419	-0.171932	-0.0598049		Q9H7Z6	Histone acetyltransferase KAT8	KAT8	58.75
P24752	ACAT1	Acetyl-CoA acetyltransferase, mitochondrial	16	16	5	4.42421	0.0992069	0.0776958	0.115122	0	0	0	-0.0238247	-0.0313702	-0.0143528		P24752	Acetyl-CoA acetyltransferase, mitochondrial	ACAT1	152.86
P06733	ENO1	Alpha-enolase	28	28	5	2.22855	0.162455	0.0822811	0.164833	0	0	-0.0622196	-0.0810719	-0.000125885	0		P06733	Alpha-enolase	ENO1	323.31
P00558	PGK1	Phosphoglycerate kinase 1	26	26	5	2.1024	0.149637	0.14562	0.336874	0	-0.0202789	0	0	-0.0198536	-0.0515499		P00558;P07205	Phosphoglycerate kinase 1	PGK1	323.31
Q9Y547	HSPB11	Intraflagellar transport protein 25 homolog	3	3	5	2.38651	0.144565	0.163867	0.310903	0	-0.0164595	-0.0227623	0	-0.0545607	0		Q9Y547	Intraflagellar transport protein 25 homolog	HSPB11	68.547
Q5VZE5	NAA35	N-alpha-acetyltransferase 35, NatC auxiliary subunit	1	1	5	1.70193	0.105059	0.177977	0.387918	-0.0215359	-0.026247	-0.0573778	0	0	0		Q5VZE5	N-alpha-acetyltransferase 35, NatC auxiliary subunit	NAA35	1.5625
Q6ZXV5	TMTC3	Transmembrane and TPR repeat-containing protein 3	2	2	5	1.54302	0.0643616	0.307715	0.439611	0	0	0	-0.0889854	-0.00579739	-0.0311842		Q6ZXV5	Transmembrane and TPR repeat-containing protein 3	TMTC3	4.9938
P05386	RPLP1	60S acidic ribosomal protein P1	5	3	5	1.75121	0.195837	0.155275	0.464884	-0.0710239	0	0	-0.0331306	0	-0.0214481		P05386	60S acidic ribosomal protein P1	RPLP1	116.47
P27482	CALML3	Calmodulin-like protein 3	3	1	5	1.31451	0.149717	0.103125	0.461004	0	0	-0.00940895	-0.0870171	-0.0420151	0		P27482	Calmodulin-like protein 3	CALML3	3.7367
Q16644	MAPKAPK3;MAPKAPK2;TSSK3;PRKX;PRKY	MAP kinase-activated protein kinase 3;MAP kinase-activated protein kinase 2;Testis-specific serine/threonine-protein kinase 3;cAMP-dependent protein kinase catalytic subunit PRKX;Putative serine/threonine-protein kinase PRKY	1	1	5	2.12093	0.305121	0.232209	0.446767	0	0	-0.0487986	-0.297443	-0.0352182	0		Q16644;P49137;Q96PN8;P51817;O43930	MAP kinase-activated protein kinase 3;MAP kinase-activated protein kinase 2;Testis-specific serine/threonine-protein kinase 3;cAMP-dependent protein kinase catalytic subunit PRKX;Putative serine/threonine-protein kinase PRKY	MAPKAPK3;MAPKAPK2;TSSK3;PRKX;PRKY	1.4161
P60174	TPI1	Triosephosphate isomerase	21	21	5	2.98272	0.102383	0.175144	0.210871	0	0	0	-0.0439472	-0.0256195	-0.00227737		P60174	Triosephosphate isomerase	TPI1	323.31
O75396	SEC22B	Vesicle-trafficking protein SEC22b	9	9	5	2.64182	0.0968552	0.114759	0.186636	0	0	-0.0132179	-0.0190678	-0.0648155	0		O75396	Vesicle-trafficking protein SEC22b	SEC22B	249.94
Q9HB40	SCPEP1	Retinoid-inducible serine carboxypeptidase	4	4	5	1.64125	0.0334854	0.214418	0.246246	0	0	0	-0.00853538	-0.0451937	-0.0762129		Q9HB40	Retinoid-inducible serine carboxypeptidase	SCPEP1	7.8811
Q9Y4L1	HYOU1	Hypoxia up-regulated protein 1	45	45	5	1.82634	0.0526924	0.144436	0.230804	0	0	0	-0.0924854	-0.073164	-0.00123215		Q9Y4L1;Q9BXT5	Hypoxia up-regulated protein 1	HYOU1	323.31
Q13619	CUL4A	Cullin-4A	9	5	5	2.68182	0.0758553	0.116751	0.199966	0	0	0	-0.0803776	-0.0456028	-0.0637703		Q13619	Cullin-4A	CUL4A	103.82
P01112	HRAS	GTPase HRas;GTPase HRas, N-terminally processed	6	1	5	1.92577	0.0553589	0.172895	0.199941	0	0	-0.0438376	-0.12193	-0.0681381	0		P01112	GTPase HRas;GTPase HRas, N-terminally processed	HRAS	6.5066
Q8NB46	ANKRD52	Serine/threonine-protein phosphatase 6 regulatory ankyrin repeat subunit C	1	1	5	1.24081	0.0540724	0.0747242	0.456697	-0.169157	-0.286813	-0.0630121	0	0	0		Q8NB46	Serine/threonine-protein phosphatase 6 regulatory ankyrin repeat subunit C	ANKRD52	6.6925
Q8NBT2	SPC24	Kinetochore protein Spc24	6	6	5	1.08793	0.0785408	0.111256	0.496336	-0.0794954	-0.200942	0	0	0	-0.0454121		Q8NBT2	Kinetochore protein Spc24	SPC24	177.03
Q96C23	GALM	Aldose 1-epimerase	4	4	5	2.52983	0.206977	0.159797	0.194713	-0.161722	0	-0.0382538	-0.0668793	0	0		Q96C23	Aldose 1-epimerase	GALM	12.249
P29323	EPHB2	Ephrin type-B receptor 2	5	5	5	1.84871	0.18219	0.135649	0.0647564	-0.192089	0	-0.121615	-0.0079937	0	0		P29323;P54753;P54762	Ephrin type-B receptor 2	EPHB2	23.069
P08183	ABCB1	Multidrug resistance protein 1	21	21	5	2.3971	0.196682	0.310785	0.195398	-0.255766	-0.0151329	-0.111145	0	0	0		P08183;P21439;Q9NP78	Multidrug resistance protein 1	ABCB1	145.21
P29317	EPHA2	Ephrin type-A receptor 2	3	2	5	1.61404	0.179122	0.130672	0.0840626	-0.237092	0	-0.0749044	-0.0227289	0	0		P29317	Ephrin type-A receptor 2	EPHA2	7.0665
Q8IWZ8	SUGP1	SURP and G-patch domain-containing protein 1	4	4	5	1.11863	0.406563	0	0.372474	-0.294568	-0.154636	0	0.120107	0	-0.189459		Q8IWZ8	SURP and G-patch domain-containing protein 1	SUGP1	26.938
P34947	GRK5;GRK6	G protein-coupled receptor kinase 5;G protein-coupled receptor kinase 6	4	4	5	0.914213	0.988499	0	0.645999	0	0.15276	-0.67611	-0.343498	-0.0538216	0		P34947;P43250	G protein-coupled receptor kinase 5;G protein-coupled receptor kinase 6	GRK5;GRK6	17.185
Q9UFF9	CNOT8	CCR4-NOT transcription complex subunit 8	2	2	5	2.99719	0	0.276144	0.156347	-0.382205	-0.580521	-0.444767	0	0.1439	0		Q9UFF9	CCR4-NOT transcription complex subunit 8	CNOT8	4.5859
P55061	TMBIM6	Bax inhibitor 1	1	1	5	1.88926	0	0.414664	0.25318	-0.158536	-0.530633	-0.54608	0	0.143506	0		P55061	Bax inhibitor 1	TMBIM6	1.3899
Q9Y3A4	RRP7A;RRP7BP	Ribosomal RNA-processing protein 7 homolog A;Putative ribosomal RNA-processing protein 7 homolog B	1	1	5	0.8776	0.333968	0.0201826	0.347838	0	-0.0396233	0	0	-0.171711	-0.952219		Q9Y3A4;Q9NSQ0	Ribosomal RNA-processing protein 7 homolog A;Putative ribosomal RNA-processing protein 7 homolog B	RRP7A;RRP7BP	1.3763
Q8NEZ2	VPS37A	Vacuolar protein sorting-associated protein 37A	3	3	5	2.15341	0.165371	0.484615	0.624713	-0.249958	-0.0576077	-0.326575	0	0	0		Q8NEZ2	Vacuolar protein sorting-associated protein 37A	VPS37A	12.791
Q14139	UBE4A	Ubiquitin conjugation factor E4 A	5	5	5	2.33014	0.367909	0.170632	0.481065	-0.152592	-0.0685892	-0.330179	0	0	0		Q14139	Ubiquitin conjugation factor E4 A	UBE4A	19.25
O43763	TLX2	T-cell leukemia homeobox protein 2	5	5	5	4.68488	0.282444	0.355948	0.314611	-0.198697	-0.111413	-0.235306	0	0	0		O43763	T-cell leukemia homeobox protein 2	TLX2	11.55
P13521	SCG2	Secretogranin-2;Secretoneurin;Manserin	8	8	5	2.05154	0.256574	0.440134	0.1609	-0.110005	-0.010109	-0.248398	0	0	0		P13521	Secretogranin-2;Secretoneurin;Manserin	SCG2	40.563
Q13207	TBX2	T-box transcription factor TBX2	15	15	5	3.25114	0.284449	0.219349	0.254617	-0.0834312	-0.0529862	-0.228282	0	0	0		Q13207	T-box transcription factor TBX2	TBX2	109.55
Q8IZJ1	UNC5B	Netrin receptor UNC5B	5	5	5	2.00025	0.641479	0.837466	0.519049	-0.449306	-0.192143	0	0	0	-0.637811		Q8IZJ1	Netrin receptor UNC5B	UNC5B	63.908
Q96EL3	MRPL53	39S ribosomal protein L53, mitochondrial	1	1	5	1.67047	1.03332	0.683182	0.366769	-0.21855	0	0	-0.0750256	0	-0.760944		Q96EL3	39S ribosomal protein L53, mitochondrial	MRPL53	4.7812
Q8WVP5	TNFAIP8L1	Tumor necrosis factor alpha-induced protein 8-like protein 1	1	1	5	0.865319	0.84525	0	0.243011	0	NaN	0	0.00227833	-0.353383	-0.459893		Q8WVP5	Tumor necrosis factor alpha-induced protein 8-like protein 1	TNFAIP8L1	5.4646
P49116	NR2C2	Nuclear receptor subfamily 2 group C member 2	5	5	5	2.19709	0.887393	0.70562	0.602401	-0.183264	-0.380349	-1.17056	0	0	0		P49116	Nuclear receptor subfamily 2 group C member 2	NR2C2	61.807
Q5TEJ8	THEMIS2	Protein THEMIS2	1	1	5	1.4477	0.34028	0.331759	0.704713	0	-0.172542	-0.816377	0	-0.0930233	0		Q5TEJ8	Protein THEMIS2	THEMIS2	15.962
Q06945	SOX4	Transcription factor SOX-4	2	2	5	5.95203	1.64947	1.54792	1.68232	-0.297939	-0.00263691	-0.268234	0	0	0		Q06945	Transcription factor SOX-4	SOX4	8.3714
Q8IV48	ERI1	3-5 exoribonuclease 1	5	5	5	5.3958	1.02553	0.914651	0.937674	-0.172634	-0.381599	-0.425208	0	0	0		Q8IV48	3-5 exoribonuclease 1	ERI1	17.07
P07949	RET	Proto-oncogene tyrosine-protein kinase receptor Ret;Soluble RET kinase fragment;Extracellular cell-membrane anchored RET cadherin 120 kDa fragment	16	16	5	4.81498	1.36962	1.72315	1.81741	0	-0.0130358	0	0	-0.226534	-0.0141163		P07949	Proto-oncogene tyrosine-protein kinase receptor Ret;Soluble RET kinase fragment;Extracellular cell-membrane anchored RET cadherin 120 kDa fragment	RET	284.52
Q9Y3B8	REXO2	Oligoribonuclease, mitochondrial	1	1	5	1.15781	1.01051	0	1.07839	0	0.0149269	-0.189531	-1.80554	-0.667475	0		Q9Y3B8	Oligoribonuclease, mitochondrial	REXO2	13.391
Q9NRP0	OSTC	Oligosaccharyltransferase complex subunit OSTC	1	1	5	1.24485	0.85002	0	1.49474	-0.569014	-0.239924	-0.184228	0.0613165	0	0		Q9NRP0	Oligosaccharyltransferase complex subunit OSTC	OSTC	6.654
Q969U7	PSMG2	Proteasome assembly chaperone 2	2	2	5	1.27835	0.553469	0.0611343	0.826768	-0.37979	0	-0.400922	-0.534099	0	0		Q969U7	Proteasome assembly chaperone 2	PSMG2	2.8621
Q9P0V3	SH3BP4	SH3 domain-binding protein 4	8	8	5	1.5022	0.128285	0.338282	0.207801	0	-0.041338	-0.203248	0	-0.249416	0		Q9P0V3	SH3 domain-binding protein 4	SH3BP4	39.607
Q02241	KIF23	Kinesin-like protein KIF23	10	10	5	1.43567	0.0363331	0.215871	0.246141	0	-0.182129	-0.213014	0	-0.170773	0		Q02241	Kinesin-like protein KIF23	KIF23	87.781
P16220	CREB1	Cyclic AMP-responsive element-binding protein 1	3	3	5	1.11653	0.0549965	0.243124	0.297849	0	-0.0893717	-0.18881	0	-0.364321	0		P16220;P18846	Cyclic AMP-responsive element-binding protein 1	CREB1	43.728
P31274	HOXC9	Homeobox protein Hox-C9	2	2	5	1.85418	0.123389	0.291913	0.360128	0	-0.167871	-0.226019	0	-0.19617	0		P31274	Homeobox protein Hox-C9	HOXC9	5.3724
O43747	AP1G1	AP-1 complex subunit gamma-1	14	14	5	1.64117	0.0538521	0.031559	0.328743	-0.242046	-0.138475	-0.161385	0	0	0		O43747	AP-1 complex subunit gamma-1	AP1G1	80.171
Q8NHQ9	DDX55	ATP-dependent RNA helicase DDX55	5	5	5	1.22798	0.0315981	0.101722	0.304522	-0.274095	-0.0164461	-0.107157	0	0	0		Q8NHQ9	ATP-dependent RNA helicase DDX55	DDX55	24.91
P11047	LAMC1	Laminin subunit gamma-1	7	7	5	3.56988	0.113062	0.0420179	0.281771	-0.364005	-0.47295	-0.445632	0	0	0		P11047	Laminin subunit gamma-1	LAMC1	20.145
Q8NEJ9	NGDN	Neuroguidin	4	4	5	2.50324	0.277451	0.0541296	0.494534	-0.380696	-0.29929	-0.367229	0	0	0		Q8NEJ9	Neuroguidin	NGDN	10.297
Q9H0E3	SAP130	Histone deacetylase complex subunit SAP130	6	6	5	0.731652	0.426371	0	0.906775	-1.16075	-0.0577164	0	0.549953	0	-0.0629234		Q9H0E3	Histone deacetylase complex subunit SAP130	SAP130	55.946
Q7Z3J2	C16orf62	UPF0505 protein C16orf62	1	1	5	0.871325	0	0.524822	0.50687	0.508364	0	-0.26528	-1.04748	-0.332999	0		Q7Z3J2	UPF0505 protein C16orf62	C16orf62	2.0589

## Sheet: TMTproteome_ALL
Protein ID	Gene names	Protein names	Peptides	Razor unique peptides	Ctrl T0 Intensity Log2 norm	CblKD T1 Intensity Log2 norm	RA T2 Intensity Log2 norm	Ctrl T3 Intensity Log2 norm	CblKD T4 Intensity Log2 norm	RA T5 Intensity Log2 norm	Ctrl T6 Intensity Log2 norm	CblKD T7 Intensity Log2 norm	RA T8 Intensity Log2 norm	Score
Q9NX47	2018-03-05	E3 ubiquitin-protein ligase MARCH5	1	1	-0.12556	0.0411081	0	0.130969	0	-0.247029	0.395047	0	-0.101081	9.9939
Q15019	2018-09-02	Septin-2	24	24	0	-0.0135937	0.079277	-0.0434227	0	0.0325718	0.0125103	-0.129425	0	323.31
Q9UH03	2018-09-03	Neuronal-specific septin-3	1	1	-0.410722	0.362344	0	-0.157678	0	0.272804	-0.0508032	1.06516	0	2.0066
O43236	2018-09-04	Septin-4	3	2	-0.103847	0.0624027	0	-0.0257702	0	0.528486	-0.284521	0.802618	0	1.8008
Q99719	2018-09-05	Septin-5	10	10	0	-0.0603027	0.0518961	0	-0.0119801	0.090208	-0.0332623	0.0612965	0	46.034
Q14141	2018-09-06	Septin-6	11	11	-0.157278	0	0.0634689	-0.0994167	0	0.0631981	-0.102535	0.177011	0	155.39
Q16181	2018-09-07	Septin-7	26	26	0.0563507	-0.0756245	0	0.0265827	-0.0355205	0	-0.0173111	0	0.0254974	323.31
Q92599	2018-09-08	Septin-8	3	1	-0.080842	0	0.0852404	-0.209099	0	0.00925255	-0.0912752	0	0.013586	1.914
Q9UHD8	2018-09-09	Septin-9	36	36	0	-0.180262	0.152185	0	-0.108093	0.0553493	0	-0.197067	0.0455284	323.31
Q9P0V9	2018-09-10	Septin-10	5	5	-0.00947952	0	0.180213	0	-0.284401	0.0988684	-0.480895	0.202062	0	33.334
Q9NVA2	2018-09-11	Septin-11	10	5	-0.0500031	0.00809288	0	-0.136501	0	0.013485	-0.0764999	0.105476	0	114.43
O60613	2018-09-15	15 kDa selenoprotein	2	2	-0.243747	0.0563126	0	0.045743	0	-0.164275	0	-0.0748091	0.0768204	11.479
Q9NRG9	AAAS	Aladin	5	5	0	0.171162	-0.0529222	-0.00848961	0.2149	0	0	0.0357256	-0.100818	20.852
Q6PD74	AAGAB	Alpha- and gamma-adaptin-binding protein p34	2	2	0	-0.0630798	0.223468	0	-0.0222273	0.317598	-0.0570049	0	0.103273	3.2647
Q2M2I8	AAK1	AP2-associated protein kinase 1	13	13	-0.0585852	0	0.0430708	-0.0317287	0	0.0622873	0	-0.0219984	0.111212	169.59
Q9H7C9	AAMDC	Mth938 domain-containing protein	3	3	0.144821	-0.0198774	0	-0.0373621	0.0620184	0	0.0634775	-0.335885	0	9.5382
Q13685	AAMP	Angio-associated migratory cell protein	3	3	0	-0.000766754	0.229011	-0.0522833	0	0.177144	0.0543308	-0.0541105	0	16.777
Q9Y312	AAR2	Protein AAR2 homolog	2	2	-0.0293179	0	0.0729618	0.199478	-0.0614615	0	0.0731192	-0.259358	0	6.2151
P49588	AARS	Alanine--tRNA ligase, cytoplasmic	28	28	-0.0982151	0	0.0429249	-0.0196915	0.0319004	0	-0.00365066	0	0.0442619	290.38
Q5JTZ9	AARS2	Alanine--tRNA ligase, mitochondrial	2	2	-0.0375147	0.023201	0	0	0.0583124	-0.072938	0.13415	-0.078373	0	4.9
Q9BTE6	AARSD1	Alanyl-tRNA editing protein Aarsd1	3	3	-0.106029	0	0.021369	0.00041008	0	-0.0228367	0.0506191	-0.107592	0	16.666
Q9NRN7	AASDHPPT	L-aminoadipate-semialdehyde dehydrogenase-phosphopantetheinyl transferase	8	8	-0.128534	0	0.00206184	0	0.0742893	-0.0407238	0.100864	0	-0.0184956	27.412
Q9NY61	AATF	Protein AATF	6	6	0.109864	-0.178103	0	0.0682144	-0.178301	0	0.169678	-0.203867	0	39.378
P80404	ABAT	4-aminobutyrate aminotransferase, mitochondrial	3	3	0.00703144	-0.0752153	0	0.0534801	0	-0.076601	0.0964613	-0.14115	0	32.489
P08183	ABCB1	Multidrug resistance protein 1	21	21	0	-0.111145	0.195398	0	-0.0151329	0.310785	0	-0.255766	0.196682	145.21
Q2M3G0	ABCB5	ATP-binding cassette sub-family B member 5	4	2	0	-0.211165	0.0809994	0	-0.0337658	0.286167	0	-0.335682	0.0653935	1.5577
Q9NP58	ABCB6	ATP-binding cassette sub-family B member 6, mitochondrial	2	2	-0.343658	0.0482864	0	0.224755	-0.0713577	0	-0.158847	0.0678349	0	5.4805
O75027	ABCB7	ATP-binding cassette sub-family B member 7, mitochondrial	1	1	0	0.355488	-1.05973	0.140355	0	-0.593988	0.0313234	0	-0.0259247	3.3599
Q9NUT2	ABCB8	ATP-binding cassette sub-family B member 8, mitochondrial	3	3	0.18889	0	-0.192147	-0.00397491	0.0785408	0	0.375155	0	-0.299708	29.504
P33527	ABCC1	Multidrug resistance-associated protein 1	5	5	0.154891	-0.0274038	0	0	0.00435734	-0.0862627	0	-0.187966	0.0239735	36.836
O15439	ABCC4	Multidrug resistance-associated protein 4	2	1	0.148882	0	-0.288028	0	0.0159664	-0.0171518	0.292733	0	-0.41657	6.6835
P33897	ABCD1	ATP-binding cassette sub-family D member 1	3	2	0.117493	-0.102643	0	-0.480951	0.103925	0	0.279247	0	-0.0156241	12.575
Q9UBJ2	ABCD2	ATP-binding cassette sub-family D member 2	3	3	-0.0849609	0.0557728	0	-0.432509	0	0.0512714	-0.0657091	0	0.0173311	16.39
P28288	ABCD3	ATP-binding cassette sub-family D member 3	11	11	0.0386734	0	-0.027319	0	-0.0530167	0.0355873	0.088377	-0.00867844	0	38.099
P61221	ABCE1	ATP-binding cassette sub-family E member 1	17	17	-0.111479	0.0999432	0	-0.000274658	0.00973892	0	0	0.192732	-0.0174427	148.31
Q8NE71	ABCF1	ATP-binding cassette sub-family F member 1	30	30	0	0.0884743	-0.069315	0	0.0546227	-0.0132847	0.0139351	0	-0.0886688	323.31
Q9UG63	ABCF2	ATP-binding cassette sub-family F member 2	16	16	0	0.0947952	-0.115421	-0.0316353	0.0607433	0	0	0.288622	-0.00265122	68.387
Q9NUQ8	ABCF3	ATP-binding cassette sub-family F member 3	3	3	0.0337935	-0.0972939	0	0	0.0338802	-0.0326605	0.11173	-0.207901	0	37.032
Q9NUJ1	ABHD10	Mycophenolic acid acyl-glucuronide esterase, mitochondrial	4	4	-0.346116	0	0.0652571	-0.142222	0	0.241557	-0.208333	0.33711	0	22.117
Q8NFV4	ABHD11	Alpha/beta hydrolase domain-containing protein 11	3	3	0	-0.0158052	0.148509	0.0554933	-0.0268631	0	0.025651	-0.116955	0	24.906
Q8WTS1	ABHD5	1-acylglycerol-3-phosphate O-acyltransferase ABHD5	1	1	0.0367174	0	-0.797788	0	0.00699139	-0.21612	-0.505935	0	0.0102405	3.8363
Q8IZP0	ABI1	Abl interactor 1	8	6	-0.143691	0.00776958	0	-0.0603647	0.122561	0	-0.0342131	0.0141592	0	40.321
Q9NYB9	ABI2	Abl interactor 2	12	12	0	0.00648117	-0.133644	-0.133629	0.139737	0	-0.00825596	0.0323505	0	79.966
P42684	ABL2	Abelson tyrosine-protein kinase 2	7	7	0.569336	-0.117209	0	-0.0336304	0	0.0282497	0.265652	0	-0.214781	33.854
O14639	ABLIM1	Actin-binding LIM protein 1	9	9	-0.121831	0.15087	0	0	-0.313378	0.175368	0	0.123651	-0.0806208	133.87
Q12979	ABR	Active breakpoint cluster region-related protein	6	6	-0.0652399	0	0.0503035	0.066083	0	-0.0194464	-0.0210581	0	0.079133	23.86
Q9P1F3	ABRACL	Costars family protein ABRACL	3	3	-0.16638	0.198067	0	0	-0.0505838	0.0941734	-0.181693	0.249884	0	48.839
P09110	ACAA1	3-ketoacyl-CoA thiolase, peroxisomal	3	3	0	-0.232646	0.0248327	0.0863304	-0.0705833	0	0.0854254	-0.38068	0	29.148
P42765	ACAA2	3-ketoacyl-CoA thiolase, mitochondrial	20	20	0	-0.0511932	0.0884895	0	-0.0611401	0.0167408	0.0255871	-0.0240727	0	323.31
Q13085	ACACA	Acetyl-CoA carboxylase 1;Biotin carboxylase	8	8	-0.120418	0	0.398863	0.0814819	0	-0.0874643	0	-0.1141	0.195217	39.36
Q9H845	ACAD9	Acyl-CoA dehydrogenase family member 9, mitochondrial	5	5	0	-0.0652847	0.00540066	0.0270395	0	-0.0584745	0	-0.138934	0.0633078	46.301
P11310	ACADM	Medium-chain specific acyl-CoA dehydrogenase, mitochondrial	10	10	-0.15741	0.0702515	0	-0.076889	0.222212	0	-0.029417	0.205311	0	24.328
P45954	ACADSB	Short/branched chain specific acyl-CoA dehydrogenase, mitochondrial	4	4	0.0492506	-0.057806	0	0.00655842	-0.275308	0	-0.0882721	0	0.0327482	26.816
P49748	ACADVL	Very long-chain specific acyl-CoA dehydrogenase, mitochondrial	17	17	-0.0432625	0	0.0425491	0.0131435	0	-0.0705013	0.0162525	-0.167608	0	102.1
Q15027	ACAP1	Arf-GAP with coiled-coil, ANK repeat and PH domain-containing protein 1	1	1	0.342868	-0.0991497	0	0	0.0219278	-0.314819	0.352345	-0.165639	0	1.9926
P24752	ACAT1	Acetyl-CoA acetyltransferase, mitochondrial	16	16	-0.0143528	0	0.115122	-0.0238247	0	0.0776958	-0.0313702	0	0.0992069	152.86
Q9BWD1	ACAT2	Acetyl-CoA acetyltransferase, cytosolic	11	11	0.0179119	0	-0.0305424	0.0507088	0	-0.141626	0.0681305	-0.127144	0	200.16
Q9H3P7	ACBD3	Golgi resident protein GCP60	5	5	0	-0.143899	0.0906534	-0.00866318	0	0.1553	-0.0296898	0.150843	0	39.784
Q9BR61	ACBD6	Acyl-CoA-binding domain-containing protein 6	1	1	0	0.0634155	-0.0732908	-0.461799	0.400442	0	0	0.0554628	-0.1926	4.5959
Q8N6N7	ACBD7	Acyl-CoA-binding domain-containing protein 7	1	1	-0.151311	0	0.078454	0.0128927	0	-0.1529	0	-0.072032	0.0320101	7.3474
Q9UKV3	ACIN1	Apoptotic chromatin condensation inducer in the nucleus	40	40	-0.0729141	0	0.0761337	-0.10483	0	0.00732613	0.0125752	-0.0569515	0	229.92
P53396	ACLY	ATP-citrate synthase	45	45	-0.100733	0.0922222	0	-0.0898914	0.0614376	0	-0.00499916	0.0951137	0	323.31
P21399	ACO1	Cytoplasmic aconitate hydratase	7	7	0	0.0437069	-0.0782776	0	0.0757618	-0.0123367	0	-0.287397	0.0198784	21.035
Q99798	ACO2	Aconitate hydratase, mitochondrial	14	14	-0.0240879	0.0588322	0	-0.0459099	0.0883999	0	0	0.077137	-0.0112686	134.91
Q86TX2;P49753	ACOT1;ACOT2	Acyl-coenzyme A thioesterase 1;Acyl-coenzyme A thioesterase 2, mitochondrial	6	6	0	-0.100765	0.0549145	0	0.0274372	-0.0769272	0	-0.337688	0.00104332	20.432
Q9NPJ3	ACOT13	Acyl-coenzyme A thioesterase 13;Acyl-coenzyme A thioesterase 13, N-terminally processed	4	4	0	-0.0824947	0.11613	-0.0638762	0	0.0189629	-0.116682	0.0746002	0	54.035
O00154	ACOT7	Cytosolic acyl coenzyme A thioester hydrolase	12	12	-0.0335922	0	0.00175095	0	-0.00396729	0.0136929	0.0580807	-0.0960007	0	125.18
Q9Y305	ACOT9	Acyl-coenzyme A thioesterase 9, mitochondrial	7	7	0	-0.019474	0.0312843	-0.0520687	0.000810623	0	0.0954246	-0.0449619	0	35.765
Q15067	ACOX1	Peroxisomal acyl-coenzyme A oxidase 1	14	14	0	-0.160534	0.00704765	0.0388756	-0.0355663	0	0	-0.200672	0.0475407	94.117
P24666	ACP1	Low molecular weight phosphotyrosine protein phosphatase	8	8	0.0473042	-0.00463295	0	0.0158348	-0.041481	0	0.0676765	0	-0.0317917	105.23
P11117	ACP2	Lysosomal acid phosphatase	1	1	-0.208378	0.0394506	0	0	0.024291	-0.0119781	0.14701	-0.0977211	0	1.7322
Q96CM8	ACSF2	Acyl-CoA synthetase family member 2, mitochondrial	2	2	-0.209591	0.0632257	0	-0.018281	0	0.071763	0.127901	-0.171573	0	17.988
Q4G176	ACSF3	Acyl-CoA synthetase family member 3, mitochondrial	1	1	-0.30964	0.0153723	0	0.0635014	0	-0.0845261	-0.0170402	0	0.115635	1.9934
P33121	ACSL1	Long-chain-fatty-acid--CoA ligase 1	9	9	0.0583115	0	-0.0296631	0	-0.0776939	0.00434685	0.0667438	-0.237411	0	57.762
O95573	ACSL3	Long-chain-fatty-acid--CoA ligase 3	17	17	-0.201824	0	0.159407	0	-0.216698	0.128605	-0.131075	0	0.134951	65.394
O60488	ACSL4	Long-chain-fatty-acid--CoA ligase 4	4	3	0	0.19175	-0.0970507	0.202509	-0.587853	0	0	-0.00907707	0.173482	2.866
P68133;P68032;P62736;P63267	ACTA1;ACTC1;ACTA2;ACTG2	Actin, alpha skeletal muscle;Actin, alpha cardiac muscle 1;Actin, aortic smooth muscle;Actin, gamma-enteric smooth muscle	18	1	0	-0.0493221	0.145653	-0.00156403	0	0.128221	-0.127874	0	0.0656948	9.4559
P60709	ACTB	Actin, cytoplasmic 1;Actin, cytoplasmic 1, N-terminally processed	31	1	-0.000286102	0	0.111559	-0.000341415	0.111275	0	0	-0.111275	0	43.394
Q562R1	ACTBL2	Beta-actin-like protein 2	11	3	-0.0855942	0	0.0521145	-0.0555191	0	0.083786	-0.135645	0.228401	0	6.0037
P63261	ACTG1	Actin, cytoplasmic 2;Actin, cytoplasmic 2, N-terminally processed	32	32	-0.000686646	0	0.161541	-0.000822067	0.160801	0	0	-0.160856	2.86102e-05	323.31
O96019	ACTL6A	Actin-like protein 6A	13	13	0	0.112841	-0.026619	0	0.0468807	-0.0014267	0.042902	-0.0513458	0	78.51
O94805	ACTL6B	Actin-like protein 6B	4	1	-0.0851469	0.259089	0	-0.0937242	0	0.0133705	-0.00277805	0.195842	0	4.5344
P12814	ACTN1	Alpha-actinin-1	36	23	-0.168537	0.0588493	0	-0.0335674	0.144222	0	-0.0339737	0.104071	0	289.36
O43707	ACTN4	Alpha-actinin-4	43	43	-0.0391789	0.0622006	0	-0.0483532	0.0566959	0	-0.00375557	0.0429668	0	323.31
Q9NZ32	ACTR10	Actin-related protein 10	4	4	-0.210469	0.0768576	0	0.0834007	-0.0706348	0	0	0.155725	-0.0378599	9.6833
P61163	ACTR1A	Alpha-centractin	15	15	-0.0858746	0	0.00516319	0.0393925	0	-0.037159	0.00252533	-0.147877	0	252.66
P42025	ACTR1B	Beta-centractin	8	1	-0.0547886	0	0.0432072	0	-0.0592384	0.00675583	-0.12314	0	0.0293007	2.0716
P61160	ACTR2	Actin-related protein 2	11	11	0	-0.103033	0.108385	0.000900269	0	-0.116205	0.0101624	-0.137899	0	110.58
P61158	ACTR3	Actin-related protein 3	18	18	0	-0.0641937	0.226658	0.00480461	-0.0575409	0	0	-0.0667248	0.148533	315.42
Q9H9F9	ACTR5	Actin-related protein 5	1	1	-0.114284	0.101559	0	0	0.239167	-0.096694	0.247068	-0.111847	0	18.445
Q03154;A0A1B0GW23	ACY1	Aminoacylase-1	3	3	0.0355787	-0.0868893	0	0.17401	-0.112307	0	0.0495033	0	-0.018816	13.37
P07311	ACYP1	Acylphosphatase-1	1	1	-0.22238	0.270052	0	-0.1449	0	0.136001	-0.167339	0.0569	0	2.6064
P00813	ADA	Adenosine deaminase	1	1	0.199336	0	-0.335979	-0.0028677	0.0986128	0	-0.201348	0.3489	0	1.4973
Q6DHV7	ADAL	Adenosine deaminase-like protein	1	1	-0.46788	0.127104	0	-0.317026	0.150528	0	0.316327	0	-0.0122461	3.4398
O14672	ADAM10	Disintegrin and metalloproteinase domain-containing protein 10	1	1	0	0.187389	-0.0647974	0	0.26411	-0.0328608	0.05968	0	-0.0532761	43.291
P78536	ADAM17	Disintegrin and metalloproteinase domain-containing protein 17	2	2	0.0771427	0	-0.00972176	0.0517435	0	-0.0579119	0.033082	-0.242169	0	2.6051
Q9P0K1	ADAM22	Disintegrin and metalloproteinase domain-containing protein 22	5	5	0.362269	-0.00700664	0	0.0207434	-0.236181	0	0.147384	-0.167811	0	21.625
O75173	ADAMTS4	A disintegrin and metalloproteinase with thrombospondin motifs 4	2	2	0.0328178	0	-0.179457	0	0.0124311	-0.239266	0.329472	0	-0.00962257	34.956
P55265	ADAR	Double-stranded RNA-specific adenosine deaminase	33	33	-0.0701008	0	0.00407028	0	0.0151653	-0.0393658	-0.00972366	0.0706558	0	323.31
P35611	ADD1	Alpha-adducin	16	14	0	-0.0349464	0.102097	-0.0010891	0	0.137543	0	-0.0374985	0.0602417	240.68
P35612	ADD2	Beta-adducin	22	22	0.0500488	0	-0.174856	0	0.021843	-0.0532837	0.148417	-0.113495	0	104.86
Q9UEY8	ADD3	Gamma-adducin	13	12	-0.0228586	0	0.322277	0	-0.10746	0.295778	0	-0.183427	0.331199	71.506
P11766	ADH5	Alcohol dehydrogenase class-3	15	15	0	-0.169895	0.0573616	0	-0.182577	0.0124302	0.00557136	-0.0449085	0	282.58
Q9BV57	ADI1	1,2-dihydroxy-3-keto-5-methylthiopentene dioxygenase	3	3	0	0.303733	-0.0253916	-0.0427418	0.109057	0	-0.0373774	0.164769	0	26.474
P55263	ADK	Adenosine kinase	7	7	-0.00534058	0	0.0131359	0.00954056	-0.000358582	0	0	0.0954227	-0.0554933	22.026
Q9H2P0	ADNP	Activity-dependent neuroprotector homeobox protein	25	25	0	0.10239	-0.0441666	0.0224571	0	-0.0199146	0.0256882	0	-0.0583363	149.11
Q9NX46	ADPRHL2	Poly(ADP-ribose) glycohydrolase ARH3	7	7	0	0.100702	-0.0346222	0	0.00813294	-0.0133247	0.0536213	-0.145083	0	71.709
P25098	ADRBK1	Beta-adrenergic receptor kinase 1	7	7	0.0358019	0	-0.0779467	0.0738363	-0.0325127	0	0.0182791	-0.284821	0	48.861
Q16186	ADRM1	Proteasomal ubiquitin receptor ADRM1	7	7	0	0.220613	-0.0627251	0	-0.00312424	0.199587	-0.0570068	0.484718	0	76.932
P30566	ADSL	Adenylosuccinate lyase	7	7	-0.09023	0.0682669	0	0.00835895	-0.125382	0	-0.109836	0.276159	0	69.337
P30520	ADSS	Adenylosuccinate synthetase isozyme 2	14	14	0.0598049	-0.151413	0	0.0773869	-0.107086	0	0.0789185	-0.125582	0	235.51
Q08117	AES	Amino-terminal enhancer of split	1	1	-0.0835419	0.153476	0	-0.0397692	0	0.107306	0	-0.135879	0.142939	12.962
Q8N556	AFAP1	Actin filament-associated protein 1	10	10	0.155224	-0.0709429	0	0.30885	-0.195915	0	-0.3358	0.194995	0	89.134
Q9UHB7	AFF4	AF4/FMR2 family member 4	12	12	0.316337	-0.0492601	0	0.0647144	0	-0.126935	0.32852	-0.137361	0	72.316
Q9Y4W6	AFG3L2	AFG3-like protein 2	11	10	-0.0503101	0	0.0935192	0	0.00285149	-0.0751209	0.004776	0	-0.00279999	25.972
P20933	AGA	N(4)-(beta-N-acetylglucosaminyl)-L-asparaginase;Glycosylasparaginase alpha chain;Glycosylasparaginase beta chain	2	2	0.160325	0	-0.131279	0	0.011981	-0.0639515	0.102854	-0.0933447	0	25.106
Q96P47	AGAP3	Arf-GAP with GTPase, ANK repeat and PH domain-containing protein 3	8	8	0.114813	0	-0.179353	0.00144863	0	-0.227414	0.118877	-0.0847874	0	60.336
P52594	AGFG1	Arf-GAP domain and FG repeat-containing protein 1	8	8	0.0544891	0	-0.993369	-0.41295	0.22619	0	-0.206891	0	0.218943	84.461
Q53H12	AGK	Acylglycerol kinase, mitochondrial	11	11	-0.0752735	0.0063839	0	0	0.0199947	-0.00576401	0.00898552	-0.0795116	0	74.418
P35573	AGL	Glycogen debranching enzyme;4-alpha-glucanotransferase;Amylo-alpha-1,6-glucosidase	10	10	-0.0566482	0.359411	0	-0.044096	0.0984116	0	0	-0.0256138	0.0339012	22.165
Q9UL18	AGO1	Protein argonaute-1	6	1	0.121359	-0.0711651	0	0.119001	-0.00784874	0	0.0818348	-0.227608	0	6.6632
Q9UKV8	AGO2	Protein argonaute-2	13	13	0.0438309	-0.0711918	0	0.0624924	-0.0726223	0	0.119749	-0.157852	0	72.068
Q9H9G7;Q9HCK5	AGO3;AGO4	Protein argonaute-3;Protein argonaute-4	5	1	0.0889607	0	-0.0465279	0.131662	0	-0.00302219	0.0520992	-0.124842	0	3.52
Q99943	AGPAT1	1-acyl-sn-glycerol-3-phosphate acyltransferase alpha	1	1	0	0.169733	-0.233354	-0.0442133	0.0639715	0	-0.144563	0.435994	0	5.7038
Q9NRZ5	AGPAT4	1-acyl-sn-glycerol-3-phosphate acyltransferase delta	1	1	0.0981522	0	-0.02386	0	0.0364037	-0.0185299	0.190524	-0.314333	0	1.3788
O00116	AGPS	Alkyldihydroxyacetonephosphate synthase, peroxisomal	19	19	-0.0925636	0.0417976	0	-0.00256538	0.0399456	0	-0.0256805	0.00534821	0	315.82
Q8WYP5	AHCTF1	Protein ELYS	23	23	-0.061676	0.034935	0	-0.0415268	0	9.72748e-05	-0.0950012	0.00784302	0	131.5
P23526	AHCY	Adenosylhomocysteinase	26	26	0	0.00177383	-0.0213489	0	0.0156574	-0.037653	0.0835934	-0.0809116	0	164.49
O43865	AHCYL1	Putative adenosylhomocysteinase 2	9	9	0	-0.230124	0.02948	0	-0.100614	0.122932	0	-0.271618	0.0945072	13.057
Q09666	AHNAK	Neuroblast differentiation-associated protein AHNAK	86	86	-0.0757828	0	0.199486	-0.0863628	0	0.310474	-0.19216	0	0.186987	323.31
O95433	AHSA1	Activator of 90 kDa heat shock protein ATPase homolog 1	17	17	0.0241222	-0.0121899	0	0	0.0425739	-0.0628223	0.0231857	0	-0.0368957	208.46
Q96BJ3	AIDA	Axin interactor, dorsalization-associated protein	6	6	-0.0046711	0	0.030282	0	0.00859642	-0.135036	0	-0.07621	0.0345173	66.703
O95831	AIFM1	Apoptosis-inducing factor 1, mitochondrial	15	15	0.0935345	0	-0.092308	-0.00883293	0	0.0512276	0	0.119841	-0.0377178	44.993
Q12904	AIMP1	Aminoacyl tRNA synthase complex-interacting multifunctional protein 1;Endothelial monocyte-activating polypeptide 2	18	18	-0.0817833	0.0102482	0	-0.027668	0	0.0227241	-0.00767326	0.0652161	0	222.97
Q13155	AIMP2	Aminoacyl tRNA synthase complex-interacting multifunctional protein 2	9	9	-0.134686	0	0.0311699	0	-0.0420017	0.154396	-0.0578461	0.0899296	0	202.29
O00170	AIP	AH receptor-interacting protein	8	8	0	0.00201988	-0.0194225	0	-0.0334854	0.000452042	0.0595779	-0.115803	0	42.943
P00568	AK1	Adenylate kinase isoenzyme 1	11	11	0	-0.159819	0.283016	-0.0664272	0	0.0219669	0	-0.128384	0.139624	111.86
P54819	AK2	Adenylate kinase 2, mitochondrial;Adenylate kinase 2, mitochondrial, N-terminally processed	12	12	0	-0.0326939	0.222179	0	-0.0511837	0.111147	0	-0.127897	0.0378914	150.97
Q9UIJ7	AK3	GTP:AMP phosphotransferase AK3, mitochondrial	5	5	0.0862846	-0.377895	0	0.0312252	-0.400613	0	0.0485811	-0.336411	0	10.176
P27144	AK4	Adenylate kinase 4, mitochondrial	2	2	-0.196102	0	0.466987	-0.0232267	0	0.392857	0	-0.00852203	0.259692	6.9346
Q92667	AKAP1	A-kinase anchor protein 1, mitochondrial	4	4	-0.063261	0.0284138	0	0.109673	0	-0.154918	0	-0.355605	0.0280151	12.083
Q02952	AKAP12	A-kinase anchor protein 12	9	9	-0.159799	0	0.0456257	-0.160179	0	0.155019	0	-0.25871	0.225594	84.091
Q12802	AKAP13	A-kinase anchor protein 13	18	18	0.0121117	0	-0.352404	0.187358	0	-0.197753	0.103442	-0.146009	0	170.35
Q02040	AKAP17A	A-kinase anchor protein 17A	4	4	0.0399332	0	-0.0443974	0	0.0745544	-0.0153437	0	-0.0328064	0.117167	11.185
Q9Y2D5	AKAP2	A-kinase anchor protein 2	5	5	0.218793	0	-0.184999	0.122134	0	-0.264555	0.274684	-0.391204	0	35.932
O43823	AKAP8	A-kinase anchor protein 8	3	3	-0.0814552	0.178841	0	0.013463	-0.0732107	0	0.249247	-0.0247745	0	23.49
Q99996	AKAP9	A-kinase anchor protein 9	6	6	-0.3066	0	0.0952339	0	0.238252	-0.000584602	0	0.135801	-0.0651674	33.462
P14550	AKR1A1	Alcohol dehydrogenase [NADP(+)]	13	13	0.021986	0	-0.0375004	0.0526943	0	-0.137133	0.143883	-0.0921459	0	237.51
P15121	AKR1B1	Aldose reductase	16	16	-0.0155201	0.116171	0	-0.0341854	0.04636	0	0.00769615	0	-0.0961342	194.27
Q04828;P52895	AKR1C1;AKR1C2	Aldo-keto reductase family 1 member C1;Aldo-keto reductase family 1 member C2	1	1	0.217689	0	-2.94209	-1.52089	0.429801	0	-0.262679	0	1.82414	6.8146
P42330	AKR1C3	Aldo-keto reductase family 1 member C3	1	1	0.136513	0	-1.31559	-0.300005	0	0.0447617	0	-0.359613	0.716886	2.7612
O43488	AKR7A2	Aflatoxin B1 aldehyde reductase member 2	5	5	-0.087328	0	0.0110779	-0.0325584	0	0.0324669	-0.0661449	0.0245457	0	56.799
P31749	AKT1	RAC-alpha serine/threonine-protein kinase	5	3	-0.147069	0	0.167034	-0.122219	0	0.103032	-0.147432	0.345786	0	21.41
Q96B36	AKT1S1	Proline-rich AKT1 substrate 1	6	6	-0.0522728	0.0477114	0	-0.0660009	0	0.00691986	-0.0388813	0.0374727	0	44.724
P31751	AKT2	RAC-beta serine/threonine-protein kinase	3	1	-0.111832	0	0.278031	-0.0927515	0.178949	0	-0.3296	0.316569	0	2.9702
Q9Y243	AKT3	RAC-gamma serine/threonine-protein kinase	6	6	-0.064415	0	0.211164	-0.0792742	0.145665	0	-0.247993	0.243228	0	49.765
Q13740	ALCAM	CD166 antigen	9	9	0	0.033144	-0.376902	0	0.139265	-0.0657787	0	0.25345	-0.24781	56.838
Q8IZ83	ALDH16A1	Aldehyde dehydrogenase family 16 member A1	9	9	0.147478	0	-0.126322	0	0.111942	-0.0960465	0.0235863	-0.247503	0	42.281
P54886	ALDH18A1	Delta-1-pyrroline-5-carboxylate synthase;Glutamate 5-kinase;Gamma-glutamyl phosphate reductase	20	20	0.0228577	-0.242645	0	0.0115337	-0.119206	0	0.0885544	-0.371218	0	152.35
P47895	ALDH1A3	Aldehyde dehydrogenase family 1 member A3	2	1	0	0.233254	-0.0175085	0	0.187879	-0.0352736	0	0.0361624	-0.243935	5.2227
P30837	ALDH1B1	Aldehyde dehydrogenase X, mitochondrial	3	2	0.0947371	-0.0192194	0	0.0491486	0	-0.0184641	0	0.295057	-0.00922584	7.5766
P05091	ALDH2	Aldehyde dehydrogenase, mitochondrial	18	18	-0.0109215	0	0.0133781	-0.0941792	0	0.0424976	-0.000234604	0.0810394	0	149.1
P51648	ALDH3A2	Fatty aldehyde dehydrogenase	7	7	-0.0168238	0.0512609	0	-0.0130882	0.0527315	0	0	0.00926208	-0.0337715	41.514
Q02252	ALDH6A1	Methylmalonate-semialdehyde dehydrogenase [acylating], mitochondrial	4	4	-0.171581	0.0204925	0	-0.0267887	0	0.0158396	0	-0.0873909	0.0275555	54.745
P49419	ALDH7A1	Alpha-aminoadipic semialdehyde dehydrogenase	15	15	-0.131668	0.0281448	0	-0.0473251	0.00825882	0	-0.0385151	0	0.0314503	84.609
P49189	ALDH9A1	4-trimethylaminobutyraldehyde dehydrogenase	17	17	-0.0390491	0.373774	0	0	0.288156	-0.023777	-0.0316677	0.258457	0	148.55
P04075	ALDOA	Fructose-bisphosphate aldolase A	28	28	0	-0.0410366	0.109797	0.0101929	-0.0608254	0	0	-0.158977	0.0686073	323.31
P09972	ALDOC	Fructose-bisphosphate aldolase C	17	11	-0.0108261	0	0.299961	-0.00690842	0	0.21398	0	-0.102959	0.187563	139.33
Q2TAA5	ALG11	GDP-Man:Man(3)GlcNAc(2)-PP-Dol alpha-1,2-mannosyltransferase	1	1	-0.0558624	0	0.0518532	-0.0249691	0.148402	0	0.0453691	-0.444323	0	2.0162
Q9NP73	ALG13	Putative bifunctional UDP-N-acetylglucosamine transferase and deubiquitinase ALG13	4	4	0.031702	0	-0.234147	0.167065	0	-0.0401764	0.178987	-0.097476	0	14.495
Q9H553	ALG2	Alpha-1,3/1,6-mannosyltransferase ALG2	2	2	0.0490751	0	-0.0478058	-0.23957	0	0.0827751	-0.34784	0.520062	0	8.954
Q9Y673	ALG5	Dolichyl-phosphate beta-glucosyltransferase	2	2	0.00802231	0	-0.0566673	0	0.0936069	-0.287206	0.217857	-0.287084	0	7.2676
Q9UM73	ALK	ALK tyrosine kinase receptor	2	2	0	0.203814	-0.0559874	0	0.0390081	-0.129759	0.182968	-0.0128412	0	7.6237
Q6NS38	ALKBH2	Alpha-ketoglutarate-dependent dioxygenase alkB homolog 2	3	3	0.151584	0	-0.0154228	0	0.0201893	-0.136074	0.193859	0	-0.0263615	5.5305
Q6P6C2	ALKBH5	RNA demethylase ALKBH5	4	4	-0.199017	0	0.00862217	-0.324819	0	0.0536556	0	0.144506	-0.0128765	32.564
Q96L96	ALPK3	Alpha-protein kinase 3	1	1	0.119195	0	-0.184213	0.19134	0	-0.233873	0.187132	-0.258195	0	1.3196
Q15699	ALX1	ALX homeobox protein 1	3	1	0.0552149	0	-0.184154	0.180363	-0.0333748	0	0.0961523	-0.0956554	0	6.631
Q86V81	ALYREF	THO complex subunit 4	8	8	0.084238	0	-0.203028	0	0.129595	-0.0089283	0	0.034544	-0.137236	323.31
Q9C0C7	AMBRA1	Activating molecule in BECN1-regulated autophagy protein 1	4	4	0.244038	0	-0.850584	-0.0286284	0.291678	0	0.225064	-0.343804	0	74.304
Q01433	AMPD2	AMP deaminase 2	4	4	0.0150089	-0.132685	0	0	-0.122851	0.0267858	0	-0.140467	0.064888	10.209
Q9H1A4	ANAPC1	Anaphase-promoting complex subunit 1	8	8	0.213742	-0.161581	0	-0.107817	0	0.152816	0	0.156892	-0.150064	25.146
Q9UJX6	ANAPC2	Anaphase-promoting complex subunit 2	7	7	0.147537	0	-0.249737	0.0454788	-0.0352898	0	0	-0.26318	0.100424	33.632
Q9UJX4	ANAPC5	Anaphase-promoting complex subunit 5	2	2	0	0.458863	-0.0894451	0	0.148325	-0.311956	0.0283699	-0.203175	0	4.7891
Q9UJX3	ANAPC7	Anaphase-promoting complex subunit 7	5	5	0	0.158013	-0.0872746	0	0.0961285	-0.0694456	0.0573444	-0.0447426	0	19.979
Q01484	ANK2	Ankyrin-2	39	39	0	0.0839119	-0.0669098	0	0.0662746	-0.119074	0.0862808	0	-0.0675221	191.85
Q9P2R3	ANKFY1	Rabankyrin-5	3	3	0	0.294871	-0.0421085	0	0.276154	-0.13528	0	-0.103271	0.00958824	82.947
Q8IWZ3	ANKHD1	Ankyrin repeat and KH domain-containing protein 1	17	11	0.0257759	-0.0686035	0	0.00196457	-0.0286255	0	0.0134182	-0.0219765	0	69.151
Q86XL3	ANKLE2	Ankyrin repeat and LEM domain-containing protein 2	5	5	0.0209656	0	-0.29752	0.0612898	-0.0753288	0	0.17733	0	-0.1826	10.871
Q8IV38	ANKMY2	Ankyrin repeat and MYND domain-containing protein 2	1	1	-0.21812	0	0.197808	-0.0560799	0	0.185014	-0.0994568	0.0672073	0	1.7581
Q6UB99	ANKRD11	Ankyrin repeat domain-containing protein 11	8	8	0.0999174	-0.223883	0	0.0378809	0	-0.0515995	0	-0.344814	0.0147591	26.374
O75179	ANKRD17	Ankyrin repeat domain-containing protein 17	20	20	-0.0183525	0.0263786	0	0	0.00902557	-0.0750065	0.00621986	-0.0480499	0	119.09
O15084	ANKRD28	Serine/threonine-protein phosphatase 6 regulatory ankyrin repeat subunit A	3	2	-0.159845	0.0440188	0	-0.140991	0	0.0493536	0	0.141785	-0.0120602	4.9476
Q8N8A2	ANKRD44	Serine/threonine-protein phosphatase 6 regulatory ankyrin repeat subunit B	3	3	-0.0981646	0.195813	0	-0.141738	0.0623054	0	-0.0151062	0.118091	0	16.499
Q86W74	ANKRD46	Ankyrin repeat domain-containing protein 46	1	1	-0.123832	0.226574	0	-0.217869	0.221185	0	0.40483	0	-0.0221758	1.6451
Q9ULJ7	ANKRD50	Ankyrin repeat domain-containing protein 50	4	4	-0.180811	0	0.339772	0	-0.120149	0.486427	-0.0147219	0.440194	0	52.111
Q8NB46	ANKRD52	Serine/threonine-protein phosphatase 6 regulatory ankyrin repeat subunit C	1	1	0	-0.0630121	0.456697	0	-0.286813	0.0747242	0	-0.169157	0.0540724	6.6925
Q9NQW6	ANLN	Actin-binding protein anillin	13	13	0.0133429	-0.0651989	0	-0.0341234	0	0.0929508	0.0560417	-0.337908	0	34.552
Q4KMQ2	ANO6	Anoctamin-6	1	1	0.258178	-0.00223541	0	0.0702667	-0.194713	0	0	0.667161	-0.0887308	2.4519
P39687	ANP32A	Acidic leucine-rich nuclear phosphoprotein 32 family member A	12	12	0	-0.0426464	0.0478401	-0.0208054	0	0.0500393	0	0.177906	-0.0748177	299.57
Q92688	ANP32B	Acidic leucine-rich nuclear phosphoprotein 32 family member B	10	8	-0.0683575	0	0.0374317	0	-0.012907	0.137609	-0.000173569	0.182438	0	130.2
Q9BTT0	ANP32E	Acidic leucine-rich nuclear phosphoprotein 32 family member E	8	8	0	-0.218977	0.0778942	-0.060749	0	0.117653	-0.111872	0.12389	0	323.31
Q9H6X2	ANTXR1	Anthrax toxin receptor 1	2	2	0.304885	0	-0.155011	0	0.265031	-0.100261	0.113131	-0.0144806	0	7.4162
P50995	ANXA11	Annexin A11	12	12	0	-0.017395	0.0423813	0	0.0145016	-0.0193672	0.0352745	-0.205246	0	107.19
P07355;A6NMY6	ANXA2;ANXA2P2	Annexin A2;Putative annexin A2-like protein	30	30	0.0250397	-0.0837479	0	0.0297069	0	-0.062767	0.122032	-0.178091	0	323.31
P09525	ANXA4	Annexin A4	6	6	0.0392914	-0.287685	0	0.111387	0	-0.0214863	0.0676823	-0.450748	0	110.84
P08758	ANXA5	Annexin A5	25	25	0	-0.103935	0.067524	0	0.00256729	-0.0607567	0	-0.0190716	0.00933647	323.31
P08133	ANXA6	Annexin A6	30	30	0	-0.00834656	0.188251	0	-0.00071907	0.115267	0	-0.0800324	0.0825558	184.44
P20073	ANXA7	Annexin A7	8	8	0.0694866	-0.0639019	0	0	0.0167313	-0.0406952	0.0666923	-0.226667	0	166.66
Q10567	AP1B1	AP-1 complex subunit beta-1	24	12	0	-0.00992584	0.102041	0	-0.107569	0.0406055	-0.119726	0.0318871	0	173.65
O43747	AP1G1	AP-1 complex subunit gamma-1	14	14	0	-0.161385	0.328743	0	-0.138475	0.031559	0	-0.242046	0.0538521	80.171
O75843	AP1G2	AP-1 complex subunit gamma-like 2	1	1	0	-0.0527678	0.515492	0	-0.0592012	0.0947227	0	-0.419923	0.131617	2.7917
Q9BXS5	AP1M1	AP-1 complex subunit mu-1	14	14	0	-0.158745	0.109209	0.0580006	-0.151619	0	0.0112438	-0.278662	0	69.4
P61966	AP1S1	AP-1 complex subunit sigma-1A	2	2	0.142727	-0.255162	0	0.0338993	-0.0925808	0	0.104178	-0.422497	0	53.639
P56377	AP1S2	AP-1 complex subunit sigma-2	1	1	0.23143	-0.238144	0	0.428547	0	-0.0800009	0.242633	-0.533715	0	2.4409
O95782	AP2A1	AP-2 complex subunit alpha-1	21	21	-0.178347	0.0192566	0	0	0.00244141	-0.0026207	0	-0.209547	0.0388927	201.94
O94973	AP2A2	AP-2 complex subunit alpha-2	20	12	-0.0460663	0	0.088644	-0.0108776	0.0394688	0	-0.115313	0	0	72.612
P63010	AP2B1	AP-2 complex subunit beta	25	25	-0.0866718	0	0.100683	-0.021059	0	0.0742664	-0.175089	0.0758114	0	323.31
Q96CW1	AP2M1	AP-2 complex subunit mu	10	10	-0.00636673	0	0.0945873	-0.0488663	0.0354595	0	0	0.0335636	-0.0169945	40.073
P53680	AP2S1	AP-2 complex subunit sigma	4	4	-0.0600081	0.0259152	0	0	0.0758009	-0.00322628	-0.0462046	0.115382	0	11.191
O00203	AP3B1	AP-3 complex subunit beta-1	21	21	-0.0172234	0	0.0211582	-0.0313721	0	0.0184288	-0.0796013	0.00121498	0	93.769
Q13367	AP3B2	AP-3 complex subunit beta-2	11	6	-0.119142	0.00986004	0	-0.0128593	0.018054	0	-0.0844955	0.0607014	0	59.47
O14617	AP3D1	AP-3 complex subunit delta-1	26	26	-0.177351	0	0.0428886	0	-0.00199318	0.0123711	-0.0312176	0	0.00603104	208.77
Q9Y2T2	AP3M1	AP-3 complex subunit mu-1	9	9	-0.0118904	0	0.175171	-0.0364037	0	0.0495415	-0.131908	0.0155239	0	31.593
P53677	AP3M2	AP-3 complex subunit mu-2	3	1	0	-0.0696468	0.0737038	0	-0.00827217	0.0632601	-0.0776997	0.0904827	0	2.662
Q92572	AP3S1	AP-3 complex subunit sigma-1	2	2	-0.0271692	0.177815	0	-0.277067	0.0900173	0	0	0.0338469	-0.316336	23.292
P59780	AP3S2	AP-3 complex subunit sigma-2	3	1	-0.0265589	0	0.0826693	-0.129126	0.0031004	0	-0.0520544	0.0719385	0	6.7943
Q99767	APBA2	Amyloid beta A4 precursor protein-binding family A member 2	4	4	0	-0.0808105	0.102799	-0.0859747	0	0.100851	-0.155182	0.256737	0	31.792
O00213	APBB1	Amyloid beta A4 precursor protein-binding family B member 1	2	2	0.157651	-0.308717	0	0	0.0510635	-0.136588	0.0202189	-0.185397	0	11.405
P25054	APC	Adenomatous polyposis coli protein	8	8	-0.442105	0.358485	0	0.154399	-0.46457	0	-1.04515	1.13669	0	67.551
P13798	APEH	Acylamino-acid-releasing enzyme	13	13	0	-0.0409374	0.0132313	0.0877552	0	-0.137268	0.0319061	-0.176138	0	281.68
P27695	APEX1	DNA-(apurinic or apyrimidinic site) lyase;DNA-(apurinic or apyrimidinic site) lyase, mitochondrial	17	17	-0.00330925	0.108705	0	0	0.0236168	-0.0589771	0.0420132	0	-0.0346622	256.18
Q9BZZ5	API5	Apoptosis inhibitor 5	20	20	-0.130838	0	0.0272675	0	0.154051	-0.0344047	0	-0.0459652	0.0646343	323.31
Q9HDC9	APMAP	Adipocyte plasma membrane-associated protein	9	9	-0.0299377	0	0.033886	-0.0328274	0.133505	0	-0.0238609	0.00995636	0	130.4
Q8NCW5	APOA1BP	NAD(P)H-hydrate epimerase	7	7	-0.101345	0	0.121481	0	-0.0350685	0.0572949	0	-0.195024	0.015831	128.68
P04114	APOB	Apolipoprotein B-100;Apolipoprotein B-48	4	3	0	0.136364	-0.0767384	0	-0.359451	0.0575695	-0.430017	0.576549	0	5.1462
P02656	APOC3	Apolipoprotein C-III	1	1	-0.422579	0.889047	0	0	0.247247	-0.29243	0	0.0291147	-0.623868	8.5638
Q9BUR5	APOO	Apolipoprotein O	2	2	-0.0031805	0.0173216	0	0	0.0743809	-0.0916729	0.0274343	-0.156654	0	8.4109
Q9UKG1	APPL1	DCC-interacting protein 13-alpha	9	9	0	-0.0287466	0.0971565	-0.0803242	0	0.101269	-0.0902653	0	0.0483389	47.995
Q8NEU8	APPL2	DCC-interacting protein 13-beta	7	6	-0.0231066	0	0.162059	0.106567	-0.0562277	0	0.0153036	-0.124715	0	21.349
P07741	APRT	Adenine phosphoribosyltransferase	11	11	0	0.173191	-0.0190449	0	-0.0106296	0.0948124	0	0.0665169	-0.00530624	93.345
O60306	AQR	Intron-binding protein aquarius	15	14	0	-0.0345707	0.00294304	0	0.0166531	-0.0753517	0	-0.0358753	0.0124683	131.91
P10398	ARAF	Serine/threonine-protein kinase A-Raf	5	3	0	-0.0750485	0.108067	0.0724201	-0.0731821	0	-0.15377	0.182884	0	37.162
Q96P48	ARAP1	Arf-GAP with Rho-GAP domain, ANK repeat and PH domain-containing protein 1	4	4	0	0.157851	-0.104142	0	0.0444469	-0.00978184	0	-0.218703	0.015933	32.794
Q8WWN8	ARAP3	Arf-GAP with Rho-GAP domain, ANK repeat and PH domain-containing protein 3	3	3	0	-0.0822516	0.170384	0.0238771	-0.157014	0	0	-0.215774	0.0895719	8.2184
P48444	ARCN1	Coatomer subunit delta	19	19	-0.0856972	0.0587139	0	-0.0562763	0	0.0162697	-0.104206	0.0552673	0	127.71
P61204;P84077;F5H423	ARF3;ARF1	ADP-ribosylation factor 3;ADP-ribosylation factor 1	10	10	0	-0.0635681	0.0835781	0	-0.01651	0.00644112	-0.0230503	0	0.0750809	143.64
P18085	ARF4	ADP-ribosylation factor 4	9	6	0	-0.063179	0.1185	-0.0432587	0	0.0539322	-0.121752	0.0690498	0	24.682
P84085	ARF5	ADP-ribosylation factor 5	7	3	0	-0.0492859	0.233086	-0.0903263	0	0.0837841	-0.139034	0	0.0188351	42.828
P62330	ARF6	ADP-ribosylation factor 6	3	3	-0.0907659	0	0.0575924	-0.120688	0	0.122327	-0.396204	0.298799	0	12.031
Q8N6T3	ARFGAP1	ADP-ribosylation factor GTPase-activating protein 1	2	2	-0.0963306	0.259781	0	0	-0.0409374	0.159634	-0.18908	0.714267	0	7.1126
Q8N6H7	ARFGAP2	ADP-ribosylation factor GTPase-activating protein 2	7	7	0.1288	0	-0.100901	-0.00315762	0	0.0179339	0.0640745	-0.0745287	0	22.598
Q9Y6D6	ARFGEF1	Brefeldin A-inhibited guanine nucleotide-exchange protein 1	6	6	0	-0.0423908	0.114814	-0.104323	0.0797415	0	0	-0.195443	0.0345669	17.38
Q9Y6D5	ARFGEF2	Brefeldin A-inhibited guanine nucleotide-exchange protein 2	4	3	0.0118895	-0.132541	0	-0.0524025	0.178094	0	0.0300074	-0.329431	0	7.2279
P53367	ARFIP1	Arfaptin-1	10	10	-0.0275974	0	0.103506	0.104549	-0.278059	0	0	-0.0798912	0.0899944	80.405
Q9NWB6	ARGLU1	Arginine and glutamate-rich protein 1	9	9	-0.209534	0.00492191	0	-0.207773	0	0.0291843	-0.149592	0.0629854	0	22.29
Q07960	ARHGAP1	Rho GTPase-activating protein 1	11	11	-0.0785866	0	0.233975	0	-0.0933304	0.0760365	0	-0.0574322	0.0727425	113.85
Q68EM7	ARHGAP17	Rho GTPase-activating protein 17	9	9	-0.0785503	0	0.152165	0	-0.076664	0.0791569	0	-0.124138	0.0965309	127.89
Q14CB8	ARHGAP19	Rho GTPase-activating protein 19	3	3	-0.0423517	0	0.254628	0.283181	-0.216371	0	0	0.452988	-0.221871	8.7613
Q9UNA1	ARHGAP26	Rho GTPase-activating protein 26	1	1	-0.00138569	0.0347013	0	-0.224398	0	0.064786	-0.179429	0.212155	0	1.3358
Q52LW3	ARHGAP29	Rho GTPase-activating protein 29	5	5	0	NaN	0.403866	NaN	0	1.6741	-0.841122	0	0.142907	18.498
Q9NRY4	ARHGAP35	Rho GTPase-activating protein 35	9	9	-0.0270004	0	0.114547	-0.00769329	0	0.118322	0	0.0366297	-0.0340157	107.73
Q6ZRI8	ARHGAP36	Rho GTPase-activating protein 36	7	7	0.0248318	0	-0.236379	0.00806045	0	-0.285814	0.0944681	0	-0.0832472	70.188
Q13017	ARHGAP5	Rho GTPase-activating protein 5	7	7	-0.0840979	0	0.196057	-0.177766	0	0.00970936	-0.110165	0.380383	0	36.244
P52565	ARHGDIA	Rho GDP-dissociation inhibitor 1	11	11	0.0314617	-0.0167465	0	-0.0572147	0	0.00742912	-0.09021	0.286772	0	160.92
Q92888	ARHGEF1	Rho guanine nucleotide exchange factor 1	8	8	0.0324459	-0.138599	0	0.115942	0	-0.0533676	0	-0.375326	0.000482559	130.34
O15085	ARHGEF11	Rho guanine nucleotide exchange factor 11	14	14	-0.157339	0	0.163022	0	0.0315628	-0.0201445	0.0652371	-0.302975	0	129.09
Q6ZSZ5;A0A087WZG4	ARHGEF18	Rho guanine nucleotide exchange factor 18	3	3	0.0943165	0	-0.127762	0	0.105311	-0.120537	0.193095	-0.171039	0	8.0636
Q92974	ARHGEF2	Rho guanine nucleotide exchange factor 2	26	26	0.123585	-0.475031	0	0	-0.45805	0.0158939	0.0275421	-0.449495	0	201.58
Q8TER5	ARHGEF40	Rho guanine nucleotide exchange factor 40	8	8	-0.0299053	0	0.0517263	-0.0164175	0.0577431	0	0	-0.320431	0.0299673	64
Q15052	ARHGEF6	Rho guanine nucleotide exchange factor 6	3	1	-0.0209751	0	0.483208	0	-0.210648	0.185819	0.184163	-0.0171013	0	10.906
Q14155	ARHGEF7	Rho guanine nucleotide exchange factor 7	9	9	0	-0.0364714	0.0540323	0	-0.0474577	0.0843954	0	-0.198119	0.0447207	26.447
O14497	ARID1A	AT-rich interactive domain-containing protein 1A	33	33	-0.0104599	0.0147057	0	0	0.00679588	-0.0768757	0.0538654	-0.11095	0	298.68
Q8NFD5	ARID1B	AT-rich interactive domain-containing protein 1B	7	6	0.000307083	0	-0.151681	0.0191545	0	-0.228542	0.116005	-0.246138	0	55.495
Q68CP9	ARID2	AT-rich interactive domain-containing protein 2	4	4	0.0772038	0	-0.156532	0	0.102924	-0.00653935	0.298057	0	-0.054224	18.131
Q99856	ARID3A	AT-rich interactive domain-containing protein 3A	3	3	0	-0.242251	0.15257	0.112033	-0.142167	0	0.0651894	-0.526304	0	58.809
Q9Y4X5	ARIH1	E3 ubiquitin-protein ligase ARIH1	1	1	0	0.0306768	-0.369994	0.132307	-0.337756	0	-0.040803	0	0.054265	5.409
P40616	ARL1	ADP-ribosylation factor-like protein 1	1	1	0	-0.093215	0.741054	-0.101914	0	0.0207901	0	0.723429	-0.171516	28.691
P36404;V9GYD0	ARL2;ARL2-SNX15	ADP-ribosylation factor-like protein 2	6	6	-0.000146866	0.0972309	0	-0.0826645	0.116133	0	0.150537	0	-0.0119591	35.345
Q9Y2Y0	ARL2BP	ADP-ribosylation factor-like protein 2-binding protein	4	4	-0.0982161	0.0717926	0	-0.146921	3.05176e-05	0	0	0.120344	-0.190515	14.289
P36405	ARL3	ADP-ribosylation factor-like protein 3	10	10	0	-0.0855827	0.0462685	0	-0.0589638	0.0363369	0	-0.0307903	0.00331307	172.29
Q9H0F7	ARL6	ADP-ribosylation factor-like protein 6	2	2	0	-0.219433	0.0608082	-0.155862	0.0278864	0	0	-0.0744057	0.117358	14.17
Q66PJ3	ARL6IP4	ADP-ribosylation factor-like protein 6-interacting protein 4	5	5	0.175383	0	-0.236738	0	0.131954	-0.170972	0.172862	-0.0415344	0	50.529
O75915	ARL6IP5	PRA1 family protein 3	4	4	0	0.0367947	-0.0393982	-0.0629902	0.0466556	0	0	0.15551	-0.0777149	25.292
Q96BM9	ARL8A	ADP-ribosylation factor-like protein 8A	6	6	-0.103693	0	0.0752163	0	-0.0609093	0.161812	-0.0690708	0.0505295	0	21.786
Q9NVJ2	ARL8B	ADP-ribosylation factor-like protein 8B	5	2	-0.0297699	0.0777874	0	0	-0.158182	0.164301	0	0.210213	-0.0868492	10.614
Q9NVT9	ARMC1	Armadillo repeat-containing protein 1	3	3	-0.0277557	0.479629	0	0	-0.370016	0.2768	0	0.414152	-0.00985146	14.952
Q8N2F6	ARMC10	Armadillo repeat-containing protein 10	3	3	0	-0.147464	0.0122175	-0.0288019	0.0742989	0	0.0987005	-0.194854	0	87.267
Q6NXE6	ARMC6	Armadillo repeat-containing protein 6	3	3	0	-0.0177526	0.119822	0	0.114441	-0.144048	0.230869	-0.234623	0	36.053
Q8IUR7	ARMC8	Armadillo repeat-containing protein 8	1	1	-0.247714	0.0880041	0	0	-0.0997801	0.0664673	0	0.327069	-0.252316	1.7533
Q7Z3E5	ARMC9	LisH domain-containing protein ARMC9	5	5	0	-0.144631	0.268829	-0.160508	0	0.146246	-0.0315371	0	0.143475	10.321
Q9UH62	ARMCX3	Armadillo repeat-containing X-linked protein 3	6	6	-0.0768108	0	0.116406	0	-0.0965166	0.0324755	-0.0231648	0	0.0761461	24.448
Q9H993	ARMT1	Protein-glutamate O-methyltransferase	3	3	0	-0.20866	0.0315313	0.0430784	0	-0.0102043	0	-0.255666	0.0502157	6.5857
Q92747	ARPC1A	Actin-related protein 2/3 complex subunit 1A	13	13	0.0652485	0	-0.0168095	-0.0167751	0	0.00138664	0.0733108	0	-0.0790482	101.05
O15143	ARPC1B	Actin-related protein 2/3 complex subunit 1B	9	8	-0.131609	0	0.0180111	0	-0.0289822	0.0715866	-0.07728	0	0.0101204	43.106
O15144	ARPC2	Actin-related protein 2/3 complex subunit 2	11	11	0.137747	0	-0.298454	-0.208042	0.0275879	0	-0.0315132	0	0.0908585	32.453
O15145	ARPC3	Actin-related protein 2/3 complex subunit 3	9	9	0	-0.0374203	0.174114	0	-0.0137062	0.100887	0	-0.105383	0.0473156	49.672
P59998;A0A0A6YYG9	ARPC4;ARPC4-TTLL3	Actin-related protein 2/3 complex subunit 4	8	8	0.00114632	0	-0.0633316	0.0574989	0	-0.0481834	0.136778	-0.154089	0	99.328
O15511	ARPC5	Actin-related protein 2/3 complex subunit 5	9	9	0	-0.069006	0.0238094	0	0.0271416	-0.00608826	0	-0.0657864	0.0176525	228.13
Q9BPX5	ARPC5L	Actin-related protein 2/3 complex subunit 5-like protein	6	5	0.0844116	-0.0646324	0	-0.0121813	0	0.0193071	0.108392	-0.0360966	0	66.714
P56211	ARPP19	cAMP-regulated phosphoprotein 19	4	3	-0.0687637	0.294906	0	0	0.145083	-0.106494	-0.13485	0.156509	0	19.706
P49407	ARRB1	Beta-arrestin-1	1	1	-0.0868092	0	0.524988	0	-0.240345	0.000675201	0	0.546937	-0.0654745	3.5455
P32121	ARRB2	Beta-arrestin-2	4	4	0	0.0434618	-0.0866375	0	0.0270576	-0.102513	0.0314722	-0.146532	0	12.511
P15848	ARSB	Arylsulfatase B	3	3	-0.372024	0	0.0097332	-0.01472	0.0373077	0	0	-0.112244	0.023241	16.942
Q93070	ART4	Ecto-ADP-ribosyltransferase 4	1	1	0.0674076	0	-1.40994	0.144365	-0.335293	0	-1.64552	2.04539	0	1.8051
O00192	ARVCF	Armadillo repeat protein deleted in velo-cardio-facial syndrome	15	15	0.125735	0	-0.0392303	0.173696	0	-0.0852289	0.210756	-0.159212	0	149.61
Q96QS3	ARX	Homeobox protein ARX	3	1	0.0312748	0	-0.143346	0.177001	0	-0.0127716	0.144297	-0.147746	0	1.7127
Q9HBK9	AS3MT	Arsenite methyltransferase	9	9	0	0.089922	-0.0119476	0	-0.0135574	0.0128841	0	0.0457668	-0.101694	31.132
Q13510	ASAH1	Acid ceramidase;Acid ceramidase subunit alpha;Acid ceramidase subunit beta	4	4	0	0.213603	-0.125578	-0.0532618	0.171161	0	0	0.105901	-0.062439	7.2059
Q9ULH1	ASAP1	Arf-GAP with SH3 domain, ANK repeat and PH domain-containing protein 1	6	5	0	-0.138949	0.296491	-0.0721979	0	0.0263329	0	-0.153189	0.122767	17.779
O43150	ASAP2	Arf-GAP with SH3 domain, ANK repeat and PH domain-containing protein 2	7	7	-0.0246525	0	0.0271978	-0.0617514	0	0.0825472	0	-0.0635986	0.11143	28.42
Q8N9N2	ASCC1	Activating signal cointegrator 1 complex subunit 1	2	2	0.0891085	-0.0538568	0	-0.0896187	0	0.109063	-0.0615387	0.295893	0	3.6762
Q9H1I8	ASCC2	Activating signal cointegrator 1 complex subunit 2	3	3	-0.0493765	0	0.223503	-0.0971804	0	0.0571327	-0.0118055	0.077816	0	9.5181
Q8N3C0	ASCC3	Activating signal cointegrator 1 complex subunit 3	2	2	-0.172137	0	0.168985	0	-0.0928659	0.15234	-0.268446	0	0.0224781	1.5599
Q9UBL3	ASH2L	Set1/Ash2 histone methyltransferase complex subunit ASH2	6	6	-0.0546665	0	0.0591021	-0.0611696	0	0.0215693	-0.0909119	0.165432	0	36.903
P04424	ASL	Argininosuccinate lyase	1	1	-0.13336	0	0.225458	-0.263071	0	0.305208	-0.0791607	0.216357	0	2.8354
O43681	ASNA1	ATPase ASNA1	11	11	0	-0.0028286	0.0208721	0.0311642	0	-0.0128822	0.0362492	-0.0699081	0	110.35
P08243	ASNS	Asparagine synthetase [glutamine-hydrolyzing]	24	24	0	0.0718079	-0.13158	-0.145693	0	0.0255928	-0.0602646	0	0.0112686	280.51
Q8IZT6	ASPM	Abnormal spindle-like microcephaly-associated protein	9	9	-0.131101	0.298231	0	0.384852	0	-0.0427866	0.19536	-0.0716276	0	31.795
Q9BZE9	ASPSCR1	Tether containing UBX domain for GLUT4	8	8	0.0711565	0	-0.0927563	0.0456629	0	-0.0255346	0.0618048	0	-0.0719824	72.959
Q7L266	ASRGL1	Isoaspartyl peptidase/L-asparaginase;Isoaspartyl peptidase/L-asparaginase alpha chain;Isoaspartyl peptidase/L-asparaginase beta chain	2	2	0	-0.0678472	0.167308	0.0162296	-0.0528374	0	0	-0.245863	0.0703173	5.8
Q9NVM9	ASUN	Protein asunder homolog	2	2	-0.228111	0.00661087	0	0	0.0883865	-0.11693	0.233783	-0.345256	0	41.536
Q8NBU5	ATAD1	ATPase family AAA domain-containing protein 1	6	6	0	-0.0714493	0.0607567	0	0.0713291	-0.19001	0.0735397	-0.0484867	0	22.708
Q6PL18	ATAD2	ATPase family AAA domain-containing protein 2	11	11	0	-0.0982952	0.0244904	0.0289278	0	-0.0263939	-0.0441256	0.032135	0	59.381
Q9NVI7	ATAD3A	ATPase family AAA domain-containing protein 3A	22	22	0.114233	-0.0319424	0	0.00599289	0	-0.0721569	0.128719	-0.108919	0	201.61
Q5T9A4	ATAD3B	ATPase family AAA domain-containing protein 3B	14	2	0.0596714	0	-0.0914211	0	0.0451107	-0.140341	0.207083	-0.0571919	0	2.0107
O95260	ATE1	Arginyl-tRNA--protein transferase 1	3	3	-0.403873	0.0236769	0	-0.0256624	0	0.133228	-0.296049	0.0665236	0	10.871
P15336	ATF2	Cyclic AMP-dependent transcription factor ATF-2	2	2	-1.04393	0.0305452	0	0.297566	0	-0.421189	0	0.152889	-0.278354	103.98
Q6VMQ6	ATF7IP	Activating transcription factor 7-interacting protein 1	6	6	0.0890903	0	-0.673809	0	-0.0485458	0.439757	0.166559	-0.0497274	0	40.805
Q96BY7	ATG2B	Autophagy-related protein 2 homolog B	8	8	0.0849409	-0.119635	0	0	0.0270777	-0.117732	0.22166	-0.341701	0	23.863
Q9NT62	ATG3	Ubiquitin-like-conjugating enzyme ATG3	4	4	0	-0.0304918	0.0699177	-0.00944138	0	0.101615	0.00844288	-0.136945	0	9.1184
Q9Y4P1	ATG4B	Cysteine protease ATG4B	8	8	0	-0.0245752	0.0158501	0	-0.0589771	0.0249519	0.0112209	0	-0.034193	52.03
Q9H1Y0	ATG5	Autophagy protein 5	1	1	0	0.0828333	-0.0301027	0	0.0348425	-0.00958633	0	-0.458279	0.0223732	2.7468
O95352	ATG7	Ubiquitin-like modifier-activating enzyme ATG7	1	1	-0.0528536	0.355421	0	0	0.145211	-0.101959	0	-0.461901	0.00694752	9.812
P31939	ATIC	Bifunctional purine biosynthesis protein PURH;Phosphoribosylaminoimidazolecarboxamide formyltransferase;IMP cyclohydrolase	30	30	-0.0290546	0	0.0301247	0	-0.00326347	0.0276375	0	0.0572815	-0.0251579	323.31
Q8WXF7	ATL1	Atlastin-1	4	4	-0.0572176	0	0.145624	-0.0516768	0	0.0166111	0.0922337	-0.231273	0	13.262
Q8NHH9	ATL2	Atlastin-2	3	3	0	-0.181809	0.0156937	0	-0.0366802	0.0748529	-0.0106278	0.167378	0	9.9432
Q6DD88	ATL3	Atlastin-3	4	4	-0.0625601	0.0562429	0	0	-0.104895	0.166399	-0.322159	0.395263	0	9.3029
Q13315	ATM	Serine-protein kinase ATM	2	2	-0.816883	0.0553513	0	0	0.413426	-0.0682707	0.145851	-0.32303	0	14.007
O00244	ATOX1	Copper transport protein ATOX1	4	4	-0.0594835	0	0.011034	-0.0534582	0	0.264956	0	0.322537	-0.0743933	21.816
Q9HD20	ATP13A1	Manganese-transporting ATPase 13A1	16	16	0	0.0360413	-0.0809803	-0.0516796	0	0.0355797	0.078186	0	-0.00364685	102.9
P05023	ATP1A1	Sodium/potassium-transporting ATPase subunit alpha-1	18	8	0.0964012	-0.152342	0	0.0114136	-0.00293159	0	0.0157032	-0.218658	0	122.83
P13637	ATP1A3	Sodium/potassium-transporting ATPase subunit alpha-3	21	21	0.110987	-0.124626	0	0.0291271	-0.0146713	0	0.0457001	-0.227203	0	311.44
P05026	ATP1B1	Sodium/potassium-transporting ATPase subunit beta-1	3	3	0.100141	-0.0385075	0	0	-0.0903377	0.063942	0	-0.0255814	0.048357	26.446
P54709	ATP1B3	Sodium/potassium-transporting ATPase subunit beta-3	6	6	0	-0.111503	0.000371933	0	-0.169336	0.0534678	-0.106481	0	0.074935	10.596
P16615	ATP2A2	Sarcoplasmic/endoplasmic reticulum calcium ATPase 2	30	30	-0.0251274	0.0340805	0	-0.0282383	0	0.0539703	0	0.207012	-0.00285339	323.31
Q93084	ATP2A3	Sarcoplasmic/endoplasmic reticulum calcium ATPase 3	6	1	-0.0162449	0	0.0850258	0.00685501	-0.0975609	0	-0.0562573	0	0	20.482
P23634	ATP2B4	Plasma membrane calcium-transporting ATPase 4	2	2	0.065731	-0.165619	0	0	0.216832	-0.0215759	-0.244008	0.198314	0	1.5393
P98194	ATP2C1	Calcium-transporting ATPase type 2C member 1	4	4	0	-0.162867	0.000350952	-0.0149603	0.163697	0	-0.0927477	0	0.0349703	21.185
P25705	ATP5A1	ATP synthase subunit alpha, mitochondrial	34	34	0	-0.105642	0.0278549	0.0908947	-0.0116615	0	0.00841904	-0.08782	0	323.31
P06576	ATP5B	ATP synthase subunit beta, mitochondrial	27	27	0	-0.0612736	0.0740795	-0.0228195	0	0.000680924	0.074976	-0.180309	0	323.31
P36542	ATP5C1	ATP synthase subunit gamma, mitochondrial	12	12	-0.0661583	0.0132599	0	-0.0117512	0	0.0793819	-0.0337372	0.147284	0	46.934
P30049	ATP5D	ATP synthase subunit delta, mitochondrial	3	3	0.045763	0	-0.328906	0	0.0604916	-0.058713	0.026597	-0.00193882	0	84.449
P56381;Q5VTU8	ATP5E;ATP5EP2	ATP synthase subunit epsilon, mitochondrial;ATP synthase subunit epsilon-like protein, mitochondrial	3	3	-0.0487385	0.0500164	0	0	-0.0511551	0.00705433	0	0.00260353	-0.0251608	3.9317
P24539	ATP5F1	ATP synthase F(0) complex subunit B1, mitochondrial	8	8	0	-0.0136127	0.292081	0	-0.0460224	0.133793	-0.137169	0.0821934	0	21.022
P05496;P48201;Q06055	ATP5G1;ATP5G3;ATP5G2	ATP synthase F(0) complex subunit C1, mitochondrial;ATP synthase F(0) complex subunit C3, mitochondrial;ATP synthase F(0) complex subunit C2, mitochondrial	1	1	0.245224	0	-0.206623	-0.150485	0	0.116372	0	0.326261	-0.467865	1.2883
O75947	ATP5H	ATP synthase subunit d, mitochondrial	10	10	0.157806	0	-0.455219	-0.236742	0	0.057539	-0.0568905	0.233887	0	37.286
P56385	ATP5I	ATP synthase subunit e, mitochondrial	5	5	-0.0555325	0	0.090477	0	-0.0518942	0.0765142	-0.0422182	0.29701	0	26.849
P18859	ATP5J	ATP synthase-coupling factor 6, mitochondrial	6	6	0.0230885	-0.0461769	0	0.0440865	-0.064373	0	0	-0.0602913	0.0272331	92.36
P56134	ATP5J2	ATP synthase subunit f, mitochondrial	3	1	-0.0193253	0	0.0770578	0.048646	0	-0.00744438	0.0760088	-0.149258	0	1.6153
G3V325	ATP5J2-PTCD1		5	5	0	0.0819454	-0.015234	0	0.0568657	-0.118154	0.15597	-0.0753813	0	22.894
O75964	ATP5L	ATP synthase subunit g, mitochondrial	5	5	-0.0784206	0	0.0511246	-0.0952282	0.0169601	0	0	0.0916061	-0.055748	33.412
P48047;H7C0C1	ATP5O	ATP synthase subunit O, mitochondrial	11	11	0.0366554	-0.00979614	0	-0.0243645	0	0.0111961	0.0676003	0	-0.00319672	202.48
Q9NW81	ATP5SL	ATP synthase subunit s-like protein	1	1	-0.390843	0	0.114821	-0.0616522	0	0.314482	-0.104013	0	0.00212669	13.239
Q15904	ATP6AP1	V-type proton ATPase subunit S1	4	4	0.22271	-0.0156841	0	-0.0559006	0.17258	0	0.235427	-0.137402	0	7.8428
Q93050	ATP6V0A1	V-type proton ATPase 116 kDa subunit a isoform 1	8	8	-0.0959024	0.0573912	0	0	0.159881	-0.038641	0	0.00685692	-0.117194	43.974
Q9Y487	ATP6V0A2	V-type proton ATPase 116 kDa subunit a isoform 2	1	1	-0.174181	0	0.450526	0	-0.0205841	0.800002	-0.681907	0	0.130122	6.0976
P61421	ATP6V0D1	V-type proton ATPase subunit d 1	6	6	-0.0754986	0	0.0117264	-0.0649567	0.0243206	0	-0.0443859	0.00587654	0	96.589
P38606	ATP6V1A	V-type proton ATPase catalytic subunit A	20	20	0	-0.130192	0.0424366	0	-0.0847568	0.0215588	0.0101299	-0.0781403	0	274.61
P21281	ATP6V1B2	V-type proton ATPase subunit B, brain isoform	16	16	0.0678863	-0.222336	0	0.067627	-0.108702	0	0.128351	-0.263596	0	167.25
P21283	ATP6V1C1	V-type proton ATPase subunit C 1	14	14	0	-0.0225563	0.116131	0	-0.0785294	0.0892982	-0.0833054	0.0771713	0	133
Q9Y5K8	ATP6V1D	V-type proton ATPase subunit D	6	6	0.00893116	-0.183049	0	0.0599384	-0.0799141	0	0	-0.000759125	0.0700531	94.203
P36543	ATP6V1E1	V-type proton ATPase subunit E 1	10	10	0	-0.138289	0.0916157	0	-0.0107536	0.0263576	0.00435638	-0.113113	0	47.02
Q16864	ATP6V1F	V-type proton ATPase subunit F	4	4	0.108772	0	-0.0930881	0.0868244	-0.0285664	0	0.115377	-0.0653877	0	23.753
O75348	ATP6V1G1	V-type proton ATPase subunit G 1	4	4	0	-0.240149	0.0703258	-0.105216	0.00582123	0	0	-0.342852	0.0517588	92.316
Q9UI12	ATP6V1H	V-type proton ATPase subunit H	6	6	0	-0.156131	0.067503	0.055913	-0.0722227	0	0.00311756	-0.334185	0	52.588
Q04656	ATP7A	Copper-transporting ATPase 1	13	13	-0.0668487	0	0.468265	0	-0.10539	0.422142	0	-0.0510206	0.439977	100.62
Q9UII2	ATPIF1	ATPase inhibitor, mitochondrial	5	5	-0.179498	0.0342607	0	0	-0.171454	0.171083	-0.112246	0.164001	0	10.17
Q6UW56	ATRAID	All-trans retinoic acid-induced differentiation factor	1	1	0.0275049	0	-0.349033	0	0.224891	-0.266701	0.219398	0	-0.0114346	1.8042
P46100	ATRX	Transcriptional regulator ATRX	35	35	0	-0.291073	0.0326309	0	-0.333933	0.121359	0	-0.045599	0.0969486	227.1
Q9UBB4	ATXN10	Ataxin-10	14	14	-0.281471	0	0.0575295	-0.0945053	0.042736	0	-0.179277	0.00224114	0	234.07
Q99700	ATXN2	Ataxin-2	13	12	-0.0880184	0.0768633	0	0	-0.0431013	0.00107956	-0.129553	0.0560217	0	60.033
Q8WWM7	ATXN2L	Ataxin-2-like protein	26	26	0	0.0761528	-0.0260658	-0.0038147	0	0.00687027	-0.0879402	0.0711212	0	143.79
Q96GX2	ATXN7L3B	Putative ataxin-7-like protein 3B	5	5	0	-0.353207	0.0587597	0.189404	-0.130672	0	0.0530701	-0.293804	0	180.47
Q13825	AUH	Methylglutaconyl-CoA hydratase, mitochondrial	1	1	0	-0.209517	0.126505	0	-0.261857	0.00515556	0.126326	0	-0.092679	13.648
Q9Y679	AUP1	Ancient ubiquitous protein 1	3	3	0.0754776	0	-0.177718	-0.18875	0	0.0152588	0.14574	0	-0.0241203	7.0722
Q9NQS1	AVEN	Cell death regulator Aven	2	2	0	0.021142	-0.0212955	0	0.076767	-0.0319338	0.0992966	-0.211116	0	3.3127
Q8NBF6	AVL9	Late secretory pathway protein AVL9 homolog	2	2	-0.324939	0	0.0343313	-0.0529852	0.0478802	0	0.199018	0	-0.0154038	5.1093
P61769	B2M	Beta-2-microglobulin;Beta-2-microglobulin form pI 5.3	1	1	0	-0.181465	0.22527	0	-0.412199	0.0382242	-0.655383	0	0.225845	2.0711
Q6Y288	B3GALTL	Beta-1,3-glucosyltransferase	1	1	-0.0194607	0.106066	0	0.123461	0	-0.214615	0.149852	-0.204762	0	4.2043
Q9NWV8	BABAM1	BRISC and BRCA1-A complex member 1	5	5	0	0.00808621	-0.142017	-0.00608158	0.138208	0	0.193552	-0.0446224	0	181.93
Q9BYV9	BACH2	Transcription regulator protein BACH2	4	4	0	0.0305252	-0.285868	0	-0.104208	0.0244837	0	0.310124	-0.128625	7.1177
Q99933	BAG1	BAG family molecular chaperone regulator 1	2	2	-0.0865908	0.0339947	0	-0.253225	0	0.23247	0	0.214327	-0.158977	6.1573
O95816	BAG2	BAG family molecular chaperone regulator 2	6	6	-0.0658407	0	0.0462456	0.0186405	-0.0294676	0	-0.0299959	0.0362129	0	19.453
O95817	BAG3	BAG family molecular chaperone regulator 3	6	6	-0.0618706	0	0.0274153	0.104508	0	-0.0590801	0	0.0301619	-0.203191	21.385
O95429	BAG4	BAG family molecular chaperone regulator 4	3	3	-0.150334	0	0.204722	-0.122302	0	0.370439	-0.231152	0.346517	0	13.945
Q9UL15	BAG5	BAG family molecular chaperone regulator 5	4	4	0.0799742	-0.35275	0	-0.083581	0	0.0660992	-0.0253792	0.340508	0	26.128
P46379	BAG6	Large proline-rich protein BAG6	15	15	0	0.0334778	-0.0815182	0	0.129543	-0.0822811	0.0865116	0	-0.0956335	315.49
Q9UQB8	BAIAP2	Brain-specific angiogenesis inhibitor 1-associated protein 2	9	9	-0.191418	0.0855255	0	-0.109552	0.0742912	0	-0.0580683	0.090477	0	26.229
O75531	BANF1	Barrier-to-autointegration factor;Barrier-to-autointegration factor, N-terminally processed	9	9	0	-0.00288868	0.0817985	0	-0.0150928	0.131412	-0.157188	0.484207	0	36.739
Q8IXM2;H0YIS7	BAP18;RNASEK-C17orf49	Chromatin complexes subunit BAP18	5	5	0.308304	-0.0467014	0	-0.013587	0	0.149067	-0.0324192	0.353515	0	57.978
P80723	BASP1	Brain acid soluble protein 1	7	7	0	-0.113051	0.170177	0	-0.0889111	0.269687	-0.401711	0.537666	0	84.412
Q07812	BAX	Apoptosis regulator BAX	3	3	0	0.0675526	-0.00370502	0	-0.167845	0.0327444	-0.0805893	0.085927	0	36.072
Q9NRL2	BAZ1A	Bromodomain adjacent to zinc finger domain protein 1A	15	15	0.0553341	0	-0.0273685	0.0211182	-0.126944	0	0.145632	-0.00385284	0	62.1
Q9UIG0	BAZ1B	Tyrosine-protein kinase BAZ1B	52	52	0	-0.0840569	0.00789261	0.0179157	-0.0511227	0	0.0392361	-0.172482	0	323.31
Q9UIF9	BAZ2A	Bromodomain adjacent to zinc finger domain protein 2A	11	11	0	-0.421819	0.023139	-0.216869	0.274579	0	0	-0.225306	0.0226612	50.155
P51572	BCAP31	B-cell receptor-associated protein 31	10	10	-0.0903168	0.0883904	0	0	-0.0267525	0.0987663	-0.0711422	0.284784	0	47.612
O75934	BCAS2	Pre-mRNA-splicing factor SPF27	6	6	0.160662	0	-0.0445919	-0.0157471	0	0.0714416	0.0894947	0	-0.102913	67.822
P54687	BCAT1	Branched-chain-amino-acid aminotransferase, cytosolic	13	13	0	0.00415611	-0.0263119	0	0.00949478	-0.0322228	0.143896	0	-0.0478153	145.06
O15382	BCAT2	Branched-chain-amino-acid aminotransferase, mitochondrial	2	2	-0.101952	0.00598526	0	0.039093	0	-0.221559	0	-0.0374947	0.101603	3.6418
Q9P287	BCCIP	BRCA2 and CDKN1A-interacting protein	7	7	0	0.0442867	-0.0886955	0	0.0229301	-0.231735	0.179054	-0.133053	0	229.52
P12694;F5H5P2	BCKDHA	2-oxoisovalerate dehydrogenase subunit alpha, mitochondrial	4	4	-0.0274868	0	0.00724316	0	0.132589	-0.0731993	0	-0.191997	0.0417242	39.314
P21953	BCKDHB	2-oxoisovalerate dehydrogenase subunit beta, mitochondrial	3	3	0	0.0729742	-0.00257969	0	0.0487022	-0.00309849	-0.116363	0.198799	0	9.4213
Q9HB09	BCL2L12	Bcl-2-like protein 12	5	5	0.0111456	-0.227644	0	-0.0999699	0.0650034	0	0	-0.320041	0.110722	31.919
Q4VC05;Q9BQE9	BCL7A;BCL7B	B-cell CLL/lymphoma 7 protein family member A;B-cell CLL/lymphoma 7 protein family member B	4	4	0.107991	0	-0.069747	0	-0.0132303	0.0767002	0	0.058238	-0.123344	19.794
Q8WUZ0	BCL7C	B-cell CLL/lymphoma 7 protein family member C	2	1	0.196833	0	-0.238263	-0.0446463	0.0554647	0	0.0514746	-0.102262	0	7.3945
Q9NYF8	BCLAF1	Bcl-2-associated transcription factor 1	47	47	0.0242119	0	-0.295717	-0.130018	0.118767	0	-0.249647	0.0242596	0	323.31
P11274	BCR	Breakpoint cluster region protein	6	6	0.0453052	0	-0.142337	0.119105	0	-0.0868587	0.0620356	-0.305535	0	24.151
Q9BUT1	BDH2	3-hydroxybutyrate dehydrogenase type 2	3	3	0	0.00630665	-0.0137129	-0.131471	0.0925302	0	0.0595522	-0.022892	0	45.356
Q96G01	BICD1	Protein bicaudal D homolog 1	3	2	0.101141	-0.211171	0	0.01126	-0.300815	0	-0.0661402	0	0.00241184	2.7301
Q8TD16	BICD2	Protein bicaudal D homolog 2	10	10	0.155867	-0.259344	0	0.184434	-0.144696	0	0.0965052	-0.206881	0	25.462
P55957	BID	BH3-interacting domain death agonist;BH3-interacting domain death agonist p15;BH3-interacting domain death agonist p13;BH3-interacting domain death agonist p11	7	7	0.151446	0	-0.0421677	-0.0245819	0.0436764	0	0.206421	0	-0.00225353	91.929
O00499	BIN1	Myc box-dependent-interacting protein 1	9	9	0	-0.0672016	0.0320215	-0.0213585	0.0315885	0	-0.0330324	0.11926	0	46.802
O15392	BIRC5	Baculoviral IAP repeat-containing protein 5	1	1	0	-0.0518236	0.154837	0.154389	-0.172641	0	0.290807	-0.386072	0	5.8993
Q9NR09	BIRC6	Baculoviral IAP repeat-containing protein 6	11	11	0	-0.0126734	0.017849	-0.0985174	0	0.0430126	0	-0.0241871	0.147407	18.518
Q13867	BLMH	Bleomycin hydrolase	9	9	-0.00845528	0	0.0905533	0	-0.0138207	0.0602283	0	0.197458	-0.0161266	80.867
P78537;F8W036	BLOC1S1	Biogenesis of lysosome-related organelles complex 1 subunit 1	1	1	NaN	NaN	NaN	0	-0.566604	0.799102	0	1.34897	-0.387172	76.67
Q6QNY1	BLOC1S2	Biogenesis of lysosome-related organelles complex 1 subunit 2	1	1	-0.0588303	0.164524	0	0.0999374	0	-0.000706673	0.219947	0	-0.407137	5.4829
Q9UL45	BLOC1S6	Biogenesis of lysosome-related organelles complex 1 subunit 6	2	2	-0.212344	0	0.480044	0.140588	0	-0.06003	0.46017	-0.412053	0	12.563
P53004	BLVRA	Biliverdin reductase A	12	12	0	-0.0823612	0.187164	0.0010128	0	-0.0153446	-0.000255585	0	0.107973	189.64
P30043	BLVRB	Flavin reductase (NADPH)	1	1	0.598756	-0.0157032	0	0.0145445	0	-0.150777	-0.00619793	0	0.209092	2.7388
Q14692	BMS1	Ribosome biogenesis protein BMS1 homolog	18	18	0	-0.0225449	0.0368767	0	0.0523777	-0.0156231	0.04883	-0.0412483	0	87.709
Q12981	BNIP1	Vesicle transport protein SEC20	2	2	0.0924101	0	-0.100974	0	0.173707	-0.111514	0.210641	-0.0913792	0	10.055
Q8NFC6	BOD1L1	Biorientation of chromosomes in cell division protein 1-like 1	16	16	0	-0.0952702	0.0617819	-0.0506649	0	0.00389481	-0.226307	0.0110569	0	104.37
Q9H3K6	BOLA2	BolA-like protein 2	7	7	0	-0.0448332	0.253485	0.0648422	-0.168652	0	0	-0.0377026	0.149311	110.94
Q14137	BOP1	Ribosome biogenesis protein BOP1	8	8	0.0346622	0	-0.103422	0	0.0352383	-0.0646191	0.025074	0	-0.134668	51.272
Q86WA6	BPHL	Valacyclovir hydrolase	3	3	-0.11177	0	0.0325232	0.0766687	-0.0802431	0	0.0156069	-0.0921717	0	5.9923
O95861	BPNT1	3(2),5-bisphosphate nucleotidase 1	11	11	-0.243624	0	0.0245666	-0.0482807	0	0.0341492	-0.0712414	0	0.0207462	49.463
Q12830	BPTF	Nucleosome-remodeling factor subunit BPTF	15	15	0	-0.071084	0.0319195	-0.0429764	0.0524874	0	0.00932407	-0.178051	0	80.572
P15056	BRAF	Serine/threonine-protein kinase B-raf	9	7	-0.0506267	0	0.135945	-0.010602	0	0.0802116	-0.0597649	0.0651436	0	47.818
Q6PJG6	BRAT1	BRCA1-associated ATM activator 1	8	8	0.00272083	0	-0.0288506	0	0.0800066	-0.0366993	0.017416	-0.0918732	0	50.86
P51587	BRCA2	Breast cancer type 2 susceptibility protein	5	5	-0.224031	0	0.485136	-0.0830603	0	0.485204	-0.0927458	0.215111	0	8.5551
P46736	BRCC3	Lys-63-specific deubiquitinase BRCC36	2	2	0.117852	0	-0.0286531	0	-0.00295162	0.0126543	0	0.320534	-0.0621462	91.84
O95696	BRD1	Bromodomain-containing protein 1	6	6	0.0583219	0	-0.0225458	0.034688	0	-0.061655	0.181898	-0.213128	0	37.208
P25440	BRD2	Bromodomain-containing protein 2	7	5	0	0.0606003	-0.0167961	-0.0585403	0.0174007	0	0.0258818	0	-0.0561371	26.526
Q15059	BRD3	Bromodomain-containing protein 3	12	9	-0.0160694	0	0.0717964	-0.0154762	0	0.0360508	-0.0139713	0.0375309	0	63.68
O60885	BRD4	Bromodomain-containing protein 4	17	17	0	-0.0182991	0.0243511	0	0.0631466	-0.0179768	0.0604916	0	-0.00962067	53.365
Q9NPI1	BRD7	Bromodomain-containing protein 7	3	3	-0.0745869	0	0.0631514	0.0211077	-0.0925026	0	0	0.0546713	-0.0329933	27.251
Q9H0E9	BRD8	Bromodomain-containing protein 8	4	4	-0.337703	0	0.0484343	0	-0.0480909	0.241353	0	0.0433416	-0.169263	36.236
Q9NXR7	BRE	BRCA1-A complex subunit BRE	2	2	-0.228662	1.71661e-05	0	0	-0.290266	0.177083	-0.139053	0	0.114473	3.3809
Q92994	BRF1	Transcription factor IIIB 90 kDa subunit	3	3	-0.129309	0.0318203	0	0	-0.114172	0.254561	-0.35993	0.557014	0	96.399
Q8WY22;REV__Q96PE2	BRI3BP	BRI3-binding protein	1	1	0.247452	0	-0.0929193	-0.0199108	0.169256	0	0.300362	-0.139742	0	1.834
Q9BX63	BRIP1	Fanconi anemia group J protein	8	8	0.0371866	0	-0.0176754	0	-0.0778894	0.0711613	-0.0434179	0.150008	0	60.007
Q8TDN6	BRIX1	Ribosome biogenesis protein BRX1 homolog	11	11	-0.0201511	0	0.0260487	-0.0565949	0	0.0197639	-0.00920486	0.172386	0	46.514
Q8WUW1	BRK1	Protein BRICK1	4	4	0	0.215005	-0.0212822	-0.00531483	0	0.0279942	0	0.209606	-0.0702286	7.7226
Q9HCU9	BRMS1	Breast cancer metastasis-suppressor 1	3	3	0.16938	-0.176361	0	0.183079	-0.0741949	0	0.307238	-0.313836	0	5.7705
Q5VW32	BROX	BRO1 domain-containing protein BROX	6	6	0	0.0442429	-0.0269604	0	-0.0500946	0.204378	0.0223084	0	-0.13011	30.193
P35613	BSG	Basigin	4	4	0.0679474	-0.0253687	0	0.0132837	-0.0149012	0	-0.0939808	0.0973444	0	17.151
O14981	BTAF1	TATA-binding protein-associated factor 172	6	6	0	-0.149593	0.0517387	0	-0.00657082	0.0154962	0.0509624	-0.0683165	0	41.083
P20290	BTF3	Transcription factor BTF3	11	11	-0.0872078	0	0.173973	-0.0387669	0	0.0514412	0	0.0423183	-0.0602341	285.44
Q96K17	BTF3L4	Transcription factor BTF3 homolog 4	3	3	0	-0.0299778	0.0452099	-0.056756	0.00990963	0	0.0113916	0	-0.0557089	58.652
O60566	BUB1B	Mitotic checkpoint serine/threonine-protein kinase BUB1 beta	6	6	0	-0.201543	0.0295372	0	-0.313045	0.0197735	-0.146798	0.171468	0	11.692
O43684	BUB3	Mitotic checkpoint protein BUB3	13	13	0	0.132475	-0.117742	-0.0152206	0.160015	0	0	0.0813541	-0.0308266	134.28
P41223	BUD31	Protein BUD31 homolog	7	7	0.158285	-0.0690117	0	0	0.0190411	-0.093256	0.109242	-0.0893116	0	37.736
Q13895	BYSL	Bystin	16	16	0.0109577	0	-0.0917091	0	0.0181904	-0.243925	0.216778	-0.186239	0	72.239
Q7L1Q6	BZW1	Basic leucine zipper and W2 domain-containing protein 1	22	22	0	-0.00683021	0.141579	0.0217629	-0.0445328	0	-0.0197449	0.0093708	0	164.47
Q9Y6E2	BZW2	Basic leucine zipper and W2 domain-containing protein 2	17	16	-0.0678902	0.0550957	0	0.0286255	0	-0.0145187	0	0.112841	-0.0280743	64.503
Q96B45;A0A0B4J1R7	C10orf32;C10orf32-ASMT	UPF0693 protein C10orf32	1	1	-0.158048	0.127108	0	-0.0623846	0	0.00860405	-0.124489	0.240343	0	2.0498
Q9H0W9	C11orf54	Ester hydrolase C11orf54	2	2	-0.131685	0.126782	0	-0.169788	0.0154629	0	0	0.0534143	-0.0432787	5.4351
Q9H3H3	C11orf68	UPF0696 protein C11orf68	2	2	0	-0.083621	0.0628805	0.0327539	-0.0257215	0	0.0783796	-0.331894	0	6.6267
Q53FT3	C11orf73	Protein Hikeshi	2	2	0	-0.00239945	0.056365	0	0.0507088	-0.165222	-0.178664	0.0773888	0	5.4233
Q9BUA3	C11orf84	Uncharacterized protein C11orf84	7	7	0.155675	0	-0.144077	0	0.210086	-0.06668	0.045166	0	-0.249348	49.922
Q7Z7L8	C11orf96	Uncharacterized protein C11orf96	12	12	0.366421	0	-0.048029	-0.054265	0.231617	0	0	-0.362236	0.098259	188.99
E9PRG8;E9PLD3	C11orf98	Uncharacterized protein C11orf98	1	1	0.167736	0	-0.0999479	0.0231562	-0.0397024	0	0.162458	-0.0747776	0	17.604
Q9HB07	C12orf10	UPF0160 protein MYG1, mitochondrial	13	13	0.078125	-0.0272636	0	0.00596237	0	-0.0347347	0.0621529	-0.0897102	0	204.42
Q99622	C12orf57	Protein C10	3	3	0	-0.0822773	0.106239	0	-0.0566139	0.00179481	0.0223503	-0.271105	0	80.773
Q9BXV9	C14orf142	Uncharacterized protein C14orf142	2	2	0	0.00523281	-0.239076	0.115292	0	-0.0361118	0.284301	-0.042593	0	143.13
Q9Y224	C14orf166	UPF0568 protein C14orf166	12	12	-0.0362873	0	0.226786	0	-0.0369911	0.0829811	-0.0128441	0	0.0918293	137.94
A0A0A6YYH1;Q7Z6K5	C15orf38-AP3S2;ARPIN	Arpin	4	4	0	-0.02283	0.0700893	-0.0763207	0.00811195	0	0	0.146126	-0.054244	13.322
Q96S19	C16orf13	UPF0585 protein C16orf13	1	1	0	0.173637	-0.162905	0	-0.103422	0.0635529	0.26906	0	-0.0407524	2.4336
Q96GQ5	C16orf58	RUS1 family protein C16orf58	2	2	0.12456	-0.0417261	0	0.0465317	0	-0.243536	0.260882	0	-0.00391483	24.459
Q7Z3J2	C16orf62	UPF0505 protein C16orf62	1	1	0	-0.26528	0.50687	-1.04748	0	0.524822	-0.332999	0.508364	0	2.0589
Q9HAS0	C17orf75	Protein Njmu-R1	3	3	0.0837803	-0.146468	0	0.133481	-0.103231	0	0.105655	-0.370999	0	38.952
Q53F19	C17orf85	Uncharacterized protein C17orf85	6	6	0	-0.0657015	0.0410862	0	0.015914	-0.00621033	0	-0.242928	0.151658	30.245
Q96B23	C18orf25	Uncharacterized protein C18orf25	2	2	-0.825791	0	0.0948534	0.184291	-0.125574	0	0	0.0371189	-0.203315	3.2853
Q8TCD1	C18orf32	UPF0729 protein C18orf32	2	2	0.13239	-0.359403	0	0	-0.195903	0.105817	0	-0.340916	0.0548449	3.1731
Q9UFG5	C19orf25	UPF0449 protein C19orf25	1	1	0.108846	-0.0660858	0	0	0.0298319	-0.119608	0.157797	-0.444184	0	2.0749
Q9BQ61	C19orf43	Uncharacterized protein C19orf43	4	4	0	-0.0232334	0.339443	0.388653	-0.144478	0	0	-0.425444	0.237284	43.609
Q9UNZ5;REV__Q9Y5Y9	C19orf53	Leydig cell tumor 10 kDa protein homolog	2	2	-0.0610647	0	0.250843	0.163156	-0.131799	0	0	-0.392028	0.125758	2.5155
Q6ZSJ8	C1orf122	Uncharacterized protein C1orf122	1	1	0.13735	0	-0.140827	0.000663757	0	-0.220552	0	-0.373925	0.0827217	9.4352
Q9NWV4	C1orf123	UPF0587 protein C1orf123	4	4	0.0215435	0	-0.0375977	0	0.0610809	-0.00559425	0.0964775	-0.0975418	0	30.394
Q8IYL3	C1orf174	UPF0688 protein C1orf174	2	2	0.15951	0	-0.150185	-0.238166	0	0.336371	-0.0523243	0.0896864	0	20.171
Q9H425	C1orf198	Uncharacterized protein C1orf198	3	3	-0.017621	0.042903	0	-0.223744	0	0.0941811	-0.00539017	0.00826645	0	5.4687
Q9H246	C1orf21	Uncharacterized protein C1orf21	3	3	0.130608	0	-0.236942	0	0.0752993	-0.201758	0.0953245	-0.276968	0	6.9492
Q8N6N3	C1orf52	UPF0690 protein C1orf52	2	2	-0.414875	0	0.0389852	0	-0.133758	0.0993462	-0.217122	0.436104	0	23.789
Q07021	C1QBP	Complement component 1 Q subcomponent-binding protein, mitochondrial	6	6	0	-0.00590134	0.0283833	-0.0923538	0	0.0475636	-0.0554848	0.274515	0	167
Q9GZN8	C20orf27	UPF0687 protein C20orf27	1	1	0	-0.00805378	0.245303	-0.00297737	0.00134945	0	0.0197296	-0.0937977	0	2.7202
A0A096LPI6;P30042	C21orf33	ES1 protein homolog, mitochondrial	7	5	0.0638256	0	-0.264723	0.00193405	-0.0906792	0	0	0.242781	-0.081933	40.812
P57076;F8VZ95	C21orf59	UPF0769 protein C21orf59	4	4	0	-0.0641432	0.145062	0	0.0323057	-0.0183048	0	0.149563	-0.012496	129.38
Q9H6V9	C2orf43	UPF0554 protein C2orf43	4	4	0	-0.0312757	0.016943	0	0.000975609	-0.0973463	0.159405	-0.106775	0	10.641
Q9H6R7	C2orf44	WD repeat and coiled-coil-containing protein C2orf44	6	6	0	0.0153933	-0.168599	0.0282183	0	-0.205988	0.192545	0	-0.0150385	35.708
Q8WWC4	C2orf47	Uncharacterized protein C2orf47, mitochondrial	1	1	-0.132719	0	0.538331	-0.0313148	0	0.199299	-0.154417	0.958979	0	3.1521
A6NCS6	C2orf72	Uncharacterized protein C2orf72	2	2	0.202443	-0.0607901	0	-0.0130491	0	0.14881	0.113707	-0.193154	0	3.6973
Q9NWY4	C4orf27	UPF0609 protein C4orf27	5	5	0.244802	0	-0.0165329	0	0.0364828	-0.0525398	0.0350332	-0.155767	0	36.787
Q49AR2	C5orf22	UPF0489 protein C5orf22	4	4	-0.0672178	0	0.219584	0.00502968	-0.158116	0	0.0998411	-0.265146	0	68.598
Q7Z6I8	C5orf24	UPF0461 protein C5orf24	3	3	0.218008	0	-0.0118084	0.0809383	0	-0.241942	0.163128	-0.475118	0	1.6551
Q6NTE8	C5orf45	UPF0544 protein C5orf45	1	1	0	-0.0836592	0.126515	0	0.122835	-0.369874	0.346732	-0.0446758	0	3.5037
A6NDU8	C5orf51	UPF0600 protein C5orf51	3	3	-0.256212	0	0.209219	-0.151527	0	0.176864	-0.100679	0	0.111376	100.85
Q96N11	C7orf26	Uncharacterized protein C7orf26	1	1	0	-0.149599	0.202231	0	-0.0561027	0.0992765	0.10314	-0.18856	0	2.7796
Q9BRJ6	C7orf50	Uncharacterized protein C7orf50	7	7	-0.0602541	0	0.260511	0.365144	0	-0.11524	0	-0.276494	0.386193	116.22
Q96HJ9	C7orf55	UPF0562 protein C7orf55	1	1	-0.0866642	0	0.0129137	0.106958	0	-0.259967	0	-0.340081	0.186864	1.6744
Q9H7E9	C8orf33	UPF0488 protein C8orf33	5	5	0.240252	0	-0.0373402	0.168316	-0.00595093	0	0.105443	-0.033309	0	71.012
Q6P1X6	C8orf82	UPF0598 protein C8orf82	1	1	0	-0.418752	0.0218944	-0.145366	0	0.0770149	0	-0.221954	0.0545559	5.2472
Q5T280	C9orf114	Putative methyltransferase C9orf114	5	5	0.0373278	0	-0.114988	0	0.0387564	-0.0311871	0.0900412	-0.019577	0	39.883
Q9BUH6	C9orf142	Protein PAXX	7	7	0.0273924	-0.0383568	0	0	-0.0938349	0.0265331	0.0256176	-0.343613	0	27.753
Q5T6V5	C9orf64	UPF0553 protein C9orf64	8	8	0	-0.0872822	0.0308742	0	-0.0258827	0.0992069	0	-0.0631046	0.125137	91.682
Q9NZ63	C9orf78	Uncharacterized protein C9orf78	8	8	0.160689	-0.00622559	0	-0.194796	0	0.02106	-0.079073	0.00403595	0	71.55
Q9H8G2	CAAP1	Caspase activity and apoptosis inhibitor 1	3	3	-0.202642	0	0.185112	-0.382433	0	0.0478973	-0.106295	0.141065	0	39.023
Q9Y376	CAB39	Calcium-binding protein 39	6	6	0	-0.0927477	0.00236034	-0.0893974	0	0.0351505	-0.0357847	0.0496464	0	18.192
Q9UGQ2	CACFD1	Calcium channel flower homolog	1	1	-0.0403528	0.331585	0	0	0.0354176	-0.105636	0.0433636	-0.302246	0	2.5862
P54289	CACNA2D1	Voltage-dependent calcium channel subunit alpha-2/delta-1;Voltage-dependent calcium channel subunit alpha-2-1;Voltage-dependent calcium channel subunit delta-1	2	2	0.277104	0	-0.110642	0.196754	0	-0.0766401	0.214935	-0.220223	0	13.262
Q9NY47	CACNA2D2	Voltage-dependent calcium channel subunit alpha-2/delta-2;Voltage-dependent calcium channel subunit alpha-2-2;Voltage-dependent calcium channel subunit delta-2	3	3	-0.261903	0	0.104448	0.00944233	0	-0.017067	0	-0.230969	0.0640507	32.028
Q86Y37	CACUL1	CDK2-associated and cullin domain-containing protein 1	1	1	0	-0.223907	0.0876083	0	0.159963	-0.0948029	0.124829	-0.220523	0	31.028
Q9HB71	CACYBP	Calcyclin-binding protein	18	18	0.0467567	0	-0.123026	-0.133843	0	0.118136	-0.335424	0.386137	0	179.84
P27708	CAD	CAD protein;Glutamine-dependent carbamoyl-phosphate synthase;Aspartate carbamoyltransferase;Dihydroorotase	60	60	0.0875626	-0.167244	0	0.111603	-0.0895843	0	0.094696	-0.198608	0	323.31
Q9BY67	CADM1	Cell adhesion molecule 1	4	4	-0.28327	0	0.231401	-0.157432	0	0.316243	-0.357928	0.0950594	0	70.341
P05937	CALB1	Calbindin	3	3	0	0.731052	-0.450665	0.196148	-0.0547695	0	0	0.108262	-0.119774	12.159
Q05682	CALD1	Caldesmon	12	12	0.030035	-0.00867653	0	0.0118103	-0.0731182	0	-0.0140457	0.225952	0	283.71
P62158	CALM1	Calmodulin	11	11	0	-0.152119	0.128227	0	-0.0431805	0.0335712	0	-0.0843601	0.12265	229.04
P27482	CALML3	Calmodulin-like protein 3	3	1	0	-0.00940895	0.461004	-0.0870171	0	0.103125	-0.0420151	0	0.149717	3.7367
P27797	CALR	Calreticulin	22	22	-0.157822	0.129543	0	-0.133392	0.128857	0	-0.242954	0.246801	0	323.31
O43852	CALU	Calumenin	12	12	-0.0749321	0.0314045	0	-0.0559769	0	0.0894947	-0.166466	0.34709	0	160.12
Q13557;Q9UQM7;Q13554	CAMK2D;CAMK2A;CAMK2B	Calcium/calmodulin-dependent protein kinase type II subunit delta;Calcium/calmodulin-dependent protein kinase type II subunit alpha;Calcium/calmodulin-dependent protein kinase type II subunit beta	5	5	-0.0849371	0	0.0344601	0.0184956	-0.044631	0	0	-0.116945	0.130399	16.566
Q13555	CAMK2G	Calcium/calmodulin-dependent protein kinase type II subunit gamma	4	2	0	-0.340717	0.132828	-0.0156031	0	0.179917	-0.262378	0.200477	0	3.703
Q16566	CAMK4	Calcium/calmodulin-dependent protein kinase type IV	4	4	-0.0384598	0	0.0442238	0.211319	0	-0.060009	0	0.463208	-0.235652	13.417
Q5T5Y3	CAMSAP1	Calmodulin-regulated spectrin-associated protein 1	12	12	-0.0634108	0	0.160505	0	0.169634	-0.0921545	0	0.090167	-0.12117	212.82
Q08AD1	CAMSAP2	Calmodulin-regulated spectrin-associated protein 2	14	14	0.0124922	-0.186878	0	-0.00842762	0	0.088913	0.195344	-0.0606394	0	80.077
Q86VP6	CAND1	Cullin-associated NEDD8-dissociated protein 1	47	47	0	-0.146482	0.163906	0	-0.118481	0.0509777	0	-0.0489674	0.0758476	323.31
P27824	CANX	Calnexin	27	27	-0.0402927	0	0.0592613	-0.0376625	0	0.14938	-0.149246	0.325472	0	323.31
Q01518	CAP1	Adenylyl cyclase-associated protein 1	26	26	-0.0616455	0	0.103512	-0.0220756	0	0.0539188	-0.0799313	0.040369	0	203.53
P40123	CAP2	Adenylyl cyclase-associated protein 2	5	4	-0.193246	0	0.0562267	-0.0368652	0	0.123074	0	0.180426	-0.00177288	50.148
P07384	CAPN1	Calpain-1 catalytic subunit	15	15	-0.0474987	0	0.0885868	-0.0263596	0	0.0369854	0	-0.0923309	0.0636902	51.281
P17655	CAPN2	Calpain-2 catalytic subunit	12	12	0	-0.12287	0.116867	0	-0.0741234	4.3869e-05	0.0154476	-0.108891	0	124.07
P04632	CAPNS1	Calpain small subunit 1	12	12	0	-0.137064	0.283499	0	-0.0421219	0.0310001	0	-0.0860615	0.224989	202.02
Q14444	CAPRIN1	Caprin-1	17	17	-0.0269928	0	0.0368538	-0.0411873	0.0747337	0	0	0.147829	-0.00806618	306.02
P52907	CAPZA1	F-actin-capping protein subunit alpha-1	9	9	0.0642853	-0.00358391	0	0	-0.0384102	0.0171833	-0.0746536	0	0.0353069	253.73
P47755	CAPZA2	F-actin-capping protein subunit alpha-2	7	6	0.0973663	-0.0268116	0	0	-0.0482597	0.0722923	0	-0.110937	0.074894	117.24
P47756	CAPZB	F-actin-capping protein subunit beta	13	13	0.0164013	0	-0.0359936	-0.153515	0.0188923	0	0.0198727	-0.155994	0	204.86
Q9H257	CARD9	Caspase recruitment domain-containing protein 9	4	4	-0.202876	0.211271	0	0.459598	-0.147321	0	0.193457	-0.693668	0	13.87
Q9Y2V2	CARHSP1	Calcium-regulated heat stable protein 1	12	12	0	-0.0778542	0.197605	0	-0.00909996	0.10108	0.0812645	-0.379316	0	131.17
Q86X55	CARM1	Histone-arginine methyltransferase CARM1	9	9	-0.0676346	0	0.0594959	0.0138035	0	-0.150797	0.138918	-0.0999317	0	69.732
P49589	CARS	Cysteine--tRNA ligase, cytoplasmic	12	12	-0.181101	0.0302811	0	0	-0.0581198	0.115812	-0.162481	0.136276	0	66.141
O15234	CASC3	Protein CASC3	7	7	-0.821132	0	0.359189	-0.327655	0.507518	0	0.46264	-0.227755	0	113.78
O14936	CASK	Peripheral plasma membrane protein CASK	3	3	NaN	0	0.905097	0.227207	-0.380808	0	0.096426	0	-1.27315	21.967
Q8WXE0	CASKIN2	Caskin-2	8	8	0.29762	-0.0988073	0	-0.0750475	0	0.007761	-0.0497484	0	0.0619164	46.281
P42575	CASP2	Caspase-2;Caspase-2 subunit p18;Caspase-2 subunit p13;Caspase-2 subunit p12	1	1	NaN	0	0.459728	NaN	1.24052	0	-0.324491	0.1643	0	9.6969
P42574	CASP3	Caspase-3;Caspase-3 subunit p17;Caspase-3 subunit p12	9	9	0.12459	-0.0371494	0	0.0744133	-0.00088501	0	0.0552654	-0.284411	0	69.201
P55212	CASP6	Caspase-6;Caspase-6 subunit p18;Caspase-6 subunit p11	2	2	-0.501799	0	0.0216837	0.060442	-0.0156879	0	0	-0.124535	0.224628	11.676
P55210	CASP7	Caspase-7;Caspase-7 subunit p20;Caspase-7 subunit p11	1	1	0	0.0636234	-0.500797	0.384197	-0.0714769	0	0.0423508	-0.250146	0	41.39
P20810	CAST	Calpastatin	4	4	0.410614	0	-2.41346	-1.21394	0.383504	0	-0.698432	0	0.810945	23.022
P04040	CAT	Catalase	12	12	0.00555992	-0.0819588	0	0.0309639	-0.0705185	0	0	-0.127682	0.0116844	102.43
Q13951	CBFB	Core-binding factor subunit beta	5	5	0	0.537287	-0.357467	0	0.680587	-0.0694208	0	0.274566	-0.136529	113.07
P22681	CBL	E3 ubiquitin-protein ligase CBL	3	3	0	-1.35573	0.25279	0.316555	-0.938262	0	0	-1.40715	0.105742	8.8603
Q75N03	CBLL1	E3 ubiquitin-protein ligase Hakai	5	4	0.240566	-0.0119419	0	0.00529194	0	-0.207451	0.131646	-0.2644	0	77.56
P16152	CBR1	Carbonyl reductase [NADPH] 1	16	16	0	0.0048809	-0.148806	0	0.0156441	-0.0684738	0	-0.152777	0.0152741	323.31
P35520;P0DN79	CBS	Cystathionine beta-synthase	16	16	0	0.00874329	-0.0429172	0	0.0357666	-0.077034	0	-0.00456047	0.020462	96.481
P83916	CBX1	Chromobox protein homolog 1	8	7	0	-0.0180206	0.301382	0	-0.0300178	0.309465	-0.0516529	0	0.00139046	69.339
Q14781	CBX2	Chromobox protein homolog 2	2	2	0.383779	-0.045825	0	0.14566	-0.00985718	0	0.151985	-0.0988264	0	5.5281
Q13185	CBX3	Chromobox protein homolog 3	9	8	-0.247713	0	0.00934792	-0.135374	0	0.043932	-0.120027	0.346043	0	176.55
P45973	CBX5	Chromobox protein homolog 5	10	10	-0.0876713	0	0.129551	0	-0.0136032	0.149643	-0.0464745	0.157665	0	116.17
Q9HC52	CBX8	Chromobox protein homolog 8	10	10	-0.00225258	0	0.054019	-0.0946302	0	0.0649891	0	0.00174999	-0.0131588	54.156
Q6P1N0	CC2D1A	Coiled-coil and C2 domain-containing protein 1A	4	4	0.162949	0	-0.11371	0	0.00436497	-0.185685	0.272095	-0.0943098	0	18.264
Q8IX12	CCAR1	Cell division cycle and apoptosis regulator protein 1	11	11	-0.13133	0.00336647	0	-0.117262	0	0.0521507	0	0.0348301	-0.0307694	85.905
Q8N163	CCAR2	Cell cycle and apoptosis regulator protein 2	35	35	0	-0.0238304	0.0412979	0.0198002	0	-0.0316162	0.0157089	-0.0411034	0	323.31
Q16773	CCBL1	Kynurenine--oxoglutarate transaminase 1	1	1	-0.055892	0	0.148594	-0.0409145	0	0.285438	0	0.48033	-0.0257406	3.0514
Q6YP21	CCBL2	Kynurenine--oxoglutarate transaminase 3	9	9	0	0.0268993	-0.00453568	0	0.0285015	-0.0437832	0.102604	-0.0204906	0	32.561
Q9BWC9	CCDC106	Coiled-coil domain-containing protein 106	1	1	0.0229178	0	-0.192623	0.0718908	-0.107046	0	0.201008	-0.344547	0	2.2276
Q96NT0	CCDC115	Coiled-coil domain-containing protein 115	1	1	-0.26752	0.0384588	0	-0.0283918	0	0.522218	0	0.337868	-0.062459	10.501
Q8WUD4	CCDC12	Coiled-coil domain-containing protein 12	4	4	0	0.124124	-0.0902691	0	0.034956	-0.0107832	0.116346	-0.0899935	0	98.879
Q96CT7	CCDC124	Coiled-coil domain-containing protein 124	9	9	0.0420189	-0.0475616	0	0	0.000730514	-0.0657349	0.0160618	-0.0232582	0	96.698
Q86Z20	CCDC125	Coiled-coil domain-containing protein 125	1	1	0.915563	NaN	0	-0.500252	0	0.257491	0	0.969749	-0.406558	5.4915
Q96JG6	CCDC132	Coiled-coil domain-containing protein 132	6	6	-0.0729771	0	0.0442009	-0.0978203	0	0.0155964	-0.196363	0.244698	0	50.297
Q6PK04	CCDC137	Coiled-coil domain-containing protein 137	4	4	-0.178461	0	0.460792	-0.133726	0.234241	0	0	0.212007	-0.0624743	8.4885
O60826	CCDC22	Coiled-coil domain-containing protein 22	2	2	-0.160719	0.127833	0	-0.373107	0.0202589	0	0	-0.18161	0.726041	13.344
Q86WR0	CCDC25	Coiled-coil domain-containing protein 25	5	5	0	-0.183944	0.0882587	0	-0.0636263	0.0992308	0	0.00274372	-0.00997448	28.154
Q96A33	CCDC47	Coiled-coil domain-containing protein 47	9	9	-0.0455151	0	0.0511417	0.02808	0	-0.0509834	0	0.0522366	-0.011982	51.036
Q8IVM0	CCDC50	Coiled-coil domain-containing protein 50	1	1	0	-0.397864	0.321921	0.140588	-0.0239534	0	0.170606	-0.233165	0	147.23
Q9Y3C0	CCDC53	WASH complex subunit CCDC53	2	2	-0.010499	0.045392	0	0	-0.038784	0.031352	0	0.0828571	-0.0688057	5.6542
Q2TAC2	CCDC57	Coiled-coil domain-containing protein 57	2	1	0	0.180556	-0.153078	0	-0.318044	0.16894	0	0.531846	-0.0370388	2.4181
Q4VC31	CCDC58	Coiled-coil domain-containing protein 58	4	4	-0.212675	0.0483942	0	-0.113832	0.0384436	0	-0.100206	0.0977917	0	16.244
Q16204	CCDC6	Coiled-coil domain-containing protein 6	7	7	0.116165	0	-0.0572147	0	0.103938	-0.000749588	0	0.0412826	-0.191624	99.241
Q9H6F5	CCDC86	Coiled-coil domain-containing protein 86	16	16	-0.0183573	0	0.0982122	-0.00648975	0	0.0482845	0	0.139339	-0.0186472	323.31
Q3V6T2	CCDC88A	Girdin	12	12	0	-0.056469	0.023097	0.117043	-0.0164204	0	0	-0.218192	0.172212	106.62
Q9P219	CCDC88C	Protein Daple	3	3	0	0.230249	-0.222112	-0.424919	0.0863266	0	-0.0860424	0.926978	0	15.259
Q9Y3X0	CCDC9	Coiled-coil domain-containing protein 9	3	3	0.544692	-0.028327	0	0.0546646	0	-0.0296316	0.0245504	-0.0730219	0	4.1376
Q53HC0	CCDC92	Coiled-coil domain-containing protein 92	2	2	0.0443535	-0.163525	0	-0.13995	0.183503	0	0.0880899	-0.272246	0	15.882
Q567U6	CCDC93	Coiled-coil domain-containing protein 93	2	2	-0.125891	0.0804768	0	-0.054141	0.0997858	0	0	-0.12043	0.0511446	9.3954
Q9BW85	CCDC94	Coiled-coil domain-containing protein 94	2	2	-0.144254	0.116291	0	0.145289	0	-0.12215	-0.00666237	0.0420065	0	53.258
Q96F63	CCDC97	Coiled-coil domain-containing protein 97	7	7	0	-0.00427437	0.0364065	0.15591	0	-0.05198	0.08321	-0.273147	0	78.135
Q9BSQ5	CCM2	Cerebral cavernous malformations 2 protein	6	6	0	-0.142723	0.235304	0	0.455638	-0.00283051	0.0354795	-0.43323	0	82.238
P20248	CCNA2	Cyclin-A2	1	1	-0.0943232	0	0.152028	0	-0.0132523	0.16696	-0.2524	0	0.0502338	7.8799
P14635	CCNB1	G2/mitotic-specific cyclin-B1	2	2	0.114501	-0.174576	0	0	-0.105751	0.02425	0	0.07687	-0.0479984	20.136
O95067	CCNB2	G2/mitotic-specific cyclin-B2	2	2	0.0165968	-0.448738	0	-0.109152	0	0.0196743	0.0329037	-0.381913	0	2.0408
P24385	CCND1	G1/S-specific cyclin-D1	5	5	0.0873012	-0.506832	0	0.096035	-0.387875	0	0.0222435	-0.513596	0	75.776
O75909	CCNK	Cyclin-K	7	7	-0.0105677	0	0.18077	-0.164867	0.0831747	0	0.000663757	0	-0.0580292	38.875
Q8ND76	CCNY	Cyclin-Y	8	8	0.280453	-0.249434	0	0	-0.145593	0.0433445	-0.291067	1.35146	0	26.112
O14618	CCS	Copper chaperone for superoxide dismutase	3	3	0	0.0334282	-0.109241	0	-0.189172	0.075777	0	0.0567389	-0.00635529	3.9399
P78371	CCT2	T-complex protein 1 subunit beta	34	34	0	-0.023077	0.0509682	0.00591278	0	-0.0182667	0.025486	-0.063343	0	323.31
P49368	CCT3	T-complex protein 1 subunit gamma	28	28	0.0575848	-0.0013504	0	0.0121956	0	-0.0438709	0	-0.101261	0.0131054	323.31
P50991	CCT4	T-complex protein 1 subunit delta	34	34	0	0.0093174	-0.0442581	0.0132561	0	-0.0315132	0.04702	-0.0894127	0	323.31
P48643	CCT5	T-complex protein 1 subunit epsilon	38	38	0	-0.0549202	0.166027	0.0747337	0	-0.00870705	0.0133591	-0.142969	0	323.31
P40227	CCT6A	T-complex protein 1 subunit zeta	24	24	-0.0163326	0	0.070694	0	-0.0133095	0.007658	0.0781479	-0.0421333	0	257.09
Q99832	CCT7	T-complex protein 1 subunit eta	30	30	0	-0.0522747	0.0693874	0	0.00170708	-0.0162411	0.0194206	-0.0798798	0	323.31
P50990	CCT8	T-complex protein 1 subunit theta	39	39	-0.0488529	0	0.0446529	0.0195255	0	-0.0255356	0.0615349	-0.0479145	0	323.31
P86791;P86790	CCZ1;CCZ1B	Vacuolar fusion protein CCZ1 homolog;Vacuolar fusion protein CCZ1 homolog B	6	6	0	-0.140997	0.020875	-0.0930586	0	0.123279	0	0.109873	-0.00710106	32.343
P48509	CD151	CD151 antigen	1	1	0	0.747086	-0.0824595	-0.216207	0.596327	0	0	0.604892	-0.0895824	4.3769
Q5ZPR3	CD276	CD276 antigen	1	1	-0.0572987	0.0682583	0	-0.0128603	0.241389	0	0.0184135	0	-0.128952	4.2084
Q9Y5K6	CD2AP	CD2-associated protein	6	6	0	-0.113099	0.0806141	-0.0635509	0	0.229017	0	0.103345	-0.092082	19.747
O95400	CD2BP2	CD2 antigen cytoplasmic tail-binding protein 2	14	14	0.0597973	0	-0.0385437	0	0.0942078	-0.0883179	0.148178	-0.130648	0	323.31
P13987	CD59	CD59 glycoprotein	3	3	-0.0207253	0	0.0643787	0	-0.2155	0.0523748	-0.0321178	0	0.151769	10.196
P08962	CD63	CD63 antigen	1	1	0	0.0133553	-0.481625	-0.00325584	0.506328	0	0	0.0846786	-0.41347	10.048
P60033	CD81	CD81 antigen	3	3	0.00920868	0	-0.137787	0.000938416	0	-0.0227261	-0.0179615	0.0111294	0	89.622
Q8IWY9	CDAN1	Codanin-1	2	2	NaN	NaN	NaN	NaN	0.97924	0	-0.253368	0.401465	0	3.6639
O75794	CDC123	Cell division cycle protein 123 homolog	5	5	0	-0.0594063	0.267545	0	-0.110077	0.148758	-0.0508013	0.3358	0	30.322
Q13042	CDC16	Cell division cycle protein 16 homolog	4	4	-0.0106154	0.0996428	0	0	0.10046	-0.0789595	0	-0.0547914	0.0234156	7.0105
Q9UJX2	CDC23	Cell division cycle protein 23 homolog	9	9	-0.294461	0	0.255333	0	-0.0915222	0.0947323	-0.150108	0.247598	0	56.086
P30260	CDC27	Cell division cycle protein 27 homolog	4	4	-0.123313	0.213718	0	-0.328739	0	0.300057	-0.312935	0.284975	0	50.122
P49427	CDC34	Ubiquitin-conjugating enzyme E2 R1	3	3	0	0.305363	-0.349516	0	0.464287	-0.0740967	0	0.0145016	-0.179485	13.103
Q16543	CDC37	Hsp90 co-chaperone Cdc37;Hsp90 co-chaperone Cdc37, N-terminally processed	10	10	-0.125715	0	0.0708504	0	-0.00692177	0.1462	-0.143591	0.413452	0	113.62
O60508	CDC40	Pre-mRNA-processing factor 17	7	7	-0.0688658	0	0.127246	0	-0.0631504	0.0742369	-0.0118246	0.0283079	0	23.485
P60953	CDC42	Cell division control protein 42 homolog	5	4	-0.0230808	0	0.145269	0	-0.113598	0.110176	-0.183054	0.297737	0	53.281
Q5VT25	CDC42BPA	Serine/threonine-protein kinase MRCK alpha	6	5	-0.288	0	0.0968905	-0.0607777	0.042284	0	-0.100564	0	0.119963	28.316
Q9Y5S2	CDC42BPB	Serine/threonine-protein kinase MRCK beta	13	13	-0.114029	0	0.175133	-0.0174999	0	0.079546	0	-0.010973	0.0772095	61.224
Q9H3Q1	CDC42EP4	Cdc42 effector protein 4	5	5	-0.135543	0	0.0728655	0	-0.0217533	0.00932121	-0.0533943	0	0.0332756	31.436
Q99459	CDC5L	Cell division cycle 5-like protein	22	22	0	-0.0119686	0.1306	-0.126842	0	0.00952339	-0.0666866	0	0.123425	323.31
Q6P1J9	CDC73	Parafibromin	12	12	0.0698128	0	-0.0619259	0	0.0570774	-0.048584	-0.00235176	0	0.0283794	33.669
Q69YH5	CDCA2	Cell division cycle-associated protein 2	5	5	0	-0.957257	0.0430288	0	0.458811	-0.240006	0.0744782	-0.374555	0	26.534
Q53HL2	CDCA8	Borealin	6	6	0.202371	-0.0924034	0	0.146091	-0.131948	0	0.111448	-0.262747	0	21.448
P19022	CDH2	Cadherin-2	7	7	-0.137323	0.0198383	0	0	-0.0128727	0.00621986	-0.0589161	0.306967	0	177.71
P06493	CDK1	Cyclin-dependent kinase 1	15	14	-0.090189	0	0.00891685	0	0.134327	-0.0106602	-0.00377655	0.131271	0	171.16
P21127;Q9UQ88	CDK11B;CDK11A	Cyclin-dependent kinase 11B;Cyclin-dependent kinase 11A	18	18	0	0.0109406	-0.0783196	0	0.00164223	-0.107851	0.0575466	-0.0124187	0	90.589
Q9NYV4	CDK12	Cyclin-dependent kinase 12	19	19	0.0242567	0	-0.185348	0	0.14336	-0.0950966	0.109416	-0.0430422	0	42.854
Q14004	CDK13	Cyclin-dependent kinase 13	15	14	0.0242567	0	-0.185348	0	0.14336	-0.0950966	0.109416	-0.0430422	0	58.631
O94921	CDK14	Cyclin-dependent kinase 14	4	3	0.0242567	0	-0.185348	0	0.14336	-0.0950966	0.109416	-0.0430422	0	11.946
Q00536	CDK16	Cyclin-dependent kinase 16	7	6	0	0.017293	-0.587863	0	0.556999	-0.0758142	0.0518036	0	-0.31274	10.933
Q00537	CDK17	Cyclin-dependent kinase 17	6	3	0.0242567	0	-0.185348	0	0.14336	-0.0950966	0.109416	-0.0430422	0	3.3569
Q07002	CDK18	Cyclin-dependent kinase 18	2	1	0.0242567	0	-0.185348	0	0.14336	-0.0950966	0.109416	-0.0430422	0	2.5913
P24941	CDK2	Cyclin-dependent kinase 2	13	11	0	-0.192696	0.0855446	0.104034	-0.17532	0	0.0223999	-0.258131	0	103.02
O14519	CDK2AP1	Cyclin-dependent kinase 2-associated protein 1	3	3	-0.00372887	0.119714	0	0	-0.161399	0.00306606	-0.195888	0	0.0435076	24.659
P11802	CDK4	Cyclin-dependent kinase 4	3	2	0.345053	-0.122002	0	0.314545	-0.0518064	0	0.210414	-0.244251	0	8.0302
Q00535	CDK5	Cyclin-dependent-like kinase 5	10	9	-0.0355225	0.0356293	0	-0.0189877	0	0.016182	-0.0297642	0.129946	0	32.047
Q96JB5	CDK5RAP3	CDK5 regulatory subunit-associated protein 3	6	6	0	0.0127907	-0.118567	0.0278664	-0.0181465	0	0.098547	0	-0.0415268	23.923
Q00534	CDK6	Cyclin-dependent kinase 6	16	15	0	0.158415	-0.00028038	0	0.159386	-0.0292816	-0.00454521	0.0792084	0	125.79
P49336;Q9BWU1	CDK8;CDK19	Cyclin-dependent kinase 8;Cyclin-dependent kinase 19	1	1	0.04496	-0.239242	0	0	0.251416	-0.00287247	0.0407524	-0.561681	0	2.379
P50750	CDK9	Cyclin-dependent kinase 9	10	9	0.0731163	0	-0.144148	0.0420933	0	-0.0347481	-0.0354042	0.0718975	0	135.94
Q5VV42	CDKAL1	Threonylcarbamoyladenosine tRNA methylthiotransferase	3	3	-0.378933	0	0.113383	-0.021699	0	0.230461	0	0.13564	-0.00925064	2.1823
O76039	CDKL5	Cyclin-dependent kinase-like 5	6	5	-0.118274	0	0.00340939	0.0130653	-0.010253	0	0	-0.401275	0.00102139	10.699
P49918	CDKN1C	Cyclin-dependent kinase inhibitor 1C	1	1	0.184049	0	-0.918044	0.10819	0	-1.17901	0.456988	0	-0.441708	1.335
Q9NXV6	CDKN2AIP	CDKN2A-interacting protein	3	3	-0.0948858	0	0.0785637	0	-0.113912	0.236574	0	0.113176	-0.0936699	22.724
Q96HQ2	CDKN2AIPNL	CDKN2AIP N-terminal-like protein	5	5	-0.00591946	0.458166	0	0	0.103934	-0.0477514	0	0.0840425	-0.185639	75.481
P42773	CDKN2C	Cyclin-dependent kinase 4 inhibitor C	1	1	-0.377814	0.291688	0	0	0.0464916	-0.220803	0.217098	-0.316976	0	13.444
Q16878	CDO1	Cysteine dioxygenase type 1	1	1	0.106572	0	-0.085825	-0.088994	0	0.0643415	0.194611	-0.0105791	0	1.4405
Q86X02	CDR2L	Cerebellar degeneration-related protein 2-like	5	5	0.491082	-0.0783348	0	-0.147709	0.24435	0	0.239974	-0.302036	0	81.743
O95674	CDS2	Phosphatidate cytidylyltransferase 2	3	3	-0.0344906	0	0.240466	-0.158029	0	0.0965357	-0.110509	0.386519	0	94.556
Q9UKY7	CDV3	Protein CDV3 homolog	7	7	0	-0.098877	0.113647	0.00282574	-0.134572	0	0	0.105781	-0.0385046	93.649
Q9Y232	CDYL	Chromodomain Y-like protein	4	4	0.00500011	0	-0.303056	-0.299645	0.461577	0	-0.059886	0.0602198	0	55.316
P53567	CEBPG	CCAAT/enhancer-binding protein gamma	1	1	0.0940723	0	-0.152309	0	0.316613	-0.287355	0.278264	0	-0.0197449	35.333
Q03701	CEBPZ	CCAAT/enhancer-binding protein zeta	21	21	0	-0.105396	0.0228443	0.0333061	-0.0683823	0	0.0530815	-0.0809593	0	279.23
Q9BXW7	CECR5	Cat eye syndrome critical region protein 5	7	7	-3.14713e-05	0	0.053277	-0.0222959	0	0.0517406	0.0241165	0	-0.0496979	82.852
Q92879	CELF1	CUGBP Elav-like family member 1	13	13	0.127779	-0.21666	0	0.0685558	-0.197516	0	0.097332	-0.397736	0	117.56
Q5SZQ8;Q96J87	CELF3;CELF6	CUGBP Elav-like family member 3;CUGBP Elav-like family member 6	3	3	0	-0.0471153	0.190066	-0.0795918	0.059329	0	0	-0.0698004	0.0738726	8.5575
Q8N111	CEND1	Cell cycle exit and neuronal differentiation protein 1	2	2	0	0.1878	-0.0213633	-0.0884256	0	0.0995426	-0.0312786	0.423259	0	8.0625
P07199	CENPB	Major centromere autoantigen B	2	2	0.0332499	0	-0.0855865	0	0.0286398	-0.0159454	0.0863047	-0.275052	0	29.617
Q02224	CENPE	Centromere-associated protein E	3	3	0.0386867	-0.16806	0	0.0587883	0	-0.0731068	-0.414548	0.401187	0	1.8214
P49454	CENPF	Centromere protein F	37	37	0.118725	-0.0239677	0	0.151775	-0.129642	0	0.212547	-0.176542	0	242.75
Q9H3R5	CENPH	Centromere protein H	3	3	0.00670242	0	-0.0613642	0	0.135838	-0.0495796	-0.00331688	0.1546	0	21.573
Q96BT3	CENPT	Centromere protein T	5	5	-0.0187073	0	0.251862	0.147013	-0.0656939	0	0.258422	-0.326806	0	11.739
Q71F23	CENPU	Centromere protein U	3	3	0.131147	-0.0143042	0	0.129762	0	-0.0125322	0.205602	-0.193965	0	26.099
Q7Z7K6	CENPV	Centromere protein V	6	6	-0.0343819	0	0.199068	0	-0.0527039	0.185667	0	-0.0813332	0.0018425	57.233
Q9UPN4	CEP131	Centrosomal protein of 131 kDa	19	19	0	-0.163396	0.056118	0.193427	0	-0.129469	0.0414105	-0.51056	0	219.38
Q9UPV0	CEP164	Centrosomal protein of 164 kDa	2	2	0	0.0266905	-0.030901	0.444613	-0.40621	0	-0.982332	1.12721	0	3.287
Q5SW79	CEP170	Centrosomal protein of 170 kDa	60	60	0.0138035	0	-0.00234413	-0.0395966	0.000591278	0	0.0402794	-0.071064	0	323.31
Q9BV73	CEP250	Centrosome-associated protein CEP250	4	4	0.316461	0	-0.0968113	0	0.0674963	-0.257862	0.34775	-0.220273	0	10.4
Q9BYV8	CEP41	Centrosomal protein of 41 kDa	2	2	0	0.303739	-0.0866098	0	0.051281	-0.196122	0	0.0167437	-0.0792189	75.507
Q9C0F1	CEP44	Centrosomal protein of 44 kDa	7	7	0.0963011	0	-0.179469	0.056077	0	-0.0447035	0	0.173998	-0.192059	82.687
Q5JTW2	CEP78	Centrosomal protein of 78 kDa	2	2	-2.06299	0	0.350427	0	-0.115229	0.165135	-0.793893	1.21748	0	39.45
Q96GE4	CEP95	Centrosomal protein of 95 kDa	3	3	0.0908461	0	-0.588502	0.331185	0	-0.0616121	0.00216579	-0.522169	0	3.1323
Q8IW35	CEP97	Centrosomal protein of 97 kDa	6	6	-0.113702	0.224355	0	0	-0.00331116	0.264937	-0.243051	0.101761	0	127.32
Q9Y6K0	CEPT1	Choline/ethanolaminephosphotransferase 1	1	1	0	-0.742368	0.79331	0	1.13762	-0.0982447	-0.542491	0.0100365	0	1.8878
Q96G23	CERS2	Ceramide synthase 2	3	3	0.034503	0	-0.12727	0	0.0536375	-0.00669861	0.134681	0	-0.0302353	31.535
Q6ZMG9;Q8N5B7	CERS6;CERS5	Ceramide synthase 6;Ceramide synthase 5	1	1	-0.140182	0.418713	0	0	0.246149	-0.232052	-0.068038	0.461095	0	1.659
P41208	CETN2	Centrin-2	5	5	0	-0.48186	0.270514	0	-0.0888967	0.321116	-0.354142	0.0159864	0	13.746
Q9Y6A4	CFAP20	Cilia- and flagella-associated protein 20	3	3	-0.21848	0	0.0212603	0.0241518	-0.141956	0	-0.223319	0.370557	0	12.378
Q9UEE9;H3BUI4	CFDP1	Craniofacial development protein 1	2	2	0	-0.0956736	0.203288	0	0.0243645	-0.0286407	-0.270403	0	0.196133	3.8178
P23528	CFL1	Cofilin-1	16	16	-0.183975	0	0.0537987	0	-0.184126	0.14665	-0.139563	0.436266	0	178.05
Q9Y281	CFL2	Cofilin-2	12	9	-0.0315609	0	0.22398	0	-0.0373783	0.146528	-0.108791	0.0590801	0	43.253
Q9UFW8	CGGBP1	CGG triplet repeat-binding protein 1	6	6	0.0486116	-0.0870657	0	-0.0232086	0.136903	0	0	0.0249567	-0.0777359	24.959
Q13111	CHAF1A	Chromatin assembly factor 1 subunit A	15	15	0	-0.0797214	0.105889	0	-0.216643	0.0570326	-0.00345898	0.185988	0	197.4
Q13112	CHAF1B	Chromatin assembly factor 1 subunit B	11	11	0	-0.0381022	0.2287	0	-0.0133524	0.212165	-0.0241642	0.129909	0	66.943
Q96JM3	CHAMP1	Chromosome alignment-maintaining phosphoprotein 1	36	36	-0.0544567	0	0.0629883	0	-0.0781193	0.00889206	-0.01297	0.10531	0	178.78
Q96BP2	CHCHD1	Coiled-coil-helix-coiled-coil-helix domain-containing protein 1	3	3	0	-0.0118351	0.100462	0	-0.0293846	0.0973816	0	-0.144734	0.022728	9.2696
Q9Y6H1;Q5T1J5	CHCHD2;CHCHD2P9	Coiled-coil-helix-coiled-coil-helix domain-containing protein 2;Putative coiled-coil-helix-coiled-coil-helix domain-containing protein CHCHD2P9, mitochondrial	3	3	0.106346	0	-0.133369	0.12989	-0.0132503	0	0	0.274094	-0.107513	72.789
Q9NX63	CHCHD3	MICOS complex subunit MIC19	7	7	0.149223	0	-0.055954	0	0.0153503	-0.130001	-0.037075	0.166067	0	37.549
Q8N4Q1	CHCHD4	Mitochondrial intermembrane space import and assembly protein 40	2	2	0.061965	0	-0.181538	0	0.0432157	-0.134093	0.143025	-0.132006	0	4.5118
O14646	CHD1	Chromodomain-helicase-DNA-binding protein 1	9	8	0	-0.0573454	0.0530224	0.179204	0	-0.0602293	0.0556593	-0.103251	0	40.336
Q86WJ1	CHD1L	Chromodomain-helicase-DNA-binding protein 1-like	10	10	-0.0794868	0.0150833	0	0	0.0228653	-0.0155411	0.152109	-0.0524006	0	24.595
O14647	CHD2	Chromodomain-helicase-DNA-binding protein 2	6	4	-0.00916576	0	0.189749	0.191374	-0.0246096	0	0.132761	-0.262289	0	7.5601
Q12873	CHD3	Chromodomain-helicase-DNA-binding protein 3	16	5	0	-0.0958595	0.0747395	0	0.0247879	-0.0251389	-0.00240326	0.002285	0	69.484
Q14839	CHD4	Chromodomain-helicase-DNA-binding protein 4	55	55	0	-0.0306377	0.0615025	0	0.0131149	-0.0304012	-0.0122395	0	0.00682449	323.31
Q8TDI0	CHD5	Chromodomain-helicase-DNA-binding protein 5	15	1	0.00347138	0	-0.0119476	0.00368309	0	-0.0209255	-0.0397568	0.0464726	0	2.4977
Q8TD26	CHD6	Chromodomain-helicase-DNA-binding protein 6	2	1	0	-0.0830364	0.19296	0.247119	-0.0148869	0	0.200867	-0.324797	0	4.7719
Q9P2D1	CHD7	Chromodomain-helicase-DNA-binding protein 7	17	17	0.17491	-0.0410185	0	0.030488	0	-0.114194	0.167522	-0.19466	0	136.34
Q9HCK8	CHD8	Chromodomain-helicase-DNA-binding protein 8	13	11	0.151566	-0.096015	0	0.0360966	0	-0.108687	0.171595	-0.236558	0	66.549
Q3L8U1	CHD9	Chromodomain-helicase-DNA-binding protein 9	7	5	0.151566	-0.096015	0	0.0360966	0	-0.108687	0.171595	-0.236558	0	8.2354
O14757	CHEK1	Serine/threonine-protein kinase Chk1	9	9	0	-0.176972	0.0739078	0	-0.132319	0.0971165	0	-0.137526	0.0956726	103.64
Q8IWX8	CHERP	Calcium homeostasis endoplasmic reticulum protein	14	14	-0.145233	0	0.0166054	-0.0136013	0	0.11697	-0.0374947	0.0545445	0	53.697
P10645	CHGA	Chromogranin-A;Vasostatin-1;Vasostatin-2;EA-92;ES-43;Pancreastatin;SS-18;WA-8;WE-14;LF-19;Catestatin;AL-11;GV-19;GR-44;ER-37;GE-25;Serpinin-RRG;Serpinin;p-Glu serpinin precursor	9	9	0	0.00437355	-0.342198	0.00193024	0	-0.19894	0	0.414974	-0.0780964	79.933
P05060	CHGB	Secretogranin-1;PE-11;GAWK peptide;CCB peptide	7	7	0	0.152499	-0.135708	0	0.164387	-0.0145578	0	0.199055	-0.121563	22.536
Q9BWS9	CHID1	Chitinase domain-containing protein 1	3	3	-0.166822	0.130329	0	-0.0501041	0.0175896	0	0	-0.0765295	0.0119972	27.916
P35790	CHKA	Choline kinase alpha	1	1	0	-0.358398	0.0164318	0.208308	-0.280535	0	0.158018	-0.333141	0	2.8121
P24386	CHM	Rab proteins geranylgeranyltransferase component A 1	2	1	0	-0.0657721	0.0743237	0	0.0379963	-0.0931187	0.0114765	-0.218272	0	5.7855
P26374	CHML	Rab proteins geranylgeranyltransferase component A 2	4	4	-0.226088	0	0.0472202	0.0439396	0	-0.0780563	0	0.579553	-0.0516205	23.312
Q9HD42	CHMP1A	Charged multivesicular body protein 1a	4	4	-0.0184336	0	0.105556	0	-0.0785561	0.145588	-0.0461922	0	0.0149441	9.2459
Q7LBR1	CHMP1B	Charged multivesicular body protein 1b	6	6	0.233567	-0.0598478	0	0.111769	-0.0252676	0	0.143385	-0.300912	0	6.8972
O43633	CHMP2A	Charged multivesicular body protein 2a	6	6	0	0.0451107	-0.0118465	0.00644493	0	-0.0609131	0.139444	-0.168169	0	24.245
Q9Y3E7;A0A140T963	CHMP3	Charged multivesicular body protein 3	4	4	-0.393185	0.0951223	0	-0.119659	0	0.127093	-0.0667686	0.40657	0	23.493
Q9BY43;E9PSI1	CHMP4A	Charged multivesicular body protein 4a	3	3	-0.0661125	0.113456	0	-0.0784569	0	0.177138	-0.304273	0.442499	0	30.562
Q9H444	CHMP4B	Charged multivesicular body protein 4b	8	8	0.210941	-0.0114327	0	0.0708675	0	-0.0558491	0.0807247	-0.00372696	0	30.124
Q9NZZ3	CHMP5	Charged multivesicular body protein 5	8	8	-0.118136	0.142904	0	0.0150928	0	-0.0521698	0.00138283	0	-0.0793934	56.825
Q96FZ7	CHMP6	Charged multivesicular body protein 6	4	4	0.0209656	0	-0.0447226	0	0.0653372	-0.000973701	0	-0.183386	0.0638495	66.235
Q8WUX9	CHMP7	Charged multivesicular body protein 7	2	2	0	0.350228	-0.341438	0	0.269096	-0.216805	0	0.205742	-0.149948	7.0951
P15882	CHN1	N-chimaerin	4	4	0.0953665	-0.0191612	0	0.0591526	-0.0777521	0	0	0.0982494	-0.104846	24.55
Q9UHD1	CHORDC1	Cysteine and histidine-rich domain-containing protein 1	12	12	-0.230815	0.0153542	0	-0.0823784	0	0.063673	-0.126446	0.301565	0	67.175
Q99653	CHP1	Calcineurin B homologous protein 1	5	5	0	-0.0605297	0.0728073	4.95911e-05	-0.148671	0	0	-0.31326	0.0533428	59.116
Q8IZ52	CHPF	Chondroitin sulfate synthase 2	1	1	0	-0.24589	0.261916	0	-0.076849	0.115664	0	-0.103715	0.196622	4.1422
Q9NRG0	CHRAC1	Chromatin accessibility complex protein 1	3	3	0.0927296	-0.0250702	0	0.0841474	-0.0768604	0	0.0715456	-0.0389252	0	5.2931
Q8NCH0	CHST14	Carbohydrate sulfotransferase 14	3	3	0.299272	-0.0055542	0	0.0587597	-0.194193	0	0.195573	0	-0.00367165	13.906
P0CG12	CHTF8	Chromosome transmission fidelity protein 8 homolog isoform 2	3	3	0.102329	0	-0.0597343	0.101299	0	-0.160816	0.111422	-0.238507	0	21.944
Q9Y3Y2	CHTOP	Chromatin target of PRMT1 protein	5	5	0.0455723	0	-0.0582657	0	-0.0181141	0.0664234	0.00954628	-0.197037	0	63.555
O15111	CHUK	Inhibitor of nuclear factor kappa-B kinase subunit alpha	1	1	0	-0.0329371	0.327369	-0.876302	0.276427	0	-0.21367	0	0.51508	16.932
Q8WUH1	CHURC1	Protein Churchill	1	1	0.151768	-0.327908	0	0.215517	-0.250921	0	0.529706	-0.525308	0	3.8879
O76071	CIAO1	Probable cytosolic iron-sulfur protein assembly protein CIAO1	5	5	0.150134	0	-0.0250187	0.0274877	0	-0.0929451	0.179504	-0.0799713	0	24.514
Q6FI81	CIAPIN1	Anamorsin	11	11	0.0500698	-0.0402203	0	0.00935745	0	-0.0465431	0.0784054	-0.0904255	0	57.351
Q86X95	CIR1	Corepressor interacting with RBPJ 1	3	3	0	-0.0984354	0.145782	0.217294	-0.068265	0	0	-0.547458	0.160829	20.358
Q14011	CIRBP	Cold-inducible RNA-binding protein	9	9	0	-0.178724	0.016243	-0.00574684	0	0.0322456	0.0386639	0	-0.0261154	92.519
Q969X6	CIRH1A	Cirhin	3	3	-0.216066	0.00172329	0	0	-0.0505114	0.12541	0	0.24495	-0.115799	7.3238
Q9NZ45	CISD1	CDGSH iron-sulfur domain-containing protein 1	4	4	0.212091	0	-0.0261707	0.0441799	-0.215711	0	-0.173706	0.54848	0	10.38
Q8N5K1	CISD2	CDGSH iron-sulfur domain-containing protein 2	4	4	-0.178197	0	0.199908	0	-0.0014534	0.22644	-0.172473	0.00820732	0	15.089
O14578	CIT	Citron Rho-interacting kinase	9	9	0.114757	-0.195114	0	0.0811386	-0.142982	0	0.119278	-0.16999	0	16.939
Q9ULV3	CIZ1	Cip1-interacting zinc finger protein	6	6	0	0.844165	-0.459411	NaN	NaN	NaN	0	0.36241	-0.0316	47.67
Q8WWK9	CKAP2	Cytoskeleton-associated protein 2	5	5	0.0955877	-0.00312328	0	0	-0.174244	0.00182152	0.0909347	0	-0.120353	12.984
Q07065	CKAP4	Cytoskeleton-associated protein 4	22	22	0	-0.072794	0.186398	0	-0.0315876	0.123529	-0.0493145	0.0684738	0	182.67
Q14008	CKAP5	Cytoskeleton-associated protein 5	45	45	-0.0690041	0.0278492	0	0	-0.0124779	0.046545	-0.00611496	0.136314	0	202.58
P12277	CKB	Creatine kinase B-type	20	20	-0.0915737	0.0284424	0	0	0.0113697	-0.0483799	0	-0.0327721	0.00970459	323.31
P12532	CKMT1A	Creatine kinase U-type, mitochondrial	13	13	0	0.0112057	-0.0265083	0.0541363	0	-0.0458508	0.0396977	-0.0959301	0	323.31
P61024	CKS1B	Cyclin-dependent kinases regulatory subunit 1	3	3	0.0599251	0	-0.2111	0	0.0199394	-0.00486946	0.0798645	0	-0.095026	12.051
Q7Z460	CLASP1	CLIP-associating protein 1	41	41	-0.0119305	0	0.0169296	0	-0.00507164	0.0344009	0	0.00570488	-0.0486622	323.31
O75122	CLASP2	CLIP-associating protein 2	26	21	-0.124947	0.0180206	0	-0.0307636	0.128845	0	-0.0128708	0.148565	0	139.78
Q96S66	CLCC1	Chloride channel CLIC-like protein 1	4	4	0.0940161	0	-0.0896378	-0.0232954	0.144843	0	-0.107832	0.00703621	0	49.977
O14967	CLGN	Calmegin	1	1	0.183604	-0.457387	0	0.0643702	-0.105641	0	0	-0.531632	0.271113	4.8242
O00299	CLIC1	Chloride intracellular channel protein 1	18	18	-0.0804653	0	0.162762	0	-0.0175076	0.124172	-0.0873585	0.174471	0	323.31
Q9Y696	CLIC4	Chloride intracellular channel protein 4	14	14	-0.189516	0.208126	0	-0.124973	0.114399	0	-0.0883274	0.189682	0	263.21
Q14677	CLINT1	Clathrin interactor 1	6	6	0	0.105661	-0.366379	-0.0103226	0.104902	0	-0.0965061	0.355923	0	169.27
P30622	CLIP1	CAP-Gly domain-containing linker protein 1	4	3	0.0780354	0	-0.0573397	0	-0.0231552	0.10217	-0.0743361	0.117958	0	9.3844
Q9UDT6	CLIP2	CAP-Gly domain-containing linker protein 2	11	11	0.173787	0	-0.0571213	-0.0373745	0.0575428	0	0.132357	-0.0557098	0	97.877
P49759;Q9HAZ1	CLK1;CLK4	Dual specificity protein kinase CLK1;Dual specificity protein kinase CLK4	2	2	0.0563106	0	-0.326947	0	0.0892716	-0.0538216	0.438597	-0.110956	0	2.505
P49761	CLK3	Dual specificity protein kinase CLK3	2	2	0	-0.812969	0.881849	-0.410914	0.254923	0	0.0416574	-0.544565	0	6.9615
P54105	CLNS1A	Methylosome subunit pICln	6	6	0	0.00714874	-0.0537281	0.0069828	0	-0.107389	0.0770092	-0.143974	0	323.31
Q92989	CLP1	Polyribonucleotide 5-hydroxyl-kinase Clp1	1	1	0.0463085	0	-0.0575056	0.113283	0	-0.116407	0.0273724	-0.337001	0	2.4719
Q9H078	CLPB	Caseinolytic peptidase B protein homolog	4	4	0.0639658	0	-0.727515	0	-0.0466127	0.0609722	0	0.770507	-0.046567	12.897
Q16740	CLPP	ATP-dependent Clp protease proteolytic subunit, mitochondrial	4	4	-0.000198364	0.0332718	0	-0.014492	0.0729332	0	0.0816174	-0.0152035	0	25.36
O96005	CLPTM1	Cleft lip and palate transmembrane protein 1	1	1	0	0.199992	-0.399118	0.0942011	-0.117847	0	0	0.713558	-0.201418	3.706
Q96KA5	CLPTM1L	Cleft lip and palate transmembrane protein 1-like protein	1	1	0	-0.03444	0.132245	0.290037	0	-0.133794	0.150115	-0.2819	0	9.3555
O76031	CLPX	ATP-dependent Clp protease ATP-binding subunit clpX-like, mitochondrial	9	9	0	0.0777454	-0.0867825	-0.0586128	0.067873	0	0.0705185	0	-0.0351315	30.35
P09496	CLTA	Clathrin light chain A	8	8	0	0.0568085	-0.118505	-0.0400105	0.00765228	0	-0.0691986	0.293442	0	16.611
P09497	CLTB	Clathrin light chain B	2	2	-0.0833597	0	0.013113	-0.0253496	0	0.144494	-0.0453491	0.374176	0	4.7779
Q00610	CLTC	Clathrin heavy chain 1	76	76	-0.130014	0	0.0420265	0	0.0828247	-0.0152206	-0.0199547	0	0	323.31
O75153	CLUH	Clustered mitochondria protein homolog	9	9	0.059536	0	-0.120666	0.000480652	0	-0.276218	0.174574	-0.160976	0	85.416
Q8NFW8	CMAS	N-acylneuraminate cytidylyltransferase	4	4	0	0.203372	-0.0945835	-0.248479	0	0.0204668	-0.139946	0.174317	0	28.263
Q96DG6	CMBL	Carboxymethylenebutenolidase homolog	2	2	-0.41611	0	0.0793495	0	-0.0271225	0.0776463	-0.174185	0.289446	0	3.8935
Q7Z7K0	CMC1	COX assembly mitochondrial protein homolog	1	1	-0.90765	0.0117712	0	-0.173547	0.192053	0	-0.193254	0.572576	0	17.231
P30085	CMPK1	UMP-CMP kinase	4	4	-0.259934	0	0.132286	-0.075016	0.382837	0	-0.0960913	0	0.126339	15.55
Q9BQ75	CMSS1	Protein CMSS1	5	5	0.000343323	0	-0.0187216	0	-0.0532217	0.0678101	-0.138725	0.108229	0	8.7629
Q8N1G2	CMTR1	Cap-specific mRNA (nucleoside-2-O-)-methyltransferase 1	9	9	0.185047	-0.00123596	0	0.00850391	0	-0.101555	0.0620995	-0.131488	0	49.019
P62633	CNBP	Cellular nucleic acid-binding protein	6	6	0	0.0848627	-0.0131426	0	0.22278	-0.0679274	-0.00056839	0.0945139	0	46.812
Q96KP4	CNDP2	Cytosolic non-specific dipeptidase	16	16	0.0389938	0	-0.0203514	-0.026329	0.0460052	0	0.0240192	0	-0.0212192	139.64
Q99439	CNN2	Calponin-2	9	8	0	-0.0900497	0.438736	0	-0.0554638	0.446304	0	-0.117897	0.391748	25.159
Q15417	CNN3	Calponin-3	13	13	0	-0.0499363	0.0524826	0	-0.0135441	0.0944977	0	-0.0970535	0.0154915	240.17
Q9NRU3	CNNM1	Metal transporter CNNM1	2	2	0.0219078	0	-0.25158	0.146946	0	-0.0193558	0.147931	0	-0.14636	10.098
A5YKK6	CNOT1	CCR4-NOT transcription complex subunit 1	22	22	-0.0490284	0	0.0352192	-0.0621929	0.0663967	0	0.0200596	-0.123692	0	85.385
Q9NZN8	CNOT2	CCR4-NOT transcription complex subunit 2	8	8	0	0.0204315	-0.351742	0	0.243904	-0.0897779	0.215762	0	-0.0374613	29.186
O75175	CNOT3	CCR4-NOT transcription complex subunit 3	7	7	-0.0101671	0.0537291	0	-0.0881195	0.13477	0	0	-0.0573015	0.0885582	93.5
O95628	CNOT4	CCR4-NOT transcription complex subunit 4	5	5	0	-0.17458	0.0246572	-0.104752	0	0.10679	-0.148303	0.158746	0	55.208
Q9UIV1	CNOT7	CCR4-NOT transcription complex subunit 7	1	1	-0.0810156	0.274407	0	0	0.130004	-0.303658	0.104883	-0.104128	0	18.555
Q9UFF9	CNOT8	CCR4-NOT transcription complex subunit 8	2	2	0	-0.444767	0.156347	0	-0.580521	0.276144	0.1439	-0.382205	0	4.5859
P09543	CNP	2,3-cyclic-nucleotide 3-phosphodiesterase	13	12	-0.013031	0	0.236744	0	-0.0730381	0.207909	0	-0.134382	0.158361	103.78
Q9Y2B0;F8W031	CNPY2	Protein canopy homolog 2	7	7	0	-0.0581608	0.0359058	0	0.0671215	-0.0241375	0	-0.221914	0.0554085	70.348
Q9BT09	CNPY3	Protein canopy homolog 3	1	1	0	-0.183129	0.0454569	-0.247474	0.0889969	0	-0.125861	0.134319	0	1.2629
Q8N129	CNPY4	Protein canopy homolog 4	1	1	0	-0.203233	0.222321	-0.267588	0	0.131854	-0.752408	0	0.103161	5.4657
Q96F85	CNRIP1	CB1 cannabinoid receptor-interacting protein 1	3	3	-0.0925636	0	0.151519	0	-0.324511	0.107273	0	0.145383	-0.0855522	13.623
P26992	CNTFR	Ciliary neurotrophic factor receptor subunit alpha	2	2	0	-0.4656	0.0834141	0	-0.155323	0.0908594	-0.218689	0.00119591	0	8.9468
Q12860	CNTN1	Contactin-1	6	6	0.053503	0	-0.208436	0.080183	0	-0.123872	0.234633	0	-0.0276356	24.471
Q9GZY4	COA1	Cytochrome c oxidase assembly factor 1 homolog	1	1	-0.326345	0	0.17407	-0.0731707	0	0.393932	-0.34298	0.0658884	0	4.2389
Q9Y2R0	COA3	Cytochrome c oxidase assembly factor 3 homolog, mitochondrial	4	4	0.0932827	0	-0.00512791	0	0.0161305	-0.203608	0.0523357	-0.188772	0	8.2847
Q9NYJ1	COA4	Cytochrome c oxidase assembly factor 4 homolog, mitochondrial	2	2	-0.126432	0	0.0470095	-0.0306177	0	0.197699	-0.205779	0.725847	0	24.8
Q5JTJ3	COA6	Cytochrome c oxidase assembly factor 6 homolog	1	1	0	-0.297743	0.0172949	0.16405	-0.019393	0	-0.198983	0.210694	0	2.5874
Q96BR5	COA7	Cytochrome c oxidase assembly factor 7	2	2	0	0.141374	-0.0634937	0	0.394595	-0.0502834	-0.203969	0.00920486	0	2.9496
Q13057	COASY	Bifunctional coenzyme A synthase;Phosphopantetheine adenylyltransferase;Dephospho-CoA kinase	3	3	0	-0.0265007	0.0976849	0.0316477	0	-0.0261412	0	-0.0514145	0.0928145	25.682
Q8WTW3	COG1	Conserved oligomeric Golgi complex subunit 1	2	2	-0.0190315	0	0.359073	0	0.119573	-0.300126	0.144384	-0.0106707	0	5.0148
Q14746	COG2	Conserved oligomeric Golgi complex subunit 2	2	2	-0.141634	0	0.270466	-0.00130367	0	0.225389	-0.0312614	0.172143	0	3.901
Q96JB2	COG3	Conserved oligomeric Golgi complex subunit 3	5	5	0.184927	0	-0.240695	0	0.0707684	-0.058012	0.188128	-0.140452	0	26.012
Q9H9E3	COG4	Conserved oligomeric Golgi complex subunit 4	4	4	0.0154352	-0.0768786	0	-0.0185394	0.0831032	0	0	-0.243801	0.045063	15.276
Q9UP83	COG5	Conserved oligomeric Golgi complex subunit 5	1	1	0	0.137624	-0.172538	0	0.148663	-0.296694	0.325099	-0.0877228	0	5.3423
P83436	COG7	Conserved oligomeric Golgi complex subunit 7	6	6	-0.0456171	0.0825892	0	0	0.191794	-0.0327759	-0.0616169	0.0512781	0	36.016
Q96MW5	COG8	Conserved oligomeric Golgi complex subunit 8	1	1	0.573951	-0.99745	0	0.393532	0	-0.466546	-0.119649	0	0.402572	4.4535
P38432	COIL	Coilin	8	8	-0.253691	0	0.305364	0	-0.0763683	0.0712042	-0.424933	0.229138	0	58.962
Q9Y5P4	COL4A3BP	Collagen type IV alpha-3-binding protein	2	2	0	0.302452	-0.0709591	-0.075161	0	0.0442276	0.0879908	-0.204271	0	1.5964
Q02388	COL7A1	Collagen alpha-1(VII) chain	2	2	-0.0244732	0	1.58114	-0.109918	0	1.03446	-0.716626	0	0.25126	1.3014
Q9BWP8	COLEC11	Collectin-11	1	1	-0.247334	0	0.0154562	0.0930862	0	-0.126857	0	-0.203283	0.00926399	2.7208
Q8NBJ5	COLGALT1	Procollagen galactosyltransferase 1	4	4	-0.135441	0	0.0825148	-0.154187	0	0.00719547	-0.157495	0.0208426	0	5.1071
Q8N668	COMMD1	COMM domain-containing protein 1	1	1	-0.323966	0	0.231308	0	-0.0547504	0.185327	-0.258177	0	0.0139113	13.486
Q9Y6G5	COMMD10	COMM domain-containing protein 10	2	2	0.0866957	0	-0.054841	0.303719	0	-0.0424786	0.0240059	-0.135324	0	9.638
Q86X83	COMMD2	COMM domain-containing protein 2	4	4	-0.0581369	0	0.00295734	0.0228519	0	-0.119295	0.111778	-0.132048	0	32.241
R4GMX3;Q9UBI1	COMMD3-BMI1;COMMD3	COMM domain-containing protein 3	5	5	0	-0.0381899	0.13316	0.0176373	-0.0585022	0	0.051034	-0.152243	0	38.804
Q9H0A8	COMMD4	COMM domain-containing protein 4	4	4	-0.417839	0	0.552354	0	0.18814	-0.0718384	0.0452929	-0.0560884	0	16.966
Q7Z4G1	COMMD6	COMM domain-containing protein 6	1	1	-0.19573	0.445606	0	-0.0426722	0.354822	0	-0.277387	0	0.310095	1.6412
Q9NX08	COMMD8	COMM domain-containing protein 8	2	2	0.149753	-0.111074	0	0.0925751	-0.117856	0	0.150422	-0.312696	0	5.7665
Q9P000	COMMD9	COMM domain-containing protein 9	5	5	0	-0.171884	0.280272	0.011466	-0.0899277	0	0.139711	-0.1438	0	109.52
P21964	COMT	Catechol O-methyltransferase	6	6	-0.197763	0	0.00452614	0	0.0032959	-0.0670662	0.0598202	-0.163746	0	95.961
P53621	COPA	Coatomer subunit alpha;Xenin;Proxenin	52	52	-0.0298538	0	0.0320263	-0.0381298	0	0.00395203	0.0222797	0	-0.0108528	323.31
P53618	COPB1	Coatomer subunit beta	26	26	-0.0813503	0	0.124355	-0.0329571	0	0.0507278	-0.137646	0	0.00267029	323.31
P35606	COPB2	Coatomer subunit beta	32	32	-0.0627937	0	0.0455055	-0.0234737	0.0161686	0	0	-0.0684833	0.0757503	323.31
O14579	COPE	Coatomer subunit epsilon	15	15	-0.0218697	0	0.0719528	0.0257778	0	-0.00905418	-0.151051	0	0.0135899	107
Q9Y678	COPG1	Coatomer subunit gamma-1	29	29	-0.122297	0	0.129229	-0.0606575	0	0.0505066	0	-0.00699806	0.14945	323.31
Q9UBF2	COPG2	Coatomer subunit gamma-2	21	18	-0.0379333	0	0.192987	0	0.0338554	-0.0500355	0	-0.162952	0.0111561	252.57
Q9NQ92	COPRS	Coordinator of PRMT5 and differentiation stimulator	2	2	-0.70817	0.334762	0	0.208367	-0.393213	0	0.2402	0	-0.248932	68.119
P61201	COPS2	COP9 signalosome complex subunit 2	15	15	-0.0250378	0	0.0303898	0	-0.0449829	0.0270081	-0.0594616	0.0355701	0	61.285
Q9UNS2	COPS3	COP9 signalosome complex subunit 3	9	9	-0.0519018	0.0114899	0	0	-0.14589	0.0210895	-0.0390291	0	0.064826	79.546
Q9BT78	COPS4	COP9 signalosome complex subunit 4	17	17	-0.0406208	0.0468826	0	0	0.00993347	-0.020071	0.00595474	-0.131094	0	182.39
Q92905	COPS5	COP9 signalosome complex subunit 5	13	13	-0.100571	0.00528526	0	-0.0169945	0.00684357	0	-0.113876	0.123959	0	61.369
Q7L5N1	COPS6	COP9 signalosome complex subunit 6	6	6	-0.04492	0	0.0868511	0.0565433	0	-0.0373306	0	-0.199829	0.00624085	96.579
Q9UBW8	COPS7A	COP9 signalosome complex subunit 7a	4	4	0.0412359	-0.011487	0	-0.0162659	0.0198145	0	0	-0.125567	0.0434284	7.4797
Q9H9Q2	COPS7B	COP9 signalosome complex subunit 7b	5	5	-0.0159426	0	0.237868	0	-0.106165	0.20897	-0.226427	0.138564	0	12.863
Q99627	COPS8	COP9 signalosome complex subunit 8	6	6	0	-0.00453568	0.0532856	0	0.0523663	-0.0928936	0.0252933	-0.148935	0	121.91
P61923	COPZ1	Coatomer subunit zeta-1	5	5	-0.0948448	0	0.182798	0	-0.0677395	0.0334663	0	-0.0721226	0.0127621	36.175
O75208	COQ9	Ubiquinone biosynthesis protein COQ9, mitochondrial	1	1	-0.417848	0	0.0988169	0	-0.0435686	0.502559	-0.291159	0.138299	0	2.0595
P31146	CORO1A	Coronin-1A	6	5	0	-0.0529604	0.0904951	-0.074358	0.0862713	0	-0.0102997	0.0409985	0	25.039
Q9BR76	CORO1B	Coronin-1B	5	5	0	0.0189619	-0.160289	-0.017663	0.0831594	0	0.036006	-0.0483084	0	14.191
Q9ULV4	CORO1C	Coronin-1C	18	18	-0.0212097	0	0.068655	0	-0.0186539	0.0920162	0	-0.0629654	0.0497818	193.26
P57737	CORO7	Coronin-7	4	4	0.0244179	-0.0283766	0	0.103011	-0.0460272	0	0.170292	-0.02773	0	31.127
Q14019	COTL1	Coactosin-like protein	1	1	-0.200699	0.167094	0	0	-0.0849762	0.274249	-0.24036	0.234349	0	1.6797
Q14061	COX17	Cytochrome c oxidase copper chaperone	3	3	0.321771	0	-0.0732031	0	-0.274967	0.19695	-0.11844	0.307878	0	7.9845
Q5RI15	COX20	Cytochrome c oxidase protein 20 homolog	1	1	0	-0.25174	0.253406	0	0.0588016	-0.108706	0	-0.252268	0.221462	15.087
P13073	COX4I1	Cytochrome c oxidase subunit 4 isoform 1, mitochondrial	7	7	0.0449886	-0.00357246	0	-0.126522	0.00803375	0	0.019453	0	-0.0142441	42.205
P20674	COX5A	Cytochrome c oxidase subunit 5A, mitochondrial	4	4	0	-0.0574264	0.131398	-0.0801687	0	0.0423079	-0.103442	0.199777	0	23.831
P10606	COX5B	Cytochrome c oxidase subunit 5B, mitochondrial	5	5	-0.106682	0.00173378	0	0	-0.0164833	0.116188	0.0531578	-0.106787	0	16.894
P12074	COX6A1	Cytochrome c oxidase subunit 6A1, mitochondrial	2	2	0.0267248	0	-0.357294	0.0196934	0	-0.0415278	0.037179	0	-0.2784	35.575
P14854	COX6B1	Cytochrome c oxidase subunit 6B1	7	7	0.0369244	0	-0.136354	0	0.185541	-0.0427818	0.0802498	0	-0.0550442	64.03
P09669	COX6C	Cytochrome c oxidase subunit 6C	6	6	-0.0505543	0.0257645	0	-0.0176678	0	0.000938416	0	0.067421	-0.0420608	6.0437
P14406	COX7A2	Cytochrome c oxidase subunit 7A2, mitochondrial	2	2	0	-0.073988	0.105923	0.0265598	0	-0.0617237	-0.0105343	0.104111	0	16.211
O14548	COX7A2L	Cytochrome c oxidase subunit 7A-related protein, mitochondrial	1	1	0	-0.0665054	0.0676432	0.0601206	-0.217266	0	-0.115615	0	0.0857544	1.8589
P24311	COX7B	Cytochrome c oxidase subunit 7B, mitochondrial	1	1	-0.104374	0	0.078248	-0.0109005	0	0.078146	-0.374472	0.187353	0	1.6466
P15954	COX7C	Cytochrome c oxidase subunit 7C, mitochondrial	3	3	-0.141042	0.0616417	0	-0.0978994	0	0.092494	-0.197565	0.799815	0	14.683
O75976	CPD	Carboxypeptidase D	5	5	0	-0.0422172	0.00201607	-0.0412083	0	0.0703449	0	-0.244943	0.0374374	12.129
O14810	CPLX1	Complexin-1	1	1	-0.203486	0.21599	0	0.432889	0	-0.0252914	0.100905	-0.144839	0	2.6799
Q99829	CPNE1	Copine-1	9	9	0.0227547	-0.0701771	0	0	-0.0193348	0.0900974	0.0525494	-0.0579643	0	48.505
Q96FN4	CPNE2	Copine-2	2	1	0.0299072	0	-0.652031	-0.261166	0.310432	0	0	0.0392408	-0.349717	6.7623
O75131	CPNE3	Copine-3	16	16	-0.0259342	0	0.0120277	-0.0834179	0	0.0660953	-0.0310345	0.192911	0	183.63
P36551	CPOX	Oxygen-dependent coproporphyrinogen-III oxidase, mitochondrial	6	6	0.00574875	-0.258143	0	0	-0.202342	0.0568237	0	-0.104711	0.0617762	36.955
Q9BRF8	CPPED1	Serine/threonine-protein phosphatase CPPED1	2	2	-0.18654	0.303168	0	0	0.0425787	-0.231037	0	0.41836	-0.0654707	16.26
P31327	CPS1	Carbamoyl-phosphate synthase [ammonia], mitochondrial	4	2	0.234814	0	-0.836638	-0.361054	0.00747395	0	0	-0.141008	0.104281	8.8355
Q10570	CPSF1	Cleavage and polyadenylation specificity factor subunit 1	11	11	-0.0424375	0	0.108827	0	-0.0238886	0.0560741	0	-0.122984	0.0602932	61.907
Q9P2I0	CPSF2	Cleavage and polyadenylation specificity factor subunit 2	12	12	0.0504723	0	-0.0978127	0.00460815	0	-0.0869789	0.0891705	0	-0.00604439	103.53
Q9UKF6	CPSF3	Cleavage and polyadenylation specificity factor subunit 3	21	21	-0.0177651	0	0.0525284	0.0730934	0	-0.0381069	0.0447884	-0.121893	0	244.45
Q5TA45	CPSF3L	Integrator complex subunit 11	4	4	0.00871181	0	-0.0400801	0	0.0566254	-0.0484924	0.214745	0	-0.0472879	20.317
O95639	CPSF4	Cleavage and polyadenylation specificity factor subunit 4	3	3	0	-0.237802	0.0472488	0.0516357	0	-0.204083	0	0.262445	-0.058197	75.791
Q16630	CPSF6	Cleavage and polyadenylation specificity factor subunit 6	9	9	0.00568771	0	-0.155645	-0.00310516	0.0994987	0	0.187721	-0.0616322	0	91.597
Q8N684	CPSF7	Cleavage and polyadenylation specificity factor subunit 7	13	13	0.0277481	0	-0.0148334	-0.0285969	0	0.0239887	0.00197792	0	-0.0346069	73.346
P50416	CPT1A	Carnitine O-palmitoyltransferase 1, liver isoform	9	9	-0.0312882	0	0.272411	-0.121906	0	0.0554829	-0.0327663	0	0.0918503	74.408
P23786	CPT2	Carnitine O-palmitoyltransferase 2, mitochondrial	5	5	-0.105279	0.0209808	0	-0.19475	0.0601168	0	-0.141286	0	0.00581264	20.085
Q96SM3	CPXM1	Probable carboxypeptidase X1	1	1	-0.259008	0	0.190501	0.206243	0	-0.227652	0.0934076	-0.213134	0	1.3871
P29762	CRABP1	Cellular retinoic acid-binding protein 1	9	8	-0.030901	0.100765	0	-0.022316	0	0.079071	-0.0383091	0.283573	0	43.958
P29373	CRABP2	Cellular retinoic acid-binding protein 2	10	10	0	-0.0985699	1.91935	-0.00886917	0	1.70188	-0.63591	0	1.07704	150.55
P78560	CRADD	Death domain-containing protein CRADD	1	1	0.256499	-1.17417	0	0	-0.373283	0.290465	0.0458069	-0.194652	0	2.5192
P16220	CREB1	Cyclic AMP-responsive element-binding protein 1	3	3	0	-0.18881	0.297849	0	-0.0893717	0.243124	-0.364321	0	0.0549965	43.728
Q92793	CREBBP	CREB-binding protein	5	5	0.244204	-0.294178	0	0.00985336	0	-0.101077	0	-0.0559235	0.105099	52.003
Q6UXH1	CRELD2	Cysteine-rich with EGF-like domain protein 2	1	1	-0.0341902	0	0.0913954	0.000595093	-0.0636282	0	0	-0.480623	0.0712786	2.472
P52943	CRIP2	Cysteine-rich protein 2	7	7	-0.0587044	0.014925	0	0.0351009	-0.0505028	0	-0.0106716	0.393736	0	191.47
Q9P021	CRIPT	Cysteine-rich PDZ-binding protein	2	2	0	0.23716	-0.235036	-0.0568972	0.224105	0	0	0.119646	-0.127318	2.1685
P46108	CRK	Adapter molecule crk	11	11	0	0.0239449	-0.0720711	0	-0.0533238	0.013628	0.0232792	-0.0298881	0	68.128
P46109	CRKL	Crk-like protein	11	11	0.0365257	-0.259085	0	0	-0.0716782	0.0364399	0.023922	-0.154917	0	103.49
Q8IUI8	CRLF3	Cytokine receptor-like factor 3	4	4	0.00267696	0	-0.274127	0	0.0861654	-0.00876427	0.149578	-0.0342312	0	24.714
Q14194	CRMP1	Dihydropyrimidinase-related protein 1	31	28	-0.00943184	0	0.111853	-0.00175476	0	0.0118103	0.0760479	-0.0852127	0	323.31
Q9BZJ0	CRNKL1	Crooked neck-like protein 1	13	13	-0.0179081	0.00858688	0	0	0.0382767	-0.0318718	0.0763645	-0.0776081	0	111.31
Q5TZA2	CROCC	Rootletin	7	7	0.0329304	-0.0863113	0	0.0509968	0	-0.224535	0.0122995	-0.209273	0	11.925
O75718	CRTAP	Cartilage-associated protein	5	5	0	-0.000638962	0.0402393	0	-0.0653887	0.0286503	-0.0194988	0.0853825	0	10.202
Q08257	CRYZ	Quinone oxidoreductase	14	14	0	-0.097475	0.0293274	0.026268	-0.0589447	0	0.0234146	0	-0.00861168	108.31
O95825	CRYZL1	Quinone oxidoreductase-like protein 1	3	3	-0.219358	0	0.156166	0	-0.0067358	0.0343485	-0.0842743	0.141726	0	38.422
O75390	CS	Citrate synthase, mitochondrial	17	17	0.0957909	0	-0.0182838	0	0.0676212	-0.105726	0.0884132	-0.147987	0	323.31
O75534	CSDE1	Cold shock domain-containing protein E1	29	29	0.0465069	-0.163591	0	0.0378246	-0.157154	0	0.145903	-0.133886	0	323.31
P55060	CSE1L	Exportin-2	40	40	0	-0.0316219	0.0849609	0.0162258	0	-0.020071	0.0153236	0	0	323.31
P41240	CSK	Tyrosine-protein kinase CSK	9	9	-0.0361881	0.110744	0	-0.0130062	0.180462	0	0.0493698	-0.0471382	0	31.989
P48729	CSNK1A1	Casein kinase I isoform alpha	4	4	-0.28882	0	0.198468	-0.246617	0	0.170134	-0.100079	0.277185	0	24.384
P48730	CSNK1D	Casein kinase I isoform delta	8	8	-0.0252132	0	0.0755444	0.110659	0	-0.0480499	0.0456371	-0.251689	0	88.504
P49674	CSNK1E	Casein kinase I isoform epsilon	5	4	-0.183806	0.0555773	0	0	0.125928	-0.162147	-0.263974	0.0397339	0	18.3
Q9Y6M4;P78368	CSNK1G3;CSNK1G2	Casein kinase I isoform gamma-3;Casein kinase I isoform gamma-2	2	2	-0.260912	0	0.198266	0	-0.111848	0.0514507	0	-0.284745	0.219472	5.3998
P68400;Q8NEV1	CSNK2A1;CSNK2A3	Casein kinase II subunit alpha;Casein kinase II subunit alpha 3	13	13	0.0251484	-0.00430107	0	0	0.0565853	-0.0609169	0	-0.0171146	0.00019455	220.04
P19784	CSNK2A2	Casein kinase II subunit alpha	11	11	-0.0392265	0	0.0590534	-0.0941048	0.0452442	0	0	0.0180721	-0.05196	126.53
P67870	CSNK2B	Casein kinase II subunit beta	8	8	0	0.0189533	-0.0977688	0	0.000699997	-0.00139999	0.0621777	-0.027113	0	75.505
P21291	CSRP1	Cysteine and glycine-rich protein 1	4	4	0	-0.0825405	0.126487	-0.0962505	0	0.22011	-0.10785	0	0.0635643	26.757
Q16527	CSRP2	Cysteine and glycine-rich protein 2	4	4	0	-0.0803385	0.317653	0.0923557	0	-0.0250893	0	-0.467291	0.245499	67.517
P04080	CSTB	Cystatin-B	5	5	0	0.0159025	-0.179362	-0.127756	0	0.13298	-0.142584	0.39864	0	101.91
Q05048	CSTF1	Cleavage stimulation factor subunit 1	10	10	0.0880089	-0.0367699	0	0	0.0358429	-0.00269318	0	-0.0160904	0.0926113	54.891
P33240	CSTF2	Cleavage stimulation factor subunit 2	14	14	0	0.0212421	-0.00944138	0.0468082	0	-0.0421028	0.00934029	-0.127556	0	184.85
Q9H0L4	CSTF2T	Cleavage stimulation factor subunit 2 tau variant	12	6	0	0.0518036	-0.0774937	0	0.0788708	-0.108631	0.0310936	-0.183207	0	54.971
Q12996	CSTF3	Cleavage stimulation factor subunit 3	10	10	0.00147438	0	-0.0534115	0.0718937	0	-0.0457306	0.0170097	-0.116819	0	134.21
Q13363	CTBP1	C-terminal-binding protein 1	12	8	-0.0400715	0.000459671	0	-0.00471497	0	0.0414619	0.068264	-0.136128	0	148.14
P56545	CTBP2	C-terminal-binding protein 2	13	13	-0.113769	0	0.0649071	0	-0.0413361	0.00244904	0	-0.0357704	0.0544014	231.51
P49711	CTCF	Transcriptional repressor CTCF	4	4	0	-0.0750189	0.706842	-0.095912	0	0.18677	-0.127827	0	0.32452	25.661
Q9Y5B0	CTDP1	RNA polymerase II subunit A C-terminal domain phosphatase	5	5	0.00592613	0	-0.0547838	0.134822	0	-0.026823	-0.0684452	0.00958538	0	15.28
Q05D32	CTDSPL2	CTD small phosphatase-like protein 2	7	7	-0.106962	0	0.0206156	-0.0396929	0	0.2359	-0.0587473	0	0.00966549	29.489
P32929	CTH	Cystathionine gamma-lyase	1	1	0	0.123953	-0.0999708	-0.104075	0.0989246	0	0.158048	-0.10978	0	2.0277
O43310	CTIF	CBP80/20-dependent translation initiation factor	1	1	0	-1.37987	1.04746	0	-1.00245	0.636719	0	0.457734	-0.517727	2.9243
P35221	CTNNA1	Catenin alpha-1	34	34	-0.0815239	0.0345001	0	0	0.0140553	-0.0308666	-0.0287723	0.0524979	0	323.31
P26232	CTNNA2	Catenin alpha-2	19	7	0	0.124863	-0.0909367	0	0.0613518	-0.0421677	0.0318298	0	-0.0656776	174.61
P35222	CTNNB1	Catenin beta-1	16	16	-0.0409183	0.0581188	0	0	0.115423	-0.0354576	0	-0.0107803	0.00314903	122.1
Q9NSA3	CTNNBIP1	Beta-catenin-interacting protein 1	1	1	0	-0.0175486	0.108226	0.294172	0	-0.0931435	0	-0.712743	0.0479202	1.7425
Q8WYA6	CTNNBL1	Beta-catenin-like protein 1	14	14	0	-0.0286884	0.147863	0.0324574	-0.0806084	0	0.0271664	-0.180817	0	76.677
O60716	CTNND1	Catenin delta-1	33	33	0.0234985	0	-0.123577	0.0558052	0	-0.0868969	0.0865879	-0.0406113	0	287.72
P17812	CTPS1	CTP synthase 1	16	16	0	0.19124	-0.0105553	0.006567	0	-0.143274	0.0442429	0	-0.060318	191.35
Q9NRF8	CTPS2	CTP synthase 2	11	10	0	0.00321198	-0.00199509	0.0711613	0	-0.0179462	0.0652256	-0.0673885	0	51.371
Q6PD62	CTR9	RNA polymerase-associated protein CTR9 homolog	22	22	-0.124098	0	0.0430584	-0.0234299	0	0.108198	-0.046217	0.0125217	0	323.31
P10619	CTSA	Lysosomal protective protein;Lysosomal protective protein 32 kDa chain;Lysosomal protective protein 20 kDa chain	5	5	0	-0.0266037	0.199122	0	-0.02215	0.168615	-0.182999	0.0389881	0	22.54
P07858	CTSB	Cathepsin B;Cathepsin B light chain;Cathepsin B heavy chain	7	7	-0.0662975	0	0.514376	-0.0655823	0	0.413893	-0.183243	0	0.391113	85.429
P53634	CTSC	Dipeptidyl peptidase 1;Dipeptidyl peptidase 1 exclusion domain chain;Dipeptidyl peptidase 1 heavy chain;Dipeptidyl peptidase 1 light chain	7	7	-0.188551	0.108026	0	-0.0840168	0	0.103474	-0.0409088	0.176593	0	22.568
P07339;A0A1B0GU03	CTSD	Cathepsin D;Cathepsin D light chain;Cathepsin D heavy chain	12	12	-0.224621	0.0526276	0	-0.107315	0.0936794	0	-0.146891	0.0477104	0	131.33
Q14247	CTTN	Src substrate cortactin	22	22	0	0.104479	-0.0317535	-0.105867	0.0560532	0	0	0.104389	-0.0351963	216.81
Q9P2B4	CTTNBP2NL	CTTNBP2 N-terminal-like protein	10	10	0.0332222	-0.0310564	0	0	0.0735989	-0.0105362	0.029871	-0.234808	0	126.93
Q9H467	CUEDC2	CUE domain-containing protein 2	2	2	0.24352	0	-0.0731621	-0.029211	0.265721	0	-0.128714	0.00791168	0	6.5115
Q13616	CUL1	Cullin-1	18	18	0	-0.0331764	0.0761604	-0.0160999	0.0550175	0	0	-0.0602799	0.0280304	75.366
Q13617	CUL2	Cullin-2	7	7	0.00450707	-0.178425	0	0.142983	0	-0.053524	0.0700512	-0.269236	0	41.106
Q13618	CUL3	Cullin-3	13	13	0	-0.0179081	0.149191	-0.105999	0	0.0603066	-0.0231953	0	0.0647449	51.172
Q13619	CUL4A	Cullin-4A	9	5	-0.0637703	0	0.199966	-0.0803776	0	0.116751	-0.0456028	0	0.0758553	103.82
Q13620	CUL4B	Cullin-4B	10	10	-0.188077	0	0.0282116	-0.166384	0	0.108969	-0.159303	0.0982189	0	43.991
Q93034	CUL5	Cullin-5	15	15	-0.116688	0.0886955	0	-0.106934	0.00461006	0	-0.0239811	0.118301	0	36.221
O60888	CUTA	Protein CutA	4	4	0	-0.0194654	0.087904	0.045476	-0.0699854	0	-0.115687	0	0.00100326	60.517
Q9NTM9	CUTC	Copper homeostasis protein cutC homolog	1	1	0.128523	-0.0301638	0	0.0245018	-0.0410156	0	0.0386715	-0.246994	0	1.6746
P39880	CUX1	Homeobox protein cut-like 1	11	11	-0.0291367	0	0.127201	0.0439663	-0.0838165	0	0	-0.0880575	0.0192261	105.74
O14529	CUX2	Homeobox protein cut-like 2	5	5	0	-0.203443	0.344393	0.153337	-0.255056	0	0.044198	-0.272937	0	85.232
Q9P013	CWC15	Spliceosome-associated protein CWC15 homolog	3	3	0.0479088	-0.0207882	0	-0.0767822	0	0.0376301	0.0767975	-0.0855522	0	11.165
Q9HCG8	CWC22	Pre-mRNA-splicing factor CWC22 homolog	6	6	0.00498104	-0.20796	0	-0.067832	0	0.00578117	0	0.31057	-0.146437	19.727
Q6UX04	CWC27	Peptidyl-prolyl cis-trans isomerase CWC27 homolog	2	2	-0.292699	0	0.136447	0.0216198	0	-0.0836916	0	0.0669861	-0.0217781	6.0368
Q69YN2	CWF19L1	CWF19-like protein 1	5	5	-0.11192	0	0.154156	0	-0.0789213	0.0245829	-0.0215645	0.175121	0	86.892
Q8TB03	CXorf38	Uncharacterized protein CXorf38	4	4	-0.0140972	0.310148	0	0.260131	0	-0.00594139	-0.0220079	0	0.055274	11.45
P00167	CYB5A	Cytochrome b5	3	3	-0.291881	0.0994749	0	-0.256498	0	0.00639248	-0.0806246	0.600978	0	47.229
O43169	CYB5B	Cytochrome b5 type B	2	2	0.00266075	0	-0.140494	-0.520137	0.210615	0	0.160475	-0.142941	0	53.358
P00387	CYB5R3	NADH-cytochrome b5 reductase 3;NADH-cytochrome b5 reductase 3 membrane-bound form;NADH-cytochrome b5 reductase 3 soluble form	7	7	0	0.28207	-0.0388126	-0.0810604	0.267134	0	0.0569916	0	-0.165827	53.452
Q7L1T6	CYB5R4	Cytochrome b5 reductase 4	3	3	0	-0.012846	0.0142574	0	0.00172996	-0.0628777	0.0542059	-0.0707741	0	36.054
P08574	CYC1	Cytochrome c1, heme protein, mitochondrial	8	8	0.0121708	0	-0.0568848	0	0.0644283	-0.136761	0.122049	-0.10788	0	44.609
P99999	CYCS	Cytochrome c	7	7	0	-0.060627	0.151129	-0.050005	0	0.0696201	-0.0495949	0	0.0260487	50.443
Q7L576	CYFIP1	Cytoplasmic FMR1-interacting protein 1	20	20	-0.205744	0.0641308	0	-0.0642643	0.116953	0	-0.0713081	0.162161	0	90.614
Q96F07	CYFIP2	Cytoplasmic FMR1-interacting protein 2	12	3	-0.231125	0.069418	0	-0.0519314	0.112411	0	-0.102264	0.113958	0	22.557
Q8WWM9	CYGB	Cytoglobin	6	6	0	0.014595	-0.263235	0	0.0738468	-0.128582	0	0.00524521	-0.31078	15.274
Q6UW02	CYP20A1	Cytochrome P450 20A1	1	1	0	-0.778285	1.75511	NaN	0.470993	0	0	-0.395096	0.137097	18.682
O43174	CYP26A1	Cytochrome P450 26A1	4	4	-0.184809	0	4.1626	0	-0.282754	3.69579	-3.42165	0	2.35481	15.436
Q9NR63	CYP26B1	Cytochrome P450 26B1	3	3	0	-0.137856	2.33332	-0.387205	0	2.02953	-0.567296	0	1.72758	6.4783
Q16850	CYP51A1	Lanosterol 14-alpha demethylase	10	10	-0.174765	0	0.278427	0	-0.0102329	0.0432835	-0.137156	0.0285873	0	41.97
Q99418;Q15438;O43739	CYTH2;CYTH1;CYTH3	Cytohesin-2;Cytohesin-1;Cytohesin-3	3	3	0.147555	0	-0.11785	0.119249	0	-0.0259371	0.314086	-0.0702696	0	42.447
Q9UI36	DACH1	Dachshund homolog 1	3	3	0.0670605	0	-0.00888252	0	0.307611	-0.0178509	0.112186	-0.192276	0	10.376
P61803	DAD1	Dolichyl-diphosphooligosaccharide--protein glycosyltransferase subunit DAD1	2	2	0	0.179046	-0.115094	-0.0672007	0	0.0471945	0.034523	0	-0.0693779	4.7705
Q14118	DAG1	Dystroglycan;Alpha-dystroglycan;Beta-dystroglycan	2	2	-0.219915	0	0.137353	-0.0695095	0.000552177	0	-0.127098	0.207526	0	4.8571
Q9Y4D2	DAGLA	Sn1-specific diacylglycerol lipase alpha	2	2	0	-0.0614405	0.0056448	-0.190786	0	0.0168314	0	0.0924635	-0.107484	3.9939
Q3LXA3	DAK	Bifunctional ATP-dependent dihydroxyacetone kinase/FAD-AMP lyase (cyclizing);ATP-dependent dihydroxyacetone kinase;FAD-AMP lyase (cyclizing)	7	7	-0.0326443	0.178174	0	0	0.0725288	-0.0956306	-0.0339594	0.0085268	0	13.569
P51397	DAP	Death-associated protein 1	3	3	0	0.098628	-0.0619726	-0.17533	0	0.103157	0	0.0854235	-0.141704	10.466
P51398	DAP3	28S ribosomal protein S29, mitochondrial	9	9	0	0.0454578	-0.033371	0	0.0163117	-0.155306	0	0.0420666	-0.0496845	131.42
P53355	DAPK1	Death-associated protein kinase 1	3	3	0.11489	0	-0.136995	0.37525	-0.038022	0	-0.0100155	0.115804	0	4.6295
P14868	DARS	Aspartate--tRNA ligase, cytoplasmic	35	35	0.0190792	0	-0.00385094	-0.0153198	0.0389671	0	0	-0.0811615	0.000177383	237.28
Q6PI48	DARS2	Aspartate--tRNA ligase, mitochondrial	13	13	-0.0155106	0	0.0934992	-0.0466042	0	0.0345783	-0.0349388	0.129362	0	70.015
Q9UER7	DAXX	Death domain-associated protein 6	18	18	0.027523	-0.0153961	0	0.0526333	0	-0.083128	0.00523567	-0.256224	0	263.06
Q96EP5	DAZAP1	DAZ-associated protein 1	8	8	0	-0.016552	0.0373478	0.00532913	0	-0.00994682	0.0410748	-0.106565	0	189.46
P09172	DBH	Dopamine beta-hydroxylase;Soluble dopamine beta-hydroxylase	22	22	-0.0519962	0.0442867	0	-0.0911713	0.153385	0	0	-0.0382862	0.00505829	323.31
P07108	DBI	Acyl-CoA-binding protein	5	5	0	-0.0802517	0.0899811	0	-0.0810738	0.0798664	-0.147455	0.051012	0	64.223
Q16643	DBN1	Drebrin	31	31	0.083662	-0.00236893	0	-0.10112	0.0218105	0	0	0.0700245	-0.0780754	323.31
Q9UJU6	DBNL	Drebrin-like protein	18	18	-0.00621605	0.0303726	0	-0.051136	0	0.000585556	0.0225754	-0.116577	0	254.55
Q9UK59	DBR1	Lariat debranching enzyme	6	6	0.0446453	-0.0221787	0	0.0961704	0	-0.0641708	0.061245	-0.140144	0	29.743
P11182	DBT	Lipoamide acyltransferase component of branched-chain alpha-keto acid dehydrogenase complex, mitochondrial	3	3	-0.222099	0	0.0849009	-0.0493936	0	0.0624618	0	0.0825663	-0.0132837	5.9348
Q5T6F0	DCAF12	DDB1- and CUL4-associated factor 12	2	2	-0.0198326	0	0.303287	-0.149392	0	0.166049	-0.0476666	0.0624275	0	5.7669
Q9NV06	DCAF13	DDB1- and CUL4-associated factor 13	6	6	0.0412836	0	-0.133114	0.0781632	-0.0214443	0	0.134174	0	-0.0266819	23.944
Q66K64	DCAF15	DDB1- and CUL4-associated factor 15	3	3	0.375895	0	-0.204129	0.150016	-0.212431	0	0.169992	-0.0818434	0	11.118
Q9NXF7	DCAF16	DDB1- and CUL4-associated factor 16	1	1	0.00549698	-0.117262	0	0	0.150191	-0.162811	-0.146092	0	0.0701838	4.0341
P61962	DCAF7	DDB1- and CUL4-associated factor 7	7	7	0	-0.135098	0.0519218	0	-0.0237656	0.104628	0	-0.2122	0.020277	110.57
G3V3G9;Q5TAQ9	DCAF8	DDB1- and CUL4-associated factor 8	2	1	-0.00525761	0.124642	0	0	-0.0312576	0.164205	-0.0485048	0	0.0809336	1.4347
Q8WVC6	DCAKD	Dephospho-CoA kinase domain-containing protein	2	2	-0.074892	0.0919962	0	0	0.151391	-0.0990601	0	0.0409737	-0.00543404	12.092
Q96JQ0	DCHS1	Protocadherin-16	3	3	-0.016015	0	0.337904	0	0.0210781	-0.240982	0.187885	0	-0.0363884	20.573
P27707	DCK	Deoxycytidine kinase	6	6	-0.0528955	0.310576	0	-0.0871525	0.0536957	0	-0.153584	0.408145	0	30.556
O15075	DCLK1	Serine/threonine-protein kinase DCLK1	18	18	0.0200558	0	-0.00255776	-0.126186	0	0.0582523	0.00698662	0	-0.00131989	102.92
Q8N568	DCLK2	Serine/threonine-protein kinase DCLK2	8	7	-0.187338	0	0.234939	-0.129461	0.114191	0	-0.25187	0.425421	0	25.73
Q9NPI6	DCP1A	mRNA-decapping enzyme 1A	11	11	0.0132284	-0.422353	0	0	-0.211492	0.000377655	0	0.0295467	-0.0194769	143.34
Q8IZD4	DCP1B	mRNA-decapping enzyme 1B	6	6	0.235905	0	-0.267917	0.0291824	-0.249626	0	-0.0270681	0	0.0877342	51.445
Q96C86	DCPS	m7GpppX diphosphatase	5	5	-0.062789	0	0.121631	-0.0414934	0.188261	0	0.000228882	-0.0108852	0	40.74
P32321	DCTD	Deoxycytidylate deaminase	2	2	-0.296504	0	0.121313	-0.110347	0	0.162751	0	0.135891	-0.0616283	12.911
Q14203	DCTN1	Dynactin subunit 1	36	36	-0.0019989	0	0.00129509	-0.0120945	0.0445614	0	0	0.0445404	-0.0399952	323.31
Q13561	DCTN2	Dynactin subunit 2	16	16	0	-0.056818	0.162787	0	0.0286732	-0.0796127	0	-0.0678158	0.105074	323.31
O75935	DCTN3	Dynactin subunit 3	6	6	-0.0580273	0	0.0335808	-0.129675	0	0.010067	-0.0504513	0	0.0597115	10.503
Q9UJW0	DCTN4	Dynactin subunit 4	9	9	-0.152755	0	0.0765133	-0.122537	0.0102282	0	0	0.0095396	-0.0434484	92.537
Q9BTE1	DCTN5	Dynactin subunit 5	3	3	0	0.00935364	-0.267046	0	0.018486	-0.174879	0.171927	0	-0.00492287	28.828
O00399	DCTN6	Dynactin subunit 6	2	2	0	-0.049078	0.200341	-0.281421	0	0.0925026	0	0.473724	-0.0497475	11.924
Q9H773	DCTPP1	dCTP pyrophosphatase 1	5	5	0	-0.0709047	0.0103512	0.0616913	0	-0.00924206	0.0884848	-0.206401	0	53.674
Q96GG9	DCUN1D1	DCN1-like protein 1	1	1	-0.0453548	0	0.0334492	0.147921	0	-0.000528336	0	-0.158347	0.123032	42.867
Q9BTE7	DCUN1D5	DCN1-like protein 5	4	4	0	-0.000956535	0.132032	0	-0.0370312	0.0303288	0.00655365	0	-0.0624485	9.9714
O43602	DCX	Neuronal migration protein doublecortin	17	17	0	0.113333	-0.357739	0	0.307924	-0.227447	0.102423	0	-0.241564	216.37
Q7Z4W1	DCXR	L-xylulose reductase	7	7	0.167074	0	-0.215071	0	0.0928707	-0.211327	0.35585	0	-0.0129833	40.611
Q9BW61	DDA1	DET1- and DDB1-associated protein 1	3	3	0	0.288631	-0.0282393	0.0146875	0	-0.113824	0	0.0906105	-0.138861	14.636
O94760	DDAH1	N(G),N(G)-dimethylarginine dimethylaminohydrolase 1	12	11	0	0.182247	-0.136661	0	0.139852	-0.0454369	0	0.00841331	-0.0928459	123.56
O95865	DDAH2	N(G),N(G)-dimethylarginine dimethylaminohydrolase 2	14	14	0.071331	0	-0.0644207	-0.0514908	0.00422096	0	0.116652	-0.0962715	0	323.31
Q16531	DDB1	DNA damage-binding protein 1	40	40	-0.170498	0	0.00716591	0	0.0685825	-0.00910568	-0.0096817	0.15847	0	323.31
P20711	DDC	Aromatic-L-amino-acid decarboxylase	12	12	0.0546761	0	-0.0335522	0.0267677	0	-0.0796719	0.192604	-0.114956	0	83.072
Q5TDH0	DDI2	Protein DDI1 homolog 2	7	7	0.062748	0	-0.0872536	-0.0631075	0.0232906	0	0.0283489	-0.0703497	0	99.318
P39656	DDOST	Dolichyl-diphosphooligosaccharide--protein glycosyltransferase 48 kDa subunit	8	8	0	-0.0590458	0.374535	0.0651188	0	-0.0597115	0	-0.57312	0.0923748	67.909
Q16832	DDR2	Discoidin domain-containing receptor 2	5	5	-0.07302	0.0485725	0	-0.0859785	0.142837	0	0	-0.0464792	0.092556	10.825
Q96HY6	DDRGK1	DDRGK domain-containing protein 1	1	1	-0.145881	0	0.0272207	0	-0.00467968	0.122187	0.245721	-0.158113	0	43.592
P30046;A6NHG4	DDT;DDTL	D-dopachrome decarboxylase;D-dopachrome decarboxylase-like protein	6	6	-0.0678959	0	0.153442	-0.0159149	0	0.0956726	-0.18111	0.289888	0	56.423
Q92499	DDX1	ATP-dependent RNA helicase DDX1	24	24	0	-0.00809669	0.0287476	0.00326347	-0.0802555	0	0.0183945	-0.0274754	0	254.8
Q13206	DDX10	Probable ATP-dependent RNA helicase DDX10	8	8	0.286095	0	-0.0219173	0.243399	0	-0.0244331	0.143618	-0.196234	0	70.938
Q92841	DDX17	Probable ATP-dependent RNA helicase DDX17	34	23	0.0322323	0	-0.0786419	0	0.0585384	-0.0563507	0.124733	0	0	225.38
Q9NVP1	DDX18	ATP-dependent RNA helicase DDX18	19	19	0	0.111727	-0.051609	-0.0933743	0.0449982	0	0	0.140036	-0.113319	122.65
Q9NUU7	DDX19A	ATP-dependent RNA helicase DDX19A	16	16	0	-0.0707054	0.035429	0.00559998	-0.0966339	0	-0.0765114	0.0287743	0	264.44
Q9UMR2	DDX19B	ATP-dependent RNA helicase DDX19B	14	1	0	-0.0962238	0.0403729	0.00833893	-0.0775738	0	-0.0325508	0.0407524	0	57.497
Q9UHI6	DDX20	Probable ATP-dependent RNA helicase DDX20	15	15	-0.0689659	0.0107632	0	0.00465012	0	-0.0862999	0.0299492	-0.108736	0	116.36
Q9NR30	DDX21	Nucleolar RNA helicase 2	40	40	0.106936	0	-0.0381947	0	0.0114403	-0.00760841	0.0699253	0	-0.0542946	323.31
Q9BUQ8	DDX23	Probable ATP-dependent RNA helicase DDX23	20	20	0	0.00979424	-0.0326786	0.0184517	-0.067421	0	0	-0.0637322	0.000354767	77.985
Q9GZR7	DDX24	ATP-dependent RNA helicase DDX24	11	11	0.141565	0	-0.00173569	0	-0.130939	0.0304222	0	0.0898933	-0.111242	145.57
Q96GQ7	DDX27	Probable ATP-dependent RNA helicase DDX27	16	16	0	0.00682449	-0.0343037	0.000440597	-0.0609207	0	0.0716877	0	-0.0551262	75.408
Q9H8H2	DDX31	Probable ATP-dependent RNA helicase DDX31	7	7	-0.173848	0.0613861	0	-0.0122747	0	0.0558901	0.149083	0	-0.0265388	25.22
O00148	DDX39A	ATP-dependent RNA helicase DDX39A	25	25	-0.0651665	0	0.0424194	0.00108337	0	-0.0248127	0.0336456	-0.0553303	0	264.45
Q13838	DDX39B	Spliceosome RNA helicase DDX39B	24	11	-0.0590744	0	0.0247631	-0.0375786	0.0422707	0	0.0182514	-0.0661049	0	152.93
O00571;O15523	DDX3X;DDX3Y	ATP-dependent RNA helicase DDX3X;ATP-dependent RNA helicase DDX3Y	41	40	0.0695419	-0.0547237	0	0	-0.0203266	0.00867271	0.0764523	-0.0926437	0	323.31
Q9UJV9	DDX41	Probable ATP-dependent RNA helicase DDX41	11	11	0.114483	-0.0515137	0	0	0.0430069	-0.0221672	0.132099	-0.150515	0	136.8
Q86XP3	DDX42	ATP-dependent RNA helicase DDX42	24	24	0.0536079	0	-0.0173435	0.0269165	0	-0.0927277	0.168596	-0.0926437	0	262.48
Q7L014	DDX46	Probable ATP-dependent RNA helicase DDX46	28	28	0	0.0379257	-0.0883904	0	0.0707798	-0.0157871	0	0.0350933	-0.0849152	242.82
Q9H0S4	DDX47	Probable ATP-dependent RNA helicase DDX47	10	10	0.173758	-0.0128612	0	0.119804	0	-0.00426102	0.191288	-0.0653076	0	53.224
Q9Y6V7	DDX49	Probable ATP-dependent RNA helicase DDX49	6	6	0.160416	0	-0.0727863	0.0435848	0	-0.0303793	0.184351	0	-0.106685	18.101
P17844	DDX5	Probable ATP-dependent RNA helicase DDX5	44	44	0.0405216	0	-0.0953674	0	0.0517941	-0.100069	0.0874043	0	-0.0118504	323.31
Q9BQ39	DDX50	ATP-dependent RNA helicase DDX50	18	16	0.138878	-0.00871468	0	0.0646248	0	-0.00704384	0.102322	-0.295849	0	204.71
Q9Y2R4	DDX52	Probable ATP-dependent RNA helicase DDX52	4	4	-0.32034	0	0.119168	0	-0.0505228	0.03479	-0.382779	0.331199	0	34.533
Q8TDD1	DDX54	ATP-dependent RNA helicase DDX54	7	7	0	0.0866623	-0.0942411	0	0.0465555	-0.0107012	0.10907	0	-0.0631733	79.061
Q8NHQ9	DDX55	ATP-dependent RNA helicase DDX55	5	5	0	-0.107157	0.304522	0	-0.0164461	0.101722	0	-0.274095	0.0315981	24.91
Q9NY93	DDX56	Probable ATP-dependent RNA helicase DDX56	8	8	0.201601	0	-0.0688915	0.0375767	0	-0.159777	0.289719	-0.0902061	0	30.132
Q5T1V6	DDX59	Probable ATP-dependent RNA helicase DDX59	4	4	0	-0.0327597	0.0369987	0.0683565	0	-0.167268	0.000542641	-0.207791	0	15.983
P26196	DDX6	Probable ATP-dependent RNA helicase DDX6	14	14	0.120842	0	-0.025423	0	0.0295105	-0.0493774	0.0917988	-0.164144	0	124.31
Q16698	DECR1	2,4-dienoyl-CoA reductase, mitochondrial	7	7	-0.114436	0	0.0931282	-0.0535269	0	0.0099268	-0.114983	0.0867634	0	52.564
O15121	DEGS1	Sphingolipid delta(4)-desaturase DES1	2	2	-0.202901	0.123816	0	-0.233155	0.00487423	0	-0.179139	0	0.222069	10.975
P35659	DEK	Protein DEK	17	17	0.0601501	0	-0.0123062	-0.0370521	0	0.00310707	0	0.0562229	-0.0139828	166.14
Q5VZ89	DENND4C	DENN domain-containing protein 4C	8	8	0	-0.0336962	0.0502529	0.260696	0	-0.0156431	0.348635	-0.0894232	0	23.288
O43583	DENR	Density-regulated protein	4	4	-0.0329418	0	0.258922	0	-0.203208	0.111459	-0.132994	0.315461	0	11.612
Q9Y315	DERA	Deoxyribose-phosphate aldolase	9	9	0.00916862	-0.0385799	0	0.122723	0	-0.0108299	0.0395737	-0.100458	0	84.788
Q9BSY9	DESI2	Desumoylating isopeptidase 2	1	1	-0.581306	0	0.221555	0	-0.0445661	0.122277	-0.120831	0.304017	0	3.3295
O00273	DFFA	DNA fragmentation factor subunit alpha	11	11	0	-0.19173	0.0734253	0.102716	-0.0148849	0	0.0556049	-0.237497	0	246.87
O60443	DFNA5	Non-syndromic hearing impairment protein 5	9	9	-0.0265522	0.0968189	0	-0.0333233	0	0.0108528	0.0232658	-0.0861244	0	79.445
Q96DF8	DGCR14	Protein DGCR14	3	3	-0.0741444	0.0209084	0	0.33006	0	-0.0154524	0	-0.239961	0.158312	12.374
Q16854	DGUOK	Deoxyguanosine kinase, mitochondrial	2	2	-0.341943	0	0.236431	0.065197	0	-0.014225	0	-0.0928698	0.150612	5.897
Q15392	DHCR24	Delta(24)-sterol reductase	3	3	-0.0379019	0.0894594	0	-0.141361	0	0.00775146	-0.108789	0.0607061	0	6.1474
P00374	DHFR	Dihydrofolate reductase	7	7	0	-0.321145	0.11883	0	-0.329789	0.172384	-0.0855293	0.0759621	0	53.88
Q02127	DHODH	Dihydroorotate dehydrogenase (quinone), mitochondrial	2	2	0.121409	0	-0.0627813	0	0.0853272	-0.213658	0	0.290655	-0.0559092	3.5791
P49366	DHPS	Deoxyhypusine synthase	11	11	-0.027359	0	0.347893	0	-0.136141	0.10082	0	-0.0261288	0.139214	65.034
Q13268	DHRS2	Dehydrogenase/reductase SDR family member 2, mitochondrial	1	1	0.512837	-0.216052	0	-0.740097	0.338243	0	0	0.161027	-0.23693	1.8175
Q9BTZ2;P0CG22	DHRS4;DHRS4L1	Dehydrogenase/reductase SDR family member 4;Putative dehydrogenase/reductase SDR family member 4-like 1	1	1	0	0.0415144	-0.052906	0.0181322	0	-0.175211	0.0770597	-0.00293064	0	1.696
Q9Y394	DHRS7	Dehydrogenase/reductase SDR family member 7	6	6	0	0.0439281	-0.0310402	0.0468044	0	-0.0503025	0	-0.0502586	0.00227928	70.65
Q6IAN0	DHRS7B	Dehydrogenase/reductase SDR family member 7B	1	1	-0.0253057	0.0704165	0	0	-0.570983	0.294239	0	0.117255	-0.231162	2.2324
Q96HY7	DHTKD1	Probable 2-oxoglutarate dehydrogenase E1 component DHKTD1, mitochondrial	5	5	0.118599	-0.0589991	0	0.0918846	0	-0.0229483	0.00620651	-0.0408249	0	16.024
O43143	DHX15	Pre-mRNA-splicing factor ATP-dependent RNA helicase DHX15	30	30	0.0581207	-0.0489101	0	0.0674076	-0.0197868	0	0.0726719	-0.0390816	0	139.99
O60231	DHX16	Putative pre-mRNA-splicing factor ATP-dependent RNA helicase DHX16	11	10	0.0726395	0	-0.0804195	0.00162506	0	-0.0445461	0.145113	-0.0689354	0	65.286
Q7Z478	DHX29	ATP-dependent RNA helicase DHX29	2	2	0	-0.0550003	0.270288	-0.0808802	0.243308	0	0.137219	-0.199283	0	44.549
Q7L2E3	DHX30	Putative ATP-dependent RNA helicase DHX30	21	21	0	0.0399513	-0.0104256	0.0148258	0	-0.0930843	0.216578	-0.0250549	0	83.426
Q9H5Z1	DHX35	Probable ATP-dependent RNA helicase DHX35	1	1	0.0994167	0	-0.188271	0.0607824	0	-0.0685024	0	-0.317439	0.0457764	2.6535
Q9H2U1	DHX36	ATP-dependent RNA helicase DHX36	17	17	0.0286102	-0.00627518	0	0.0266666	0	-0.0607471	0.0343037	-0.110733	0	129.81
Q8IY37	DHX37	Probable ATP-dependent RNA helicase DHX37	7	7	0	0.0176926	-0.00309372	0	0.0414105	-0.201565	0.0749626	-0.00476646	0	29.772
Q92620	DHX38	Pre-mRNA-splicing factor ATP-dependent RNA helicase PRP16	6	6	0.0209417	-0.0589294	0	0.0381031	0	-0.160937	0.0741253	-0.264641	0	21.983
Q8IX18	DHX40	Probable ATP-dependent RNA helicase DHX40	2	2	0.257289	0	-0.0714531	0.232355	0	-0.0161619	0	-0.0906067	0.0460577	11.181
Q6P158	DHX57	Putative ATP-dependent RNA helicase DHX57	12	11	0.0105782	-0.048626	0	0	0.029932	-0.00163078	0.102556	-0.160282	0	238.61
Q14562	DHX8	ATP-dependent RNA helicase DHX8	8	7	-0.0308342	0.0340671	0	0.0272217	-0.0112266	0	0.109079	-0.0777664	0	32.261
Q08211	DHX9	ATP-dependent RNA helicase A	50	50	-0.00168037	0	0.0744019	0.0144215	0	-0.0450745	0.0528393	-0.0455952	0	323.31
Q9NR28	DIABLO	Diablo homolog, mitochondrial	8	8	0	-0.0969944	0.11203	0.000534058	0	-0.0188999	0	-0.0829124	0.00535965	105.89
O60610	DIAPH1	Protein diaphanous homolog 1	15	15	0	-0.0406723	0.123211	0	0.0222092	-0.0270576	0.017046	-0.0205326	0	51.357
Q9NSV4	DIAPH3	Protein diaphanous homolog 3	1	1	-0.1304	0	0.0283566	0.0286226	-0.0898266	0	0	-0.385254	0.0806436	6.3809
Q9BTC0	DIDO1	Death-inducer obliterator 1	11	11	-0.0688133	0.111377	0	-0.0867042	0.0238361	0	0	-0.0545597	0.0522633	54.565
Q68CQ4	DIEXF	Digestive organ expansion factor homolog	5	5	0.213945	0	-0.220258	0.237434	0	-0.321671	0.344911	-0.148799	0	32.716
Q9UNQ2	DIMT1	Probable dimethyladenosine transferase	3	3	-0.200603	0.143703	0	0.0354156	0	-0.0969543	-0.133531	0.496681	0	4.503
Q14689	DIP2A	Disco-interacting protein 2 homolog A	1	1	0	0.122337	-0.0357895	-0.0460262	0	0.13058	0	-0.249434	0.106262	1.8284
Q9P265	DIP2B	Disco-interacting protein 2 homolog B	6	6	-0.101622	0.220583	0	0	0.0540075	-0.0513458	-0.0409765	0.0765266	0	23.12
Q9Y2L1	DIS3	Exosome complex exonuclease RRP44	21	21	-0.00256157	0	0.162147	0	-0.0317192	0.0361347	0.0127449	-0.116228	0	208.2
Q8IYB7	DIS3L2	DIS3-like exonuclease 2	3	3	-0.0373707	0.0597496	0	-0.000235558	0.030118	0	0.0694647	0	-0.0510197	15.274
O60832	DKC1	H/ACA ribonucleoprotein complex subunit 4	14	14	-0.0669308	0.102697	0	-0.0713329	0	0.0402241	-0.0057373	0.167839	0	242.16
P10515	DLAT	Dihydrolipoyllysine-residue acetyltransferase component of pyruvate dehydrogenase complex, mitochondrial	14	14	-0.0701218	0	0.0648403	-0.0337696	0.013998	0	0	-0.112427	0.0046711	77.774
P09622	DLD	Dihydrolipoyl dehydrogenase, mitochondrial	17	17	-0.0144653	0	0.0334873	0	-0.0113983	0.0321865	0	-0.124922	0.00968552	139.09
Q12959	DLG1	Disks large homolog 1	6	6	0	-0.0390158	0.0484943	0.0403223	-0.158357	0	0	-0.139418	0.172338	33.721
Q15398	DLGAP5	Disks large-associated protein 5	7	7	0.0563736	0	-0.0362454	0.0085783	-0.101111	0	0.105525	-0.321877	0	49.56
P80370	DLK1	Protein delta homolog 1;Fetal antigen 1	3	3	0	0.438352	-0.335348	0.110653	0	-0.100842	-0.0559931	1.30528	0	5.4385
P36957	DLST	Dihydrolipoyllysine-residue succinyltransferase component of 2-oxoglutarate dehydrogenase complex, mitochondrial	11	11	0.0803871	0	-0.00187111	-0.0206509	0.11315	0	0.028204	0	-0.0284634	112.62
Q9NPF5	DMAP1	DNA methyltransferase 1-associated protein 1	5	5	-0.326546	0	0.079957	-0.0292282	0.0403471	0	-0.118128	0.223727	0	78.454
P11532	DMD	Dystrophin	2	2	-0.11536	0	0.39303	0.0812874	0	-0.164377	0	-0.97188	0.0830584	1.5163
Q8TDJ6	DMXL2	DmX-like protein 2	2	2	0.0422707	0	-0.0744839	0.193909	0	-0.240214	0.388506	-0.0999937	0	8.0383
P51530	DNA2	DNA replication ATP-dependent helicase/nuclease DNA2;DNA replication nuclease DNA2;DNA replication ATP-dependent helicase DNA2	3	3	0	0.00282955	-0.150081	0.0906639	-0.25637	0	-0.200433	0	0.477571	7.1442
Q86Y56	DNAAF5	Dynein assembly factor 5, axonemal	7	7	-0.0662498	0	0.0489845	0	0.0459347	-0.119439	0.132274	-0.0636759	0	66.754
Q96DT5	DNAH11	Dynein heavy chain 11, axonemal	2	2	0.683123	0	-0.158687	0.0517368	-0.0148497	0	0.632401	0	-0.033184	1.4342
Q8TD57	DNAH3	Dynein heavy chain 3, axonemal	3	3	-0.00916862	0	0.135536	0.0394926	-0.020505	0	-0.0131626	0	0.0348272	1.6043
P31689	DNAJA1	DnaJ homolog subfamily A member 1	14	14	0	0.137037	-0.00417137	-0.07794	0.0245705	0	-0.145582	0.53956	0	205.94
O60884	DNAJA2	DnaJ homolog subfamily A member 2	12	12	-0.112135	0	0.0803471	0	-0.0758705	0.0902271	-0.0623646	0.137518	0	134.04
Q96EY1	DNAJA3	DnaJ homolog subfamily A member 3, mitochondrial	6	6	-0.0292015	0.187188	0	-0.0791779	0	0.0796881	0	0.211278	-0.0144215	22.2
P25685	DNAJB1	DnaJ homolog subfamily B member 1	14	14	-0.0320187	0	0.041708	0.000946045	-0.075161	0	-0.0476437	0.00398254	0	59.42
Q9UBS4;H7C2Y5	DNAJB11	DnaJ homolog subfamily B member 11	11	11	0	-0.00755691	0.0195961	-0.128637	0	0.0672722	-0.121736	0.216106	0	113.2
O75190	DNAJB6	DnaJ homolog subfamily B member 6	7	7	0	0.0775175	-0.0754585	-0.0341272	0	0.0364838	0	0.159899	-0.0956907	56.482
Q8IXB1	DNAJC10	DnaJ homolog subfamily C member 10	8	8	0	-0.115826	0.198204	0.0737228	0	-0.0818634	0.0378399	-0.371771	0	48.62
Q9NVH1	DNAJC11	DnaJ homolog subfamily C member 11	7	7	-0.071516	0.026453	0	0.0109177	-0.0585041	0	0.0126667	-0.0319252	0	114.35
Q9UKB3	DNAJC12	DnaJ homolog subfamily C member 12	1	1	-0.132591	0	0.0453443	0	0.0717621	-0.16972	0	-0.890255	0.114601	1.6566
O75165	DNAJC13	DnaJ homolog subfamily C member 13	8	8	0	-0.056778	0.0476932	-0.105454	0.0467072	0	0.0102358	-0.162134	0	38.931
Q9NVM6	DNAJC17	DnaJ homolog subfamily C member 17	2	2	0	-0.3456	0.0618725	-0.100923	0.0262527	0	0	0.0622129	-0.0102062	2.5795
Q96DA6	DNAJC19	Mitochondrial import inner membrane translocase subunit TIM14	3	3	0.150141	0	-0.10491	0.0138798	0	-0.013134	0.000301361	-0.166445	0	5.0077
Q99543	DNAJC2	DnaJ homolog subfamily C member 2;DnaJ homolog subfamily C member 2, N-terminally processed	11	11	0	-0.120251	0.00113106	0.104012	0	-0.0337124	0.0869618	0	-0.0196781	119.97
Q5F1R6	DNAJC21	DnaJ homolog subfamily C member 21	2	2	0	-0.116045	0.0754519	-0.00604153	0.12442	0	0.106755	-0.166371	0	15.504
Q13217	DNAJC3	DnaJ homolog subfamily C member 3	2	2	0.0629063	0	-0.032464	-0.0667505	0.06112	0	0.0116548	-0.0986109	0	5.5248
O75061	DNAJC6	Putative tyrosine-protein phosphatase auxilin	4	4	0	0.490772	-0.122212	0	0.273716	-0.0813541	0	0.0901632	-0.0311699	43.411
Q99615	DNAJC7	DnaJ homolog subfamily C member 7	20	20	-0.0267372	0	0.0709286	0	-0.0198803	0.0452824	0	-0.0265179	0.0191536	179.77
O75937	DNAJC8	DnaJ homolog subfamily C member 8	8	8	-0.115021	0	0.0756073	0	-0.0872669	0.153894	-0.239801	0.444458	0	57.067
Q8WXX5	DNAJC9	DnaJ homolog subfamily C member 9	13	13	0	-0.150284	0.167297	0	-0.121075	0.0898686	0	-0.0393753	0.0742855	128.89
O00115	DNASE2	Deoxyribonuclease-2-alpha	1	1	0	0.0470705	-0.088562	0	0.162332	-0.0915556	0.0377226	-0.192929	0	5.8225
Q05193	DNM1	Dynamin-1	17	8	0.0532951	-0.0438194	0	0.0108643	0	-0.0621662	0.041811	-0.162615	0	41.365
O00429	DNM1L	Dynamin-1-like protein	29	29	0	-0.0755253	0.118328	0.000593185	-0.0315933	0	0	-0.130785	0.0258732	312.72
P50570	DNM2	Dynamin-2	28	28	0	-0.10017	0.0151196	0	-0.0209999	0.003088	0.0200005	-0.160002	0	221.69
P26358	DNMT1	DNA (cytosine-5)-methyltransferase 1	36	36	0.110853	0	-0.0552845	0.0244255	0	-0.157871	0.235542	-0.0860977	0	205.19
Q9Y6K1	DNMT3A	DNA (cytosine-5)-methyltransferase 3A	12	12	0	0.0749054	-0.0141506	0.00561333	0	-0.183458	0.0294399	-0.152815	0	127.88
Q9ULA0	DNPEP	Aspartyl aminopeptidase	5	5	0	-0.192297	0.0504436	-0.0425282	0	0.00616646	0.127024	-0.186832	0	21.292
O43598	DNPH1	2-deoxynucleoside 5-phosphate N-hydrolase 1	4	4	0.23103	0	-0.0585604	0	0.317897	-0.0512142	0.109876	-0.157822	0	23.6
Q5QJE6	DNTTIP2	Deoxynucleotidyltransferase terminal-interacting protein 2	20	20	-0.0209847	0.167484	0	-0.0376339	0.079958	0	0	0.0959873	-0.0652256	171.59
Q14185	DOCK1	Dedicator of cytokinesis protein 1	5	5	0.0993786	-0.0856628	0	0	0.0265112	-0.0847626	0.0132589	-0.170274	0	29.529
Q96BY6	DOCK10	Dedicator of cytokinesis protein 10	6	6	-0.321089	0.543948	0	0	-0.503764	0.181011	-1.23307	1.48115	0	10.384
Q5JSL3	DOCK11	Dedicator of cytokinesis protein 11	3	3	-0.195279	0	0.0310936	0.0501595	-0.0420151	0	-0.0617752	0.0284004	0	5.576
Q96HP0	DOCK6	Dedicator of cytokinesis protein 6	2	2	NaN	0	0	NaN	NaN	NaN	NaN	NaN	NaN	14.581
Q96N67	DOCK7	Dedicator of cytokinesis protein 7	33	33	0.0662937	0	-0.0368671	0.0186462	0	-0.0807076	0	-0.0098629	0.00204277	323.31
Q9BU89	DOHH	Deoxyhypusine hydroxylase	3	3	0.0443411	-0.0636368	0	0.0274229	-0.150242	0	0	-0.263383	0.0239735	24.995
Q9Y3R5	DOPEY2	Protein dopey-2	5	4	0.0309458	0	-0.19654	-0.0699759	0.0251112	0	0.274256	0	-0.174935	4.0201
Q9BVM2	DPCD	Protein DPCD	3	3	-0.0138111	0	0.0795746	-0.164566	0.0452204	0	-0.0214138	0.0586472	0	13.215
Q92782	DPF1	Zinc finger protein neuro-d4	1	1	-0.0639954	0.00276089	0	-0.00378323	0	0.113309	0.255366	-0.488833	0	9.535
Q92785	DPF2	Zinc finger protein ubi-d4	6	6	0	0.059083	-0.0667915	0	0.115896	-0.137433	0.0130987	0	-0.0203257	87.676
Q9BQC3	DPH2	Diphthamide biosynthesis protein 2	3	3	-0.44385	0	0.323095	0	0.0181961	-0.127868	0.258735	-0.257701	0	13.03
Q9H2P9	DPH5	Diphthine synthase	3	3	0	-0.00524998	0.0478449	0	-0.147552	0.067112	-0.126453	0.302704	0	126.31
Q7L8W6	DPH6	Diphthine--ammonia ligase	1	1	0.0430698	0	-0.00750065	0.107889	-0.126167	0	0.00398636	0	-0.208167	2.2525
O60762	DPM1	Dolichol-phosphate mannosyltransferase subunit 1	10	10	0	0.100857	-0.06703	0	0.0171642	-0.146376	0.143723	-0.00360298	0	105.5
Q9P2X0	DPM3	Dolichol-phosphate mannosyltransferase subunit 3	1	1	0.2134	0	-0.239803	-0.124963	0.185072	0	0.315271	0	-0.0643902	3.9756
Q9NY33	DPP3	Dipeptidyl peptidase 3	23	23	0	-0.00799751	0.0458756	0.0183621	0	-0.0503292	0.104366	-0.149666	0	323.31
Q9UHL4	DPP7	Dipeptidyl peptidase 2	1	1	-0.314025	0	0.512862	-0.808132	1.32249	0	0	0.373247	-0.522481	3.4331
Q86TI2	DPP9	Dipeptidyl peptidase 9	3	3	-0.012579	0.152947	0	0	-0.0283098	0.0158024	0.104634	0	-0.0317764	4.4264
Q9C005	DPY30	Protein dpy-30 homolog	3	3	0	-0.319707	0.52406	-0.461759	0	0.30881	0	-0.0576153	0.647824	40.52
Q16555	DPYSL2	Dihydropyrimidinase-related protein 2	39	39	0	-0.0104981	0.0567856	0.0273647	0	-0.0242729	0.07724	-0.0859585	0	323.31
Q14195	DPYSL3	Dihydropyrimidinase-related protein 3	31	24	-0.159569	0	0.066637	-0.0911522	0	0.0333958	-0.0338745	0	0.0662823	323.31
O14531	DPYSL4	Dihydropyrimidinase-related protein 4	28	27	0	-0.00506592	0.0554428	-0.00739288	0.0119515	0	0.00411797	-0.109228	0	192.63
Q9BPU6	DPYSL5	Dihydropyrimidinase-related protein 5	28	28	0.0685196	-0.0130634	0	0.0195866	0	-0.0556831	0.0903854	-0.149925	0	323.31
Q01658	DR1	Protein Dr1	7	7	0	-0.028965	0.0149879	-0.0550003	0	0.0367737	0.137659	-0.0300827	0	48.981
Q14919	DRAP1	Dr1-associated corepressor	1	1	-0.533249	0	0.336807	0.430199	0	-0.369507	0.338163	-0.514586	0	2.2027
Q9Y295	DRG1	Developmentally-regulated GTP-binding protein 1	9	9	0.017889	0	-0.0692215	0	0.0160141	-0.150537	0.0874271	-0.107319	0	74.91
P55039	DRG2	Developmentally-regulated GTP-binding protein 2	6	5	0	0.0207386	-0.0236931	0	0.0460787	-0.10307	0.0928354	-0.115933	0	9.7851
O14972	DSCR3	Down syndrome critical region protein 3	1	1	-0.224219	0	0.269853	-0.519236	0	0.299521	-0.291432	0.287081	0	3.961
Q9H410	DSN1	Kinetochore-associated protein DSN1 homolog	8	8	0	0.0155134	-0.140896	0.00117969	0	-0.119945	0.117534	-0.0980692	0	50.765
P15924	DSP	Desmoplakin	3	3	0	-0.173391	0.651107	-0.114244	0	0.103889	0.173004	-0.312669	0	6.2487
Q03001	DST	Dystonin	13	11	0	-0.019659	0.0187969	0	0.0666208	-0.0779657	0.049181	-0.136378	0	138.11
P60981	DSTN	Destrin	9	8	-0.0209084	0	0.169394	0	-0.056879	0.204687	-0.0791683	0.148949	0	32.526
Q8TEA8	DTD1	D-tyrosyl-tRNA(Tyr) deacylase 1	5	5	-0.123453	0	0.191827	-0.0256786	0	0.332599	-0.102212	0.280709	0	167.99
P23919	DTYMK	Thymidylate kinase	11	11	0.0165367	0	-0.0366802	0	0.136675	-0.0164738	0.00346756	0	-0.0901089	35.101
Q6P1R4	DUS1L	tRNA-dihydrouridine(16/17) synthase [NAD(P)(+)]-like	1	1	0.165094	-0.0320377	0	0.403566	0	-0.357801	0.240152	-0.149974	0	44.771
Q96G46	DUS3L	tRNA-dihydrouridine(47) synthase [NAD(P)(+)]-like	3	3	0	0.0858917	-0.217196	0	0.170188	-0.0875158	0.137406	0	-0.0404024	8.6281
Q9UNI6	DUSP12	Dual specificity protein phosphatase 12	2	2	0.103976	-0.0295296	0	-0.116882	0	0.188298	0	0.381702	-0.136902	10.758
Q9BVJ7	DUSP23	Dual specificity protein phosphatase 23	3	3	0.208341	0	-0.162652	0	0.0760813	-0.0886888	0.0466318	0	-0.087883	22.391
P51452	DUSP3	Dual specificity protein phosphatase 3	5	5	-0.0375709	0	0.290183	0	-0.0886059	0.13146	-0.112446	0	0.0930366	40.31
P33316	DUT	Deoxyuridine 5-triphosphate nucleotidohydrolase, mitochondrial	14	14	0.307402	-0.0427666	0	0.0251999	-0.106451	0	0.216894	-0.171677	0	323.31
Q92997	DVL3	Segment polarity protein dishevelled homolog DVL-3	3	3	0	0.180266	-0.131579	0.031518	-0.0740538	0	0.319465	-0.0760746	0	92.804
O77932	DXO	Decapping and exoribonuclease protein	2	2	0.166267	-0.104928	0	0	0.0180283	-0.122638	0.10841	-0.483527	0	2.6544
Q14204	DYNC1H1	Cytoplasmic dynein 1 heavy chain 1	192	192	0	-0.0396748	0.142353	0.0487595	-0.0453606	0	0	-0.0951099	0.00012207	323.31
Q13409	DYNC1I2	Cytoplasmic dynein 1 intermediate chain 2	17	17	0.0450878	0	-0.00856399	0	0.0207577	-0.0178814	-0.0366936	0.0454369	0	323.31
Q9Y6G9	DYNC1LI1	Cytoplasmic dynein 1 light intermediate chain 1	23	23	-0.0527954	0	0.101324	-0.0796738	0	0.0594883	-0.112972	0.163641	0	255.4
O43237	DYNC1LI2	Cytoplasmic dynein 1 light intermediate chain 2	18	18	-0.0518494	0	0.1516	0	-0.0741939	0.151667	-0.121229	0.211126	0	105.13
Q8NCM8	DYNC2H1	Cytoplasmic dynein 2 heavy chain 1	2	2	-1.04613	0	1.36828	-1.06797	0	0.681903	0	-0.16276	0.0701523	3.7467
P63167	DYNLL1	Dynein light chain 1, cytoplasmic	5	5	-0.045557	0	0.0418263	-0.0181866	0	0.0036335	-0.160662	0.342955	0	58.853
Q96FJ2	DYNLL2	Dynein light chain 2, cytoplasmic	5	2	-0.00820732	0	0.231001	-0.0483208	0	0.026989	-0.200903	0.258097	0	34.322
Q9NP97;Q8TF09	DYNLRB1;DYNLRB2	Dynein light chain roadblock-type 1;Dynein light chain roadblock-type 2	6	6	0	-0.000255585	0.083189	-0.00857925	0	0.00692558	-0.00038147	0.0575409	0	136.88
P63172	DYNLT1	Dynein light chain Tctex-type 1	4	4	-0.176118	0	0.279649	0	-0.052537	0.200245	-0.23637	0.0697155	0	31.104
Q56P03	EAPP	E2F-associated phosphoprotein	3	3	-0.230891	0	0.00534344	0.319626	0	-0.00396919	0.0285511	-0.45898	0	8.2852
Q99848	EBNA1BP2	Probable rRNA-processing protein EBP2	12	12	0.0727558	0	-0.055418	0.0178928	0	-0.110714	0.087553	-0.0185947	0	84.686
Q13011	ECH1	Delta(3,5)-Delta(2,4)-dienoyl-CoA isomerase, mitochondrial	14	11	-0.0395565	0	0.147396	0	-0.0180588	0.151766	0	-0.0696049	0.181547	128.81
Q9NTX5	ECHDC1	Ethylmalonyl-CoA decarboxylase	3	3	0	0.137701	-0.0295181	0	0.0396547	-0.0439253	0.0233984	-0.209209	0	2.9967
P30084	ECHS1	Enoyl-CoA hydratase, mitochondrial	13	13	0	-0.0626392	0.184395	-0.00978661	0	0.115456	-0.0969372	0.00496674	0	196.77
P42126	ECI1	Enoyl-CoA delta isomerase 1, mitochondrial	5	5	0.0573826	-0.00912285	0	0	0.0477657	-0.103336	0.17886	-0.136114	0	111.42
O75521	ECI2	Enoyl-CoA delta isomerase 2, mitochondrial	3	3	0	-0.0741224	0.144573	-0.149886	0.0810165	0	-0.0330906	0.00621414	0	16.317
Q5VYK3	ECM29	Proteasome-associated protein ECM29 homolog	18	18	0.0833302	0	-0.0531349	0.0548592	0	-0.0472508	0.118471	-0.111164	0	148.92
Q9BQ95	ECSIT	Evolutionarily conserved signaling intermediate in Toll pathway, mitochondrial	1	1	-0.268829	0	0.22179	0	0.322294	-0.0397091	0.0419588	-0.0539942	0	16.407
Q9H8V3	ECT2	Protein ECT2	9	9	0	-0.275388	0.0688582	0	-0.254332	0.0728426	0	-0.0351829	0.0163908	22.973
Q96F86	EDC3	Enhancer of mRNA-decapping protein 3	9	9	-0.0447473	0	0.0538578	0	-0.0674105	0.0092144	0.0175562	-0.0442476	0	81.957
Q6P2E9	EDC4	Enhancer of mRNA-decapping protein 4	24	24	0	-0.0971889	0.0819187	0.107067	0	-0.0538044	0.00896072	-0.266394	0	323.31
O60869	EDF1	Endothelial differentiation-related factor 1	9	9	0.0888519	0	-0.0148849	0.0180874	0	-0.122923	0.0812168	0	-0.0775547	29.51
Q3B7T1	EDRF1	Erythroid differentiation-related factor 1	1	1	-0.0476208	0	0.23878	0	0.148937	-0.293907	0.262159	-0.126784	0	1.4331
Q15075	EEA1	Early endosome antigen 1	1	1	NaN	0.497245	0	-0.137318	0	0.222041	0.217071	-0.514817	0	7.2867
O75530	EED	Polycomb protein EED	1	1	-0.293106	0	0.104665	0	-0.0910769	0.18519	-0.17217	0.0831051	0	4.588
P68104;Q5VTE0	EEF1A1;EEF1A1P5	Elongation factor 1-alpha 1;Putative elongation factor 1-alpha-like 3	28	28	0	0.124382	-0.0844421	-0.119383	0.0276413	0	0	0.154009	-0.0118733	323.31
Q05639	EEF1A2	Elongation factor 1-alpha 2	19	6	0	0.0537128	-0.0731354	-0.0618839	0	0.0232945	-0.0281925	0.00982285	0	121.62
P24534	EEF1B2	Elongation factor 1-beta	14	11	0	-0.00181198	0.0581856	-0.0858898	0	0.0837631	-0.25354	0.562407	0	323.31
P29692	EEF1D	Elongation factor 1-delta	22	22	0	0.0117664	-0.214657	-0.0310535	0	0.0032177	0	0.265595	-0.0598926	323.31
O43324;C9J1V9	EEF1E1;EEF1E1-BLOC1S5	Eukaryotic translation elongation factor 1 epsilon-1	8	8	0.0029583	-0.0635738	0	0	0.089489	-0.107327	0.0633354	-0.074585	0	52.19
P26641	EEF1G	Elongation factor 1-gamma	27	27	-0.0212974	0	0.0981445	0	0.00896835	-0.0139656	0.0470962	-0.0661297	0	314.12
P13639	EEF2	Elongation factor 2	59	59	0	-0.0502014	0.055912	-0.00229263	0	0.000762939	0.0747356	0	0	323.31
O00418	EEF2K	Eukaryotic elongation factor 2 kinase	6	6	-0.486367	0	0.0957069	0.435812	-0.00628662	0	0	-0.43133	0.381298	17.97
P57772	EEFSEC	Selenocysteine-specific elongation factor	4	4	-0.22022	0	0.115941	-0.108491	0	0.0791063	0	-0.102758	0.0861359	15.134
Q96C19	EFHD2	EF-hand domain-containing protein D2	6	6	0	0.218441	-0.0127077	0	-0.2526	0.127036	-0.0586329	0.232935	0	90.539
O43281	EFS	Embryonal Fyn-associated substrate	5	5	0.0180693	0	-0.155058	0.00709724	0	-0.2457	0.152349	0	-0.0299063	16.904
Q7Z2Z2	EFTUD1	Elongation factor Tu GTP-binding domain-containing protein 1	5	5	-0.040309	0.0672646	0	-0.150782	0.0292034	0	0.0221891	0	-0.00170898	40.31
Q15029	EFTUD2	116 kDa U5 small nuclear ribonucleoprotein component	45	43	-0.0116043	0.00588417	0	0.00927353	0	-0.015831	0.056757	0	-0.0070591	323.31
P00533	EGFR	Epidermal growth factor receptor	10	10	0.0625095	0	-0.434527	0.0220699	0	-0.435188	0.303862	0	-0.0968561	83.372
Q9GZT9	EGLN1	Egl nine homolog 1	3	3	0	-0.358121	0.244081	0	-0.157368	0.217481	-0.273591	0.00924206	0	10.55
Q9H4M9	EHD1	EH domain-containing protein 1	19	19	0	-0.0250797	0.0698795	0	0.0551853	-0.0238991	0	-0.104385	0.00402832	124.42
Q9NZN3	EHD3	EH domain-containing protein 3	9	4	0	-0.0176525	0.00921059	0	0.0548248	-0.0708885	0	-0.0868359	0.056921	7.5724
Q9H223	EHD4	EH domain-containing protein 4	8	3	-0.10601	0	0.102522	-0.111216	0	0.0973082	-0.19027	0.0580273	0	29.359
Q08426	EHHADH	Peroxisomal bifunctional enzyme;Enoyl-CoA hydratase/3,2-trans-enoyl-CoA isomerase;3-hydroxyacyl-CoA dehydrogenase	1	1	0	-0.348998	0.0990877	0	0.0437603	-0.127467	0.00512314	-0.281014	0	1.87
Q9H9B1	EHMT1	Histone-lysine N-methyltransferase EHMT1	2	2	0	0.00257492	-0.0442829	0.110038	-0.0863972	0	0.0246744	-0.347141	0	78.175
Q96KQ7	EHMT2	Histone-lysine N-methyltransferase EHMT2	12	12	0	0.0607166	-0.106691	0.0258427	0	-0.0302601	0.278568	0	-0.03269	108.25
P41567	EIF1	Eukaryotic translation initiation factor 1	6	6	0	-0.0552711	0.265459	-0.0523682	0	0.123381	-0.20562	0.401253	0	223.18
Q8N9N8	EIF1AD	Probable RNA-binding protein EIF1AD	1	1	0	-0.212933	0.0836172	0.256952	-0.206865	0	0.231257	-0.204352	0	3.3765
P47813;O14602	EIF1AX;EIF1AY	Eukaryotic translation initiation factor 1A, X-chromosomal;Eukaryotic translation initiation factor 1A, Y-chromosomal	5	5	-0.119038	0	0.0459156	0	-0.0563774	0.0994224	-0.169777	0.202993	0	28.387
O60739	EIF1B	Eukaryotic translation initiation factor 1b	5	2	-0.00100613	0	0.199572	0	-0.0026083	0.115459	-0.186465	0.387602	0	11.648
Q9BY44	EIF2A	Eukaryotic translation initiation factor 2A;Eukaryotic translation initiation factor 2A, N-terminally processed	15	15	0	0.000148773	-0.0883255	0	0.0410786	-0.117147	0.0935993	-0.00541115	0	178.6
Q9BQI3	EIF2AK1	Eukaryotic translation initiation factor 2-alpha kinase 1	2	2	-0.02209	0.295213	0	0	0.00225639	-0.110157	0	0.617202	-0.095726	41.432
P19525	EIF2AK2	Interferon-induced, double-stranded RNA-activated protein kinase	10	10	-0.163799	0	0.200844	-0.0771446	0	0.153328	-0.225403	0.0904045	0	193.17
Q9NZJ5	EIF2AK3	Eukaryotic translation initiation factor 2-alpha kinase 3	6	6	0.130562	0	-0.0645046	0.417984	0	-0.218888	0.5682	-0.107454	0	6.5973
Q14232	EIF2B1	Translation initiation factor eIF-2B subunit alpha	9	9	-0.0900078	0	0.00435638	-0.0162678	0.0471554	0	-0.0400505	0.099493	0	50.358
P49770	EIF2B2	Translation initiation factor eIF-2B subunit beta	4	4	-0.0843773	0	0.224289	-0.0327511	0	0.284798	-0.163733	0.341802	0	15.759
Q9NR50	EIF2B3	Translation initiation factor eIF-2B subunit gamma	6	6	-0.100147	0	0.163874	0	-0.0822411	0.0180664	-0.00728321	0.0979547	0	18.266
Q9UI10	EIF2B4	Translation initiation factor eIF-2B subunit delta	7	7	0.0702591	0	-0.0291901	0	0.0505924	-0.0752621	0.0101185	-0.221434	0	104.5
Q13144	EIF2B5	Translation initiation factor eIF-2B subunit epsilon	8	8	0	0.0128393	-0.0517359	0	0.0587225	-0.0782347	0.0150356	-0.0887098	0	88.402
P05198	EIF2S1	Eukaryotic translation initiation factor 2 subunit 1	20	20	0	0.0115318	-0.114965	-0.0530644	0.00118256	0	-0.0587406	0.00720406	0	323.31
P20042	EIF2S2	Eukaryotic translation initiation factor 2 subunit 2	17	17	-0.0424766	0.111086	0	-0.202631	0	0.0917282	-0.215412	0.528553	0	172.9
P41091;Q2VIR3;F8W810	EIF2S3;EIF2S3L	Eukaryotic translation initiation factor 2 subunit 3;Putative eukaryotic translation initiation factor 2 subunit 3-like protein	17	17	-0.0412846	0.0214786	0	-0.037714	0.032938	0	-0.00776672	0	0.0275478	140.31
Q14152	EIF3A	Eukaryotic translation initiation factor 3 subunit A	48	48	0.0427914	-0.134403	0	0	-0.0554523	0.00597382	0.0618114	-0.0915451	0	323.31
P55884	EIF3B	Eukaryotic translation initiation factor 3 subunit B	33	33	0.0708981	-0.0599956	0	0.107287	-0.0397778	0	0.057209	-0.0333595	0	323.31
Q99613;B5ME19	EIF3C;EIF3CL	Eukaryotic translation initiation factor 3 subunit C;Eukaryotic translation initiation factor 3 subunit C-like protein	31	31	0.120279	0	-0.00182915	0.134705	0	-0.0163288	0.0822907	-0.168777	0	323.31
O15371	EIF3D	Eukaryotic translation initiation factor 3 subunit D	14	14	0	-0.096529	0.0158577	0	-0.036005	0.0374165	0	0.0716152	-0.0114956	241.36
P60228	EIF3E	Eukaryotic translation initiation factor 3 subunit E	14	14	0	-0.143593	0.0614033	0.0481739	0	-0.010046	0	-0.0844822	0.023283	95.299
O00303	EIF3F	Eukaryotic translation initiation factor 3 subunit F	13	13	0.0547771	0	-0.190605	0.131428	-0.00697136	0	0.0476799	-0.0228558	0	226.46
O75821	EIF3G	Eukaryotic translation initiation factor 3 subunit G	14	14	0	0.0253563	-6.10352e-05	0	-0.00450707	0.0579529	0	0.199829	-0.0626183	174.38
O15372	EIF3H	Eukaryotic translation initiation factor 3 subunit H	12	12	0	-0.0684051	0.0425243	0.0365925	0	-0.0677948	0.0946026	-0.022665	0	41.72
Q13347	EIF3I	Eukaryotic translation initiation factor 3 subunit I	16	16	0.117029	-0.0529442	0	0	-0.00321198	0.0170879	0.0636444	-0.0766811	0	311.44
O75822	EIF3J	Eukaryotic translation initiation factor 3 subunit J	8	8	-0.1897	0.0686674	0	0.0167646	-0.0902214	0	-0.263454	0.156695	0	174.06
Q9UBQ5	EIF3K	Eukaryotic translation initiation factor 3 subunit K	7	7	0	-0.130713	0.0473576	0.0320244	-0.0763302	0	0.105028	-0.00893211	0	88.796
Q9Y262	EIF3L	Eukaryotic translation initiation factor 3 subunit L	21	21	-0.128674	0.0367012	0	0.0110474	-0.0372791	0	-0.0526466	0.131893	0	171.38
Q7L2H7	EIF3M	Eukaryotic translation initiation factor 3 subunit M	13	13	-0.101675	0	0.291798	0	-0.0750465	0.107012	-0.079361	0.167061	0	206.61
P60842	EIF4A1	Eukaryotic initiation factor 4A-I	29	29	0.0133839	-0.044342	0	0.0721111	0	-0.0267906	0.137676	-0.0718784	0	323.31
Q14240	EIF4A2	Eukaryotic initiation factor 4A-II;Eukaryotic initiation factor 4A-II, N-terminally processed	20	7	0.0822048	-0.00126457	0	0.0809879	0	-0.0509777	0.132408	-0.228682	0	16.372
P38919	EIF4A3	Eukaryotic initiation factor 4A-III;Eukaryotic initiation factor 4A-III, N-terminally processed	25	21	0	-0.0223465	0.0668907	0.0449429	-0.0772247	0	0.102873	-0.0988522	0	323.31
P23588	EIF4B	Eukaryotic translation initiation factor 4B	25	25	0.0391388	-0.126432	0	0.0741177	0	-0.045124	0.0657654	-0.0786171	0	323.31
P06730	EIF4E	Eukaryotic translation initiation factor 4E	11	11	0	0.115095	-0.077301	-0.0191727	0.108934	0	-0.0175953	0.0386429	0	53.433
O60573	EIF4E2	Eukaryotic translation initiation factor 4E type 2	2	2	-0.143918	0	0.0208702	0.0978422	0	-0.0045681	-0.0328865	0.0305662	0	14.994
Q13542	EIF4EBP2	Eukaryotic translation initiation factor 4E-binding protein 2	7	7	-0.101436	0.124724	0	0	0.120657	-0.248692	-0.0535879	0.351136	0	56.312
Q9NRA8	EIF4ENIF1	Eukaryotic translation initiation factor 4E transporter	12	12	0.00195599	-0.060771	0	-0.0818253	0.161739	0	0.0549526	-0.516688	0	163.19
Q04637	EIF4G1	Eukaryotic translation initiation factor 4 gamma 1	56	56	0	0.000846863	-0.0483494	0.0498695	0	-0.019268	0	0.00945473	-0.0276585	323.31
P78344	EIF4G2	Eukaryotic translation initiation factor 4 gamma 2	27	27	-0.111677	0	0.0617943	-0.0879002	0	0.0170917	0	-0.0280514	0.0225105	213.59
O43432	EIF4G3	Eukaryotic translation initiation factor 4 gamma 3	11	6	-0.0187645	0.0670872	0	-0.101612	0	0.0599232	-0.0626659	0.172638	0	12.111
Q15056	EIF4H	Eukaryotic translation initiation factor 4H	15	15	0	-0.141144	0.103878	0	-0.109657	0.0655708	0	-0.0796776	0.0910301	237.75
P55010	EIF5	Eukaryotic translation initiation factor 5	20	20	0	-0.00716591	0.144966	0	-0.0531807	0.0791588	-0.0331116	0.141476	0	64.885
P63241;Q6IS14	EIF5A;EIF5AL1	Eukaryotic translation initiation factor 5A-1;Eukaryotic translation initiation factor 5A-1-like	10	10	-0.103529	0.31138	0	0	0.218966	-0.0586243	-0.0202351	0.172325	0	323.31
O60841	EIF5B	Eukaryotic translation initiation factor 5B	35	35	-0.0921936	0	0.0444851	-0.0175152	0	0.0408936	-0.127882	0.0796776	0	323.31
P56537	EIF6	Eukaryotic translation initiation factor 6	9	9	0.0240917	-0.00454903	0	0.0241432	0	-0.00325394	0.00262833	-0.0318527	0	317.65
Q9BQ52	ELAC2	Zinc phosphodiesterase ELAC protein 2	14	14	0.0990601	-0.113335	0	0.0839367	0	-0.0810299	0.0400867	-0.104372	0	76.943
Q15717	ELAVL1	ELAV-like protein 1	13	12	0.0138359	-0.00282288	0	0	0.0177727	-0.100798	0.0658321	-0.207497	0	85.437
Q12926	ELAVL2	ELAV-like protein 2	15	2	0	0.0189266	-0.0424175	0.0632458	0	-0.123684	0.11294	0	0	39.288
Q14576	ELAVL3	ELAV-like protein 3	18	8	-0.025856	0.0124455	0	0.041399	0	-0.141165	0	-0.0373917	0.000217438	77.272
P26378	ELAVL4	ELAV-like protein 4	22	22	0.000801086	0	-0.0513115	0.0708027	0	-0.176592	0.135105	-0.0254498	0	245.92
P55199	ELL	RNA polymerase II elongation factor ELL	4	4	0	0.188653	-0.315801	-0.214681	0.401762	0	-0.131615	0.0530481	0	32.492
Q92556	ELMO1	Engulfment and cell motility protein 1	5	5	-0.228655	0.0248089	0	0	0.0187016	-0.00485134	0	0.262199	-0.049243	14.961
Q8IZ81	ELMOD2	ELMO domain-containing protein 2	4	4	-0.0832462	0	0.152868	-0.0291777	0	0.0751572	-0.0846615	0.0596027	0	16.327
P60002	ELOF1	Transcription elongation factor 1 homolog	1	1	0.255515	-0.277232	0	-0.0073595	0.328066	0	0	-0.293982	0.177506	3.294
Q6IA86	ELP2	Elongator complex protein 2	5	5	0.178655	-0.13347	0	0	0.174183	-0.217429	0.248156	-0.151851	0	29.542
Q9H9T3	ELP3	Elongator complex protein 3	2	2	0.0810461	0	-0.10386	0	0.0890427	-0.330583	0	-0.270583	0.0692539	7.7762
Q8N766	EMC1	ER membrane protein complex subunit 1	10	10	0	-0.0134716	0.228142	0	0.00578785	-0.168064	-0.00929546	0	0.0862789	139.11
Q15006	EMC2	ER membrane protein complex subunit 2	3	3	-0.079483	0	0.0242071	0	0.0592012	-0.0312014	-0.00604248	0.0435724	0	39.078
Q5J8M3	EMC4	ER membrane protein complex subunit 4	2	2	0	0.0547419	-0.0584879	0	0.0301809	-0.0584974	0.160862	-0.194332	0	13.463
Q9NPA0	EMC7	ER membrane protein complex subunit 7	1	1	-0.148271	0.0850687	0	-0.102588	0.103874	0	0	0.341709	-0.030056	3.062
O43402	EMC8	ER membrane protein complex subunit 8	2	2	0	0.102586	-0.0400228	-0.03864	0.186998	0	0.118131	0	-0.0719061	20.589
P50402	EMD	Emerin	7	7	0.0747185	0	-0.0619183	0	0.0594063	-0.260798	0.10075	-0.287392	0	176.39
Q92979	EMG1	Ribosomal RNA small subunit methyltransferase NEP1	5	5	0	-0.107615	0.072567	0.0124493	-0.113647	0	0	-0.0474968	0.0239239	47.996
Q9Y6C2	EMILIN1	EMILIN-1	13	13	0.0840187	-0.0997047	0	0	0.129692	-0.0154915	0	-0.193678	0.107605	323.31
O00423	EML1	Echinoderm microtubule-associated protein-like 1	3	3	-0.12625	0	0.0125618	0	0.0702839	-0.00692177	0.0248194	-0.190321	0	4.3185
Q9HC35	EML4	Echinoderm microtubule-associated protein-like 4	36	36	0	0.166664	-0.00583076	0	0.13846	-0.0660648	-0.00828743	0.0796318	0	323.31
Q05BV3;Q6ZMW3	EML5;EML6	Echinoderm microtubule-associated protein-like 5;Echinoderm microtubule-associated protein-like 6	2	2	0.0887146	0	-0.0375652	0	0.0182905	-0.20528	0.03897	-0.463939	0	15.103
Q8N8S7	ENAH	Protein enabled homolog	20	20	0	0.0992889	-0.0486412	0.0207233	0	-0.0252857	0.0385742	0	-0.0151138	323.31
O94919	ENDOD1	Endonuclease domain-containing 1 protein	2	2	0.11907	-0.223263	0	-0.0439777	0	0.0607338	0.0417948	-0.253346	0	20.867
Q14249	ENDOG	Endonuclease G, mitochondrial	2	2	0.0780125	-0.210611	0	0.192118	-0.133273	0	0.167442	-0.245213	0	18.438
P17813	ENG	Endoglin	4	4	0.461625	-0.41624	0	0.170132	-0.0400763	0	0.359902	-0.531925	0	127.92
Q8NFI3	ENGASE	Cytosolic endo-beta-N-acetylglucosaminidase	1	1	0.310509	0	-0.308557	-0.114439	0.39902	0	0.211393	0	-0.0631361	1.4667
P06733	ENO1	Alpha-enolase	28	28	0	-0.0622196	0.164833	-0.0810719	0	0.0822811	-0.000125885	0	0.162455	323.31
P09104	ENO2	Gamma-enolase	15	12	-0.011034	0	0.242351	-0.00259399	0	0.153393	-0.0748005	0.018631	0	229.48
Q9UHY7	ENOPH1	Enolase-phosphatase E1	4	4	-0.149828	0	0.161079	-0.0192299	0	0.0620031	0.00217724	0	-0.0101128	106.99
O43768	ENSA	Alpha-endosulfine	7	7	-0.0346842	0.0796366	0	0	-0.0060482	0.17314	-0.136905	0.472857	0	18.673
Q9NPA8	ENY2	Transcription and mRNA export factor ENY2	4	4	0.0218258	0	-0.0333176	0.00254536	-0.18206	0	0	-0.15648	0.0086832	17.597
Q09472	EP300	Histone acetyltransferase p300	3	2	0.350899	-0.264981	0	0	0.126685	-0.026701	0	-0.111807	0.0350723	16.342
Q96L91	EP400	E1A-binding protein p400	9	9	0	0.244667	-0.169264	0	0.097414	-0.185535	0.148791	0	-0.0212746	85.421
P11171	EPB41	Protein 4.1	21	21	0	-0.0483627	0.0372963	-0.0627747	0.0304718	0	0	0.138996	-0.00909615	203.12
Q9H4G0	EPB41L1	Band 4.1-like protein 1	14	12	0	-0.0479364	0.137183	-0.00862408	0.0805225	0	0.0997915	0	-0.047575	74.911
Q9HCM4	EPB41L5	Band 4.1-like protein 5	7	7	-0.22557	0	0.0918579	-0.122416	0	0.0800381	0	0.456133	-0.0278702	88.58
Q9UM22	EPDR1	Mammalian ependymin-related protein 1	2	2	0.036747	0	-0.0110531	-0.101197	0	0.0738821	0	-0.260137	0.0556192	43.163
P29317	EPHA2	Ephrin type-A receptor 2	3	2	0	-0.0749044	0.0840626	-0.0227289	0	0.130672	0	-0.237092	0.179122	7.0665
P29323	EPHB2	Ephrin type-B receptor 2	5	5	0	-0.121615	0.0647564	-0.0079937	0	0.135649	0	-0.192089	0.18219	23.069
P07099	EPHX1	Epoxide hydrolase 1	5	5	0	0.00637245	-0.0127049	0	0.0430546	-0.0125971	0	-0.0930996	0.050046	22.553
Q7L775	EPM2AIP1	EPM2A-interacting protein 1	3	3	-0.233692	0	0.212875	0	-0.0486774	0.14309	-0.0413733	0.221878	0	69.326
Q9Y6I3	EPN1	Epsin-1	6	6	-0.10798	0.136931	0	-0.210928	0.0342312	0	-0.0227852	0.297615	0	98.834
Q9H201	EPN3	Epsin-3	1	1	0	-0.370532	0.26956	-0.140042	0	0.209011	0	-0.0245981	0.0384502	2.7904
P58107	EPPK1	Epiplakin	6	4	0	0.0552921	-0.00207806	0	0.0624504	-0.18719	0.133737	0	-0.0865889	105.3
P07814	EPRS	Bifunctional glutamate/proline--tRNA ligase;Glutamate--tRNA ligase;Proline--tRNA ligase	53	53	-0.0885582	0.0771065	0	0	0.0361347	-0.0297928	-0.0461807	0.103601	0	323.31
P42566	EPS15	Epidermal growth factor receptor substrate 15	4	4	-0.0129852	0.246747	0	0	0.0329065	-0.147869	0	-0.2016	0.0560007	12.924
Q9UBC2	EPS15L1	Epidermal growth factor receptor substrate 15-like 1	12	12	0.0123367	-0.106694	0	0.0562849	0	-0.00263214	0	0.0247564	-0.0234489	133.93
Q9C0D9	EPT1	Ethanolaminephosphotransferase 1	1	1	0	-0.182919	0.0121555	0.294856	-0.08636	0	0.00499058	-0.205172	0	4.4981
Q96RT1	ERBB2IP	Protein LAP2	6	6	0	-0.171928	0.165461	0	-0.0160236	0.0990992	-0.231466	0	0.0555315	45.871
Q8IUD2	ERC1	ELKS/Rab6-interacting/CAST family member 1	13	13	-0.245347	0	0.0020895	0.00928783	0	-0.0540762	-0.00630856	0	0.0274839	141.57
O15083	ERC2	ERC protein 2	2	1	-1.04126	0.510762	0	0.135061	0	-0.892352	0.360123	0	-0.371547	3.6385
P18074	ERCC2	TFIIH basal transcription factor complex helicase XPD subunit	2	2	0.0723734	-0.0878553	0	0.281237	-0.0274935	0	0	-0.302307	0.120535	1.7485
Q92889	ERCC4	DNA repair endonuclease XPF	4	4	0	-0.221114	0.0217981	0.307562	-0.126164	0	0	-0.203817	0.30759	14.966
Q2NKX8	ERCC6L	DNA excision repair protein ERCC-6-like	17	17	-0.122589	0	0.0511513	0	-0.0797672	0.0877991	-0.0964622	0	0.00301361	68.895
Q969X5	ERGIC1	Endoplasmic reticulum-Golgi intermediate compartment protein 1	4	4	0.0230551	0	-0.21816	-0.0540743	0.0992355	0	0	0.0797367	-0.0563707	59.776
P84090	ERH	Enhancer of rudimentary homolog	4	4	-0.0280304	0	0.119152	0	-0.0576019	0.0597687	-0.131813	0.0445099	0	58.898
Q8IV48	ERI1	3-5 exoribonuclease 1	5	5	0	-0.425208	0.937674	0	-0.381599	0.914651	0	-0.172634	1.02553	17.07
O43414	ERI3	ERI1 exoribonuclease 3	2	2	-0.50504	0	0.101221	-0.166547	0	0.127558	-0.222625	0.228704	0	3.7096
O75477	ERLIN1	Erlin-1	6	6	0	-0.0236063	0.0535212	0.0446072	-0.206938	0	-0.146837	0	0.121694	23.553
O94905	ERLIN2	Erlin-2	5	2	-0.248269	0.0188875	0	0	-0.213877	0.10968	-0.129588	0.16465	0	3.6926
Q96HE7	ERO1L	ERO1-like protein alpha	11	11	-0.0560589	0.0329704	0	0	0.0898361	-0.138779	0.0245647	-0.0574513	0	74.333
P30040	ERP29	Endoplasmic reticulum resident protein 29	9	9	-0.0874863	0	0.16489	0	-0.0440388	0.0730267	0	-0.0734329	0.0253983	58.406
Q9BS26	ERP44	Endoplasmic reticulum resident protein 44	13	13	-0.0484066	0	0.0091095	0	0.0192871	-0.0734348	0	-0.181555	0.0224342	112.74
P10768	ESD	S-formylglutathione hydrolase	12	12	-0.214991	0	0.0798016	-0.0643864	0	0.179602	-0.0579758	0.310312	0	98.937
Q9H501	ESF1	ESF1 homolog	7	7	0	-0.0321026	0.172377	0	-0.278655	0.00122929	-0.246312	0.0518532	0	38.898
Q9BSJ8	ESYT1	Extended synaptotagmin-1	23	23	0.0403709	-0.0671616	0	0.0377293	0	-0.0754376	0.0713463	-0.172722	0	209.37
A0FGR8	ESYT2	Extended synaptotagmin-2	4	4	0	-0.304438	0.0919657	-0.112182	0	0.0556383	0	-0.328222	0.0354328	22.173
Q9NY74	ETAA1	Ewings tumor-associated antigen 1	2	2	0.299222	0	-0.0518122	0	-0.239271	0.23949	0	0.309795	-0.11127	6.1166
P62495	ETF1	Eukaryotic peptide chain release factor subunit 1	18	18	0	-0.108625	0.0262947	0	-0.0495338	0.025156	0.00777435	0	-0.0215912	220.43
P13804	ETFA	Electron transfer flavoprotein subunit alpha, mitochondrial	11	11	0	0.0515289	-0.0361462	-0.0821877	0.126646	0	0.0113697	0	-0.0639839	44.417
P38117	ETFB	Electron transfer flavoprotein subunit beta	9	9	0.0653324	0	-0.0208092	-0.150002	0.0705853	0	0.0339031	-0.0469646	0	55.202
O95571	ETHE1	Persulfide dioxygenase ETHE1, mitochondrial	6	6	0.0339642	-0.00677586	0	0	-0.0758152	0.0586491	0	-0.13466	0.0399303	84.743
Q9HBU6	ETNK1	Ethanolamine kinase 1	2	2	0	0.232943	-0.0229731	0.170728	0	-0.0134354	-0.174321	0.090354	0	21.613
P41162	ETV3	ETS translocation variant 3	2	2	0	1.59593	-0.334701	0.296367	0	-0.189022	0.131048	-0.26951	0	18.327
Q9UI08	EVL	Ena/VASP-like protein	5	4	0.000358582	0	-0.488796	0.131165	0	-0.309703	0.0448742	-0.331528	0	13.924
Q92817	EVPL	Envoplakin	2	2	-0.31704	0.616301	0	-0.137253	0.347102	0	0.0413914	0	-0.586853	6.3067
Q01844	EWSR1	RNA-binding protein EWS	4	4	-0.0658016	0.058424	0	-0.033598	0	0.0057888	-0.0338383	0.0465736	0	31.467
Q9UQ84	EXO1	Exonuclease 1	6	6	-1.32396	0	0.412664	0.453612	-0.854431	0	-0.10539	0	0.550247	39.2
Q9NV70	EXOC1	Exocyst complex component 1	11	11	-0.0986443	0.132769	0	-0.0428867	0.134741	0	0	0.0645084	-0.0120583	51.043
Q96KP1	EXOC2	Exocyst complex component 2	9	9	0.00392723	0	-0.0680561	-0.0107975	0.0868664	0	0.035574	-0.043232	0	32.748
O60645	EXOC3	Exocyst complex component 3	7	7	0	-0.0319433	0.0897312	0.00392342	0	-0.145792	0.00406456	-0.0234804	0	12.334
Q96A65	EXOC4	Exocyst complex component 4	11	11	-0.0755978	0.169334	0	0	0.13571	-0.0312367	-0.069622	0.0715714	0	42.703
O00471	EXOC5	Exocyst complex component 5	7	6	-0.0590038	0.073617	0	-0.0578442	0.18161	0	0	0.0382347	-0.0436506	34.056
Q8TAG9	EXOC6	Exocyst complex component 6	3	3	0.0171995	-0.105976	0	0.0698366	-0.158157	0	0	-0.106469	0.244419	35.437
Q9UPT5	EXOC7	Exocyst complex component 7	9	9	-0.180698	0.0646801	0	-0.0998497	0.000875473	0	-0.115549	0.103329	0	26.029
Q8IYI6	EXOC8	Exocyst complex component 8	5	5	0.0187092	-0.0881405	0	0.0343123	-0.0139399	0	0.0718174	-0.0171843	0	20.784
Q9Y3B2	EXOSC1	Exosome complex component CSL4	5	5	-0.0223904	0.067482	0	0	0.0180168	-0.0545597	0.0630016	-0.166598	0	33.036
Q01780	EXOSC10	Exosome component 10	20	20	0.0615215	-0.0351925	0	0	0.0774422	-0.0275345	0.0408993	-0.171839	0	133.71
Q13868	EXOSC2	Exosome complex component RRP4	7	7	0.0682945	0	-0.0489292	0	0.0200958	-0.085062	0.0244122	-0.178452	0	83.82
Q9NQT5	EXOSC3	Exosome complex component RRP40	8	8	-0.0447683	0.191348	0	0.181102	-0.0422707	0	-0.0863943	0.0312929	0	115.13
Q9NPD3	EXOSC4	Exosome complex component RRP41	7	7	0.179935	-0.0583229	0	0.148118	0	-0.0353222	0.00746441	-0.12108	0	36.829
Q9NQT4	EXOSC5	Exosome complex component RRP46	8	8	-0.00649357	0.0501957	0	-0.0307283	0	0.0457649	0.059557	-0.0525217	0	183.35
Q5RKV6	EXOSC6	Exosome complex component MTR3	6	6	-0.0962677	0.0293064	0	-0.0889683	0.0902233	0	0.128269	0	-0.0193081	93.58
Q15024	EXOSC7	Exosome complex component RRP42	9	9	0	0.00976944	-0.156576	0	0.0231991	-0.048296	0.0928764	0	-0.0350399	85.308
Q96B26	EXOSC8	Exosome complex component RRP43	6	6	0	-0.0769863	0.11985	-0.0142116	0.091547	0	0	-0.0779533	0.0144958	35.274
Q06265	EXOSC9	Exosome complex component RRP45	7	7	0.0725174	0	-0.0221272	0	0.0506897	-0.052805	0.0368214	-0.0136948	0	34.469
Q15910	EZH2	Histone-lysine N-methyltransferase EZH2	9	9	0.0854073	-0.101185	0	0.0626917	0	-0.0239382	0.0865841	-0.251536	0	102.27
P15311	EZR	Ezrin	28	28	-0.0414715	0	0.0213451	-0.0154266	0.0184746	0	0.0123711	-0.0585537	0	173.19
P00488	F13A1	Coagulation factor XIII A chain	1	1	-0.0524178	0.198891	0	-0.0488167	0	0.0385504	0.0414009	-0.236887	0	3.2658
P23610	F8A1	Factor VIII intron 22 protein	1	1	0	-0.692723	0.965913	0.104983	-1.14758	0	0.253242	0	-0.431457	14.032
Q01469	FABP5	Fatty acid-binding protein, epidermal	12	12	0.0872707	0	-0.00923729	0.0923405	-0.00102806	0	0	0.203911	-0.041666	103.54
Q13158	FADD	FAS-associated death domain protein	3	3	-0.220867	0	0.697679	0	-0.268061	0.691194	0.106192	0	-0.147456	43.078
O60427	FADS1	Fatty acid desaturase 1	2	2	0.0230398	0	-0.660439	0	0.052413	-0.323997	0	0.018342	-0.386709	6.829
O95864	FADS2	Fatty acid desaturase 2	3	3	0	0.213407	-0.112131	0	0.268506	-0.00327969	0.0624056	-0.0438108	0	10.914
Q9UNN5	FAF1	FAS-associated factor 1	9	9	0.11409	-0.0872822	0	0	-0.0463791	0.0131683	0.0426407	-0.0413971	0	39.687
Q96CS3	FAF2	FAS-associated factor 2	4	4	0	0.129013	-0.0581656	-0.126455	0.017807	0	-0.224116	0.237389	0	44.37
P16930	FAH	Fumarylacetoacetase	3	3	-0.130715	0.134625	0	0.233486	-0.0779095	0	0	-0.259451	0.0109358	10.415
Q6P587	FAHD1	Acylpyruvase FAHD1, mitochondrial	6	6	0	-0.108391	0.15102	-0.0767508	0	0.113075	0.00787258	0	-0.136735	14.533
Q9NVQ4	FAIM	Fas apoptotic inhibitory molecule 1	1	1	0.0264893	0	-0.185058	0	0.0675726	-0.154693	0	-0.386637	0.0769739	1.6824
Q9BTL3	FAM103A1	RNMT-activating mini protein	3	3	-0.10537	0.0659084	0	0	-0.0182877	0.0932694	-0.0436697	0.118484	0	10.199
Q9H098	FAM107B	Protein FAM107B	2	2	0.0842533	0	-0.0985393	0.0392485	-0.134822	0	-0.00333118	0.319838	0	2.8081
Q8IWE2	FAM114A1	Protein NOXP20	1	1	-1.05952	0.337177	0	-0.410658	0	0.116177	-0.0542421	0.461934	0	3.624
Q9NRY5	FAM114A2	Protein FAM114A2	4	4	-0.198048	0.0264482	0	0	-0.062726	0.00910664	-0.35046	0.282603	0	34.266
Q6P1L5	FAM117B	Protein FAM117B	15	15	0	0.209563	-0.105327	0	0.21093	-0.0548658	0	0.0786209	-0.100709	191.39
Q9BPY3	FAM118B	Protein FAM118B	1	1	-0.454242	0	0.16704	-0.230602	0	0.144735	-0.14893	0.500501	0	5.6286
Q9NZB2	FAM120A	Constitutive coactivator of PPAR-gamma-like protein 1	13	13	0.0611801	-0.00336075	0	0.11805	0	-0.0568848	0.144499	-0.225559	0	129.89
Q96EK7	FAM120B	Constitutive coactivator of peroxisome proliferator-activated receptor gamma	1	1	0.31122	-0.275656	0	0	-0.0649748	0.0501442	0.606161	-0.243184	0	3.6995
Q96TA1	FAM129B	Niban-like protein 1	8	8	0	-0.0341396	0.00943661	-0.0522814	0	0.0681543	0.0549469	-0.0192041	0	43.848
Q96C01	FAM136A	Protein FAM136A	3	3	-0.188254	0.015954	0	0	-0.0736351	0.0604801	0	0.223255	-0.0138121	4.6459
Q96A26	FAM162A	Protein FAM162A	2	2	0	-0.128208	0.365609	0	-0.126069	0.059989	-0.13257	0	0.0562735	9.1786
Q9Y6X4	FAM169A	Soluble lamin-associated protein of 75 kDa	5	5	0.216289	0	-0.10864	0	0.0425081	-0.194109	0.235617	-0.338718	0	14.513
Q15018	FAM175B	BRISC complex subunit Abro1	2	2	-0.319521	0	0.129015	-0.219062	0	0.0522757	-0.299478	0.319163	0	6.3461
Q9GZU8	FAM192A	Protein FAM192A	8	8	0.0544853	0	-0.0268574	0	0.12046	-0.138407	0.143723	-0.11462	0	53.738
C9JLW8	FAM195B	Protein FAM195B	6	6	-0.156391	0.0266419	0	0	-0.115579	0.0711365	-0.0311413	0.104242	0	33.71
Q9NSI2	FAM207A	Protein FAM207A	2	2	0	-0.121513	0.0602484	0.0298739	0	-0.0301209	0.0302591	0	-0.100723	4.8866
Q9UK61	FAM208A	Protein FAM208A	10	10	-0.0339375	0.01443	0	0	0.0414686	-0.0417967	-0.00993729	0	0.0136442	32.444
Q5VWN6	FAM208B	Protein FAM208B	9	9	0.525053	0	-0.666733	0.01616	0	-0.367177	0.571998	-0.414512	0	71.985
O75063	FAM20B	Glycosaminoglycan xylosylkinase	2	2	-0.138689	0.111076	0	-0.308988	0.0819426	0	-0.0452242	0	0.10538	2.617
Q9BRX8	FAM213A	Redox-regulatory protein FAM213A	5	5	-0.289907	0	0.0934544	0	-0.00634384	0.0892982	-0.130772	0.231245	0	25.678
Q641Q2;Q9Y4E1	FAM21A;FAM21C	WASH complex subunit FAM21A;WASH complex subunit FAM21C	11	11	-0.398271	0	0.143189	0	-0.0892582	0.0661068	-0.11599	0.125623	0	65.627
A4D161	FAM221A	Protein FAM221A	3	3	0.255128	-0.0763874	0	0.0558796	0	-0.107311	0.0430574	0	-0.252986	45.494
Q9Y421	FAM32A	Protein FAM32A	3	3	0	0.0988941	-0.0580492	0	0.0278111	-0.0777531	0	0.141905	-0.0384378	5.7519
Q92520	FAM3C	Protein FAM3C	2	2	0	-0.397457	0.0313482	0.0372534	-0.101346	0	0.0889339	-0.406827	0	5.9352
Q9NUQ9	FAM49B	Protein FAM49B	11	11	0	0.0229492	-0.00294876	0.057457	0	-0.00361633	0.0497208	0	-0.0468483	239.47
Q14320	FAM50A	Protein FAM50A	3	3	-0.0546331	0.0265312	0	0.00421333	-0.0373993	0	0	-0.2145	0.152457	7.8502
Q9NP50	FAM60A	Protein FAM60A	2	2	-0.112562	0.202324	0	-0.194957	0.0478001	0	-0.0815744	0.249358	0	3.336
Q9BSJ6	FAM64A	Protein FAM64A	4	4	0.400304	0	-0.142627	0	0.0278406	-0.193156	0.453121	-0.0724716	0	7.7818
Q5HYJ3	FAM76B	Protein FAM76B	4	4	-0.101195	0.0622311	0	0.0545616	0	-0.0789833	-0.304524	0.201893	0	12.736
Q658Y4	FAM91A1	Protein FAM91A1	5	5	0	-0.115967	0.123028	0.0200739	0	-0.0495329	0	-0.0687323	0.107304	51.765
Q9H5X1	FAM96A	MIP18 family protein FAM96A	1	1	0.0889025	0	-0.108719	0	0.0981836	-0.0680094	0.200502	-0.212628	0	2.8717
Q9Y3D0	FAM96B	Mitotic spindle-associated MMXD complex subunit MIP18	3	3	0.00763321	-0.136173	0	8.4877e-05	0	-0.106997	0.102508	-0.202338	0	28.435
Q8NCA5	FAM98A	Protein FAM98A	5	4	0	0.0954285	-0.0243034	-0.00127792	0.172204	0	0	0.015152	-0.00840473	27.845
Q52LJ0	FAM98B	Protein FAM98B	10	10	0	-0.11108	0.0436363	0	-0.0299854	0.0193996	0	-0.150616	0.00481605	102.41
Q9BXW9	FANCD2	Fanconi anemia group D2 protein	3	3	0.124003	-0.290235	0	0	0.11435	-0.192329	0	-0.429732	0.0674829	41.894
Q9NVI1	FANCI	Fanconi anemia group I protein	21	21	-0.0624008	0	0.0126953	0.070015	-0.103359	0	0.103048	-0.0490341	0	153.94
Q8WVX9	FAR1	Fatty acyl-CoA reductase 1	3	3	-0.050375	0	0.731315	0	-0.410976	0.495108	0	-0.0577669	0.435813	3.7
Q9Y4F1	FARP1	FERM, RhoGEF and pleckstrin domain-containing protein 1	17	17	-0.0469799	0	0.0948134	0	-0.109086	0.0649176	-0.102926	0	0.0701294	243.19
O94887	FARP2	FERM, RhoGEF and pleckstrin domain-containing protein 2	3	3	0	-0.113394	0.399212	0.22969	-0.20838	0	0	-0.263584	0.106702	6.1571
Q9Y285	FARSA	Phenylalanine--tRNA ligase alpha subunit	13	13	0.0890064	0	-0.0486374	0.00992584	0	-0.14908	0.0734291	-0.14942	0	128.07
Q9NSD9	FARSB	Phenylalanine--tRNA ligase beta subunit	19	19	0	0.0174713	-0.0502625	0.0651894	-0.0191593	0	0.0197449	0	-0.0346508	81.849
P49327	FASN	Fatty acid synthase;[Acyl-carrier-protein] S-acetyltransferase;[Acyl-carrier-protein] S-malonyltransferase;3-oxoacyl-[acyl-carrier-protein] synthase;3-oxoacyl-[acyl-carrier-protein] reductase;3-hydroxyacyl-[acyl-carrier-protein] dehydratase;Enoyl-[acyl-carrier-protein] reductase;Oleoyl-[acyl-carrier-protein] hydrolase	86	86	0	0.022953	-0.0171452	0	0.0457859	-0.0792808	0.100967	-0.0367527	0	323.31
Q9NYY8	FASTKD2	FAST kinase domain-containing protein 2	5	5	0.0551662	0	-0.0878706	0	0.109232	-0.172474	0.0604315	-0.0708618	0	7.3548
Q7L8L6	FASTKD5	FAST kinase domain-containing protein 5	4	4	0.191547	-0.0795097	0	0	-0.0888567	0.0539227	0	0.351467	-0.00488567	7.9272
Q8TDW7	FAT3	Protocadherin Fat 3	2	2	-0.138661	0	0.0457592	-0.0665779	0	0.328729	-0.0798721	0.39715	0	1.4246
P22087	FBL	rRNA 2-O-methyltransferase fibrillarin	10	10	-0.048048	0	0.0346317	0	-0.0504379	0.0362682	-0.196053	0.25148	0	121.16
A6NHQ2	FBLL1	rRNA/tRNA 2-O-methyltransferase fibrillarin-like protein 1	3	2	0.0997887	0	-0.40368	0.136217	0	-0.0175877	0.127966	0	-0.178285	6.3661
P23142	FBLN1	Fibulin-1	3	1	0.0293245	0	-0.794062	0.0440903	-0.137957	0	0	0.474691	-0.465468	8.9898
Q9HCM7	FBRSL1	Fibrosin-1-like protein	2	2	-0.391119	2.08077	0	-0.147266	0	0.0293131	0.303136	0	-0.302593	2.4746
Q96ME1	FBXL18	F-box/LRR-repeat protein 18	3	3	0	0.100123	-0.046608	0	0.117787	-0.0533619	-0.0470228	0	0.0785189	6.9389
Q8NEZ5	FBXO22	F-box only protein 22	5	5	0	-0.0581503	0.132765	-0.0117454	0.00538731	0	0.0735159	0	-0.0646934	23.282
Q9Y324	FCF1	rRNA-processing protein FCF1 homolog	2	2	0.0541248	-0.18936	0	0.292237	0	-0.0372925	0.0515575	-0.437961	0	5.9832
P37268	FDFT1	Squalene synthase	11	11	-0.204784	0	0.249708	-0.184275	0	0.102373	0	-0.0702457	0.270397	137.99
P14324	FDPS	Farnesyl pyrophosphate synthase	6	6	0	0.0372047	-0.0120716	-0.00864601	0.0711861	0	0.0413342	-0.0992908	0	77.262
P22570	FDXR	NADPH:adrenodoxin oxidoreductase, mitochondrial	4	4	0.0751839	-0.139535	0	0.0700779	0	-0.180339	0.00319672	-0.178845	0	47.242
P22830	FECH	Ferrochelatase, mitochondrial	1	1	-0.188394	0.0590038	0	-0.497926	0.247258	0	0	-0.387079	0.134956	26.519
P39748	FEN1	Flap endonuclease 1	18	18	-0.0634041	0	0.0201225	0	-0.0212631	0.0811653	-0.0663643	0.0717793	0	267.31
P16591	FER	Tyrosine-protein kinase Fer	1	1	0.399344	NaN	0	NaN	0	0.975075	-0.465888	0	1.02316	3.5624
Q96AC1	FERMT2	Fermitin family homolog 2	34	34	-0.112043	0.0384026	0	0	0.121248	-0.00344467	-0.049509	0.140625	0	283.84
P07954	FH	Fumarate hydratase, mitochondrial	19	19	-0.0162582	0	0.0448532	0	-0.0171547	0.0478382	-0.0352325	0.105604	0	285.07
Q13642	FHL1	Four and a half LIM domains protein 1	6	6	-0.0451832	0	0.0730019	0	-0.0364056	0.0544758	-0.1448	0.0546284	0	84.999
Q9Y613	FHOD1	FH1/FH2 domain-containing protein 1	6	6	-0.0479946	0.0542097	0	0.0408096	-0.124651	0	-0.0189743	0.0993442	0	23.876
O43427	FIBP	Acidic fibroblast growth factor intracellular-binding protein	5	5	0	-0.0455303	0.0316811	0.0509033	0	-0.0160904	0.0569477	-0.204485	0	13.697
Q6PIW4	FIGNL1	Fidgetin-like protein 1	4	2	0.0823488	-0.170314	0	0.0801344	-0.0410414	0	0.0466356	-0.261634	0	41.315
A0A0B4J203	FIP1L1		9	9	0	0.0631228	-0.0491362	0	-0.0724897	0.0544739	-0.161354	0.298554	0	44.261
Q6UN15	FIP1L1	Pre-mRNA 3-end-processing factor FIP1	8	1	0	0.0631228	-0.0491362	0	-0.0724897	0.0544739	-0.161354	0.298554	0	3.6048
Q9Y3D6	FIS1	Mitochondrial fission 1 protein	2	2	-0.063798	0.102338	0	0	-0.0974245	0.0792923	0	0.0411739	-0.0121498	81.202
Q96AY3	FKBP10	Peptidyl-prolyl cis-trans isomerase FKBP10	9	9	0	0.0365925	-7.62939e-06	0	0.00941467	-0.17663	0.0397072	-0.268639	0	82.659
Q5T1M5	FKBP15	FK506-binding protein 15	8	8	0	-0.0991993	0.0299063	0.105664	-0.563024	0	0	0.0358	-0.20288	101.16
P62942	FKBP1A	Peptidyl-prolyl cis-trans isomerase FKBP1A	5	5	0.145865	-0.174	0	0.11511	0	-0.0522518	0.0534019	-0.356752	0	97.383
P68106	FKBP1B	Peptidyl-prolyl cis-trans isomerase FKBP1B	2	2	0	0.0144196	-0.120789	-0.0755367	0.164448	0	0.152136	-0.337555	0	1.9375
P26885	FKBP2	Peptidyl-prolyl cis-trans isomerase FKBP2	3	3	-0.12515	0	0.182921	-0.107067	0	0.078228	-0.125316	0	0.00282001	47.531
Q00688	FKBP3	Peptidyl-prolyl cis-trans isomerase FKBP3	7	7	0	0.0370827	-0.18911	0	-0.0142231	0.0280876	0.157316	0	-0.142366	39.368
Q02790	FKBP4	Peptidyl-prolyl cis-trans isomerase FKBP4;Peptidyl-prolyl cis-trans isomerase FKBP4, N-terminally processed	28	28	0	0.0857277	-0.048212	-0.00149918	0.0631962	0	0	0.070961	-0.00857925	323.31
Q13451	FKBP5	Peptidyl-prolyl cis-trans isomerase FKBP5;Peptidyl-prolyl cis-trans isomerase FKBP5, N-terminally processed	4	4	0	-0.107934	0.0196752	-0.0586986	0	0.0703125	-0.361572	0	0.0849485	6.1529
Q9Y680	FKBP7	Peptidyl-prolyl cis-trans isomerase FKBP7	3	3	0	0.120989	-0.163451	0	0.0565577	-0.173033	0.00824451	0	-0.0194206	5.422
Q14318	FKBP8	Peptidyl-prolyl cis-trans isomerase FKBP8	11	11	0	-0.0281277	0.0275764	0	0.0853538	-0.0258617	0.00931358	-0.0195427	0	113.91
O95302	FKBP9	Peptidyl-prolyl cis-trans isomerase FKBP9	7	7	-0.20116	0.0961914	0	-0.1646	0.00351715	0	-0.0339413	0.0538769	0	32.056
Q8NFF5	FLAD1	FAD synthase;Molybdenum cofactor biosynthesis protein-like region;FAD synthase region	6	6	0	-0.0456648	0.103373	-0.0113954	0	0.0689583	0	-0.0118418	0.252451	48.863
Q13045	FLII	Protein flightless-1 homolog	16	16	-0.164297	0.027153	0	-0.0300484	0.0480003	0	0.0536156	-0.0810719	0	117.58
P21333	FLNA	Filamin-A	135	135	0	0.0307941	-0.0281963	-0.0613251	0	0.000349045	-0.0294514	0.0230446	0	323.31
O75369	FLNB	Filamin-B	92	82	-0.0470104	0	0.39797	-0.024435	0	0.36825	0	-0.00895691	0.372734	323.31
Q14315	FLNC	Filamin-C	13	2	-0.00598335	0.0690613	0	-0.109715	0	0.043436	-0.030159	0	0.0461464	5.4008
O75955	FLOT1	Flotillin-1	13	13	0	-0.022089	0.124458	0.0319614	-0.0489788	0	0.00256729	-0.370882	0	107.55
Q14254	FLOT2	Flotillin-2	12	12	0	-0.00773811	0.0494957	-0.105804	0	0.0655518	-0.145264	0.068182	0	79.423
Q9Y5Y0	FLVCR1	Feline leukemia virus subgroup C receptor-related protein 1	3	3	0.352325	0	-0.0669928	0	0.0004282	-0.277766	0.334794	-0.190037	0	10.669
Q96CP2	FLYWCH2	FLYWCH family member 2	1	1	0	-0.290653	0.176831	0.0266123	-0.140859	0	0.0722189	-0.566297	0	3.1482
Q96PY5	FMNL2	Formin-like protein 2	4	4	0	0.252901	-0.0644426	-0.0682068	0.422374	0	0	-0.0169201	0.0470848	31.064
Q8IVF7	FMNL3	Formin-like protein 3	1	1	0	-0.466451	0.902124	0	0.398138	-0.0559244	0.246614	-0.217864	0	2.8032
Q06787	FMR1	Fragile X mental retardation protein 1	6	3	0	0.189447	-0.123302	0.00171661	-0.0874767	0	0.127338	-0.00280189	0	32.086
P02751	FN1	Fibronectin;Anastellin;Ugl-Y1;Ugl-Y2;Ugl-Y3	1	1	0.0398159	0	-0.371693	0	0.0347509	-0.0460291	-0.167297	0.115459	0	1.565
Q9H479	FN3K	Fructosamine-3-kinase	2	2	-0.306471	0	0.0676222	0	-0.0418167	0.245918	-0.0160494	0	0.146028	8.1125
Q9HA64	FN3KRP	Ketosamine-3-kinase	6	6	0.211811	-0.0417356	0	0.0316372	-0.0545149	0	0	-0.191845	0.0206795	22.057
Q5T0N5	FNBP1L	Formin-binding protein 1-like	7	7	-0.284123	0	0.00358963	-0.173127	0.0648823	0	-0.133683	0.013793	0	184.33
Q8N3X1	FNBP4	Formin-binding protein 4	5	5	0	-0.099493	0.306501	-0.153946	0	0.0128117	-0.264131	0.222167	0	19.704
Q9Y2H6	FNDC3A	Fibronectin type-III domain-containing protein 3A	4	4	0.0521927	-0.128987	0	0.106397	0	-0.0636263	0	-0.453427	0.228395	10.849
P49354	FNTA	Protein farnesyltransferase/geranylgeranyltransferase type-1 subunit alpha	5	5	0	-0.0204897	0.233048	0	-0.20307	0.062089	-0.0856123	0.123203	0	25.399
P49356	FNTB	Protein farnesyltransferase subunit beta	3	3	-0.0701008	0	0.047102	0	0.187599	-0.0387716	-0.0816774	0.0945768	0	47.895
Q5VW36	FOCAD	Focadhesin	3	3	0	0.0549212	-0.00802517	0	0.000442505	-0.0249872	0	-0.287907	0.0393181	3.2513
P85037	FOXK1	Forkhead box protein K1	18	18	0.0872116	-0.107279	0	0.118728	-0.0468006	0	0.0292616	-0.1267	0	129.66
Q01167	FOXK2	Forkhead box protein K2	7	7	0.0244579	0	-0.0760393	0	0.140073	-0.0136871	0	0.112743	-0.000349045	170.23
Q96CU9	FOXRED1	FAD-dependent oxidoreductase domain-containing protein 1	1	1	-0.204362	0	0.149136	0.0627289	0	-0.0856533	0.361199	-0.29163	0	15.604
Q05932	FPGS	Folylpolyglutamate synthase, mitochondrial	2	2	0.289344	0	-0.29298	0.16545	0	-0.104704	0.0754871	-0.258966	0	3.926
Q14331	FRG1	Protein FRG1	9	9	0.0886221	-0.117724	0	0.0908766	-0.003438	0	0.0600758	-0.0224457	0	59.308
O94915	FRYL	Protein furry homolog-like	6	6	0	0.460736	-0.0355349	0	0.230928	-0.434422	0.0289707	-0.158063	0	28.829
Q16658	FSCN1	Fascin	37	37	0.0557842	0	-0.0876904	0	0.0343647	-0.0818024	0.0600605	0	-0.0459309	323.31
Q9BTV5	FSD1	Fibronectin type III and SPRY domain-containing protein 1	13	13	-0.127642	0	0.0537643	0	0.0375061	-0.00584984	-0.0139637	0.0630283	0	210.23
Q8NA03	FSIP1	Fibrous sheath-interacting protein 1	2	2	0	0.151302	-0.150354	0	-0.315967	0.0376673	-0.0720234	0.308691	0	5.4513
Q12841	FSTL1	Follistatin-related protein 1	1	1	0.00119877	0	-0.097765	-0.249112	0	0.153296	-0.264312	0.158585	0	1.8842
P02794	FTH1	Ferritin heavy chain;Ferritin heavy chain, N-terminally processed	4	4	-0.0718317	0	0.0830641	0	-0.0741062	0.0328131	-0.178405	0.29851	0	39.922
P02792	FTL	Ferritin light chain	2	2	0	0.054966	-0.0386867	-0.134695	0	0.0321064	0.0286303	-0.318036	0	34.277
Q9C0B1	FTO	Alpha-ketoglutarate-dependent dioxygenase FTO	14	14	0	-0.126205	0.111277	0	-0.13271	0.123743	-0.0310764	0.0480366	0	137.5
Q8IY81	FTSJ3	pre-rRNA processing protein FTSJ3	26	26	0	0.0164242	-0.0833302	0.0175819	0	-0.04529	0	0.0668335	-0.0904217	323.31
Q96AE4	FUBP1	Far upstream element-binding protein 1	34	34	0.0294533	0	-0.0682945	0.0185947	0	-0.0701656	0.0918732	0	-0.00473976	318.67
Q96I24	FUBP3	Far upstream element-binding protein 3	19	17	0.046032	0	-0.2265	0	0.00934029	-0.19269	0.225063	-0.0259724	0	115.35
Q8IVP5	FUNDC1	FUN14 domain-containing protein 1	2	2	0	-0.697762	0.469857	-0.14522	0.742362	0	-0.0281076	0.294494	0	17.679
Q9BWH2	FUNDC2	FUN14 domain-containing protein 2	4	4	-0.0875263	0	0.0211029	0.0426455	0	-0.032814	0	-0.0907774	0.0971365	12.812
P35637	FUS	RNA-binding protein FUS	12	12	-0.0204849	0.0244961	0	-0.0262547	0.0208015	0	0	0.0288448	-0.0425968	242.9
Q16595	FXN	Frataxin, mitochondrial;Frataxin intermediate form;Frataxin(56-210);Frataxin(78-210);Frataxin mature form	2	2	-0.179189	0.0199051	0	0	-0.137861	0.178263	0.0344458	0	-0.0781889	4.42
P51114	FXR1	Fragile X mental retardation syndrome-related protein 1	16	13	0	0.279743	-0.0304813	0	-0.0192318	0.00788879	0.053051	0	-0.0191269	152.57
P51116	FXR2	Fragile X mental retardation syndrome-related protein 2	16	16	0	0.105522	-0.106996	0.0855102	0	-0.0126839	0.0739498	-0.0165157	0	236.34
P06241	FYN	Tyrosine-protein kinase Fyn	4	1	-0.234265	0	0.300937	0.0154562	-0.0651827	0	0	-0.232096	0.126197	17.082
Q96QD9	FYTTD1	UAP56-interacting factor	4	4	-0.250603	0	0.178268	0	-0.276269	0.0710268	0.00608826	-0.311111	0	14.042
Q13283	G3BP1	Ras GTPase-activating protein-binding protein 1	13	11	0.262917	-0.142401	0	0.0260887	-0.168936	0	0.0476856	-0.390301	0	237.99
Q9UN86	G3BP2	Ras GTPase-activating protein-binding protein 2	15	15	-0.0834389	0	0.0113811	0.0412369	0	-0.199938	0	-0.00131226	0.035284	166.48
P11413	G6PD	Glucose-6-phosphate 1-dehydrogenase	25	25	-0.0320244	0	0.0167541	-0.1098	0	0.0379887	-0.0535278	0.0545025	0	238.82
P10253	GAA	Lysosomal alpha-glucosidase;76 kDa lysosomal alpha-glucosidase;70 kDa lysosomal alpha-glucosidase	6	6	0	0.0375462	-0.0724163	0	0.119474	-0.169445	0.0212288	-0.201195	0	49.283
Q9UQC2	GAB2	GRB2-associated-binding protein 2	24	24	0	-0.00619888	0.0512276	-0.182609	0	0.0449333	0.0449638	-0.145397	0	224.15
O95166;Q9H0R8	GABARAP;GABARAPL1	Gamma-aminobutyric acid receptor-associated protein;Gamma-aminobutyric acid receptor-associated protein-like 1	3	2	0	0.0241356	-0.337699	0	-0.374746	0.0308838	0	0.358637	-0.150666	8.5444
P60520	GABARAPL2	Gamma-aminobutyric acid receptor-associated protein-like 2	4	4	-0.166165	0	0.129954	-0.0110855	0	0.332446	-0.16623	0.594672	0	13.447
Q06546	GABPA	GA-binding protein alpha chain	8	8	0.0176506	-0.0574646	0	-0.0687981	0.0112629	0	0.0182571	-0.263508	0	134.47
Q06547;Q8TAK5	GABPB1;GABPB2	GA-binding protein subunit beta-1;GA-binding protein subunit beta-2	2	2	0	0.220489	-0.118273	0	-0.316608	0.0577726	0	0.128579	-0.172045	1.9111
Q8TAE8	GADD45GIP1	Growth arrest and DNA damage-inducible proteins-interacting protein 1	4	4	0.0245638	0	-0.0607653	0	-0.0699081	0.318976	-0.254306	0.693082	0	20.823
O14976	GAK	Cyclin-G-associated kinase	6	6	0.0405216	0	-0.0397263	0.107485	-0.0721378	0	0.0994244	-0.134186	0	36.503
Q14376	GALE	UDP-glucose 4-epimerase	1	1	0	-0.0917969	0.0779162	-0.172647	0.00136471	0	0	-0.19193	0.0456209	1.8718
P51570	GALK1	Galactokinase	5	5	-0.0479708	0	0.0524149	0.0157061	0	-0.0685577	0	-0.0108976	0.0758343	66.436
Q96C23	GALM	Aldose 1-epimerase	4	4	0	-0.0382538	0.194713	-0.0668793	0	0.159797	0	-0.161722	0.206977	12.249
Q10471	GALNT2	Polypeptide N-acetylgalactosaminyltransferase 2;Polypeptide N-acetylgalactosaminyltransferase 2 soluble form	4	4	0.0246057	-0.149609	0	-0.0239229	0	0.00841618	-0.0644693	0.470903	0	37.153
Q86SF2	GALNT7	N-acetylgalactosaminyltransferase 7	1	1	-0.164551	0.286255	0	0	0.413262	-0.185608	0.0680447	0	-0.0925427	1.8792
Q14353	GAMT	Guanidinoacetate N-methyltransferase	3	3	-0.195063	0	0.0399809	0	0.0271511	-0.0581789	-0.0191708	0.00643349	0	22.414
Q14697	GANAB	Neutral alpha-glucosidase AB	34	34	0.0425835	-0.0244522	0	0	0.113287	-0.0256157	0.0659523	-0.133923	0	323.31
P17677	GAP43	Neuromodulin	3	3	0	-0.0686684	0.0494909	-0.140445	0.183353	0	-0.259285	0.678396	0	13.049
P04406	GAPDH	Glyceraldehyde-3-phosphate dehydrogenase	26	26	-0.00280189	0	0.00251007	-0.00251388	0	0.0665302	0.0655384	-0.150745	0	323.31
Q14C86	GAPVD1	GTPase-activating protein and VPS9 domain-containing protein 1	15	15	0	-0.121427	0.220196	-0.00137711	0	0.279773	-0.295478	0.058425	0	86.427
Q9NY12	GAR1	H/ACA ribonucleoprotein complex subunit 1	4	4	0	0.0151634	-0.462355	0	0.136813	-0.0141306	0	0.037076	-0.041707	14.576
Q9H706	GAREM	GRB2-associated and regulator of MAPK protein	10	10	0.127948	0	-0.018014	0	0.125803	-0.0174417	-0.0599928	0.276427	0	114.53
P41250	GARS	Glycine--tRNA ligase	32	32	-0.209742	0	0.0983849	-0.0483494	0	0.0459022	-0.131535	0.0622196	0	323.31
P22102	GART	Trifunctional purine biosynthetic protein adenosine-3;Phosphoribosylamine--glycine ligase;Phosphoribosylformylglycinamidine cyclo-ligase;Phosphoribosylglycinamide formyltransferase	34	34	-0.0442123	0	0.0757561	0.0219402	0	-0.0441875	0.0623245	-0.0351067	0	323.31
P23769	GATA2	Endothelial transcription factor GATA-2	5	5	-0.19204	0.279616	0	-0.1617	0.136177	0	-0.0199184	0.293918	0	63.396
Q86YP4	GATAD2A	Transcriptional repressor p66-alpha	15	15	0.221971	-0.0275211	0	0	0.0671673	-0.191277	0.136333	-0.24354	0	176.8
Q8WXI9	GATAD2B	Transcriptional repressor p66-beta	15	14	0.137613	0	-0.0668201	0.102945	0	-0.0457382	0.0942211	-0.241842	0	88.816
O75879	GATB	Glutamyl-tRNA(Gln) amidotransferase subunit B, mitochondrial	2	2	-0.625383	0	0.0370693	-0.0390596	0.00077343	0	0	-0.0993624	0.207865	3.9525
O43716;H0YIV9	GATC	Glutamyl-tRNA(Gln) amidotransferase subunit C, mitochondrial	1	1	-0.138732	1.38325	0	0	0.148895	-0.887649	-0.0578089	0.261121	0	1.8433
A6NHX0	GATSL2	GATS-like protein 2	4	4	0	-0.0607157	0.311649	0	-0.125363	0.0390282	-0.0374212	0.0207729	0	11.2
P04062	GBA	Glucosylceramidase	6	6	0	-0.0455885	0.0424471	0.0503893	-0.0385475	0	-0.00297546	0.101564	0	28.618
O75323	GBAS	Protein NipSnap homolog 2	7	5	-0.128142	0	0.0711288	-0.024725	0	0.140879	-0.115429	0.260202	0	21.217
Q04446	GBE1	1,4-alpha-glucan-branching enzyme	2	2	0	-0.323056	0.151718	-0.119569	0.127776	0	0.261112	-0.12143	0	20.373
Q92538	GBF1	Golgi-specific brefeldin A-resistance guanine nucleotide exchange factor 1	9	9	0.128675	-0.0891724	0	-0.126337	0	0.011013	0.0743523	0	-0.092535	144.09
P28676	GCA	Grancalcin	2	2	-0.0396004	0	0.0561562	0	0.0892258	-0.095664	-0.182127	0.16238	0	3.6848
Q96CN9	GCC1	GRIP and coiled-coil domain-containing protein 1	1	1	0	-0.343058	0.903193	0.408291	-1.74361	0	0	0.571028	-0.178034	5.0496
Q8IWJ2	GCC2	GRIP and coiled-coil domain-containing protein 2	6	6	0	-0.0350676	0.00197029	-0.19401	0	0.195804	-0.00270081	0	0.0784321	12.841
Q92947	GCDH	Glutaryl-CoA dehydrogenase, mitochondrial	3	3	0.0519352	0	-0.0695801	0	0.073803	-0.163904	0.214325	-0.151342	0	52.721
P16383	GCFC2	GC-rich sequence DNA-binding factor 2	4	4	-0.190238	0	0.398248	-0.0409231	0	0.3464	0.279415	0	-0.0534344	13.684
P30793	GCH1	GTP cyclohydrolase 1	1	1	0	0.590216	-0.107046	-0.0980139	0.0784311	0	0	0.533449	-0.157428	4.6624
P48506	GCLC	Glutamate--cysteine ligase catalytic subunit	2	1	-0.0289173	0.062623	0	0.160774	0	-0.14234	0.438199	-0.092041	0	11.061
P48507	GCLM	Glutamate--cysteine ligase regulatory subunit	4	4	-0.283186	0	0.0745811	-0.0903559	0	0.0536127	-0.133102	0.00683594	0	17.898
Q92616	GCN1L1	Translational activator GCN1	71	71	0	-0.0306053	0.155792	0.010416	-0.0272198	0	0.0338459	-0.121885	0	323.31
P23434	GCSH	Glycine cleavage system H protein, mitochondrial	2	2	-0.238979	0.163476	0	-0.0155773	0	0.186449	-0.219562	0.54068	0	24.082
Q8TB36	GDAP1	Ganglioside-induced differentiation-associated protein 1	11	11	0	0.173332	-0.0435514	0	-0.0114279	0.0174742	-0.0138273	0.149117	0	41.202
Q9NXN4	GDAP2	Ganglioside-induced differentiation-associated protein 2	1	1	0	-0.113714	0.0654669	0.244522	0	-0.0143099	0.173451	-0.535532	0	2.0811
P31150	GDI1	Rab GDP dissociation inhibitor alpha	31	31	0	-0.00223923	0.117865	-0.0473938	0	0.0280628	-0.0219936	0.0474625	0	323.31
P50395	GDI2	Rab GDP dissociation inhibitor beta	28	17	0	-0.0130043	0.145786	0	-0.02075	0.0217361	-0.0132008	0	0.0115757	244.47
P57678	GEMIN4	Gem-associated protein 4	6	6	-0.0831766	0.0186386	0	0.0969372	0	-0.045023	0	-0.173484	0.0627279	43.641
Q8TEQ6	GEMIN5	Gem-associated protein 5	14	14	0.0197239	-0.0626221	0	0	0.0251808	-0.0589829	0.111818	-0.0386105	0	142.39
Q8WXD5	GEMIN6	Gem-associated protein 6	2	2	-0.121505	0.203058	0	0	-0.145996	0.000102997	0	0.366362	-0.103761	5.7564
Q9H840	GEMIN7	Gem-associated protein 7	4	4	0.239924	0	-0.226573	0.0285168	0	-0.126503	0.134703	-0.215486	0	8.97
Q7L5D6	GET4	Golgi to ER traffic protein 4 homolog	3	3	-0.227025	0.36155	0	0	-0.0612764	0.134673	0.0988045	-0.0751982	0	51.812
Q96RP9	GFM1	Elongation factor G, mitochondrial	19	19	0.0577431	-0.124632	0	0.116322	-0.0440025	0	0.0468998	-0.0655308	0	257.5
Q06210	GFPT1	Glutamine--fructose-6-phosphate aminotransferase [isomerizing] 1	22	22	0	-0.083641	0.0435238	0.0120716	-0.0421639	0	0.0594215	-0.12462	0	118.13
Q9UJY5	GGA1	ADP-ribosylation factor-binding protein GGA1	5	5	-0.00183582	0	0.154981	0	-0.110121	0.190032	-0.121579	0.11914	0	48.354
Q9NZ52;Q9UJY4	GGA3;GGA2	ADP-ribosylation factor-binding protein GGA3;ADP-ribosylation factor-binding protein GGA2	3	1	0.012063	-0.0544272	0	0	-0.0685425	0.0557461	0	0.096982	-0.114178	41.602
O75223;M0QZK8	GGCT	Gamma-glutamylcyclotransferase	8	8	-0.0703926	0	0.0211506	0.0261173	-0.0707722	0	-0.101791	0.0443535	0	77.565
Q92820	GGH	Gamma-glutamyl hydrolase	11	11	-0.0607815	0	0.109833	-0.00326729	0	0.179728	-0.129896	0.162565	0	67.666
O95749	GGPS1	Geranylgeranyl pyrophosphate synthase	2	2	0	-0.0363312	0.206503	0	-0.27997	0.00271034	0	0.0375443	-0.0687714	7.5071
Q9NWU2	GID8	Glucose-induced degradation protein 8 homolog	5	5	-0.190328	0	0.0850172	0	0.0499334	-0.0152826	0	-0.156629	0.000616074	100.71
O75420	GIGYF1	PERQ amino acid-rich with GYF domain-containing protein 1	8	8	-0.148254	0	0.253016	-0.365335	0.157044	0	0.273901	-0.224694	0	24.165
Q6Y7W6	GIGYF2	PERQ amino acid-rich with GYF domain-containing protein 2	14	14	0.0360317	0	-0.0742989	0	0.0782013	-0.033802	0	-0.0814094	0.0328865	163.6
Q14691	GINS1	DNA replication complex GINS protein PSF1	1	1	0	-0.163274	0.0731058	-0.0295324	0.0566235	0	-0.0494471	0.0389118	0	2.5805
Q9Y248	GINS2	DNA replication complex GINS protein PSF2	3	3	0	-0.0790319	0.215179	0	-0.0484714	0.193686	0.0575027	-0.0975409	0	15.751
Q9BRX5	GINS3	DNA replication complex GINS protein PSF3	2	2	0.0243378	-0.0237856	0	0.00531483	-0.200038	0	0	-0.220013	0.0214872	2.7469
Q9BRT9	GINS4	DNA replication complex GINS protein SLD5;DNA replication complex GINS protein SLD5, N-terminally processed	3	3	0	-0.0115852	0.233663	0.0168323	-0.200874	0	0	-0.0919771	0.230996	11.524
O14908	GIPC1	PDZ domain-containing protein GIPC1	1	1	0.0900021	-0.263717	0	0.20174	-0.0697374	0	0.276717	-0.324577	0	2.352
Q9Y2X7	GIT1	ARF GTPase-activating protein GIT1	15	15	0	0.137915	-0.073986	0	0.0917644	-0.0647755	-0.0334053	0.0129452	0	197.23
P06280	GLA	Alpha-galactosidase A	1	1	-0.0530653	0	0.537308	0.125309	-0.27929	0	0.0455875	-0.172881	0	3.4355
P16278	GLB1	Beta-galactosidase	8	8	-0.0784378	0.0890331	0	0	0.0620327	-0.176298	0.0354271	-0.218851	0	22.496
Q86VQ1	GLCCI1	Glucocorticoid-induced transcript 1 protein	14	14	0	0.0395718	-0.30414	0	0.134277	-0.299827	0.0159082	0	-0.55727	232.12
P23378	GLDC	Glycine dehydrogenase (decarboxylating), mitochondrial	3	3	-0.256539	0	0.199391	0.0101652	0	-0.0998707	0	0.0512943	-0.0310421	26.532
Q53GS7	GLE1	Nucleoporin GLE1	1	1	0.0774507	-0.152909	0	0	0.100148	-0.0512457	0	-0.0640831	0.089983	10.163
Q92896	GLG1	Golgi apparatus protein 1	25	25	-0.00500297	0	0.0359573	0	0.0221767	-0.020792	0.0504837	-0.110741	0	290.29
Q9H4G4	GLIPR2	Golgi-associated plant pathogenesis-related protein 1	1	1	0.0352621	0	-0.0181751	0	-0.045701	0.114096	0	-0.30048	0.141424	17.909
Q92990	GLMN	Glomulin	4	4	0	-0.0725479	0.0204182	0.219923	0	-0.0471134	0.0957222	-0.413221	0	13.573
Q04760	GLO1	Lactoylglutathione lyase	9	9	0	-0.227358	0.0622559	0.0247898	-0.142809	0	0	-0.27619	0.00255966	65.145
Q9HC38	GLOD4	Glyoxalase domain-containing protein 4	14	14	0.0527935	-0.116192	0	0	-0.0949192	0.0123367	0	-0.0776787	0.0364742	148.41
O76003	GLRX3	Glutaredoxin-3	16	16	0	-0.00847053	0.0654221	0	-0.00380516	0.0932045	-0.0131035	0	0.0120029	241.01
Q86SX6	GLRX5	Glutaredoxin-related protein 5, mitochondrial	2	2	0	-0.0300303	0.0496969	0.0467367	0	-0.22146	0.102908	-0.407883	0	42.178
O94925	GLS	Glutaminase kidney isoform, mitochondrial	10	10	0.012907	-0.103144	0	-0.00153542	0.00655365	0	0.0584908	-0.0436325	0	83.323
Q9NZD2	GLTP	Glycolipid transfer protein	3	3	-0.164277	0.254249	0	-0.154402	0.201465	0	-0.187757	0.426539	0	5.977
Q9NZM5	GLTSCR2	Glioma tumor suppressor candidate region gene 2 protein	5	5	-0.0577354	0	0.406031	-0.0182648	0.0502024	0	0	0.0485659	-0.332295	44.43
P00367;P49448	GLUD1;GLUD2	Glutamate dehydrogenase 1, mitochondrial;Glutamate dehydrogenase 2, mitochondrial	16	16	0	0.107073	-0.0577488	-0.125898	0.00201416	0	0	0.0926666	-0.021904	114.91
P15104	GLUL	Glutamine synthetase	2	2	0	0.0831051	-0.177412	0	0.121401	-0.186607	0	-0.280973	0.017683	6.1289
Q49A26	GLYR1	Putative oxidoreductase GLYR1	8	8	-0.0806818	0	0.167457	0	-0.0776329	0.0435047	-0.0147457	0.0347853	0	50.009
P60983	GMFB	Glia maturation factor beta	6	6	0	-0.159212	0.109947	0	-0.100473	0.0672665	-0.0368576	0	0.0131493	48.509
Q96IJ6	GMPPA	Mannose-1-phosphate guanyltransferase alpha	1	1	0	0.0177136	-0.172642	-0.00707531	0	0.100224	-0.57599	0.576014	0	1.6074
Q9Y5P6	GMPPB	Mannose-1-phosphate guanyltransferase beta	6	6	0.166738	0	-0.059967	-0.0390406	0.102525	0	0.0227299	-0.240479	0	78.119
Q9P2T1	GMPR2	GMP reductase 2	5	5	-0.256415	0	0.189796	0	-0.0194569	0.0111322	-0.116337	0.0467815	0	12.671
P49915	GMPS	GMP synthase [glutamine-hydrolyzing]	31	31	0	-0.00477791	0.103792	0.0159702	-0.0333195	0	0	-0.0479698	0.00414848	323.31
P29992;O95837	GNA11;GNA14	Guanine nucleotide-binding protein subunit alpha-11;Guanine nucleotide-binding protein subunit alpha-14	9	8	0	-0.0176354	0.164303	-0.0647745	0.0318947	0	0.0138569	-0.137274	0	47.232
Q14344	GNA13	Guanine nucleotide-binding protein subunit alpha-13	10	10	0.00876045	0	-0.0125828	0.00336647	-0.037199	0	0	-0.0950355	0.0351982	57.061
P63096	GNAI1	Guanine nucleotide-binding protein G(i) subunit alpha-1	9	3	-0.173479	0	0.0367069	-0.07757	0	0.024086	-0.107944	0.186453	0	45.802
P04899	GNAI2	Guanine nucleotide-binding protein G(i) subunit alpha-2	14	13	-0.169081	0	0.0368538	-0.105841	0.00345039	0	-0.0738468	0	0.0377731	120.03
P08754	GNAI3	Guanine nucleotide-binding protein G(k) subunit alpha	14	9	-0.142855	0.0116005	0	-0.0890236	0	0.0422573	-0.0222282	0	0.030941	323.31
P09471	GNAO1	Guanine nucleotide-binding protein G(o) subunit alpha	4	2	-0.170587	0	0.10782	-0.0204659	0	0.074625	-0.100473	0.0541878	0	32.515
P50148	GNAQ	Guanine nucleotide-binding protein G(q) subunit alpha	7	2	-0.105368	0.031518	0	-0.0796986	0.0372696	0	0	-0.0472956	0.0679598	21.27
Q5JWF2	GNAS	Guanine nucleotide-binding protein G(s) subunit alpha isoforms XLas	20	20	0.0152245	0	-0.0407581	0	0.0206337	-0.0462666	0.0636692	0	-0.0271797	180.36
P62873	GNB1	Guanine nucleotide-binding protein G(I)/G(S)/G(T) subunit beta-1	14	14	-0.178266	0.0059967	0	-0.119076	0	0.0283852	0	-0.0279045	0.0121212	286.37
P62879	GNB2	Guanine nucleotide-binding protein G(I)/G(S)/G(T) subunit beta-2	14	8	-0.180334	0	0.0429897	-0.128603	0	0.00665283	-0.0318413	0	0.00431442	106.89
P63244	GNB2L1	Guanine nucleotide-binding protein subunit beta-2-like 1;Guanine nucleotide-binding protein subunit beta-2-like 1, N-terminally processed	27	27	0	-0.0122509	0.00736809	0.068079	0	-0.0324535	0	-0.0694237	0.0548019	323.31
Q9HAV0	GNB4	Guanine nucleotide-binding protein subunit beta-4	9	2	-0.159433	0	0.00858879	-0.101664	0.016304	0	0.00968361	-0.0141335	0	61.288
Q9Y223	GNE	Bifunctional UDP-N-acetylglucosamine 2-epimerase/N-acetylmannosamine kinase;UDP-N-acetylglucosamine 2-epimerase (hydrolyzing);N-acetylmannosamine kinase	6	6	0	0.18932	-0.089426	0	0.173664	-0.0906143	0.112146	0	-0.10606	27.731
Q9UBI6	GNG12	Guanine nucleotide-binding protein G(I)/G(S)/G(O) subunit gamma-12	3	3	0.162104	0	-0.135786	0.143538	0	-0.00165749	0	-0.0751267	0.0263233	28.726
P59768	GNG2	Guanine nucleotide-binding protein G(I)/G(S)/G(O) subunit gamma-2	3	3	-0.276665	0	0.276164	-0.15295	0	0.381821	-0.0993433	0	0.216213	30.666
P50150	GNG4	Guanine nucleotide-binding protein G(I)/G(S)/G(O) subunit gamma-4	2	2	0	0.0996809	-0.0462389	0.0834389	0	-0.0256596	0	0.283386	-0.0180016	7.7279
P63218	GNG5	Guanine nucleotide-binding protein G(I)/G(S)/G(O) subunit gamma-5	5	5	0	0.10688	-0.483891	0	0.0680447	-0.583586	0.0881081	0	-0.47053	77.809
Q9UK08	GNG8	Guanine nucleotide-binding protein G(I)/G(S)/G(O) subunit gamma-8	3	3	-0.178463	0	0.512051	-0.0148926	0	0.467219	-0.197209	0	0.271564	23.609
P36915	GNL1	Guanine nucleotide-binding protein-like 1	19	19	0	-0.0199375	0.117527	0.0334663	-0.00341606	0	0	-0.129221	0.0105228	176.37
Q13823	GNL2	Nucleolar GTP-binding protein 2	9	9	0.0132828	0	-0.0447807	0.0425482	0	-0.0775223	0.0964413	0	-0.133387	44.328
Q9BVP2	GNL3	Guanine nucleotide-binding protein-like 3	12	12	-0.0539665	0	0.145607	-0.0291977	0.0203228	0	0	0.161201	-0.0985718	73
Q9NVN8	GNL3L	Guanine nucleotide-binding protein-like 3-like protein	4	4	-0.0400038	0.128419	0	0.0724535	-0.0329962	0	0	0.0178375	-0.103858	18.904
O15228	GNPAT	Dihydroxyacetone phosphate acyltransferase	4	4	-0.0879822	0	0.226035	-0.027215	0.209452	0	-0.0540781	0.516739	0	18.486
P46926	GNPDA1	Glucosamine-6-phosphate isomerase 1	14	14	0	-0.154213	0.085844	0	-0.155153	0.0684414	0	-0.0026722	0.0132961	149.05
Q96EK6	GNPNAT1	Glucosamine 6-phosphate N-acetyltransferase	4	4	-0.125877	0.2044	0	0.00131512	0	-0.0245905	0	0.14729	-0.172669	95.423
P15586	GNS	N-acetylglucosamine-6-sulfatase	6	6	-0.141394	0.00403214	0	-0.125202	0	0.0989647	-0.0640087	0	0.0695801	22.157
Q08379	GOLGA2	Golgin subfamily A member 2	5	5	0	0.15573	-0.117888	0.144575	0	-0.138029	0.0491524	-0.129047	0	27.341
Q08378	GOLGA3	Golgin subfamily A member 3	2	2	-0.0746279	0	0.0515175	0.103996	-0.0278492	0	0	-0.281712	0.0695896	29.73
Q7Z5G4	GOLGA7	Golgin subfamily A member 7	2	2	0	0.0724859	-0.0514565	-0.352976	0	0.185084	0	-0.211038	0.148963	2.8654
Q14789	GOLGB1	Golgin subfamily B member 1	12	12	0.0499058	-0.0624046	0	0.116241	0	-0.116657	0.00536346	-0.265543	0	58.453
O00461	GOLIM4	Golgi integral membrane protein 4	5	5	0.132814	-0.0319748	0	0	-0.0181732	0.0843573	-0.1234	0.00138569	0	108.87
Q9H8Y8	GORASP2	Golgi reassembly-stacking protein 2	10	10	0	0.352467	-0.114719	-0.236657	0.207584	0	-0.0991583	0.212878	0	158
O95249	GOSR1	Golgi SNAP receptor complex member 1	1	1	0.12748	0	-0.0640421	0	0.263987	-0.179532	0.167468	-0.418011	0	1.5839
O14653;E7EQ34	GOSR2	Golgi SNAP receptor complex member 2	6	6	-0.011549	0	0.0331812	0.0672989	0	-0.0122929	0	-0.253855	0.0362196	74.193
P17174	GOT1	Aspartate aminotransferase, cytoplasmic	10	10	-0.000720978	0.021862	0	0	-0.00873756	0.0823765	-0.031105	0.0774441	0	67.962
P00505	GOT2	Aspartate aminotransferase, mitochondrial	26	26	-0.0166759	0	0.029499	-0.0184975	0	0.0603008	0.0224552	0	-0.0385437	296.12
O43292	GPAA1	Glycosylphosphatidylinositol anchor attachment 1 protein	1	1	-0.00496578	0.0591192	0	0.0476751	-0.0359039	0	0.0681953	0	-0.0227632	3.6803
Q8IXQ4	GPALPP1	GPALPP motifs-containing protein 1	4	4	-0.04708	0	0.189402	0.0586185	0	-0.0516138	0	-0.0958624	0.0850639	13.211
Q9BRR8	GPATCH1	G patch domain-containing protein 1	4	4	0.116363	-0.141225	0	0.100868	0	-0.348437	0	-0.486513	0.0955868	44.834
Q8N954	GPATCH11	G patch domain-containing protein 11	1	1	0.212249	-0.0624151	0	0.0590887	-0.107969	0	-0.0297813	0.55396	0	2.0631
Q9NW75	GPATCH2	G patch domain-containing protein 2	5	5	-1.18267	0	1.24877	0.281222	0	-0.217824	-1.08698	0	0.17811	15.083
Q5T3I0	GPATCH4	G patch domain-containing protein 4	4	4	0.238989	0	-0.0218067	0.17801	0	-0.103063	0.239929	-0.0164881	0	80.737
Q9UKJ3	GPATCH8	G patch domain-containing protein 8	6	6	0.289154	0	-0.0365095	0.135728	0	-0.309957	0.0506001	-0.477476	0	67.948
Q8N158	GPC2	Glypican-2;Secreted glypican-2	1	1	0	-0.00427628	0.226392	0	0.151646	-0.277141	0.385507	0	-0.051383	3.4113
Q9Y625	GPC6	Glypican-6;Secreted glypican-6	1	1	-0.040844	0.028182	0	0.213449	-0.192089	0	0	-0.152673	0.111869	4.7446
P43304	GPD2	Glycerol-3-phosphate dehydrogenase, mitochondrial	8	8	0	-0.101093	0.0194206	0.103312	-0.0704556	0	0	-0.137968	0.0435162	84.34
Q9NQX3	GPHN	Gephyrin;Molybdopterin adenylyltransferase;Molybdopterin molybdenumtransferase	7	7	-0.0315447	0.0435629	0	0	0.135817	-0.100524	-0.00844765	0.0198574	0	35.507
P06744	GPI	Glucose-6-phosphate isomerase	24	24	-0.0569439	0	0.0281086	-0.126635	0	0.00988007	-0.12715	0	0.00832367	323.31
Q92917	GPKOW	G patch domain and KOW motifs-containing protein	7	7	0	-0.0747118	0.117716	0.00666809	-0.0784864	0	-0.0405054	0	0.0999918	92.598
Q9HCN4	GPN1	GPN-loop GTPase 1	5	5	0.165803	0	-0.0668268	0.100445	0	-0.0864887	0.177361	0	-0.0885334	55.7
Q9UHW5	GPN3	GPN-loop GTPase 3	1	1	0	-0.0906057	0.0756359	0.0628624	0	-0.0697022	0.156412	-0.154138	0	18.377
Q8TDV5	GPR119	Glucose-dependent insulinotropic receptor	1	1	0.241536	0	-1.0082	0	-0.174645	0.0483799	0	1.08755	-0.516693	1.5543
P0CG08;B7ZAQ6	GPR89B;GPR89A	Golgi pH regulator B;Golgi pH regulator A	1	1	0	-0.0648022	0.188523	0	-0.199503	0.142847	0.0102196	-0.277961	0	47.629
Q96D09	GPRASP2	G-protein coupled receptor-associated sorting protein 2	2	2	-0.286655	0	0.4225	-0.369922	0.0844507	0	0	-0.484002	0.391142	6.0131
Q7Z2K8	GPRIN1	G protein-regulated inducer of neurite outgrowth 1	29	29	0.0159435	0	-0.122627	0	-0.00751495	0.139927	0.0895519	0	-0.0859642	78.356
Q6ZVF9	GPRIN3	G protein-regulated inducer of neurite outgrowth 3	2	2	0	0.299708	-0.0687265	-0.00782967	0.0905237	0	-0.370102	0.0828361	0	1.2869
Q13098	GPS1	COP9 signalosome complex subunit 1	11	11	0	0.0541668	-0.0262356	0	0.0200195	-0.140051	0.037672	-0.0479507	0	141.83
Q86YR5	GPSM1	G-protein-signaling modulator 1	4	4	0.0976582	0	-0.132637	0	0.0415964	-0.150016	0.171529	-0.076581	0	32.693
Q8TD30	GPT2	Alanine aminotransferase 2	3	3	0.0445461	0	-0.129415	0.0596991	-0.184466	0	0	-0.0859289	0.000785828	15.854
P07203	GPX1	Glutathione peroxidase 1	8	8	-0.0037117	0.0176887	0	-0.0168781	0.0398006	0	-0.0650558	0.185448	0	135.81
P36969	GPX4	Phospholipid hydroperoxide glutathione peroxidase, mitochondrial	7	7	-0.076128	0	0.118921	0	-0.0328579	0.105288	0	0.0104332	-0.0197964	29.423
Q96SL4	GPX7	Glutathione peroxidase 7	4	4	0.0518694	0	-0.0671988	-0.135429	0.0593977	0	-0.0238581	0	0.0239039	45.56
Q8IYS0	GRAMD1C	GRAM domain-containing protein 1C	1	1	-0.105177	0	0.00183296	-0.104393	0	0.162571	-0.291383	0.202631	0	2.1932
Q7Z6J2	GRASP	General receptor for phosphoinositides 1-associated scaffold protein	2	2	0.432543	0	-0.14842	0.0464115	-0.0390234	0	0.0769644	-0.379036	0	3.2127
P62993	GRB2	Growth factor receptor-bound protein 2	15	15	0	0.0282841	-0.226253	0.0856228	0	-0.190413	0	0.0672092	-0.270267	76.593
Q9UBQ7	GRHPR	Glyoxylate reductase/hydroxypyruvate reductase	6	6	0.00771904	-0.0929565	0	-0.0462418	0.0187721	0	0.0151405	-0.0393391	0	99.142
Q4V328	GRIPAP1	GRIP1-associated protein 1	7	7	-0.0691185	0	0.0886068	0	0.00690937	-0.22504	0.0534201	-0.0859461	0	213.31
P34947;P43250	GRK5;GRK6	G protein-coupled receptor kinase 5;G protein-coupled receptor kinase 6	4	4	0	-0.67611	0.645999	-0.343498	0.15276	0	-0.0538216	0	0.988499	17.185
Q9HAV7	GRPEL1	GrpE protein homolog 1, mitochondrial	7	7	-0.0322113	0.145334	0	-0.0588627	0	0.10635	0	0.27733	-0.0179653	20.997
Q12849	GRSF1	G-rich sequence factor 1	13	13	-0.0246429	0	0.0511417	-0.0253334	0	0.0666122	0	0.0149555	-0.00629044	93.401
Q9BQ67	GRWD1	Glutamate-rich WD repeat-containing protein 1	10	10	0.0808182	0	-0.0855618	0.0534039	0	-0.163727	0.105759	-0.096714	0	147.19
Q14687	GSE1	Genetic suppressor element 1	12	12	0.101857	0	-0.0117302	0.12404	0	-0.0145931	0.0539522	-0.199278	0	50.233
P49840	GSK3A	Glycogen synthase kinase-3 alpha	8	8	-0.118895	0	0.108949	-0.212765	0	0.0535488	-0.0567331	0.0831699	0	121.82
P49841	GSK3B	Glycogen synthase kinase-3 beta	7	4	-0.059247	0	0.134174	-0.0217476	0.10269	0	-0.0274515	0	0.0236015	47.03
Q9P0R6	GSKIP	GSK3-beta interaction protein	1	1	0	0.289102	-0.0908299	-0.186462	0	0.415893	0	1.00937	-0.0509252	1.9233
P15170	GSPT1	Eukaryotic peptide chain release factor GTP-binding subunit ERF3A	14	14	-0.144119	0.1907	0	-0.0762253	0.0953655	0	-0.0763435	0.204521	0	94.712
Q8IYD1	GSPT2	Eukaryotic peptide chain release factor GTP-binding subunit ERF3B	11	3	-0.14056	0.149324	0	-0.102545	0.0558834	0	-0.129684	0.276161	0	43.731
P00390	GSR	Glutathione reductase, mitochondrial	9	9	0.00696564	0	-0.11171	-0.0542583	0	0.0253887	0.188911	-0.0218887	0	64.127
P48637	GSS	Glutathione synthetase	15	15	-0.0421371	0.00787735	0	0.0183563	0	-0.0101337	0.0436878	-0.170591	0	61.91
O15217	GSTA4	Glutathione S-transferase A4	2	2	0	-0.659569	1.22182	0	0.225615	-0.0250959	-0.00964451	0	0.501663	5.499
Q9Y2Q3	GSTK1	Glutathione S-transferase kappa 1	3	3	-0.140009	0.00555325	0	0	-0.0965395	0.137578	0.0326681	-0.0342817	0	45.338
P28161	GSTM2	Glutathione S-transferase Mu 2	6	5	0	-0.0795155	0.0602741	-0.00993156	0	0.0980968	0	-0.135506	0.0380039	44.532
P21266	GSTM3	Glutathione S-transferase Mu 3	11	11	0	-0.0513344	0.00938988	-0.0625076	0	0.0654373	-0.0244618	0	0.0647297	46.258
P78417	GSTO1	Glutathione S-transferase omega-1	13	13	-0.0266743	0	0.135902	0	-0.0817585	0.0216827	0	-0.0319729	0.0972271	76.031
P09211	GSTP1	Glutathione S-transferase P	16	16	-0.131918	0	0.0223331	-0.0246353	0.0190334	0	0	0.0128021	-0.0466518	323.31
P0CG30;P0CG29	GSTT2B;GSTT2	Glutathione S-transferase theta-2B;Glutathione S-transferase theta-2	3	3	-0.326591	0	0.140669	-0.00107765	0.00331497	0	0	0.0316563	-0.00283909	12.051
O43708	GSTZ1	Maleylacetoacetate isomerase	4	4	-0.0645838	0.00444222	0	0.0608654	0	-0.130811	-0.0165787	0.0780106	0	9.3081
P52655	GTF2A1	Transcription initiation factor IIA subunit 1;Transcription initiation factor IIA alpha chain;Transcription initiation factor IIA beta chain	1	1	0	0.254284	-0.266827	-0.168084	0.0783691	0	0	0.118089	-0.284755	9.5439
P52657	GTF2A2	Transcription initiation factor IIA subunit 2	3	3	0	0.260771	-0.18481	0	0.0916824	-0.027607	0	0.0710106	-0.10932	6.9151
Q00403	GTF2B	Transcription initiation factor IIB	4	4	0.110257	-0.0340776	0	0.0542431	-0.00625515	0	0	-0.0562983	0.0492439	9.317
P29083	GTF2E1	General transcription factor IIE subunit 1	7	7	0	-0.106567	0.0671091	0.014205	0	-0.00679493	0.0436487	-0.0240669	0	36.23
P29084	GTF2E2	Transcription initiation factor IIE subunit beta	6	6	-0.061594	0	0.221578	0	-0.0992327	0.266066	-0.195438	0.1199	0	80.069
P35269	GTF2F1	General transcription factor IIF subunit 1	11	11	0	0.00163555	-0.0537882	-0.0324488	0.0731993	0	0	0.141587	-0.0485105	92.982
P13984	GTF2F2	General transcription factor IIF subunit 2	6	6	-0.131722	0.145209	0	0	0.102536	-0.0413637	0.0709858	-0.0364504	0	16.15
Q13889	GTF2H3	General transcription factor IIH subunit 3	1	1	0.123845	0	-0.0479584	0	0.113034	-0.180171	0	-0.532511	0.0540371	2.4839
P78347	GTF2I	General transcription factor II-I	57	57	0.0331516	0	-0.0400181	0.059948	-0.0270824	0	0	0.0590725	-0.0654964	323.31
Q12789	GTF3C1	General transcription factor 3C polypeptide 1	26	26	-0.00550652	0.0143986	0	0.0193272	0	-0.0570049	0.0975132	-0.0840168	0	315.93
Q8WUA4	GTF3C2	General transcription factor 3C polypeptide 2	11	11	-0.102915	0.00081253	0	0.0649786	-0.0535688	0	0	0.0922031	-0.0153236	44.571
Q9Y5Q9	GTF3C3	General transcription factor 3C polypeptide 3	10	10	-0.0255814	0	0.196892	0	0.0629711	-0.0901909	0	-0.267639	0.00166511	83.148
Q9UKN8	GTF3C4	General transcription factor 3C polypeptide 4	15	15	0.0466423	-0.0887928	0	0.101166	0	-0.0369358	0.119362	-0.213829	0	81.875
Q9Y5Q8	GTF3C5	General transcription factor 3C polypeptide 5	8	8	0	0.0660105	-0.00484181	0	0.0530729	-0.0488644	0.00987721	-0.19357	0	98.734
O00178	GTPBP1	GTP-binding protein 1	8	8	0.0216169	-0.0669804	0	0.0523786	0	-0.183102	0.0871487	-0.236584	0	56.139
A4D1E9	GTPBP10	GTP-binding protein 10	2	2	-0.262929	0	0.0747042	-0.184159	0.202653	0	-0.141287	0.215003	0	2.8058
Q969Y2	GTPBP3	tRNA modification GTPase GTPBP3, mitochondrial	1	1	0	-0.0151234	0.0580788	0	0.0367203	-0.168934	0.0895472	-0.104279	0	2.0818
Q9BZE4	GTPBP4	Nucleolar GTP-binding protein 1	25	25	0.0232658	0	-0.000192642	0.080019	0	-0.073595	0.0785255	0	-0.0302849	201.77
Q8N3Z3	GTPBP8	GTP-binding protein 8	2	2	0.112474	-0.0373669	0	0.026762	0	-0.241883	0.180987	-0.146484	0	4.584
Q8N442	GUF1	Translation factor GUF1, mitochondrial	1	1	0	-0.766498	0.0569124	-1.1248	0	0.685439	-0.0207272	0.0411282	0	4.9778
Q16774	GUK1	Guanylate kinase	3	3	-0.0389652	0.106731	0	0	0.0745525	-0.108626	0	-0.112554	0.0390043	11.359
Q4G148	GXYLT1	Glucoside xylosyltransferase 1	1	1	0.300927	-0.0142431	0	0.0277119	0	-0.231484	0.460034	0	-0.114153	3.2444
P46976	GYG1	Glycogenin-1	2	2	-0.0327511	0.016695	0	-0.0258093	0.00402927	0	0	-0.11563	0.00995731	5.6104
P13807	GYS1	Glycogen [starch] synthase, muscle	4	4	0	-0.35763	0.393071	0	-0.150045	0.0581913	0	-0.252009	0.0563908	62.479
P07305	H1F0	Histone H1.0;Histone H1.0, N-terminally processed	7	7	-0.144392	0.0124531	0	-0.127005	0	0.0284738	-0.186534	0.284374	0	24.411
Q92522	H1FX	Histone H1x	13	13	0	0.153944	-0.0414047	0	-0.00325203	0.0609608	0.0683269	-0.0486736	0	62.728
Q71UI9;P0C0S5	H2AFV;H2AFZ	Histone H2A.V;Histone H2A.Z	5	3	0	0.289028	-0.0885506	0.124483	0	-0.105866	0.086071	-0.298012	0	41.068
P16104;Q7L7L0;P04908;P20671;A0A0U1RRH7	H2AFX;HIST3H2A;HIST1H2AB;HIST1H2AD	Histone H2AX;Histone H2A type 3;Histone H2A type 1-B/E;Histone H2A type 1-D	8	8	0	0.232107	-0.0684624	0.0941906	0	-0.0348453	-0.00931168	0.178137	0	81.06
O75367	H2AFY	Core histone macro-H2A.1	17	17	-0.00206947	0.0309334	0	-0.0487328	0.00450134	0	-0.0616474	0.0355015	0	227.93
Q9P0M6	H2AFY2	Core histone macro-H2A.2	17	15	-0.0125217	0	0.0493794	-0.0655537	0	0.0238018	-0.0666275	0	0.0163956	167.19
P84243;Q6NXT2	H3F3A;H3F3C	Histone H3.3;Histone H3.3C	11	11	-0.170761	0.0616589	0	0.0567245	-0.0294285	0	-0.00415611	0	0.139547	76.337
Q9P035	HACD3	Very-long-chain (3R)-3-hydroxyacyl-CoA dehydratase 3	7	7	-0.0660286	0	0.0828896	-0.0442257	0	0.0732403	-0.0171089	0	0.00130653	103.63
Q16836	HADH	Hydroxyacyl-coenzyme A dehydrogenase, mitochondrial	11	11	-0.030035	0	0.164759	0	-0.0713139	0.0914154	0	0.158291	-0.0405769	36.327
P40939	HADHA	Trifunctional enzyme subunit alpha, mitochondrial;Long-chain enoyl-CoA hydratase;Long chain 3-hydroxyacyl-CoA dehydrogenase	36	36	0	-0.0605488	0.105169	0	-0.0255318	0.0540466	0.00514984	0	0	323.31
P55084	HADHB	Trifunctional enzyme subunit beta, mitochondrial;3-ketoacyl-CoA thiolase	25	25	-0.0999985	0	0.0166264	0	-0.038002	0.0365486	0.0189819	0	-0.0138168	232.72
P12081	HARS	Histidine--tRNA ligase, cytoplasmic	15	15	0.187628	-0.00248718	0	0.0586204	0	-0.0794621	0.0460453	-0.243462	0	96.389
P49590	HARS2	Probable histidine--tRNA ligase, mitochondrial	14	8	0.0636158	-0.145334	0	0.0691738	-0.0496235	0	0.0684795	-0.156782	0	14.408
O14929	HAT1	Histone acetyltransferase type B catalytic subunit	11	11	-0.00531197	0	0.132771	0	-0.0380821	0.000282288	0.00594902	-0.0631313	0	323.31
Q96CS2	HAUS1	HAUS augmin-like complex subunit 1	1	1	0	-0.389396	0.30485	-0.540976	0.264604	0	-0.0752821	0.509215	0	2.4503
Q9NVX0	HAUS2	HAUS augmin-like complex subunit 2	1	1	0.0573359	-0.0691958	0	0.281858	-0.0918598	0	0	0.0140181	-0.0100403	3.3165
[truncated: 3,177 more rows]
